# Supplementary material for: Host Species Adaptation of Obligate Gut Anaerobes Is Dependent on Their Environmental Survival
Source: Microorganisms. 2022 May 25;10(6):1085. doi: 10.3390/microorganisms10061085 (PMC9229247; doi:10.3390/microorganisms10061085)
Supplement: Supplementary file 1 [file microorganisms-10-01085-s001.zip]

Archive with 6 entries (6 files):
- FigureS1.pdf
- Table S5.xlsx
- Table S4.xlsx
- Table S3.xlsx
- Table S2.xlsx
- Table S1.xlsx
