# Supplementary material for: Host Species Adaptation of Obligate Gut Anaerobes Is Dependent on Their Environmental Survival
Source: Microorganisms. 2022 May 25;10(6):1085. doi: 10.3390/microorganisms10061085 (PMC9229247; doi:10.3390/microorganisms10061085)
Supplement: Supplementary file 1 [file microorganisms-10-01085-s001.zip › Table S4.xlsx]

## Sheet: Table S4
			Table S4. Human, pig, chicken and penguin host adaptation and environmental survival adaptation.
				Number of all human samples	Number of all pig samples	Number of all chicken samples	Number of all penguin samples
				44	50	37	9
GenBank taxon	GenBank similarity	Sequence	Qiime taxon	Number of Human positive	Number of pig positive	Number of chicken positive	Number of penguin positive	Human 1	Human 2	Human 3	Human 4	Human 5	Human 6	Human 7	Human 8	Human 9	Human 10	Human 11	Human 12	Human 13	Human 14	Human 15	Human 16	Human 17	Human 18	Human 19	Human 20	Human 21	Human 22	Human 23	Human 24	Human 25	Human 26	Human 27	Human 28	Human 29	Human 30	Human 31	Human 32	Human 33	Human 34	Human 35	Human 36	Human 37	Human 38	Human 39	Human 40	Human 41	Human 42
Blautia luti	99.32	CCTACGGGGGGCAGCAGTGGGGAATATTGCACAATGGGGGAAACCCTGATGCAGCGACGCCGCGTGAAGGAAGAAGTATCTCGGTATGTAAACTTCTATCAGCAGGGAAGAAAATGACGGTACCTGACTAAGAAGCCCCGGCTAACTACGTGCCAGCAGCCGCGGTAATACGTAGGGGGCAAGCGTTATCCGGATTTACTGGGTGTAAAGGGAGCGTAGACGGATGGACAAGTCTGATGTGAAAGGCTGGGGCTCAACCCCGGGACTGCATTGGAAACTGCCCGTCTTGAGTGCCGGAGAGGTAAGCGGAATTCCTAGTGTAGCGGTGAAATGCGTAGATATTAGGAGGAACACCAGTGGCGAAGGCGGCTTACTGGACGGTAACTGACGTTGAGGCTC…	Bacteria;Firmicutes;Clostridia;Clostridiales;Lachnospiraceae;Blautia	44	49	33	5	0.152926	1.95274	0.134804	0.141762	0.413423	0.768317	0.449377	0.341763	0.993822	1.4987	2.00352	0.581928	0.826966	0.0615655	0.714892	0.995578	0.506924	0.426671	0.32125	0.430548	0.118982	0.604444	1.06511	0.128977	0.131922	0.196464	0.68774	0.108535	0.349881	4.53654	1.5884	0.277733	0.832151	0.520072	0.0589918	1.52817	0.124909	0.459284	0.369615	1.20038	0.99492	0.236022
Blautia caecimuris	99.55	CCTACGGGAGGCTGCAGTGGGGAATATTGCACAATGGGGGAAACCCTGATGCAGCGACGCCGCGTGAAGGAAGAAGTATCTCGGTATGTAAACTTCTATCAGCAGGGAAGAAAATGACGGTACCTGACTAAGAAGCCCCGGCTAACTACGTGCCAGCAGCCGCGGTAATACGTAGGGGGCAAGCGTTATCCGGATTTACTGGGTGTAAAGGGAGCGTAGACGGAGCAGCAAGTCTGATGTGAAAGGCGGGGGCTCAACCCCCGGACTGCATTGGAAACTGTTGATCTTGAGTACCGGAGAGGTAAGCGGAATTCCTAGTGTAGCGGTGAAATGCGTAGATATTAGGAGGAACACCAGTGGCGAAGGCGGCTTACTGGACGGTAACTGACGTTGAGGCTC…	Bacteria;Firmicutes;Clostridia;Clostridiales;Lachnospiraceae;Blautia	43	41	37	5	0.0203901	0.601761	0.00816993	0.0306513	0.0872065	0.137332	0.0898753	0.0628845	0.312553	0.25175	0.0406119	1.13197	0.348196	0.378188	0.100973	0.228598	0.0353257	0.0265013	0.00830818	0.0948232	0.0449486	0.0813506	0.183964	0.0412196	1.99944	0.0803715	0.0529031		0.0547046	0.281154	0.136819	0.0116328	0.11424	0.0438263	0.0250715	1.11292	0.0304655	0.0338123	0.0318634	0.0480154	0.0209899	0.0425614
Kineothrix alysoides	97.5	CCTACGGGCGGCTGCAGTGGGGAATATTGCACAATGGGGGAAACCCTGATGCAGCGACGCCGCGTGAGTGAAGAAGTATCTCGGTATGTAAAGCTCTATCAGCAGGGAAGAAAATGACGGTACCTGACTAAGAAGCCCCGGCTAACTACGTGCCAGCAGCCGCGGTAATACGTAGGGGGCAAGCGTTATCCGGATTTACTGGGTGTAAAGGGAGCGTAGACGGCGGAGCAAGTCTGAAGTGAAAGCCCGGGGCTCAACCCCGGGACTGCTTTGGAAACTGTTCTGCTAGAGTGCTGGAGAGGTAAGTGGAATTCCTAGTGTAGCGGTGAAATGCGTAGATATTAGGAGGAACACCAGTGGCGAAGGCGGCTTACTGGACAGTAACTGACGTTGAGGCTC…	Bacteria;Firmicutes;Clostridia;Clostridiales;Lachnospiraceae;Clostridium XlVa	42	46	37	7	0.180113	2.61029	0.257353	0.0383142	0.930203	0.0853686	0.113321	0.0492139	0.0366274	0.0432696	0.0721989	0.860935	0.212787	0.140721	0.157518	0.194415	0.0653526	0.111305	0.063696	0.105074	0.0599314	0.209062	0.635511	0.164878	2.05056	0.0803715	0.515805		0.0273523	0.0470456	0.0338789	0.0450771	0.0468987	0.0379828	0.00442439	1.20118	0.179747	0.0338123	0.00318634		0.146929	0.0483653
Kineothrix alysoides	95.91	CCTACGGGGGGCAGCAGTGGGGAATATTGCACAATGGGGGAAACCCTGATGCAGCGACGCCGCGTGAGTGAAGAAGTATTTCGGTATGTAAAGCTCTATCAGCAGGGAAGAAGATGACGGTACCTGAGTAAGAAGCCCCGGCTAACTACGTGCCAGCAGCCGCGGTAATACGTAGGGGGCAAGCGTTATCCGGATTTACTGGGTGTAAAGGGAGCGTAGACGGTGAAGCAAGTCTGGAGTGAAAACCCGGGGCTTAACCCCGGGATTGCTTTGGAAACTGTTTAACTGGAGTGCAGGAGAGGTAAGCGGAATTCCTGGTGTAGCGGTGAAATGCGTAGATATCAGGAGGAACACCAGTGGCGAAGGCGGCTTACTGGACTGTAACTGACGTTGAGGCTC…	Bacteria;Firmicutes;Clostridia;Clostridiales;Lachnospiraceae;Clostridium XlVa	25	27	37	5	0.00339836		0.159314	0.00383142					0.00732547			0.215234			0.00807787	0.0555472	0.0282606	0.0318016	0.0110776	0.0128139	0.0370165	0.0839748	0.0574887	0.0405547	0.037103				0.0125365	0.0033604			0.00120253		0.0014748		0.00913965	0.00845309				0.00193461
[Ruminococcus] torques	97.72	CCTACGGGAGGCAGCAGTGGGGAATATTGCACAATGGGGGAAACCCTGATGCAGCGACGCCGCGTGAGCGAAGAAGTATTTCGGTATGTAAAGCTCTATCAGCAGGGAAGAAACTGACGGTACCTGACTAAGAAGCACCGGCTAAATACGTGCCAGCAGCCGCGGTAATACGTATGGTGCAAGCGTTATCCGGATTTACTGGGTGTAAAGGGAGCGTAGACGGATAGGCAAGTCTGGAGTGAAAGCCCGGGGCTCAACCCCGGGACTGCTTTGGAAACTGTTTATCTAGAGTGCTGGAGAGGTAAGTGGAATTCCTAGTGTAGCGGTGAAATGCGTAGATATTAGGAGGAACACCAGTGGCGAAGGCGGCTTACTGGACAGTAACTGACGTTGAGGCTC…	Bacteria;Firmicutes;Clostridia;Clostridiales;Lachnospiraceae;Ruminococcus2	44	40	37	6	0.275267	0.0119555	0.0245098	0.00766284	0.0452182	0.0334051	0.0117229	0.0355434	0.102557	0.0078672	0.117323	0.769261	0.082213	0.00879507	0.00403894	0.23928	0.0971457	0.19876	0.1357	0.384418	0.0837277	0.312281	0.404511	0.071137	0.341348	0.0625112	0.0264515	0.0592008	0.0148158	0.0795295	1.31737	0.00581641	0.0288607	0.00146088	0.0206471	0.391709	0.0243724	0.0140885	0.0796584	0.0320102	0.0167919	0.0541691
Terrisporobacter petrolearius	99.09	CCTACGGGAGGCAGCAGTGGGGAATATTGCACAATGGGCGAAAGCCTGATGCAGCAACGCCGCGTGAGCGATGAAGGCCTTCGGGTCGTAAAGCTCTGTCCTCAAGGAAGATAATGACGGTACTTGAGGAGGAAGCCCCGGCTAACTACGTGCCAGCAGCCGCGGTAATACGTAGGGGGCTAGCGTTATCCGGATTTACTGGGCGTAAAGGGTGCGTAGGTGGTTTCTTAAGTCAGGAGTGAAAGGCTACGGCTCAACCGTAGTAAGCTCTTGAAACTGGGAAACTTGAGTGCAGGAGAGGAAAGTGGAATTCCTAGTGTAGCGGTGAAATGCGTAGATATTAGGAGGAACACCAGTAGCGAAGGCGGCTTTCTGGACTGTAACTGACACTGAGGCACG…	Bacteria;Firmicutes;Clostridia;Clostridiales;Peptostreptococcaceae;Clostridium XI	43	50	36	5	0.0135934	0.0478221	0.0163399	0.0421456	0.49417	0.011135	0.257903	0.0574163	0.0879056	2.15955	1.96291	0.0119574	0.0483606	0.00879507	0.00807787	0.138868	0.0706514	0.0768538	0.816971	0.379293	0.0414232	0.145206	0.610425	0.00731315	0.037103	0.0267905		0.542674	0.0467268	0.125455	0.00130303	0.0261738	0.478607	0.165079	0.0176975	0.0428694	0.027419	0.332488	0.203926	0.536172	0.0797616	0.00193461
Flintibacter butyricus	97.52	CCTACGGGAGGCAGCAGTGGGGAATATTGGGCAATGGGCGCAAGCCTGACCCAGCAACGCCGCGTGAAGGAAGAAGGCCCTCGGGTTGTAAACTTCTTTTGTCAGGGACGAAGCAAGTGACGGTACCTGACGAATAAGCCACGGCTAACTACGTGCCAGCAGCCGCGGTAATACGTAGGTGGCAAGCGTTATCCGGATTTACTGGGTGTAAAGGGCGTGTAGGCGGGATTGCAAGTCAGATGTGAAAACCACGGGCTCAACCTGTGGCCTGCATTTGAAACTGCAGTTCTTGAGTACTGGAGAGGCAGACGGAATTCCTAGTGTAGCGGTGAAATGCGTAGATATTAGGAGGAACACCAGTGGCGAAGGCGGTCTGCTGGACAGCAACTGACGCTGAGG…	Bacteria;Firmicutes;Clostridia;Clostridiales;Ruminococcaceae	41	47	37	5	0.0203901		0.204248	0.0114943	0.00322987	0.0779452	0.00390762	0.0191388	0.00488365	0.0039336	0.00451243	0.211248	0.0241803	0.0175901	0.0242336	0.0427287	0.0141303	0.0556527	0.0387715	0.169144	0.0158642	0.0279916	0.129611	0.122329	0.102239	0.00893017	0.0661288		0.0193745	0.0369644	0.00260607	0.0508935	0.0216455	0.00730439	0.00884877	0.0647244	0.0700707	0.0563539	0.00637267		0.00419798	0.0386922
Flavonifractor plautii	99.77	CCTACGGGAGGCAGCAGTGGGGAATATTGGGCAATGGGCGCAAGCCTGACCCAGCAACGCCGCGTGAAGGAAGAAGGCTTTCGGGTTGTAAACTTCTTTTGTCGGGGACGAAACAAATGACGGTACCCGACGAATAAGCCACGGCTAACTACGTGCCAGCAGCCGCGGTAATACGTAGGTGGCAAGCGTTATCCGGATTTACTGGGTGTAAAGGGCGTGTAGGCGGGATTGCAAGTCAGATGTGAAAACTGGGGGCTCAACCTCCAGCCTGCATTTGAAACTGTAGTTCTTGAGTGCTGGAGAGGCAATCGGAATTCCGTGTGTAGCGGTGAAATGCGTAGATATACGGAGGAACACCAGTGGCGAAGGCGGATTGCTGGACAGTAACTGACGCTGAGG…	Bacteria;Firmicutes;Clostridia;Clostridiales;Ruminococcaceae;Flavonifractor	42	27	31	6	0.533542	0.541984	0.0571895	0.00766284	0.025839	0.0259817	0.0195381	0.0109364	0.0170928	0.102274	0.0676865	0.0916736	0.0290163	0.985048	0.0121168	0.202961	0.190759	0.280914	0.174472	0.217837	0.0141015	0.114591	0.0940724	0.0910819	0.761024	0.419718	0.0925803	0.0098668	0.00797775	0.0660879	0.26191	0.0203574	0.164747	0.00292176	0.00442439	0.223593	0.103583		0.0127453	0.0320102	0.146929	0.266976
Escherichia coli	99.78	CCTACGGGAGGCAGCAGTGGGGAATATTGCACAATGGGCGCAAGCCTGATGCAGCCATGCCGCGTGTATGAAGAAGGCCTTCGGGTTGTAAAGTACTTTCAGCGGGGAGGAAGGGAGTAAAGTTAATACCTTTGCTCATTGACGTTACCCGCAGAAGAAGCACCGGCTAACTCCGTGCCAGCAGCCGCGGTAATACGGAGGGTGCAAGCGTTAATCGGAATTACTGGGCGTAAAGCGCACGCAGGCGGTTTGTTAAGTCAGATGTGAAATCCCCGGGCTCAACCTGGGAACTGCATCTGATACTGGCAAGCTTGAGTCTCGTAGAGGGGGGTAGAATTCCAGGTGTAGCGGTGAAATGCGTAGAGATCTGGAGGAATACCGGTGGCGAAGGCGGCCCCC…	Bacteria;Proteobacteria;Gammaproteobacteria;Enterobacteriales;Enterobacteriaceae;Escherichia/Shigella	43	50	37	9	5.08054	2.46682	2.00163	6.52874	0.216401	0.0668102	0.0898753	0.0820232	0.0341855	0.0826056	0.415144	0.0279007	0.140246	0.0879507	0.0928955	0.145277	0.273774	32.7662	0.268631	1.61712	15.6324	1.30511	1.13723	0.19945	0.479865	0.0714413	23.608	1.03601	0.0478665	0.0974517	0.125091	0.0116328	0.0228481		0.0117984	0.192492	0.0792103	0.154973	0.414224	0.488156	0.386214	0.179919
		CCTACGGGGGGCAGCAGTGAGGAATATTGGTCAATGGACGAGAGTCTGAACCAGCCAAGTAGCGTGAAGGATGACTGCCCTATGGGTTGTAAACTTCTTTTATACGGGAATAAAGTGAGCCACGTGTGGCTTTTTGTATGTACCGTATGAATAAGGATCGGCTAACTCCGTGCCAGCAGCCGCGGTAATACGGAGGATCCGAGCGTTATCCGGATTTATTGGGTTTAAAGGGAGCGTAGGCGGGTTGTTAAGTCAGTTGTGAAAGTTTGCGGCTCAACCGTAAAATTGCAGTTGATACTGGCGACCTTGAGTGCAACAGAGGTAGGCGGAATTCGTGGTGTAGCGGTGAAATGCTTAGATATCACGAAGAACTCCGATTGCGAAGGCAGCTTACTGGAT…	Bacteria;Bacteroidetes;Bacteroidia;Bacteroidales;Bacteroidaceae;Bacteroides	40	16	17	5	22.5141	0.334755	0.249183	0.130268	1.37915	0.5085	0.422023	2.75871	1.63358	0.224215	0.230134	9.74929	0.440081	25.6904	0.383699	0.0128186	1.16575	0.0132506	0.0720042	5.19733	0.00440672	0.0131211	0.897869	0.355685	0.00906962	0.0357207	0.0132258		0.0444475	0.864744	0.0338789	0.191941	5.38493	0.0306784	0.0383447	0.00336231	0.00913965	0.346577	0.0159317	0.00800256	1.59943
		CCTACGGGCGGCAGCAGTGGGGAATATTGCACAATGGGGGAAACCCTGATGCAGCGACGCCGCGTGAGCGAAGAAGTATTTCGGTATGTAAAGCTCTATCAGCAGGGAAGAAAATGACGGTACCTGACTAAGAAGCCCCGGCTAACTACGTGCCAGCAGCCGCGGTAATACGTAGGGGGCAAGCGTTATCCGGATTTACTGGGTGTAAAGGGAGCGTAGACGGATGTGCAAGTCTGAAGTGAAAGCCCGGGGCTCAACCCCGGGACTGCTTTGGAAACTGTGTATCTAGAGTGCCGGAGAGGTAAGCGGAATTCCCAGTGTAGCGGTGAAATGCGTAGATATTGGGAGGAACACCAGTGGCGAAGGCGGCTTACTGGACGGTAACTGACGTTGAGGCTC…	Bacteria;Firmicutes;Clostridia;Clostridiales;Lachnospiraceae	24	27	9	5			0.00408497			0.0222701	0.00390762			0.0039336	0.0135373		0.0338524	0.0879507	0.0161557	0.0192279	0.00353257				0.000881345			0.00997248			0.0132258			0.00224027	0.0482122		0.00120253		0.0014748	0.00420288		0.0028177	0.00637267		0.00419798	0.00386922
		CCTACGGGAGGCAGCAGTGGGGAATATTGCACAATGGGCGAAAGCCTGATGCAGCAACGCCGCGTGAGCGATGAAGGCCTTCGGGTCGTAAAGCTCTGTCCTCAAGGAAGATAATGACGGTACTTGAGGAGGAAGCCCCGGCTAACTACGTGCCAGCAGCCGCGGTAATACGTAGGGGGCTAGCGTTATCCGGAATTACTGGGCGTAAAGGGTGCGTAGGCGGTCTTTCAAGCCAGAAGTGAAAGGCTACGGCTCAACCGTAGTAAGCTTTTGGAACTGTAGGACTTGAGTGCAGGAGAGGAGAGTGGAATTCCTAGTGTAGCGGTGAAATGCGTAGATATTAGGAGGAACACCAGTAGCGAAGGCGGCTCTCTGGACTGTAACTGACGCTGAGGCACG…	Bacteria;Firmicutes;Clostridia;Clostridiales;Peptostreptococcaceae;Clostridium XI	36	38	9	9			0.00408497	0.00766284	0.0290688	0.011135		0.00546822	0.00244182	1.66785	0.365507	0.00398581		0.00879507		0.0854573	0.0282606	0.00530026	0.196627		0.0114575	0.335899	0.0114977	0.00398899	0.0981168	0.00893017	0.0132258	1.28268	0.00113968	0.0280034	0.143334	0.0523476	0.301835	0.0628177		0.00252173		0.0901662	0.0669131	0.0880282	0.0503757	0.00193461
		CCTACGGGTGGCAGCAGTGGGGAATATTGCACAATGGGGGAAACCCTGATGCAGCGACGCCGCGTGGAGGAAGAAGGTCTTCGGATTGTAAACTCCTGTTGTTGGGGAAAAGAAGGATGGTACCCAACAAGGAAGTGACGGCTAACTACGTGCCAGCAGCCGCGGTAAAACGTAGGTCACGAGCGTTGTCCGGAATTACTGGGTGTAAAGGGAGCGCAGGCGGGTATGCAAGTTGGGAGTGAAATACATGGGCTCAACCCATGAACTGCTCTCAAAACTGTGTATCTTGAGTAGTGCAGAGGTAGGCGGAATTCCCGGTGTAGCGGTGGAATGCGTAGATATCGGGAGGAACACCAGTGGCGAAGGCGGCCTACTGGGCACCAACTGACGCTGAGGCTC…	Bacteria;Firmicutes;Clostridia;Clostridiales;Ruminococcaceae;Faecalibacterium	21	31	36	5													0.00483606			0.0277736	0.0406246	0.060953	0.0360021	0.0153767	0.241488	0.397131	0.310439	0.143604	0.152535				0.00113968	0.00224027	0.00912123		0.00360759	0.00584351	0.00442439			0.0028177				0.0290192
		CCTACGGGAGGCAGCAGTGGGGAATCTTCCGCAATGGGCGAAAGCCTGACGGAGCAACGCCGCGTGAACGATGAAGGTCTTAGGATCGTAAAGTTCTGTTGTTAGGGACGAAGGGTAAGAATCATAATAAGGTTTTTATTTGACGGTACCTAACGAGGAAGCCACGGCTAACTACGTGCCAGCAGCCGCGGTAATACGTAGGCGGCAAGCGTTGTCCGGAATTATTGGGCGTAAAGGGAGCGCAGGCGGGAAACTAAGCGGATCTTAAAAGTGCGGGGCTCAACCCCGTGAGGGGGTCCGAACTGGTTTTCTTGAGTGCAGGAGAGGAAAGCGGAATTCCCAGTGTAGCGGTGAAATGCGTAGATATTGGGAAGAACACCAGTGGCGAAGGCGGCTTTC…	Bacteria;Firmicutes;Negativicutes;Selenomonadales;Veillonellaceae;Megamonas	22	3	37	6	0.00339836		0.142974				0.00390762	0.0109364		0.0157344	0.00902486	0.00398581					0.00176629		0.00276939	0.463865	0.00264403	0.000874738		0.0944061				0.187469									0.0121862	0.0169062	0.00955901	3.4491	0.00839595	0.0657767
		CCTACGGGAGGCAGCAGTGGGGAATATTGGACAATGGACCAAAAGTCTGATCCAGCAATTCTGTGTGCACGATGAAGTTTTTCGGAATGTAAAGTGCTTTCAGTTGGGACGAAGTAAGTGACGGTACCAACAGAAGAAGCGACGGCTAAATACGTGCCAGCAGCCGCGGTAATACGTATGTCGCAAGCGTTATCCGGATTTATTGGGCGTAAAGCGCGTCTAGGCGGTTTGGTAAGTCTGATGTGAAAATGCGGGGCTCAACTCCGTATTGCGTTGGAAACTGTCAAACTAGAGTACTGGAGAGGTGGGCGGAACTACAAGTGTAGAGGTGAAATTCGTAGATATTTGTAGGAATGCCGATGGGGAAGCCAGCCCACTGGACAGATACTGACGCTAAAG…	Bacteria;Fusobacteria;Fusobacteriia;Fusobacteriales;Fusobacteriaceae;Fusobacterium	3	41	37	9																																										0.0406268
		CCTACGGGTGGCAGCAGTAGGGAATATTGCTCAATGGGGGAAACCCTGAAGCAGCAACGCCGCGTGGAGGATGAAGGTTTTAGGATTGTAAACTCCTTTTCTAAGAGAAGATTATGACGGTATCTTAGGAATAAGCACCGGCTAACTCCGTGCCAGCAGCCGCGGTAATACGGAGGGTGCAAGCGTTACTCGGAATCACTGGGCGTAAAGAGCGCGTAGGCGGGGTAGCAAGTCAGATGTGAAATCCTATGGCTTAACTATAGAACTGCATTTGAAACTGTTACTCTAGAGTATGGGAGAGGTAGGTGGAATTCTTGGTGTAGGGGTAAAATCCGTAGAGATCAAGAGGAATACTCATTGCGAAGGCGACCTGCTGGAACATTACTGACGCTGATGCGC…	Bacteria;Proteobacteria;Epsilonproteobacteria;Campylobacterales;Helicobacteraceae;Helicobacter	0	38	35	5
		CCTACGGGTGGCAGCAGTAGGGAATATTGCACAATGGGGGAAACCCTGATGCAGCGACGCCGCGTGAGCGAAGAAGTATCTCGGTATGTAAAGCTCTATCAGCAGGGAAGAAGATGACGGTACCTGACTAAGAAGCACCGGCTAAATACGTGCCAGCAGCCGCGGTAATACGTATGGTGCAAGCGTTATCCGGATTTACTGGGTGTAAAGGGAGCGTAGACGGAGAAGCAAGTCTGGAGTGAAAGCCCGGGGCTCAACCCCGGGACTGCTTTGGAAACTGTTATTCTTGAGTGCCGGAGAGGTAAGCGGAATTCCTAGTGTAGCGGTGAAATGCGTAGATATTAGGAGGAACACCAGTGGCGAAGGCGGCTTACTGGACGGTAACTGACGTTGAGGCTC…	Bacteria;Firmicutes;Clostridia;Clostridiales;Lachnospiraceae	18	21	37	8						0.00371168			0.00244182	0.0039336						0.079048	0.0459234	0.0768538	0.105237	0.0435674	0.00705076	0.0174948	0.0156787	0.00265933	0.00577158								0.00240506		0.0014748							0.00967305
		CCTACGGGAGGCTGCAGTAGGGAATATTGCTCAATGGGGGAAACCCTGAAGCAGCAACGCCGCGTGGAGGATGAAGGTTTTCGGATTGTAAACTCCTTTTGTTAGAGAAGATAATGACGGTATCTAACGAATAAGCACCGGCTAACTCCGTGCCAGCAGCCGCGGTAATACGGAGGGTGCAAGCGTTACTCGGAATCACTGGGCGTAAAGAGCGCGTAGGCGGGGTAGTAAGTCAGATGTGAAATCCTATGGCTTAACCATAGAACTGCATTTGAAACTACTACTCTAGAGTATGGGAGAGGTAGGTGGAATTCTTGGTGTAGGGGTAAAATCCGTAGAGATCAAGAGGAATACTCATTGCGAAGGCGACCTGCTGGAACATTACTGACGCTGATGCGC…	Bacteria;Proteobacteria;Epsilonproteobacteria;Campylobacterales;Helicobacteraceae;Helicobacter	7	16	37	8																															0.00260607		0.00481012	0.00292176	0.00294959							0.00386922
		CCTACGGGAGGCAGCAGTGAGGAATATTGGTCAATGGCCGGGAGGCTGAACCAGCCAAGTAGCGTGAAGGATGACGGCCCTACGGGTTGTAAACTTCTTTTATGCGGGATTAACGTGAGGTACGTGTACCTTATTGCAGGTACCGCATGAATAAGCATCGGCTAACTCCGTGCCAGCAGCCGCGGTAATACGGAGGATGCAGGCGTTATCCGGATTTATTGGGTTTAAAGGGAGCGCAGACGGCATGTCAAGTCAGCTGTGAAAGTTCGGGGCTCAACCTTGGAATTGCAGTTGAAACTGGCGTGCTTGAGTTCGGTCGAGGCAGGCGGAATTCGTGGTGTAGCGGTGAAATGCTTAGATATCACGAAGAACCCCGATTGCGAAGGCAGCTTGCCAGGC…	Bacteria;Bacteroidetes;Bacteroidia;Bacteroidales;Prevotellaceae	4	7	37	7																																				0.00252173						0.0328884
		CCTACGGGAGGCAGCAGTGGGGAATCTTCCGCAATGGGCGAAAGCCTGACGGAGCAACGCCGCGTGAACGAAGAAGGTCTTAGGATCGTAAAGTTCTGTTGTTAGGGGCGAAGGGCAACATTTTGAATAAGGGTGTTGTTTGACGGTACTTAACGAGGAAGCCACGGCTAACTACGTGCCAGCAGCCGCGGTAATACGTAGGCGGCAAGCGTTGTCCGGAATTATTGGGCGTAAAGGGAGCGCAGGCGGGAAGTTAAGCGGACTTTAAAAGTGCGGGGCTCAACCCCGTGAGGGGGTCCGAACTGACTTTCTTGAGTGCAGGAGAGGGAAGCGGAATTCCTAGTGTAGCGGTGAAATGCGTAGATATTAGGAAGAACACCAGTGGCGAAGGCGGCTTTC…	Bacteria;Firmicutes;Negativicutes;Selenomonadales;Veillonellaceae;Megamonas	19	5	37	7	0.00679671			0.00383142		0.00742335			0.00244182					0.00439754			0.00176629				0.928937	0.761896	0.699271	0.580398	0.535932				0.00227936	0.421171	0.00130303	0.0043623		0.00292176								0.00386922
		CCTACGGGAGGCAGCAGTGAGGAATATTGGTCAATGGGCGCGAGCCTGAACCAGCCAAGTAGCGTGAAGGATGAAGGTCCTACGGATTGTAAACTTCTTTTATAAGGGAATAAAGTCACCCACGTGTGGGTGTTTGTATGTACCTTATGAATAAGCATCGGCTAACTCCGTGCCAGCAGCCGCGGTAATACGGAGGATGCGAGCGTTATCCGGATTTATTGGGTTTAAAGGGAGCGTAGACGGGTCGTTAAGTCAGCTGTGAAAGTTCGGGGCTCAACCTTGAAATTGCAGTTGATACTGGCGTCCTTGAGTACGGTTGAGGCAGGCGGAATTCGTGGTGTAGCGGTGAAATGCTTAGATATCACGAAGAACCCCGATTGCGAAGGCAGCCTGCTAAAC…	Bacteria;Bacteroidetes;Bacteroidia;Bacteroidales;Bacteroidaceae;Bacteroides	4	1	29	6																																						0.0619893				0.207003
		CCTACGGGAGGCAGCAGTGGGGAATATTGCACAATGGGGGAAACCCTGATGCAGCAACGCCGCGTGAGTGATGAAGGTTTTCGGATCGTAAAGCTCTGTCTTTGGGGAAGATAATGACGGTACCCAAGGAGGAAGCCACGGCTAACTACGTGCCAGCAGCCGCGGTAATACGTAGGTGGCGAGCGTTATCCGGATTTACTGGGCGTAAAGGGAGCGTAGGCGGATGATTAAGTGGGATGTGAAATACCCGGGCTCAACTTGGGTGCTGCATTCCAAACTGGTTATCTAGAGTGCAGGAGAGGAGAGTGGAATTCCTAGTGTAGCGGTGAAATGCGTAGAGATTAGGAAGAACACCAGTGGCGAAGGCGACTCTCTGGACTGTAACTGACGCTGAGGCTC…	Bacteria;Firmicutes;Clostridia;Clostridiales;Clostridiaceae 1;Clostridium sensu stricto	19	31	13	9													0.00483606						0.00276939							0.0357207	0.0264515	0.0690676	0.00113968	0.00112013	0.00130303	0.116328	0.00120253	0.0292176		0.00252173	0.0060931	0.00563539	0.0127453	0.0240077	0.00419798	0.00193461
		CCTACGGGTGGCTGCAGTGGGGAATATTGCACAATGGGGGAAACCCTGATGCAGCAACGCCGCGTGAGTGATGACGGCCTTCGGGTTGTAAAGCTCTGTCTTCAGGGACGATAATGACGGTACCTGAGGAGGAAGCCACGGCTAACTACGTGCCAGCAGCCGCGGTAATACGTAGGTGGCGAGCGTTGTCCGGATTTACTGGGCGTAAAGGGAGCGTAGGCGGATTTTTAAGTGGGATGTGAAATACCCGGGCTCAACCTGGGTGCTGCATTCCAAACTGGAGATCTAGAGTGCAGGAGGGGAGAGTGGAATTCCTAGTGTAGCGGTGAAATGCGTAGAGATTAGGAAGAACACCAGTGGCGAAGGCGACTCTCTGGACTGTAACTGACGCTGAGGCTC…	Bacteria;Firmicutes;Clostridia;Clostridiales;Clostridiaceae 1;Clostridium sensu stricto	18	29	1	8					0.00322987					0.0236016						0.00213643			0.00553879			0.000874738			0.00247353	0.0446508	0.0264515	0.0394672	0.0056984	0.00112013	0.00130303		0.00120253	0.00584351		0.000840576		0.0112708			0.00419798
		CCTACGGGAGGCAGCAGTAGGGAATCTTCCGCAATGGGCGAAAGCCTGACGGAGCAACGCCGCGTGAGTGATGAAGGTCTTCGGATCGTAAAACTCTGTTATCAGGGAAGAACAAACGTGTAAGTAACTGTGCACGTCTTGACGGTACCTGATCAGAAAGCCACGGCTAACTACGTGCCAGCAGCCGCGGTAATACGTAGGTGGCAAGCGTTATCCGGAATTATTGGGCGTAAAGCGCGCGTAGGCGGTTTTTTAAGTCTGATGTGAAAGCCCACGGCTCAACCGTGGAGGGTCATTGGAAACTGGAAAACTTGAGTGCAGAAGAGGAAAGTGGAATTCCATGTGTAGCGGTGAAATGCGCAGAGATATGGAGGAACACCAGTGGCGAAGGCGACTTTC…	Bacteria;Firmicutes;Bacilli;Bacillales;Staphylococcaceae;Staphylococcus	9	35	15	6						0.00371168			0.00488365																					0.00112013	0.0039091		0.00120253		0.0014748		0.0121862				0.00419798	0.0174115
		CCTACGGGGGGCAGCAGTGGGGAATATTGCACAATGGGGGAAACCCTGATGCAGCAACGCCGCGTGAGTGATGACGGTCTTCGGATTGTAAAGCTCTGTCTTTGGGGACGATAATGACGGTACCCAAGGAGGAAGCCACGGCTAACTACGTGCCAGCAGCCGCGGTAATACGTAGGTGGCGAGCGTTGTCCGGATTTACTGGGCGTAAAGGGAGCGTAGGCGGATTCTTAAGTGGGATGTGAAATACCCGGGCTTAACCTGGGTGCTGCATTCCAAACTGGGAATCTAGAGTGCAGGAGGGGAGAGTGGAATTCCTAGTGTAGCGGTGAAATGCGTAGAGATTAGGAAGAACACCAGTGGCGAAGGCGACTCTCTGGACTGTAACTGACGCTGAGGCTC…	Bacteria;Firmicutes;Clostridia;Clostridiales;Clostridiaceae 1;Clostridium sensu stricto	7	26	1	9																			0.0110776						0.00164902	0.0267905	0.0264515	0.0197336				0.0014541						0.0169062
		CCTACGGGAGGCAGCAGTGGGGAATTTTGGACAATGGGGGCAACCCTGATCCAGCCATGCCGCGTGCAGGATGAAGGCCTTCGGGTTGTAAACTGCTTTTGTCAGGGACGAAAAGGACCGTGTTAATACCATGGTCTGCTGACGGTACCTGAAGAATAAGCACCGGCTAACTACGTGCCAGCAGCCGCGGTAATACGTAGGGTGCAAGCGTTAATCGGAATTACTGGGCGTAAAGCGTGCGCAGGCGGTTCTGTAAGACAGATGTGAAATCCCCGGGCTCAACCTGGGAATTGCATTTGTGACTGCAGGACTAGAGTTCATCAGAGGGGGGTGGAATTCCAAGTGTAGCAGTGAAATGCGTAGATATTTGGAAGAACACCAATGGCGAAGGCAGCCCCC…	Bacteria;Proteobacteria;Betaproteobacteria;Burkholderiales;Sutterellaceae;Sutterella	6	44	0	6									0.0634874							0.00213643	0.197824		0.177241	0.00256279																2.37715
		CCTACGGGAGGCAGCAGTGGGGAATATTGGACAATGGACCAAAAGTCTGATCCAGCAATTCTGTGTGCACGATGACGGTCTTAGGATTGTAAAGTGCTTTCAATTGGGAAGAAACAAATGACGGTACCAATAGAAGAAGCGACGGCTAAATACGTGCCAGCAGCCGCGGTAATACGTATGTCGCAAGCGTTATCCGGATTTATTGGGCGTAAAGCGCGTCTAGGTGGTTTGGTAAGTCTGATGTGAAAATGCGGGGCTCAACTCCGTATTGCGTTGGAAACTGCCTAACTAGAGTATCGGAGAGGTGGGCGGAACTACAAGTGTAGAGGTGAAATTCGTAGATATTTGTAGGAATGCCGATAGAGAAGTCAGCTCACTGGACGAATACTGACACTGAAG…	Bacteria;Fusobacteria;Fusobacteriia;Fusobacteriales;Fusobacteriaceae;Fusobacterium	0	34	0	6
		CCTACGGGAGGCAGCAGTGGGGAATATTGGACAATGGGGGCAACCCTGATCCAGCCATGCCGCGTGTGTGAAGAAGGCCTTTTGGTTGTAAAGCACTTTAAGCAGTGAAGAAGACTCCATGGTTAATACCCATGGACGATGACATTAGCTGCAGAATAAGCACCGGCTAACTCTGTGCCAGCAGCCGCGGTAATACAGAGGGTGCAAGCGTTAATCGGAATTACTGGGCGTAAAGGGAGCGTAGGTGGCTCGATAAGTCAGATGTGAAATCCCCGGGCTCAACCTGGGAACTGCATCTGATACTGTTGAGCTAGAGTATGTGAGAGGAAGGTAGAATTCCAGGTGTAGCGGTGAAATGCGTAGAGATCTGGAGGAATACCGATGGCGAAGGCAGCCTTC…	Bacteria;Proteobacteria;Gammaproteobacteria;Pseudomonadales;Moraxellaceae;Psychrobacter	0	0	0	9
		CCTACGGGAGGCTGCAGTGGGGAATATTGGACAATGGACCAAAAGTCTGATCCAGCAATTCTGTGTGCACGATGAAGGTCTTCGGATTGTAAAGTGCTTTCAGTTGGGAAGAAGAAAGTGACGGTACCAACAGAAGAAGCGACGGCTAAATACGTGCCAGCAGCCGCGGTAATACGTATGTCGCAAGCGTTATCCGGATTTATTGGGCGTAAAGCGCGTCTAGGCGGAAAAGAAAGTCTGATGTGAAAATGCGGGGCTCAACTCCGTATTGCGTTGGAAACTGTTTTTCTAGAGTACTGGAGAGGTGGGCGGAACTACAAGTGTAGAGGTGAAATTCGTAGATATTTGTAGGAATGCCGATGGAGAAGTCAGCTCACTGGACAGATACTGACGCTGAAG…	Bacteria;Fusobacteria;Fusobacteriia;Fusobacteriales;Fusobacteriaceae;Cetobacterium	0	0	0	9
		CCTACGGGGGGCAGCAGTAGGGAATCTTCCACAATGGACGAAAGTCTGATGGAGCAATACCGCGTGAGTGAAGAAGGTTTTCGGATCGTAAAGCTCTGTTGTAAGGGAAGAAAACGTGCAGGAGTAACTGCCTGTACCTTGACGGTACCTTACCAGAAAGCCACGGCTAACTACGTGCCAGCAGCCGCGGTAATACGTAGGTGGCAAGCGTTGTCCGGAATTATTGGGCGTAAAGCGCGCGCAGGCGGTCCTTTAAGTCTGATGTGAAATCCCAAGGCTCAACCTTGGACGGTCATTGGAAACTGGAGGACTTGAGTACAGAAGAGGAAAGCGGAATTCCACGTGTAGCGGTGAAATGCGTAGAGATGTGGAGGAACACCAGTGGCGAAGGCGGCTTTC…	Bacteria;Firmicutes;Bacilli;Bacillales;Planococcaceae;Sporosarcina	0	0	0	9
		CCTACGGGGGGCAGCAGTAGGGAATATTCCACAATGAGCGAAAGCTTGATGGAGCGATACAGCGTGCACGATGACGGTCTTCGGATTGTAAAGTGCTGTTATAAGGGAAGAACACTTGGTAAAGGAAATGTTATCAAGCTGACGGTACCTTGTCAGAAAGCGATGGCTAACTATGTGCCAGCAGCCGCGGTAATACATAGGTCGCAAGCGTTATCCGGAATTATTGGGCGTAAAGCGTTCGTAGGCTGTTTATTAAGTCTGGAGTCAAATCCCAGGGCTCAACCCTGGCTCGCTTTGGATACTGATAAACTAGAGTTAGATAGAGGTAAGCGGAATTCCATGTGAAGCGGTGAAATGCGTAGATATATGGAAGAACACCAAAGGCGAAGGCAGCTTACT…	Bacteria;Tenericutes;Mollicutes;Mycoplasmatales;Mycoplasmataceae;Mycoplasma	0	0	0	9
		CCTACGGGAGGCAGCAGTGGGGAATATTGCACAATGGGGGAAACCCTGATGCAGCGACGCCGCGTGAAGGAAGAAGTATTTCGGTATGTAAACTTCTATCAGCAGGGAAGAAAATGACGGTACCTGACTAAGAAGCCCCGGCTAACTACGTGCCAGCAGCCGCGGTAATACGTAGGGGGCAAGCGTTATCCGGAATTACTGGGTGTAAAGGGAGCGCAGACGGATGTGCAAGTCAGATGTGAAAGGCAGGGGCTCAACCCCTGGATTGCATTTGAAACTGTAAATCTAGAGTGTCGGAGAGGTAAGTGGAATTCCTAGTGTAGCGGTGAAATGCGTAGATATTAGGAGGAACACCAGTGGCGAAGGCGACTTACTGGACGACAACTGACGTTGAGGCTC…	Bacteria;Firmicutes;Clostridia;Clostridiales;Lachnospiraceae;Hespellia	0	0	0	9
		CCTACGGGAGGCAGCAGTGGGGAATTTTGGACAATGGAGGAAACTCTGATCCAGCCATGCCGCGTGCAGGATGAAGGTCTTCGGATTGTAAACTGCTTTTGTCAGGGAAGAAAAGGTTAGCGCTAATACCGCTGACTGATGACGGTACCTGAAGAATAAGCACCGGCTAACTACGTGCCAGCAGCCGCGGTAATACGTAGGGTGCAAGCGTTAATCGGAATTACTGGGCGTAAAGCGTGCGCAGGCGGTTCTGTAAGATGGATGTGAAAGCCCCGGGCTCAACCTGGGAATTGCATACATGACTGCAGGACTAGAGTTTATCAGAGGGGGGTGGAATTCCAAGTGTAGCAGTGAAATGCGTAGATATTTGGAAGAACACCGATGGCGAAGGCAGCCCCC…	Bacteria;Proteobacteria;Betaproteobacteria;Burkholderiales;Sutterellaceae;Sutterella	0	0	0	9
		CCTACGGGGGGCAGCAGTGGGGAATATTGCGCAATGGGGGGAACCCTGACGCAGCCATGCCGCGTGAATGAAGAAGGCCTTCGGGTTGTAAAGTTCTTTCGGTGATGAGGAAGGGGTATTATTTAATAGATAATGCCATTGACGTTAGTCACAGAAGAAGCACCGGCTAACTCCGTGCCAGCAGCCGCGGTAATACGGAGGGTGCGAGCGTTAATCGGAATAACTGGGCGTAAAGGGCACGCAGGCGGATGGATAAGTGAGATGTGAAAGCCCCGAGCTCAACTTGGGAATTGCATTTCAGACTGTTCATCTAGAGTTTTGTAGAGAGGGGTAGAATTCCACGTGTAGCGGTGAAATGCGTAGAGATGTGGAGGAATACCGGAGGCGAAGGCGGCCCCT…	Bacteria;Proteobacteria;Gammaproteobacteria;Pasteurellales;Pasteurellaceae;Pasteurella	0	0	0	9
		CCTACGGGAGGCTGCAGTGGGGAATATTGGACAATGGGGGAAACCCTGATCCAGCCATGCCGCGTGTGTGAAGAAGGCCTTTTGGTTGTAAAGCACTTTAAGCAGTGAAGAAGACTCTTCGGTTAATACCCGGAGACGATGACATTAGCTGCAGAATAAGCACCGGCTAACTCTGTGCCAGCAGCCGCGGTAATACAGAGGGTGCAAGCGTTAATCGGAATTACTGGGCGTAAAGGGAGCGTAGGTGGCTCGATAAGTCAGATGTGAAATCCCCGGGCTCAACCTGGGAACTGCATCTGATACTGTTGAGCTAGAGTATGTGAGAGGGAGGTAGAATTTCAGGTGTAGCGGTGAAATGCGTAGAGATCTGAAGGAATACCGATGGCGAAGGCAGCCTCC…	Bacteria;Proteobacteria;Gammaproteobacteria;Pseudomonadales;Moraxellaceae;Psychrobacter	0	0	0	9
		CCTACGGGGGGCAGCAGTGGGGAATATTGCACAATGGAGGAAACTCTGATGCAGCGACGCCGCGTGAGTGATGAAGGAATTCGTTTCGTAAAGCTCTGTCCTTGGGGAAGATAATGACGGTACCCAAGGAGGAAGCCCCGGCTAACTACGTGCCAGCAGCCGCGGTAATACGTAGGGGGCGAGCGTTATCCGGATTTATTGGGCGTAAAGGGTACGTAGGCGGCCCGATAAGTCAGATGTGAAAGGCAACGGCTCAACCGTTGTAAGCATTTGAAACTGTCAGGCTTGAGTACTGGAGAGGAAAGTGGAATTCCTAGTGTAGCGGTGAAATGCGTAGATATTAGGAGGAACACCAGTGGCGAAGGCGACTTTCTGGACAGAAACTGACGCTGAGGTACG…	Bacteria;Firmicutes;Clostridia;Clostridiales;Clostridiales_Incertae Sedis XI	0	0	0	9
		CCTAGGGGGGGCAGCAGTGGGGAATATTGGACAATGGGGGCAACCCTGATCCAGCCATGCCGCGTGTGTGAAGAAGGCCTTTTGGTTGTAAAGCACTTTAAGCAGTGAAGAAGACTCCGTGGTTAATACCCACGGACGATGACATTAGCTGCAGAATAAGCACCGGCTAACTCTGTGCCAGCAGCCGCGGTAATACAGAGGGTGCAAGCGTTAATCGGAATTACTGGGCGTAAAGGGAGCGTAGGTGGCCCGATAAGTCAGATGTGAAATCCCCGGGCTTAACCTGGGAACTGCATCTGATACTGTTGAGCTAGAGTAGGTGAGAGGGAGGTAGAATTTCAGGTGTAGCGGTGAAATGCGTAGAGATCTGAAGGAATACCGATGGCGAAGGCAGCCTCC…	Bacteria;Proteobacteria;Gammaproteobacteria;Pseudomonadales;Moraxellaceae;Psychrobacter	0	0	0	9
		CCTACGGGAGGCAGCAGTGAGGAATCTTGGTCAATGGAGGCAACTCTGAACCAGCCAAGTCGCGTGAAGGATGACGGCCCTACGGGTTGTAAACTTCTTTTTTAAGGGAATAAAGTGAGCCACGTGTTGGCTTTTTGCATGTACCTTACGAATAAGGATCGGCTAACTCCGTGCCAGCAGCCGCGGTAATACGGAGGATCCGAGCGTTATCCGGATTTATTGGGTTTAAAGGGTGCGCAGGCGGAATATTAAGTCGGCGGTGAAAGTTTGCAGCTTAACTGTAAAATTGCCGTTGATACTGGTATTCTTGAGTGTATATGAAGTAGGCGGAATTTGTAGTGTAGCGGTGAAATGCATAGATATTACAAGGAACTCCGATTGCGAAGGCAGCTTACTAAA…	Bacteria;Bacteroidetes;Bacteroidia;Bacteroidales;Porphyromonadaceae;Petrimonas	0	0	0	9
		CCTACGGGGGGCAGCAGTGGGGAATATTGCACAATGGAGGAAACTCTGATGCAGCGACGCCGCGTGAACGATGAAGGCTTTCGGGTCGTAAAGTTCTGTCCTAGGGGACGATAATGACGGTACCCTAGGAGGAAGCCCCGGCTAACTACGTGCCAGCAGCCGCGGTAATACGTAGGGGGCGAGCGTTGTCCGGATTTATTGGGCGTAAAGGGTTCGCAGGCGGTCTCTTAAGTTAGATGTGAAAGATCACGGCTCAACCGTGGTAAGCATTTAAAACTGGGAGACTTGAGTTAAGGAGAGGAAAGTGGAATTCCTAGTGTAGCGGTGAAATGCGTAGATATTAGGAGGAATACCAGTGGCGAAGGCGACTTTCTGGACTTATACTGACGCTGAGGAACG…	Bacteria;Firmicutes;Clostridia;Clostridiales;Clostridiales_Incertae Sedis XI;Tissierella	0	0	0	9
		CCTACGGGAGGCAGCAGTAGGGAATCTTCCGCAATGGACGAAAGTCTGACGGAGCAACGCCGCGTGAGTGAAGAAGGTTTTCGGATCGTAAAACTCTGTTGTCGGAGAAGAACAAGTGAGAGAGTAACTGCTCTCACCTTGACGGTACCCGACCAGAAAGCCACGGCTAACTACGTGCCAGCAGCCGCGGTAATACGTAGGTGGCAAGCGTTGTCCGGATTTATTGGGCGTAAAGCGAGCGCAGGCGGTTCTTTAAGTCTGATGTGAAAGCCCACGGCTTAACCGTGGAAGGTCATTGGAAACTGGGGAACTTGAGTGCAGAAGAGGAGAGTGGAATTCCATGTGTAGCGGTGAAATGCGTAGATATATGGAGGAACACCAGTGGCGAAGGCGACTCTC…	Bacteria;Firmicutes;Bacilli;Lactobacillales;Carnobacteriaceae;Trichococcus	0	0	0	9
		CCTACGGGGGGCAGCAGTGGGGAATATTGCACAATGGGGGAAACCCTGATGCAGCAACGCCGCGTGAACGAAGAAGTATTTCGGTATGTAAAGTTCTATCAGCAGGGAAGAATAAAATGACGGTACCTGACTAAGAAGCCCCGGCTAAATACGTGCCAGCAGCCGCGGTAATACGTATGGGGCAAGCGTTATCCGGATTTACTGGGTGTAAAGGGTGCGCAGGTGGCTAGACAAGTCATATGTGAAAGACCGAAGCTCAACTTCGGGATTGCATAAGAAACTGTAAAGCTAGAGTGCAGGAGAGGTAAGTGGAATTCCTAGTGTAGCGGTGAAATGCGTAGATATTAGGAGGAACACCGGTGGCGAAGGCGGCTTACTGGACTGTAACTGACACTGAGG…	Bacteria;Firmicutes;Clostridia;Clostridiales;Lachnospiraceae	0	0	0	9
		CCTACGGGTGGCAGCAGTAGGGAATATTGGACAATGGGCGCAAGCCTGATCCAGCCATGCCGCGTGTGTGAAGAAGGCCTTCGGGTTGTAAAGCACTTTTATCCGGAAAGAAAAGCACTGGGTTAATACCTTGGTGTTCTGACGGTACCGGAAGAATAAGCACCGGCTAACTTCGTGCCAGCAGCCGCGGTAATACGAAGGGTGCAAGCGTTACTCGGAATTACTGGGCGTAAAGCGTGCGTAGGTGGTTTGTTAAGTCTGATGTGAAAGCCCTGGGCTCAACCTGGGAATTGCATTGGATACTGGCAGGCTAGAGTGCGGTAGAGGGTAGTGGAATTCCCGGTGTAGCAGTGAAATGCGTAGAGATCGGGAGGAACATCCGTGGCGAAGGCGACTACC…	Bacteria;Proteobacteria;Gammaproteobacteria;Xanthomonadales;Xanthomonadaceae;Lysobacter	0	0	0	8
		CCTACGGGTGGCAGCAGTGGGGAATATTGCACAATGGAGGAAACTCTGATGCAGCGACGCCGCGTGAGTGATGAAGGTTTTCGGATCGTAAAGCTCTGTCCTAAGGGAAGATAATGACGGTACCTTAGGAGGAAGCCCCGGCTAACTACGTGCCAGCAGCCGCGGTAATACGTAGGGGGCGAGCGTTATCCGGATTTATTGGGCGTAAAGGGTACGTAGGCGGCCAAATTAGTCAGATGTGAAAGGCAACGGCTCAACCGTTGTAAGCATTTGAAACTGTTTGGCTTGAGTACAGGAGAGGAAAGTGGAATTCCTAGTGTAGCGGTGAAATGCGTAGATATTAGGAGGAACACCAGTGGCGAAGGCGACTTTCTGGACTGATACTGACGCTGAGGTACG…	Bacteria;Firmicutes;Clostridia;Clostridiales;Incertae Sedis XI;Clostridium XII	0	0	0	8
		CCTACGGGGGGCAGCAGTGGGGAATATTGCACAATGGGCGGAAGCCTGATGCAGCGACGCCGCGTGAGGGATGACGGCCTTCGGGTTGTAAACCTCTTTCAGCAGGGACGAAGCGCAAGTGACGGTACCTGCAGAAGAAGCACCGGCTAACTACGTGCCAGCAGCCGCGGTAATACGTAGGGTGCGAGCGTTGTCCGGAATTACTGGGCGTAAAGAGTTCGTAGGCGGTTTGTCGCGTCGTGTGTGGAATCCCACAGCTTAACTGTGGGCTTGCAGGCGATACGGGCAGACTTGAGTACTGCAGGGGAGACTGGAATTCCTGGTGTAGCGGTGAAATGCGCAGATATCAGGAGGAACACCGGTGGCGAAGGCGGGTCTCTGGGCAGTAACTGACGCTGA…	Bacteria;Actinobacteria;Actinobacteria;Actinomycetales;Corynebacterineae_incertae_sedis;Tomitella	0	0	0	8
		CCTACGGGTGGCAGCAGTGGGGAATATTGCACAATGGAGGAAACTCTGATGCAGCGACGCCGCGTGAGTGATGAAGGTTTTCGGATCGTAAAGCTCTGTCCTTGGGGAAGATAATGACGGTACCCAAGGAGGAAGTCCCGGCTAACTACGTGCCAGCAGCCGCGGTAATACGTAGGGGACAAGCGTTATCCGGATTTATTGGGCGTAAAGGGTATGCAGGCGGCCAAATAAGTCAGGTGTTAAAGGCAACGGCTCAACCGTTGAATGCATCTGAAACTGTTTGGCTTGAGTATGGGAGAGGAAAGTGGAATTCCTAGTGTAGCGGTGAAATGCGTAGATATTAGGAGGAACACCAGTGGCGAAGGCGACTTTCTGGACCAATACTGACGCTGAGATACG…	Bacteria;Firmicutes;Clostridia;Clostridiales	0	0	0	8
		CCTACGGGGGGCAGCAGTGGGGAATATTGCACAATGGGGGAAACCCTGATGCAGCGACGCCGCGTGAGTGATGAAGGTTTTCGGATCGTAAAGCTCTGTCCTTGGGGAAGATAATGACGGTACCCAAGGAGGAAGCCCCGGCTAACTACGTGCCAGCAGCCGCGGTAATACGTAGGGGGCGAGCGTTATCCGGATTTATTGGGCGTAAAGGGTACGCAGGCGGCCAAATAAGTCAGATGTGAAAGGCAGTGGCTCAACCATTGCAAGCATTTGAAACTGTTTGGCTTGAGTACTGGAGAGGAAAGTGGAATTCCTAGTGTAGCGGTGAAATGCGTAGATATTAGGAGGAACACCAGTGGCGAAGGCGACTTTCTGGACAGATACTGACGCTGAGGTACG…	Bacteria;Firmicutes;Clostridia;Clostridiales	0	0	0	8
		CCTACGGGAGGCAGCAGTGGGGAATCTTAGACAATGGGCGCAAGCCTGATCTAGCCATGCCGCGTGATCGATGAAGGCCTTAGGGTTGTAAAGATCTTTCAGTTGGGAAGATAATGACGGTACCAACAGAAGAAGCCCCGGCTAACTCCGTGCCAGCAGCCGCGGTAATACGGAGGGGGCTAGCGTTATTCGGAATTACTGGGCGTAAAGCGCACGTAGGCGGATCAGCAAGTTGGAGGTGAAATCCCGGGGCTCAACCCCGGAACGGCCTTCAAAACTGTTGGTCTTGAGTTCGAGAGAGGTGAGTGGAATTCCGAGTGTAGAGGTGAAATTCGTAGATATTCGGAGGAACACCAGTGGCGAAGGCGGCTCACTGGCTCGATACTGACGCTGAGGTGC…	Bacteria;Proteobacteria;Alphaproteobacteria;Rhodobacterales;Rhodobacteraceae;Pseudorhodobacter	0	0	0	8
		CCTACGGGTGGCAGCAGTGGGGAATATTGGGCAATGGGGGAAACCCTGACCCAGCAACGCCGCGTGAGGGAAGAAGGTTTTCGGATTGTAAACCTCTGTCCTTGGTGAAGAGCAGAAGACGGTAGCCAAGGAGGAAGCCCCGGCTAACTACGTGCCAGCAGCCGCGGTAATACGTAGGGGGCAAGCGTTGTCCGGAATTATTGGGCGTAAAGGGCGCGTAGGCGGCCGTGTAAGTCTGAAGTGAAAGTCCTTCTTTCAAGGAAGGAATTGCTTTGGAAACTATATGGCTTGAGTGCAGGAGAGGTTATCGGAATTCCCGGTGTAGCGGTGAAATGCGTAGATATCGGGAGGAACACCAGTGGCGAAGGCGGGTAACTGGACTGCAACTGACGCTGAGGC…	Bacteria	0	0	0	8
		CCTACGGGTGGCAGCAGTGAGGAATATTGGTCAATGGACGCAAGTCTGAACCAGCCATGCCGCGTGCAGGATGACGGTCCTATGGATTGTAAACTGCTTTTATACGGGAAGAAACCCTGGCTCGTGAGCCAGACTGACGGTACCGTAAGAATAAGGATCGGCTAACTCCGTGCCAGCAGCCGCGGTAATACGGAGGATCCAAGCGTTATCCGGAATCATTGGGTTTAAAGGGTCCGTAGGCGGCCCTGTAAGTCAGCGGTGAAATCTCCCGGCTCAACCGGGAAATGGCCGTTGATACTGCAGGGCTTGAATTAGTAGGAAGTAACTAGAATATGTAGTGTAGCGGTGAAATGCTTAGAGATTACATGGAATACCAATTGCGAAGGCAGGTTACTACTA…	Bacteria;Bacteroidetes;Flavobacteriia;Flavobacteriales;Flavobacteriaceae;Flavobacterium	0	0	0	8
		CCTACGTGCGGCTGCAGTGGGGAATATTGGACAATGGGGGAAACCCTGATCCAGCAATTCTGTGTGCACGATGAAGTTTTTCGGAATGTAAAGTGCTTTCAGTTGGGACGAAGAACGTGACGGTACCAACAGAAGAAGCGACGGCTAAATACGTGCCAGCAGCCGCGGTAATACGTATGTCGCAAGCGTTATCCGGATTTATTGGGCGTAAAGCGCGTCTAGGCGGTTTGATAAGTCTGATGTGAAAATGCGGGGCTCAACTCCGTATTGCGTTGGAAACTGTCAAACTAGAGTACTGGAGAGGTGGGCGGAACTACAAGTGTAGAGGTGAAATTCGTAGATATTTGTAGGAATGCCGATGGAGAAGTCAGCTCACTGGACAGATACTGACGCTAAAGC…	Bacteria;Fusobacteria;Fusobacteriia;Fusobacteriales;Fusobacteriaceae	0	1	1	9
		CCTACGGGGGGCTGCAGTAGGGAATCTTCCACAATGGACGAAAGTCTGATGGAGCAATGCCGCGTGAGTGAAGAAGGTTTTCGGATCGTAAAGCTCTGTTGCGAGGGAAGAACAAGTACGGGAGTAACTGTCCGTACCTTGACGGTACCTCGTTAGAAAGCCACGGCTAACTACGTGCCAGCAGCCGCGGTAATACGTAGGTGGCAAGCGTTGTCCGGAATTATTGGGCGTAAAGCGCGCGCAGGCGGTCCTTTAAGTCTGATGTGAAAGCCCACGGCTCAACCGTGGAGGGTCATTGGAAACTGAGGGACTTGAGTACAGAAGAGGAAAGCGGAATTCCACGTGTAGCGGTGAAATGCGTAGAGATGTGGAGGAACACCAGTGGCGAAGGCGGCTTTC…	Bacteria;Firmicutes;Bacilli;Bacillales;Planococcaceae;Sporosarcina	1	0	0	8																		0.0106005
		CCTACGGGTGGCAGCAGTGGGGAATATTGCGCAATGGGGGAAACCCTGACGCAGCAACGCCGCGTGAGTGATGAAGGCCTTAGGGTTGTAAAGCTCTGTTATTTGGGACGATAATGACGGTACCAAAGGAGAAAGCCACGGCTAACTACGTGCCAGCAGCCGCGGTAATACGTAGGTGGCGAGCGTTGTCCGGATTTACTGGGCGTAAAGAGTGCGTAGGCGGATGTTTAAGTGAGATGTGAAATACCCGAGCTCAACTTGGGTGCTGCATTTCAAACTGGATATCTAGAGTACAGGAGAGGAAAGCGGAATTCCTAGTGTAGCGGTGAAATGCGTAGAGATTAGGAAGAACACCAGTGGCGAAGGCGGCTTTCTGGACTGTAACTGACGCTGAGGCAC…	Bacteria;Firmicutes;Clostridia;Clostridiales;Clostridiaceae 1;Clostridium sensu stricto	0	0	0	7
		CCTACGGGAGGCAGCAGTGGGGAATATTGCACAATGGAGGAAACTCTGATGCAGCGACGCCGCGTGAATGATGAAGGCCTTCGGGTCGTAAAATTCTGTCCTAGGGGACGATAATGACGGTACCCTAGGAGGAAGCCCCGGCTAACTACGTGCCAGCAGCCGCGGTAATACGTAGGGGGCAAGCGTTGTCCGGATTTATTGGGCGTAAAGGGTACGCAGGTGGTTTTATAAGTCAGATGTGAAATCTTACGGCTCAACCGTAATCAGCATTTGAAACTGTAAGACTTGAATCAAGGAGAGGAAAGTGGAATTCCTAGTGTAGCGGTGAAATGCGTAGATATTAGGAGGAATACCAGTGGCGAAGGCGACTTTCTGGACTTGTATTGACACTGAGGTACG…	Bacteria;Firmicutes;Clostridia;Clostridiales;Clostridiales_Incertae Sedis XI	0	0	0	7
		CCTACGGGGGGCAGCAGTAGGGAATCTTCCGCAATGGACGAAAGTCTGACGGAGCGACGCCGCGTGAATGATGAAGGTCTTCGGATCGTAAAATTCTGTTGTTAGGGATGAATAGGTGTGAGAGTAACTGCTCATGCTTTGACAGTACTTAACCAGAAAGCCCCGGCTAACTACGTGCCAGCAGCCGCGGTAATACGTAGGGGGCAAGCGTTGTCCGGAATTATTGGGCGTAAAGGGTACGCAGGCGGTTTTTTAAGTCTGATGTGAAATCTCATAGCTTAACTGTGAGCGGTCATTGGAAACTGGAGAACTTGAGTATAGAAGAGAAGAGTGGAATTCCAAGTGTAGCGGTGAAATGCGTAGATATTTGGAGGAACACCAGTGGCGAAGGCGACTCTT…	Bacteria;Firmicutes;Bacilli;Bacillales;Bacillaceae 2	0	0	0	7
		CCTACGGGTGGCTGCAGTGGGGAATATTGCACAATGGGCGAAAGCCTGATGCAGCGACGCCGCGTGAACGATGAAGGCTTTCGGGTCGTAAAGTTCTGTCCTAGGGGACGATAATGACGGTACCCTAGGAGGAAGCCCCGGCTAACTACGTGCCAGCAGCCGCGGTAATACGTAGGGGGCGAGCGTTGTCCGGATTTATTGGGCGTAAAGGGTTCGCAGGCGGCCTATTAAGTCAGATGTGAAAGATCACGGCTCAACCGTGGTAAGCATTTGAAACTGAAAGGCTTGAGTTAAGGAGAGGAAAGTGGAATTCCTAGTGTAGCGGTGAAATGCGTAGATATTAGGAGGAATACCAGTGGCGAAGGCGACTTTCTGGACTTATACTGACGCTGAGGAACG…	Bacteria;Firmicutes;Clostridia;Clostridiales;Clostridiales_Incertae Sedis XI;Tissierella	0	0	0	7
		CCTACGGGGGGCAGCAGTGGGGAATATTGCACAATGGAGGAAACTCTGATGCAGCGACGCCGCGTGAACGATGAAGGCTTTCGGGTCGTAAAGTTCTGTCCTTGGGGAAGATAATGACGGTACCCAAGGAGGAAGCCCCGGCTAACTACGTGCCAGCAGCCGCGGTAATACGTAGGGGGCGAGCGTTGTCCGGATTTATTGGGCGTAAAGGGTTCGCAGGTGGCCTTTTAAGTCAGATGTGAAAGATCACAGCTCAACTGTGGTAAGCATTTGAAACTGAAAGGCTTGAGTTAAGGAGAGGAAAGTGGAATTCCTAGTGTAGCGGTGAAATGCGTAGATATTAGGAGGAATACCAGTGGCGAAGGCGACTTTCTGGACTTATACTGACACTGAGGAACG…	Bacteria;Firmicutes;Clostridia;Clostridiales;Clostridiales_Incertae Sedis XI;Tissierella	0	1	2	9
		CCTACGGGAGGCTGCAGTGGGGAATATTGCACAATGGGGGAAACCCTGATGCAGCCATGCCGCGTGTGTGAAGAAGGCCTTCGGGTTGTAAAGCACTTTCAGTAGCAAGGAAAGGTAAGTCGTTAATAGCGGCTTACTGTGACGTTAGCTACAGAAGAAGCACCGGCTAACTCCGTGCCAGCAGCCGCGGTAATACGGAGGGTGCGAGCGTTAATCGGAATAACTGGGCGTAAAGCGCACGCAGGCGGTTTGTTAAGCCAGATGTGAAAGCCCGGGGCTCAACCTCGGAACTGCATTTGGAACTGGCAAACTAGAGTCTTGTAGAGGGGGGTAGAATTTCCAGTGTAGCGGTGAAATGCGTAGAGATTGGAAGGAATACCAGTGGCGAAGGCGGCCCCC…	Bacteria;Proteobacteria;Gammaproteobacteria;Aeromonadales;Aeromonadaceae;Oceanisphaera	1	0	0	7
		CCTACGGGGGGCAGCAGTGGGGAATATTGCACAATGGGCGCAAGCCTGATGCAGCCATGCCGCGTGTGTGAAGAAGGCCTTCGGGTTGTAAAGCACTTTCAGTCGTGAAGAAAGGTGGTGAGTTAATAGCTTATCACTGTGACATTAGCGACAGAAGAAGGACCGGCTAACTCCGTGCCAGCAGCCGCGGTAATACGGAGGGTCCGAGCGTTAATCGGAATTACTGGGCGTAAAGCGCGTGTAGGTGGCTTGTTAAGCCAGATGTGAAAGCCCCGGGCTCAACCTGGGAACTGCATTTGGAACTGGCAGGCTAGAGTTTTGTAGAGGGTGGTAGAATTTCAGGTGTAGCGGTGAAATGCGTAGAGATCTGAAGGAATACCGGTGGCGAAGGCGACCACC…	Bacteria;Proteobacteria;Gammaproteobacteria;Alteromonadales;Alteromonadaceae;Agarivorans	0	0	0	5
		CCTACGGGTGGCAGCAGTAGGGAATCTTCCGCAATGGACGAAAGTCTGACGGAGCAATGCCGCGTGAGTGAAGAAGGTTTTCGGATCGTAAAACTCTGTTGTTAGAGAAGAACAAGGATGAGAGTAACTGCTCATCCCCTGACGGTATCTAACCAGAAAGCCATGGCTAACTACGTGCCAGCAGCCGCGGTAATACGTAGATGGCAAGCGTTGTCCGGATTTATTGGGCGTAAAGCGAGCGCAGGCGGTTCTTTAAGTCTGATGTGAAAGACCCCAGCTCAACTGGGGAAGGTCATTGGAAACTGGAGAACTTGAGTGCAGAAGAGGAGAGTGGAATTCCATGTGTAGCGGTGAAATGCGTAGATATATGGAGGAACACCAGTGGCGAAGGCGACTCTC…	Bacteria;Firmicutes;Bacilli;Lactobacillales;Carnobacteriaceae;Carnobacterium	0	1	4	9
		CCTACGGGAGGCAGCAGTGGGGAATCTTGCACAATGGGCGAAAGCCTGATGCAGCGACGCCGCGTGAGGGATGACGGCCTTCGGGTTGTAAACCTCTTTCAGCAGGGAAGAAGCGAAAGTGACGGTACCTGCAGAAGAAGCACCGGCTAACTACGTGCCAGCAGCCGCGGTAATACGTAGGGTGCGAGCGTTGTCCGGAATTATTGGGCGTAAAGAGCTTGTAGGCGGTTTGTCGCGTCTGCTGTGAAAATCCGGGGCTCAACCCCGGACTTGCAGTGGGTACGGGCAGACTAGAGTGTGGTAGGGGAGACTGGAATTCCTGGTGTAGCGGTGAAATGCGCAGATATCAGGAGGAACACCGATGGCGAAGGCAGGTCTCTGGGCCACTACTGACGCTGA…	Bacteria;Actinobacteria;Actinobacteria;Actinomycetales;Intrasporangiaceae;Janibacter	2	1	3	9
		CCTACGGGAGGCAGCAGTGGGGAATATTGGACAATGGGGGAAACCCTGATCCAGCCATGCCGCGTGTGTGAAGAAGGCCTTTTGGTTGTAAAGCACTTTAAGCAGTGAAGAAGACTCTATGGTTAATACCCATAGACGATGACATTAGCTGCAGAATAAGCACCGGCTAACTCTGTGCCAGCAGCCGCGGTAATACAGAGGGTGCAAGCGTTAATCGGAATTACTGGGCGTAAAGCGAGCGTAGGTGGCTTGATAAGTCAGATGTGAAATCCCCGGGCTTAACCTGGGAACTGCATCTGATACTGTTAGGCTAGAGTAGGTGAGAGGGAGGTAGAATTTCAGGTGTAGCGGTGAAATGCGTAGAGATCTGAAGGAATACCGATGGCGAAGGCAGCCTCC…	Bacteria;Proteobacteria;Gammaproteobacteria;Pseudomonadales;Moraxellaceae;Psychrobacter	2	7	2	9																														0.00112013
		CCTACGGGTGGCAGCAGTGGGGAATATTGCACAATGGGCGAAAGCCTGATGCAGCAACGCCGCGTGAGGGATGACGGCCTTCGGGTTGTAAACCTCTTTTAGTAGGGAAGAAGCGTAAAAGTGACGGTACCTGCAGAAAAAGCACCGGCTAACTACGTGCCAGCAGCCGCGGTAATACGTAGGGTGCAAGCGTTGTCCGGAATTATTGGGCGTAAAGAGCTCGTAGGCGGTTTGTCACGTCTGCTGTGAAAACCCGAGGCTCAACCTCGGGCCTGCAGTGGGTACGGGCAGACTAGAGTGCGGTAGGGGAGATTGGAATTCCTGGTGTAGCGGTGGAATGCGCAGATATCAGGAGGAACACCAATGGCGAAGGCAGATCTCTGGGCCGTAACTGACGCT…	Bacteria;Actinobacteria;Actinobacteria;Actinomycetales;Microbacteriaceae;Cryobacterium	0	4	8	9
		CCTACGGGTGGCTGCAGTGGGGAATATTGGACAATGGGGGCAACCCTGATCCAGCCATGCCGCGTGTGTGAAGAAGGCCTTTTGGTTGTAAAGCACTTTAAGCAGTGAAGAAGACTCTAGGGTTAATACCCCTAGACGATGACATTAGCTGCAGAATAAGCACCGGCTAACTCTGTGCCAGCAGCCGCGGTAATACAGAGGGTGCAAGCGTTAATCGGAATTACTGGGCGTAAAGCGAGCGTAGGTGGCTTGATAAGTCAGATGTGAAATCCCCGGGCTTAACCTGGGAACTGCATCTGATACTGTTAGGCTAGAATAGGTGAGAGGAAGGTAGAATTCCAGGTGTAGCGGTGAAATGCGTAGAGATCTGGAGGAATACCGATGGCGAAGGCAGCCTTC…	Bacteria;Proteobacteria;Gammaproteobacteria;Pseudomonadales;Moraxellaceae;Psychrobacter	2	9	2	9																													0.00113968
		CCTACGGGAGGCAGCAGTGGGGAATATTGCACAATGGGCGAAAGCCTGATGCAGCAACGCCGCGTGAACGATGAAGGTCTTCGGATCGTAAAGTTCTGTTGCAGGGGAAGATAATGACGGTACCCTGTGAGGAAGCCCCGGCTAACTACGTGCCAGCAGCCGCGGTAATACGTAGGGGGCTAGCGTTATCCGGATTTACTGGGCGTAAAGGGTGCGTAGGTGGTTTTTCAAGTTGGTGGTCAAAGGCTACGGCTCAACCGTAGTAAGCTTCCAAAACTGGAAAACTTGAGTGCAGGAGAGGAAAGTGGAATTCCCAGTGTAGCGGTGAAATGCGTAGATATTGGGAGGAACACCAGTAGCGAAGGCGGCTTTCTGGACTGCAACTGACACTGAGGCACG…	Bacteria;Firmicutes;Clostridia;Clostridiales;Peptostreptococcaceae;Peptostreptococcus	3	14	0	9																															0.105546	0.0014541								0.00800256
		CCTACGGGAGGCAGCAGTGGGGAATATTGGACAATGGACCAAAAGTCTGATCCAGCAATTCTGTGTGCACGATGACGGTCTTAGGATTGTAAAGTGCTTTCAATCGGGAAAAAGAAAGTGATGGTACCGATAGAAGAAGCGACGGCTAAATACGTGCCAGCAGCCGCGGTAATACGTATGTCGCAAGCGTTATCCGGATTTATTGGGCGTAAAGCGCGTCTAGGCGGTCTGGTAAGTCTGATGTGGAAATGCGGGGCTCAACTCCGTATTGCGTTGGAAACTGCCAGACTAGAGTACTGGAGAGGTGGGCGGAACTACAAGTGTAGAGGTGAAATTCGTAGATATTTGTAGGAATGCCGATAGAGAAGTCAGCTCACTGGACAGATACTGACGCTGAAG…	Bacteria;Fusobacteria;Fusobacteriia;Fusobacteriales;Fusobacteriaceae	0	14	0	6
		CCTACGGGAGGCAGCAGTGGGGAATATTGGACAATGGGCGAAAGCCTGATCCAGCCATGCCGCGTGTGTGAAGAAGGTCTTCGGATTGTAAAGCACTTTAAGTTGGGAGGAAGGGCAGTAAATTAATACTTTGCTGTTTTGACGTTACCGACAGAATAAGCACCGGCTAACTCTGTGCCAGCAGCCGCGGTAATACAGAGGGTGCAAGCGTTAATCGGAATTACTGGGCGTAAAGCGCGCGTAGGTGGTTCGTTAAGTTGGATGTGAAATCCCCGGGCTCAACCTGGGAACTGCATTCAAAACTGACGAGCTAGAGTATGGTAGAGGGTGGTGGAATTTCCTGTGTAGCGGTGAAATGCGTAGATATAGGAAGGAACACCAGTGGCGAAGGCGACCACC…	Bacteria;Proteobacteria;Gammaproteobacteria;Pseudomonadales;Pseudomonadaceae;Pseudomonas	10	24	3	9																														0.00112013	0.00260607			0.00146088		0.0100869	0.0152328		0.00318634	0.00800256	0.00419798
		CCTACGGGAGGCTGCAGTGGGGAATATTGCACAATGGGCGCAAGCCTGATGCAGCCATGCCGCGTGTATGAAGAAGGCCTTCGGGTTGTAAAGTACTTTCAGCGAGGAGGAAGGCATTAAGGTTAATAACCTTAGTGATTGACGTTACTCGCAGAAGAAGCACCGGCTAACTCCGTGCCAGCAGCCGCGGTAATACGGAGGGTGCAAGCGTTAATCGGAATTACTGGGCGTAAAGCGCACGCAGGCGGTCTGTCAAGTCGGATGTGAAATCCCCGGGCTCAACCTGGGAACTGCATCCGAAACTGGCAGGCTAGAGTCTTGTAGAGGGGGGTAGAATTCCAGGTGTAGCGGTGAAATGCGTAGAGATCTGGAGGAATACCGGTGGCGAAGGCGGCCCCC…	Bacteria;Proteobacteria;Gammaproteobacteria;Enterobacteriales;Enterobacteriaceae;Raoultella	16	11	9	6		0.00398518			0.00322987	0.0556752						0.0318865				0.00427287		0.954047	0.0304633	0.00512558	0.00264403	0.0376137	0.00313575	0.000664832								0.00727051				0.000840576						0.00193461
		CCTACGGGAGGCAGCAGTGGGGAATTTTCCGCAATGGGCGAAAGCCTGACGGAGCAATGCCGCGTGGAGGTAGAAGGCCTACGGGTCGTGAACTTCTTTTCCCGGAGAAGAAGCAATGACGGTATCTGGGGAATAAGCATCGGCTAACTCTGTGCCAGCAGCCGCGGTAATACAGAGGATGCAAGCGTTATCCGGAATGATTGGGCGTAAAGCGTCTGTAGGTGGCTTTTTAAGTCCGCCGTCAAATCCCAGGGCTCAACCCCGGACAGGCGGTGGAAACTACCAAGCTGGAGTACGGTAGGGGCAGAGGGAATTTCCGGTGGAGCGGTGAAATGCGTAGAGATCGGAAAGAACACCAACGGCGAAAGCACTCTGCTGGGCCGACACTGACACTGAGAG…	Bacteria;Cyanobacteria/Chloroplast;Chloroplast;Chloroplast;Chloroplast;Streptophyta	22	19	23	5						0.00371168									0.0121168					0.00256279	0.00176269	0.00524843		0.00265933	0.00164902	0.0267905		0.0098668	0.00113968	0.00448054	0.00260607	0.0014541	0.00240506		0.00589918	0.000840576		0.0028177	0.0127453		0.00419798	0.0464306
		CCTACGGGCGGCTGCAGTGAGGAATATTGGTCAATGGACGAGAGTCTGAACCAGCCAAGTAGCGTGAAGGATGACTGCCCTATGGGTTGTAAACTTCTTTTATACGGGAATAAAGTGAGGCACGTGTGCCTTTTTGTATGTACCGTATGAATAAGGATCGGCTAACTCCGTGCCAGCAGCCGCGGTAATACGGAGGATCCGAGCGTTATCCGGATTTATTGGGTTTAAAGGGAGCGTAGGCGGGTGCTTAAGTCAGTTGTGAAAGTTTGCGGCTCAACCGTAAAATTGCAGTTGATACTGGGCGCCTTGAGTGCAGCATAGGTAGGCGGAATTCGTGGTGTAGCGGTGAAATGCTTAGATATCACGAAGAACTCCGATTGCGAAGGCAGCTTACTGGAC…	Bacteria;Bacteroidetes;Bacteroidia;Bacteroidales;Bacteroidaceae;Bacteroides	38	0	3	0	0.0883572	0.0318814	0.00408497	0.00766284	0.0161493	0.0334051	0.0117229	0.202324	0.00732547	0.019668	0.0270746	0.119574	0.0386885	0.0967458	0.0121168			0.0106005			0.00352538	0.00524843	0.00104525	0.0372306	0.00412256	0.53581	0.0132258		0.00341904	0.264352		0.0043623	0.00721518	0.00584351	0.0132732	0.0386665	0.00913965	0.0112708	0.0127453	0.0320102	0.00419798	0.00386922
		CCTACGGGTGGCAGCAGTGAGGAATATTGGTCAATGGGCGAGAGCCTGAACCAGCCAAGTAGCGTGAAGGATGACTGCCCTATGGGTTGTAAACTTCTTTTATAAAGGAATAAAGTCGGGTATGGATACCCGTTTGCATGTACTTTATGAATAAGGATCGGCTAACTCCGTGCCAGCAGCCGCGGTAATACGGAGGATCCGAGCGTTATCCGGATTTATTGGGTTTAAAGGGAGCGTAGGCGGGTTGTTAAGTCAGTTGTGAAAGTTTGCGGCTCAACCGTAAAATTGCAGTTGATACTGGCGACCTTGAGTGCAACAGAGGTAGGCGGAATTCGTGGTGTAGCGGTGAAATGCTTAGATATCACGAAGAACTCCGATTGCGAAGGCAGCTTACTGGAT…	Bacteria;Bacteroidetes;Bacteroidia;Bacteroidales;Bacteroidaceae;Bacteroides	38	2	1	0	0.747638	0.183318	0.0122549	0.0191571	0.0775169	0.0519635	0.0703372	0.232399	0.0512783	0.0157344	0.0135373	0.0597872	0.0918851	0.351803	0.0282725	0.00213643	0.00353257		0.00553879	0.00512558	0.00176269	0.00437369	0.0188145	0.0365657	0.00906962	0.00893017			0.00227936	0.0179222	0.00651517	0.0043623	0.0841771	0.00146088	0.00589918	0.000840576		0.00845309	0.0127453		0.117543	0.00193461
		CCTACGGGAGGCAGCAGTGAGGAATATTGGTCAATGGGCGCAGGCCTGAACCAGCCAAGTAGCGTGAAGGATGACTGCCCTATGGGTTGTAAACTTCTTTTATAAAGGAATAAAGTCGGGTATGTATACCCGTTTGCATGTACTTTATGAATAAGGATCGGCTAACTCCGTGCCAGCAGCCGCGGTAATACGGAGGATCCGAGCGTTATCCGGATTTATTGGGTTTAAAGGGAGCGTAGGCGGACGCTTAAGTCAGTTGTGAAAGTTTGCGGCTCAACCGTAAAATTGCAGTTGATACTGGGTGTCTTGAGTACAGTAGAGGCAGGCGGAATTCGTGGTGTAGCGGTGAAATGCTTAGATATCACGAAGAACTCCGATTGCGAAGGCAGCCTGCTGGAC…	Bacteria;Bacteroidetes;Bacteroidia;Bacteroidales;Bacteroidaceae;Bacteroides	42	3	6	0	0.115544	0.553939	0.118464	0.0229885	0.142114	0.241259	0.0703372	0.768284	0.0439528	0.0275352	0.00451243	0.083702	0.256311	0.180299	0.0727008	0.00427287	0.00529886	0.0265013	0.0221551	0.00768836	0.0237963	0.281666	0.0449457	0.628266	0.209426	0.446508	0.198386		0.0341904	0.215066	0.0143334	0.0189033	0.0757594		0.0811138	0.0941445	0.0304655	0.0253593	0.114708	0.00800256	0.214097	0.363707
		CCTACGGGAGGCAGCAGTGAGGAATATTGGTCAATGGACGAGAGTCTGAACCAGCCAAGTAGCGTGAAGGATGACTGCCCTATGGGTTGTAAACTTCTTTTATACGGGAATAAAGTGAGGCACGTGTGCCTTTTTGTATGTACCGTATGAATAAGGATCGGCTAACTCCGTGCCAGCAGCCGCGGTAATACGGAGGATCCGAGCGTTATCCGGATTTATTGGGTTTAAAGGGAGCGTAGATGGGTTGTTAAGTCAGTTGTGAAAGTTTGCGGCTCAACCGTAAAATTGCAATTGATACTGGCAGTCTTGAGTACAGTTGAGGTAGGCGGAATTCGTGGTGTAGCGGTGAAATGCTTAGATATCACGAAGAACTCCGATTGCGAAGGCAGCTTACTAACC…	Bacteria;Bacteroidetes;Bacteroidia;Bacteroidales;Bacteroidaceae;Bacteroides	34	0	2	0	0.0407803	0.0278962	0.0163399		0.00322987	0.0185584	0.031261	0.642515	0.0122091	0.0078672	0.0360995	0.139503	0.00967212	0.153914	0.0242336	0.00213643	0.00353257			0.0205023	0.00352538	0.00787264	0.00313575	0.146928	0.00659609				0.00113968	0.024643		0.0014541	0.040886		0.0737398	0.0462317	0.0121862	0.0028177	0.00318634		0.0545737
		CCTACGGGTGGCAGCAGTGAGGAATATTGGTCAATGGACGAGAGTCTGAACCAGCCAAGTAGCGTGAAGGATGACTGCCCTATGGGTTGTAAACTTCTTTTATACGGGAATAAAGTGAGGCACGTGTGCCTTTTTGTATGTACCGTATGAATAAGGATCGGCTAACTCCGTGCCAGCAGCCGCGGTAATACGGAGGATCCGAGCGTTATCCGGATTTATTGGGTTTAAAGGGAGCGTAGGTGGATTGTTAAGTCAGTTGTGAAAGTTTGCGGCTCAACCGTAAAATTGCAGTTGAAACTGGCAGTCTTGAGTACAGTAGAGGTGGGCGGAATTCGTGGTGTAGCGGTGAAATGCTTAGATATCACGAAGAACTCCGATTGCGAAGGCAGCTCACTAGAC…	Bacteria;Bacteroidetes;Bacteroidia;Bacteroidales;Bacteroidaceae;Bacteroides	43	5	7	0	0.988921	0.12354	0.0204248	0.0153257	0.0419883	0.230124	0.0117229	0.232399	0.0293019	0.0472032	0.0270746	0.0956595	0.193442	0.664028	0.0161557	0.00427287	0.00529886	0.0238512	0.00276939	0.0820092	0.0202709	0.185444	0.0188145	0.0944061	0.0255598	0.651902	0.0793546	0.0888012	0.0330507	0.0739289	0.00130303	0.0029082	0.0276582	0.00146088	0.0176975	0.0605215		0.0169062	0.0955901	0.104033	0.0419798	0.0599729
		CCTACGGGGGGCAGCAGTGAGGAATATTGGTCAATGGGCGGGAGCCTGAACCAGCCAAGTAGCGTGAAGGACGACGGCCCTACGGGTTGTAAACTTCTTTTATAAGGGAATAAAGTTCGCCACGTGTGGTGTTTTGTATGTACCTTATGAATAAGCATCGGCTAATTCCGTGCCAGCAGCCGCGGTAATACGGAAGATGCGAGCGTTATCCGGATTTATTGGGTTTAAAGGGAGCGTAGGCGGGCTTTTAAGTCAGCGGTCAAATGTCGTGGCTCAACCATGTCAAGCCGTTGAAACTGTAAGCCTTGAGTCTGCACAGGGCACATGGAATTCGTGGTGTAGCGGTGAAATGCTTAGATATCACGAAGAACTCCGATCGCGAAGGCATTGTGCCGGGGC…	Bacteria;Bacteroidetes;Bacteroidia;Bacteroidales;Prevotellaceae;Paraprevotella	42	3	8	0	0.0101951	0.0119555	0.747549	0.0842912	0.794548		0.00390762	0.112098	0.0659292	0.63331	0.0135373	0.721432	0.0193442	0.00879507	0.00403894	1.35663	1.04917	0.0848042	0.612036	2.82932	0.0149829	0.0104969	1.20622	0.133631	0.0123677	0.00893017		1.30242	0.0136761	2.34892	0.0117273	0.319902	0.00120253	0.223514	0.00737398	3.65987	1.27041	0.0958016	0.207112	0.72023	0.0167919	2.81873
		CCTACGGGGGGCTGCAGTGAGGAATATTGGTCAATGGGCGCAGGCCTGAACCAGCCAAGTAGCGTGAAGGATGACTGCCCTATGGGTTGTAAACTTCTTTTATAAAGGAATAAAGTCGGGTATGTATACCCGTTTGCATGTACTTTATGAATAAGGATCGGCTAACTCCGTGCCAGCAGCCGCGGTAATACGGAGGATCCGAGCGTTATCCGGATTTATTGGGTTTAAAGGGAGCGTAGGTGGATTGTTAAGTCAGTTGTGAAAGTTTGCGGCTCAACCGTAAAATTGCAGTTGAAACTGGCAGTCTTGAGTACAGTAGAGGTGGGCGGAATTCGTGGTGTAGCGGTGAAATGCTTAGATATCACGAAGAACTCCGATTGCGAAGGCAGCTCACTAGAC…	Bacteria;Bacteroidetes;Bacteroidia;Bacteroidales;Bacteroidaceae;Bacteroides	42	9	2	0	0.241283	0.263022	0.0122549	0.0114943	0.00645974	0.159602	0.0156305	0.0874915	0.0195346	0.0275352		0.0279007	0.7109	0.0439754	0.0282725	0.00427287	0.00529886	0.00530026	0.0221551	0.0205023	0.0149829	0.10147	0.00522624	0.079115	0.0486462	0.187533	0.0132258	0.503207	0.0136761	0.00672081	0.0039091	0.00727051	0.018038	0.00146088	0.0427691	0.199217	0.0060931	0.00845309	0.0669131	0.0320102	0.167919	0.00967305
		CCTACGGGGGGCTGCAGTGAGGAATATTGGTCAATGGACGAGAGTCTGAACCAGCCAAGTAGCGTGAAGGATGACTGCCCTATGGGTTGTAAACTTCTTTTATATGGGAATAAAGTATTCCACGTGTGGGATTTTGTATGTACCATATGAATAAGGATCGGCTAACTCCGTGCCAGCAGCCGCGGTAATACGGAGGATCCGAGCGTTATCCGGATTTATTGGGTTTAAAGGGAGCGTAGGTGGATTGTTAAGTCAGTTGTGAAAGTTTGCGGCTCAACCGTAAAATTGCAGTTGATACTGGATGTCTTGAGTGCAGTTGAGGCAGGCGGAATTCGTGGTGTAGCGGTGAAATGCTTAGATATCACGAAGAACTCCGATTGCGAAGGCAGCCTGCTAAGC…	Bacteria;Bacteroidetes;Bacteroidia;Bacteroidales;Bacteroidaceae;Bacteroides	39	7	0	1	0.0713655	0.207229	0.00816993	0.00383142	0.0613675	0.0890802	0.0234457	0.0847573	0.0195346	0.0236016	0.00902486	0.0159432	0.0338524	0.140721	0.00807787	0.00213643			0.00553879	0.00256279	0.0564061	0.0953464	0.0282217	0.0698073	0.0164902	0.678693	0.0132258	0.157869	0.00683807	0.016802		0.0101787	0.0288607		0.00737398	0.0470723	0.00913965	0.03663	0.0573541		0.146929	0.0116077
		CCTACGGGAGGCAGCAGTGAGGAATATTGGTCAATGGACGAGAGTCTGAACCAGCCAAGTAGCGTGAAGGATGACTGCCCTATGGGTTGTAAACTTCTTTTATATGGGAATAAAGTGAGCCACGTGTGGCTTTTTGTATGTACCATACGAATAAGGATCGGCTAACTCCGTGCCAGCAGCCGCGGTAATACGGAGGATCCGAGCGTTATCCGGATTTATTGGGTTTAAAGGGAGCGTAGGCGGACTATTAAGTCAGCTGTGAAAGTTTGCGGCTCAACCGTAAAATTGCAGTTGATACTGGTCGTCTTGAGTGCAGTAGAGGTAGGCGGAATTCGTGGTGTAGCGGTGAAATGCTTAGATATCACGAAGAACTCCGATTGCGAAGGCAGCTTACTGGAC…	Bacteria;Bacteroidetes;Bacteroidia;Bacteroidales;Bacteroidaceae;Bacteroides	42	3	9	0	0.101951	0.1076	0.0245098	0.218391	0.0226091	9.5687	0.0898753	0.462064	0.488365	0.0275352	1.10103	2.61071	0.0580327	0.114336	0.185791	0.00213643	0.310866	0.519425	0.00553879	0.0230651	0.048474	0.311407	0.0135882	0.0325768	0.0206128	2.55403	0.740643		0.287199	5.03388	0.037788	0.0945166	0.283797	0.0365219	1.38926	0.00756519	0.514867	0.0422654	0.0541677	0.0160051	0.927753
		CCTACGGGTGGCAGCAGTGGGGAATATTGCACAATGGGGGAAACCCTGATGCAGCGACGCCGCGTGAGTGAAGAAGTATTTCGGTATGTAAAGCTCTATCAGCAGGGAAGAAAGTGACGGTACCTGAATAAGAAGCCCCGGCTAACTACGTGCCAGCAGCCGCGGTAATACGTAGGGGGCAAGCGTTATCCGGATTTACTGGGTGTAAAGGGAGCGTAGACGGCAAGGCAAGTCTGAAGTGAAAGCCCGGTGCTTAACGCCGGGACTGCTTTGGAAACTGTTTGGCTGGAGTGCCGGAGAGGTAAGCGGAATTCCTAGTGTAGCGGTGAAATGCGTAGATATTAGGAAGAACACCAGTGGCGAAGGCGGATTGCTGGACGACAACTGACGGTGAGGCGC…	Bacteria;Firmicutes;Clostridia;Clostridiales;Lachnospiraceae	41	3	8	0	0.00679671	0.0199259	0.0326797	0.00766284	0.025839	0.0259817	0.0390762	0.385509	1.03778	0.039336	0.0360995	0.00797162	0.0483606	0.00439754	0.0161557	0.0256372	0.0158966	0.0848042	0.121853		0.0246776	0.0253674	0.00940724	0.00398899	0.000824511	0.634042	0.132258		0.0581236	0.00112013	0.00130303	0.00581641	0.0649366	0.00876527	0.00884877	0.00756519	0.0426517	0.00563539	0.0127453	0.0160051	0.0251879
		CCTACGGGGGGCAGCAGTGAGGAATATTGGTCAATGGACGAGAGTCTGAACCAGCCAAGTAGCGTGAAGGATGAAGGTTCTATGGATTGTAAACTTCTTTTATACGGGAATAAACGGATCCACGTGTGGATTTTTGCATGTACCGTATGAATAAGGATCGGCTAACTCCGTGCCAGCAGCCGCGGTAATACGGAGGATCCGAGCGTTATCCGGATTTATTGGGTTTAAAGGGAGCGTAGATGGGTTGTTAAGTCAGTTGTGAAAGTTTGCGGCTCAACCGTAAAATTGCAATTGATACTGGCAGTCTTGAGTACAGTTGAGGTAGGCGGAATTCGTGGTGTAGCGGTGAAATGCTTAGATATCACGAAGAACTCCGATTGCGAAGGCAGCTTACTAACC…	Bacteria;Bacteroidetes;Bacteroidia;Bacteroidales;Bacteroidaceae;Bacteroides	40	5	5	0	0.129137	0.067748	0.580065	0.0229885	0.0419883	0.0556752	3.98578	3.57621	0.0390692	0.236016	4.17851	5.38882	0.0773769	0.114336	0.060584	1.10026	0.307334	0.0450522	0.0110776	4.17222	0.00881345	0.0139958	0.00522624	1.0265	0.0156657				0.0455872	0.0481658	0.0443031	0.0407148	3.0436	0.0321393	9.40477	5.20065	2.36717	0.0140885	0.0127453	0.0240077	3.71101
		CCTACGGGAGGCAGCAGTGGGGAATCTTCCGCAATGGGCGAAAGCCTGACGGAGCAACGCCGCGTGAGTGATGACGGCCTTCGGGTTGTAAAACTCTGTGATCCGGGACGAAAAGGCAGAGTGCGAAGAACAAACTGCATTGACGGTACCGGAAAAGCAAGCCACGGCTAACTACGTGCCAGCAGCCGCGGTAATACGTAGGTGGCAAGCGTTGTCCGGAATTATTGGGCGTAAAGCGCGCGCAGGCGGCTTCCCAAGTCCCTCTTAAAAGTGCGGGGCTTAACCCCGTGATGGGAAGGAAACTGGGAAGCTGGAGTATCGGAGAGGAAAGTGGAATTCCTAGTGTAGCGGTGAAATGCGTAGAGATTAGGAAGAACACCGGTGGCGAAGGCGACTTTC…	Bacteria;Firmicutes;Negativicutes;Selenomonadales;Veillonellaceae;Dialister	36	0	6	0	0.00339836	0.0358666		0.00766284	0.00322987	0.649543	0.00390762	0.00546822	0.00976729	0.0118008	1.1236		0.00967212	0.0131926	0.00807787	0.0106822	4.13134	0.0238512	0.0110776	0.00256279	0.0123388	0.0069979	0.0135882	0.00731315	1.32911				0.00227936	0.00224027	0.646305	0.0014541	0.0192405			0.00336231	0.0121862	0.00845309	0.0127453	0.136044		0.307603
		CCTACGGGGGGCAGCAGTGAGGAATATTGGTCAATGGACGAGAGTCTGAACCAGCCAAGTAGCGTGAAGGATGACTGCCCTATGGGTTGTAAACTTCTTTTATACGGGAATAAAGTGGAGTATGCATACTCCTTTGTATGTACCGTATGAATAAGGATCGGCTAACTCCGTGCCAGCAGCCGCGGTAATACGGAGGATCCGAGCGTTATCCGGATTTATTGGGTTTAAAGGGAGCGTAGGCGGGTGCTTAAGTCAGTTGTGAAAGTTTGCGGCTCAACCGTAAAATTGCAGTTGATACTGGGCGCCTTGAGTGCAGCATAGGTAGGCGGAATTCGTGGTGTAGCGGTGAAATGCTTAGATATCACGAAGAACTCCGATTGCGAAGGCAGCTTACTGGAC…	Bacteria;Bacteroidetes;Bacteroidia;Bacteroidales;Bacteroidaceae;Bacteroides	41	7	5	0	0.0611704	0.067748	0.183824	0.0881226	0.0322987	0.0927919	0.093783	0.757348	0.244182	0.0668712	3.5919	5.3928	5.31966	0.127529	0.0928955	0.194415	0.00353257	1.34362	0.00830818	0.238339	0.0273217	0.00174948		0.156235	0.000824511	3.91141	0.0264515	0.0098668	0.0148158	2.27835	0.0260607	0.0159951	0.0841771	0.0496698	1.03678	3.82294	3.75335	0.788955	0.184808	1.48848	0.0209899
		CCTACGGGAGGCAGCAGTGAGGAATATTGGTCAATGGGCGGAAGCCTGAACCAGCCAAGTCGCGTGGAGGAAGACGGCCCTACGGGTTGTAAACTCCTTTTACCTGGGAATAACGGGCGCTACGCGTAGCGCTGTGCAAGTACCGGGAGAATAAGCATCGGCTAATTCCGTGCCAGCAGCCGCGGTAATACGGAAGATGCGAGCGTTATCCGGATTTATTGGGTTTAAAGGGTGCGTAGGCGGAAGAATAAGTCAGCGGTGAAATGCTTCAGCTCAACTGGAGAATTGCCGATGAAACTGTTTTTCTAGAGTATAAAAGAGGTATGCGGAATGCGTGGTGTAGCGGTGAAATGCATAGATATCACGCAGAACCCCGATTGCGAAGGCAGCATACTGGGC…	Bacteria;Bacteroidetes;Bacteroidia;Bacteroidales;Porphyromonadaceae;Barnesiella	34	0	5	0	0.00679671	0.00398518	0.547386	0.10728	0.0355286	0.00371168	0.0117229	0.0136705	0.00976729	0.019668		0.51417	0.0386885	0.224274	0.00807787		0.0105977	0.0503525	0.0249245	0.26653	0.0123388		0.016724	0.130307		0.0178603				0.0033604		0.103241	0.0444936	0.00146088		0.657331	0.0426517	0.0197239	0.0573541	0.304097	0.440788
		CCTACGGGGGGCAGCAGTAGGGAATTTTCGGCAATGGGGGAAACCCTGACCGAGCAACGCCGCGTGAAGGAAGAAGTAATTCGTTATGTAAACTTCTGTCATAGAGGAAGAACGGTGGATATAGGGAATGATATCCAAGTGACGGTACTCTATAAGAAAGCCACGGCTAACTACGTGCCAGCAGCCGCGGTAATACGTAGGTGGCGAGCGTTATCCGGAATTATTGGGCGTAAAGAGGGAGCAGGCGGCACTAAGGGTCTGTGGTGAAAGATCGAAGCTTAACTTCGGTAAGCCATGGAAACCGTAGAGCTAGAGTGTGTGAGAGGATCGTGGAATTCCATGTGTAGCGGTGAAATGCGTAGATATATGGAGGAACACCAGTGGCGAAGGCGACGATCT…	Bacteria;Firmicutes;Erysipelotrichia;Erysipelotrichales;Erysipelotrichaceae;Clostridium XVIII	40	3	9	0	0.00679671	0.00797035	0.175654	0.0114943	0.319757		1.57086	0.10663	0.681269	0.0078672	0.00902486	0.0119574	0.0483606		0.145402	0.358921	0.413311	0.0927545	0.149547	0.00256279	0.00616941	0.104969	0.42019	0.0452086	0.000824511			0.0197336	0.0307713	0.182582	0.187637	0.0232656	0.19962	0.00584351	0.0501431	0.00504346	0.8835	0.163426	0.0796584	0.00800256	0.00839595	0.0522345
		CCTACGGGAGGCAGCAGTGAGGAATATTGGTCAATGGACGGAAGTCTGAACCAGCCATGCCGCGTGCAGGAAGACGGCTCTATGAGTTGTAAACTGCTTTTGTACGAGGGTAAACGCAGATACGTGTATCTGCCTGAAAGTATCGTACGAATAAGGATCGGCTAACTCCGTGCCAGCAGCCGCGGTAATACGGAGGATCCAAGCGTTATCCGGATTTATTGGGTTTAAAGGGTGCGTAGGCGGTTTAGTAAGTCAGCGGTGAAATTTTGGTGCTTAACACCAAACGTGCCGTTGATACTGCTGGGCTAGAGAGTAGTTGCGGTAGGCGGAATGTATGGTGTAGCGGTGAAATGCTTAGAGATCATACAGAACACCGATTGCGAAGGCAGCTTACCAAAC…	Bacteria;Bacteroidetes;Bacteroidia;Bacteroidales;Rikenellaceae;Alistipes	39	2	9	0	0.105349	0.0119555	0.151144	0.0383142	0.0161493	0.011135	0.0195381	0.489405	0.100115	0.625443	0.591129	0.0876878	0.0241803		0.0444283	0.301237	0.492794	0.0503525	0.0747736	0.0307535	0.142778	0.0279916	0.0114977	0.142274	0.00247353	0.0803715	0.290967		0.124225	0.91739	0.00651517	0.0363525	0.122658	0.011687	0.734448		0.298562	0.369118	0.442901	0.320102	0.33164
		CCTACGGGGGGCAGCAGTGAGGAATATTGGTCAATGGGCGGAAGCCTGAACCAGCCATGCCGCGTGCAGGAAGACGGCTCTATGAGTTGTAAACTGCTTTTGTACTAGGGTAATTTGCGGTACGTGTACCGTATTGAAAGTATAGTACGAATAAGGATCGGCTAACTCCGTGCCAGCAGCCGCGGTAATACGGAGGATCCAAGCGTTATCCGGATTTATTGGGTTTAAAGGGTGCGTAGGCGGCAGATTAAGTTAGAGGTGAAATTCCGAGGCTCAACCTTGGCACTGCCTCTGATACTGGTTTGCTAGCGAGTAGATGCTGTAGGCGGAATGTGTGGTGTAGCGGTGAAATGCATAGAGATCACACAGAACACCGATTGCGAAGGCAGCTTACAAATC…	Bacteria;Bacteroidetes;Bacteroidia;Bacteroidales;Rikenellaceae;Alistipes	37	2	10	0	0.0203901	0.00398518	0.294118	0.0536398	0.00645974	0.00742335	0.0195381	0.00273411	0.190462	0.192746	1.13262	0.00398581	0.00483606		0.00403894	0.0170915	0.00353257	0.559177	0.00553879	0.0230651	0.0572874	0.661302	0.00836199	0.0724667	0.0074206	1.33059			0.00911743	0.00896108	0.00651517	0.0130869	1.55367	0.00730439	0.00442439		0.0731172	0.101437	0.00637267			1.44709
		CCTACGGGGGGCTGCAGTGAGGAATATTGGTCAATGGACGAGAGTCTGAACCAGCCAAGTAGCGTGAAGGATGACTGCCCTATGGGTTGTAAACTTCTTTTATACGGGAATAAAGTGGAGTATGCATACTCCTTTGTATGTACCGTATGAATAAGGATCGGCTAACTCCGTGCCAGCAGCCGCGGTAATACGGAGGATCCGAGCGTTATCCGGATTTATTGGGTTTAAAGGGAGCGTAGATGGATGTTTAAGTCAGTTGTGAAAGTTTGCGGCTCAACCGTAAAATTGCAGTTGATACTGGATATCTTGAGTGCAGTTGAGGCAGGCGGAATTCGTGGTGTAGCGGTGAAATGCTTAGATATCACGAAGAACTCCGATTGCGAAGGCAGCCTGCTAAGC…	Bacteria;Bacteroidetes;Bacteroidia;Bacteroidales;Bacteroidaceae;Bacteroides	26	1	0	0	0.00339836	0.00398518	0.00408497	0.00766284				0.114833	0.0146509		0.0360995	0.0797162	0.425573					0.00795039			0.0105761	0.000874738		0.0305823		0.500089			0.00227936	0.0772893		0.0043623	0.00120253	0.00146088	0.0280211	0.368172	0.0700707	0.0225416	0.0127453	0.0240077
		CCTACGGGAGGCAGCAGTGGGGAATATTGCACAATGGGCGAAAGCCTGATGCAGCAACGCCGCGTGAGTGAAGAAGTATCTCGGTATGTAAAGCTCTATCAGCAGGGAAGAAAATGACGGTACCTGACTAAGAAGCCCCGGCTAACTACGTGCCAGCAGCCGCGGTAATACGTAGGGGGCAAGCGTTATCCGGATTTACTGGGTGTAAAGGGAGCGCAGACGGCACTGCAAGTCTGAAGTGAAAGCCCGGGGCTCAACCCCGGGACTGCTTTGGAAACTGTAGAGCTAGAGTGCTGGAGAGGCAAGCGGAATTCCTAGTGTAGCGGTGAAATGCGTAGATATTAGGAAGAACACCAGTGGCGAAGGCGGCTTGCTGGACAGTAACTGACGTTCAGGCTC…	Bacteria;Firmicutes;Clostridia;Clostridiales;Lachnospiraceae;Clostridium XlVa	44	13	7	0	0.404404	2.16794	0.0857843	0.157088	3.10713	0.567887	0.433746	0.131237	0.0488365	0.0550704	0.135373	0.382638	0.169262	0.162709	0.177713	0.390967	0.134238	0.376318	0.132931	1.00718	0.0705076	0.0446116	1.15605	0.11834	1.03971	0.0625112	0.462902	0.0197336	0.0558443	0.83338	0.656729	0.168676	0.215253	0.0686613	0.00442439	1.86188	0.368633	0.0450831	0.0223044	0.0480154	0.0335838	0.164442
		TCTACGGGGGGCTGCAGTGGGGAATATTGCACAATGGGGGAAACCCTGATGCAGCAACGCCGCGTGAGTGAAGAAGTATTTCGGTATGTAAAGCTCTATCAGCAGGGAAGAAAATGACGGTACCTGACTAAGAAGCCCCGGCTAACTACGTGCCAGCAGCCGCGGTAATACGTAGGGGGCAAGCGTTATCCGGATTTACTGGGTTTAAAGGGAGCGTAGACGGCAAGGCAAGTCTGAAGTGAAAGCCCGGTGCTTAACGCCGGGACTGCTTTGGAAACTGTTTGGCTGGAGTGCCGGAGAGGTAAGCGGAATTCCTAGTGTAGCGGTGAAATGCGTAGATATTAGGAAGAACACCAGTGGCGAAGGCGGCTTACTGGACGGTGACTGACGTTGAGGCTC…	Bacteria;Firmicutes;Clostridia;Clostridiales;Lachnospiraceae	41	2	15	0	0.0203901	0.0119555	0.0367647	0.0191571	0.0549078	0.0371168	0.0703372	0.560492	1.30638	0.0747384	0.0225622	0.0199291	0.082213	0.00439754	0.0484672	0.0277736	0.00706514	0.132506	0.0830818		0.0123388	0.0551085	0.012543	0.00797798	0.00247353	0.625112	0.304193	0.0197336	0.0900346	0.0033604	0.00260607	0.0203574	0.0937973	0.00584351	0.00884877	0.0151304	0.0639776	0.0028177	0.0159317	0.0400128	0.0419798
		CCTACGGGTGGCAGCAGTGGGGAATATTGCACAATGGGGGAAACCCTGATGCAGCGACGCCGCGTGAAGGAAGAAGTATCTCGGTATGTAAACTTCTATCAGCAGGGAAGATAGTGACGGTACCTGACTAAGAAGCCCCGGCTAACTACGTGCCAGCAGCCGCGGTAATACGTAGGGGGCAAGCGTTATCCGGATTTACTGGGTGTAAAGGGAGCGTAGACGGCAAGGCAAGTCTGAAGTGAAAGCCCGGTGCTTAACGCCGGGACTGCTTTGGAAACTGTTTGGCTGGAGTGCCGGAGAGGTAAGCGGAATTCCTAGTGTAGCGGTGAAATGCGTAGATATTAGGAAGAACACCAGTGGCGAAGGCGGCTTACTGGACGGTAACTGACGTTGAGGCTC…	Bacteria;Firmicutes;Clostridia;Clostridiales;Lachnospiraceae;Blautia	40	6	10	0	0.0101951	0.0119555	0.0326797	0.00766284	0.0161493	0.0259817	0.00390762	0.278879	0.573829	0.0708048	0.0270746	0.0239149	0.0435245	0.00879507	0.0201947	0.00854573	0.00353257	0.0556527	0.0609266	0.00256279	0.0114575	0.0892232	0.0146335	0.00398899	0.00989413	1.04483	0.145483	0.0098668	0.0512856	0.0100812	0.00260607	0.00727051	0.0396835		0.00737398	0.0168115	0.0304655	0.00563539	0.0127453	0.0400128	0.00839595
		CCTACGGGAGGCAGCAGTGGGGAATTTTGGACAATGGGGGCAACCCTGATCCAGCCATGCCGCGTGCAGGATGAAGGTCTTCGGATTGTAAACTGCTTTTGTCAGGGACGAAAAGGGATGCGATAACACCGCATTCCGCTGACGGTACCTGAAGAATAAGCACCGGCTAACTACGTGCCAGCAGCCGCGGTAATACGTAGGGTGCAAGCGTTAATCGGAATTACTGGGCGTAAAGCGTGCGCAGGCGGTTCTGTAAGATAGATGTGAAATCCCCGGGCTCAACCTGGGAATTGCATATATGACTGCAGGACTTGAGTTTGTCAGAGGAGGGTGGAATTCCACGTGTAGCAGTGAAATGCGTAGATATGTGGAAGAACACCGATGGCGAAGGCAGCCCTC…	Bacteria;Proteobacteria;Betaproteobacteria;Burkholderiales;Sutterellaceae;Sutterella	35	3	8	0	0.951539		0.0245098	0.0536398	0.25193		0.203196	0.00820232	0.00244182	0.0078672		0.00398581		0.00439754	0.0121168	0.00213643			0.18278		0.0079321	0.0113716	1.04002	0.279229	0.00247353			0.108535	1.36534	0.806497	0.265819	0.0101787	0.081772	0.321393	0.0103236	0.0369854	0.0182793	0.115526	0.22623	0.128041	1.251	0.462372
		CCTACGGGGGGCTGCAGTGAGGAATATTGGTCAATGGGCGAGAGCCTGAACCAGCCAAGTCGCGTGAGGGAAGACGGCCCTACGGGTTGTAAACCTCTTTTGTCGGAGAGTAAAGTACGCTACGTGTAGTGTATTGCAAGTATCCGAAGAAAAAGCATCGGCTAACTCCGTGCCAGCAGCCGCGGTAATACGGAGGATGCAAGCGTTATCCGGATTTATTGGGTTTAAAGGGTGCGTAGGCGGCACGCCAAGTCAGCGGTGAAATTTCCGGGCTCAACCCGGAGTGTGCCGTTGAAACTGGCGAGCTAGAGTACACAAGAGGCAGGCGGAATGCGTGGTGTAGCGGTGAAATGCATAGATATCACGCAGAACCCCGATTGCGAAGGCAGCCTGCTAGGG…	Bacteria;Bacteroidetes;Bacteroidia;Bacteroidales;Porphyromonadaceae;Barnesiella	34	0	10	0	0.880174	0.0199259	0.00816993	0.00383142	0.00968961	0.0296934	0.0117229	0.243336	0.00976729	0.0472032	0.00902486	0.0119574	0.386885	0.0263852	0.0323115	0.00427287	0.00176629	0.20141	0.0304633		0.00176269	0.305283		0.00598349	0.00577158	0.0714413	0.0264515					0.0101787				0.00252173	0.0060931	0.371936	0.681876	0.0400128	0.277066
		CCTACGGGAGGCAGCAGTGGGGAATATTGGGCAATGGGCGCAAGCCTGACCCAGCAACGCCGCGTGAAGGAAGAAGGCTTTCGGGTTGTAAACTTCTTTTATGAGGGACGAAGGAAGTGACGGTACCTCATGAATAAGCTCCGGCTAACTACGTGCCAGCAGCCGCGGTAATACGTAGGGAGCGAGCGTTATCCGGATTTACTGGGTGTAAAGGGCGTGTAGGCGGGGAAGCAAGTCAGATGTGAAAACCAGTGGCTCAACCACTGGCCTGCATTTGAAACTGTTTTTCTTGAGTGATGGAGAGGCAGGCGGAATTCCGTGTGTAGCGGTGAAATGCGTAGATATACGGAGGAACACCAGTGGCGAAGGCGGCCTGCTGGACATTAACTGACGCTGAGG…	Bacteria;Firmicutes;Clostridia;Clostridiales;Ruminococcaceae	33	6	3	0	0.146129	0.00398518	0.0490196	0.0114943	0.0322987	0.011135		0.0136705	0.483481	1.88813	0.00451243	0.362709	0.0967212	0.0131926	0.0121168	0.00213643	0.286138		0.0830818	0.00256279	0.00705076	0.133835	0.117068	0.0378954	0.00247353	0.0714413		0.325604	0.00227936	0.310277	0.00260607		0.00240506	0.0175305	0.0265463	0.0647244	0.0700707
		CCTACGGGAGGCAGCAGTGAGGAATATTGGTCAATGGACGAGAGTCTGAACCAGCCAAGTAGCGTGAAGGATGACTGCCCTATGGGTTGTAAACTTCTTTTATACGGGAATAAAGTTAGCCACGTGTGGTTTTTTGCATGTACCGTATGAATAAGGATCGGCTAACTCCGTGCCAGCAGCCGCGGTAATACGGAGGATCCGAGCGTTATCCGGATTTATTGGGTTTAAAGGGAGCGTAGGCGGGGTATTAAGTCAGTTGTGAAAGTTTGCGGCTCAACCGTAAAATTGCAGTTGATACTGGTATCCTTGAGTGCAGCAGAGGTGGGCGGAATTCGTGGTGTAGCGGTGAAATGCTTAGATATCACGAAGAACTCCGATTGCGAAGGCAGCTCACTGGAG…	Bacteria;Bacteroidetes;Bacteroidia;Bacteroidales;Bacteroidaceae;Bacteroides	30	3	3	0	0.0203901	0.0318814	0.294118	0.0421456	0.0129195	2.43857	0.125044	0.0218729	0.444412	0.0039336	0.00451243	0.0239149	0.00483606	0.0175901	0.0161557			0.119256	0.00276939		0.0290844	0.0621064	0.0355385	2.70852	0.0651364		2.76418	0.0197336	0.154996	0.0425651		0.0029082		0.00146088		0.124405						0.870575
		CCTACGGGAGGCAGCAGTGGGGAATCTTCCGCAATGGACGAAAGTCTGACGGAGCAACGCCGCGTGAGTGATGAAGGATTTCGGTCTGTAAAGCTCTGTTGTTTATGACGAACGTGCAGTGTGTGAACAATGCATTGCAATGACGGTAGTAAACGAGGAAGCCACGGCTAACTACGTGCCAGCAGCCGCGGTAATACGTAGGTGGCGAGCGTTGTCCGGAATTATTGGGCGTAAAGAGCATGTAGGCGGCTTAATAAGTCGAGCGTGAAAATGCGGGGCTCAACCCCGTATGGCGCTGGAAACTGTTAGGCTTGAGTGCAGGAGAGGAAAGGGGAATTCCCAGTGTAGCGGTGAAATGCGTAGATATTGGGAGGAACACCAGTGGCGAAGGCGCCTTTC…	Bacteria;Firmicutes;Negativicutes;Selenomonadales;Acidaminococcaceae;Phascolarctobacterium	41	1	17	0	3.07891	0.0318814	1.97304	0.0344828	0.810697	0.0259817	0.0664296	1.12098	0.0390692	0.0865392	0.0135373	0.0199291	1.69746	1.86456	0.0201947	0.0341829	0.116575	0.0371018			0.0440672	0.495976	0.784982	3.99364	0.0305069	1.83961	2.72451	2.15096	0.100292	1.11677	0.0117273	0.0174492	0.867024	0.00876527	2.13403	5.74702	1.48672	0.028177	0.0254907	3.10499	1.96046
		CCTACGGGGGGCAGCAGTGGGGAATATTGCACAATGGGGGAAACCCTGATGCAGCAACGCCGCGTGAAGGAAGAAGGTTTTCGGATCGTAAACTTCTATCAACAGGGACGAAGAAAGTGACGGTACCTGAATAAGAAGCCCCGGCTAACTACGTGCCAGCAGCCGCGGTAATACGTAGGGGGCAAGCGTTATCCGGAATTACTGGGTGTAAAGGGAGCGTAGGCGGCACGCCAAGCCAGATGTGAAAGCCCGAGGCTTAACCTCGCGGATTGCATTTGGAACTGGCGAGCTAGAGTACAGGAGAGGAAAGCGGAATTCCTAGTGTAGCGGTGAAATGCGTAGATATTAGGAAGAACACCAGTGGCGAAGGCGGCTTTCTGGACTGAAACTGACGCTGAG…	Bacteria;Firmicutes;Clostridia;Clostridiales;Lachnospiraceae;Clostridium XlVb	40	12	5	0	0.0101951	0.00398518	0.0531046	0.0344828	0.00322987	1.19516	0.0898753	0.232399	0.0586038	0.019668	0.0225622	0.00797162	0.396557	0.00439754	0.327154		0.0229617	0.0424021	0.00553879		0.00881345	0.0227432	0.00313575	0.125653	0.000824511	0.464369	0.171935	0.0789344	0.0672411	0.00112013		0.0828838	0.00240506	0.011687	0.0294959	0.431216	0.5301	0.0028177	0.00637267	0.072023		0.135423
		CCTACGGGTGGCAGCAGTGAGGAATATTGGTCAATGGACGAGAGTCTGAACCAGCCAAGTAGCGTGAAGGATGACTGCCTTATGGGTTGTAAACTTCTTTTATTTGGGAATAAAGTGGTCCACGTGTGGATTTTTGTATGTACCATATGAATAAGGATCGGCTAACTCCGTGCCAGCAGCCGCGGTAATACGGAGGATCCGAGCGTTATCCGGATTTATTGGGTTTAAAGGGAGCGTAGGTGGACAGTTAAGTCAGTTGTGAAAGTTTGCGGCTCAACCGTAAAATTGCAGTTGATACTGGCTGTCTTGAGTACAGTAGAGGTGGGCGGAATTCGTGGTGTAGCAGTGAAATGCTTAGATATCACGAAGAACTCCGATTGCGAAGGCAGCTCACTAGAC…	Bacteria;Bacteroidetes;Bacteroidia;Bacteroidales;Bacteroidaceae;Bacteroides	32	6	3	0	0.00679671	0.0199259		0.00766284	0.00322987	0.011135	0.0195381	0.0191388	0.0781384	0.0314688	0.00902486	0.657659	0.00483606	0.325418	0.0121168			0.0106005				0.000874738		0.00132966	0.000824511			0.917612	0.0125365	0.00112013	0.00260607		0.00120253	0.00146088	0.0014748	0.00420288		0.0394477	0.0477951	0.0560179	0.205701
		CCTACGGGGGGCTGCAGTGAGGAATATTGGTCAATGGGCGATGGCCTGAACCAGCCAAGTAGCGTGAAGGATGACTGCCCTATGGGTTGTAAACTTCTTTTATAAAGGAATAAAGTCGGGTATGCATACCCGTTTGCATGTACTTTATGAATAAGGATCGGCTAACTCCGTGCCAGCAGCCGCGGTAATACGGAGGATCCGAGCGTTATCCGGATTTATTGGGTTTAAAGGGAGCGTAGATGGATGTTTAAGTCAGTTGTGAAAGTTTGCGGCTCAACCGTAAAATTGCAGTTGATACTGGATGTCTTGAGTGCAGTTGAGGCAGGCGGAATTCGTGGTGTAGCGGTGAAATGCTTAGATATCACGAAGAACTCCGATTGCGAAGGCAGCTTGCTGGAC…	Bacteria;Bacteroidetes;Bacteroidia;Bacteroidales;Bacteroidaceae;Bacteroides	44	12	10	0	0.30925	1.11186	0.0776144	0.0536398	0.209942	0.656967	0.0781525	0.344498	0.1343	0.0826056	0.0135373	0.151461	0.425573	0.378188	0.0363504	0.0064093	0.0194291	0.0291514	0.0221551	0.0435674	0.0440672	0.2493	0.0564434	0.265933	0.21025	1.19664	0.290967	0.24667	0.056984	0.3338	0.0208485	0.0450771	0.0949999	0.00584351	0.143055	0.121884	0.0335121	0.03663	0.0955901	0.00800256	0.230889	0.280518
		CCTACGGGAGGCTGCAGTGAGGAATATTGGTCAATGGACGGAAGTCTGAACCAGCCATGCCGCGTGCAGGATGAATGTGCTATGCATTGTAAACTGCTTTTGTACGAGGGTAAACACAGATACGCGTATCTGCTTGAAAGTATCGTACGAATAAGGATCGGCTAACTCCGTGCCAGCAGCCGCGGTAATACGGAGGATCCGAGCGTTATCCGGATTTATTGGGTTTAAAGGGTGCGTAGGCTGTTTTTTAAGTTAGAGGTGAAAGCTCGACGCTCAACGTCGAAATTGCCTCTGATACTGAGAGACTAGAGTGTAGTTGCGGAAGGCGGAATGTGTGGTGTAGCGGTGAAATGCTTAGATATCACACAGAACACCGATTGCGAAGGCAGCTTTCCAAGC…	Bacteria;Bacteroidetes;Bacteroidia;Bacteroidales;Rikenellaceae;Alistipes	38	0	16	0	0.258275	0.00398518	0.0612745		0.00968961	0.519635	0.00390762	0.00820232	0.0439528	0.283219	0.00451243	0.155447	0.0193442	0.00439754	0.00807787		0.194291	0.0132506	0.0110776	0.0128139	0.00176269	0.000874738	0.0564434	0.0678128	0.00329804		0.224838		0.0740791	0.210585	0.00260607	0.0218115	0.00120253	0.00584351	0.387871		0.00304655		0.0254907	0.34411	0.100751	0.270845
		CCTACGGGTGGCAGCAGTGGGGAATATTGGGCAATGGGGGGAACCCTGACCCAGCAACGCCGCGTGGAGGAAGAAGGTTTTCGGATCGTAAACTCCTGTCCTTGGAGACGAGTAGAAGACGGTATCCAAGGAGGAAGCCCCGGCTAACTACGTGCCAGCAGCCGCGGTAATACGTAGGGGGCAAGCGTTGTCCGGAATAATTGGGCGTAAAGGGCGCGTAGGCGGCTCGGTAAGTCTGGAGTGAAAGTCCTGCTTTTAAGGTGGGAATTGCTTTGGATACTGTCGGGCTTGAGTGCAGGAGAGGTTAGTGGAATTCCCAGTGTAGCGGTGAAATGCGTAGAGATTGGGAGGAACACCAGTGGCGAAGGCGACTAACTGGACTGTAACTGACGCTGAGGC…	Bacteria;Firmicutes;Clostridia;Clostridiales	40	11	8	0	0.0237885	0.0159407	0.0449346	0.233716	0.0452182	2.37918	0.0195381	1.1702	4.77865	0.0432696	1.65606	0.0279007	0.0290163	0.0219877	0.698736	0.602474	2.08245	0.0185509	1.8915	0.00512558	0.26881	0.48198	0.0282217	0.0212746	0.0173147				0.00455872	0.0100812	0.00521213	0.0043623	0.00481012	0.109566	1.18279	0.00336231	1.4532	2.84305	0.920851	0.144046	0.0377818
		CCTACGGGTGGCAGCAGTAGGGAATTTTCGTCAATGGGGGAAACCCTGAACGAGCAATGCCGCGTGAGTGAAGAAGGTCTTCGGATCGTAAAGCTCTGTTGTAAGTGAAGAACGGCTCATAGAGGAAATGCTATGGGAGTGACGGTAGCTTACCAGAAAGCCACGGCTAACTACGTGCCAGCAGCCGCGGTAATACGTAGGTGGCAAGCGTTATCCGGAATCATTGGGCGTAAAGGGTGCGTAGGTGGCGTACTAAGTCTGTAGTAAAAGGCAATGGCTCAACCATTGTAAGCTATGGAAACTGGTATGCTGGAGTGCAGAAGAGGGCGATGGAATTCCATGTGTAGCGGTAAAATGCGTAGATATATGGAGGAACACCAGTGGCGAAGGCGGTCGCCT…	Bacteria;Firmicutes;Erysipelotrichia;Erysipelotrichales;Erysipelotrichaceae;Erysipelotrichaceae_incertae_sedis	36	7	7	1	0.00339836	0.0557925	0.00408497	0.00383142	0.00645974	0.0334051		0.00273411	0.00488365	0.0275352	0.00902486	0.848978	0.00483606	0.00879507	0.0121168	0.0064093	0.00883143	0.0132506	0.0166164	0.0102512	0.00616941	0.0104969	0.0104525	0.00664832	0.0494707	0.00893017		0.0394672		0.0033604	0.00912123	0.0029082	0.00120253			0.0100869		0.0028177	0.0446087	0.00800256	0.00419798	0.00193461
		CCTACGGGGGGCAGCAGTGGGGAATATTGCGCAATGGGGGCAACCCTGACGCAGCCATGCCGCGTGAATGAAGAAGGCCTTCGGGTTGTAAAGTTCTTTCGGTAGCGAGGAAGGCATTTAGTTTAATAGACTAGGTGATTGACGTTAACTACAGAAGAAGCACCGGCTAACTCCGTGCCAGCAGCCGCGGTAATACGGAGGGTGCGAGCGTTAATCGGAATAACTGGGCGTAAAGGGCACGCAGGCGGTGACTTAAGTGAGGTGTGAAAGCCCCGGGCTTAACCTGGGAATTGCATTTCATACTGGGTCGCTAGAGTACTTTAGGGAGGGGTAGAATTCCACGTGTAGCGGTGAAATGCGTAGAGATGTGGAGGAATACCGAAGGCGAAGGCAGCCCCT…	Bacteria;Proteobacteria;Gammaproteobacteria;Pasteurellales;Pasteurellaceae;Haemophilus	35	4	10	0		0.00797035		0.0191571	0.0193792			0.0136705	0.00732547	0.019668			0.0241803	0.00439754	0.00807787	0.0064093	0.188993	0.00265013	0.509568	0.0538186	0.00264403	0.102344	0.029267	0.0019945				0.0098668	0.0501459	0.016802	0.134212	1.66495	2.53373	0.331619	0.0103236	0.0546375	0.0213259	0.0901662	0.019118	0.104033	0.0167919	0.549429
		CCTACGGGAGGCAGCAGTGGGGAATATTGCACAATGGGGGAAACCCTGATGCAGCAACGCCGCGTGAAGGAAGAAGTATTTCGGTATGTAAACTTCTATCGACAGGGAAGAAACAAATGACGGTACCTGAATAAGAAGCACCGGCTAAATACGTGCCAGCAGCCGCGGTAATACGTATGGTGCAAGCGTTATCCGGATTTACTGGGTGTAAAGGGTGAGTAGGCGGTCATGCAAGTCATATGTGAAATGTCAGGGCTTAACCTTGGCGCTGCATAAGAAACTGTATGACTAGAGTGCAGGAGAGGTAAGCGGAATTCCTAGTGTAGCGGTGAAATGCGTAGATATTAGGAAGAACACCGGTGGCGAAGGCGGCTTACTGGACTGTTACTGACGCTGAGT…	Bacteria;Firmicutes;Clostridia;Clostridiales;Lachnospiraceae;Clostridium XlVb	28	3	4	0	0.0305852			0.00383142	0.00322987	0.100215		0.0792891		0.0275352	0.00451243			0.0791557		0.675113	0.037092	0.445222	0.00276939		0.0220336	0.03324	0.012543	0.0106373	1.82712	0.00893017	0.0264515		0.00455872	1.43825	0.00912123	0.0116328	0.00240506	0.00438263	0.0103236	0.000840576
		CCTACGGGTGGCTGCAGTGAGGAATATTGGTCAATGGGCGAGAGCCTGAACCAGCCAAGTAGCGTGAAGGATGACCGCCCTATGGGTTGTAAACTTCTTTTATATGGGAATAAAGTCTGCCACGTGTGGCATTTTGTATGTACCATATGAATAAGGATCGGCTAACTCCGTGCCAGCAGCCGCGGTAATACGGAGGATCCGAGCGTTATCCGGATTTATTGGGTTTAAAGGGAGCGTAGGTGGACATGTAAGTCAGTTGTGAAAGTTTGCGGCTCAACCGTAAAATTGCAGTTGATACTGCGTGTCTTGAGTACAGTAGAGGTGGGCGGAATTCGTGGTGTAGCGGTGAAATGCTTAGATATCACGAAGAACTCCGATTGCGAAGGCAGCTCACTGGAC…	Bacteria;Bacteroidetes;Bacteroidia;Bacteroidales;Bacteroidaceae;Bacteroides	34	6	8	0	0.0237885	0.773124	0.0326797	0.00383142	0.00322987	0.00742335	0.00390762		0.249066			0.00398581		0.0527704	0.00403894	1.55746	0.024728	0.00530026	0.00830818	0.00768836	0.00440672	0.00612316	0.00313575	0.680123	0.00989413	0.00893017	0.753869		0.00113968	0.00560067	0.00130303	0.0261738	0.396835		0.0014748		0.307702		0.302702		0.00419798	0.688721
		CCTTCGGGTGGCTGCAGTGAGGAATATTGGTCAATGGGCGCAGGCCTGAACCAGCCAAGTAGCGTGAAGGACGACTGCCCTATGGGTTGTAAACTTCTTTTATATGGGAATAAAGTTTTCCACGTGTGGAATTTTGTATGTACCATATGAATAAGGATCGGCTAACTCCGTGCCAGCAGCCGCGGTAATACGGAGGATCCGAGCGTTATCCGGATTTATTGGGTTTAAAGGGAGCGTAGGTGGATTGTTAAGTCAGTTGTGAAAGTTTGCGGCTCAACCGTAAAATTGCAGTTGAAACTGGCAGTCTTGAGTACAGTAGAGGTGGGCGGAATTCGTGGTGTAGCGGTGAAATGCTTAGATATCACGAAGAACTCCGATGGCGAAGGCAGCTCACTAGAC…	Bacteria;Bacteroidetes;Bacteroidia;Bacteroidales;Bacteroidaceae;Bacteroides	32	8	4	0	0.0815605	0.0119555	0.00408497	0.00383142	0.00968961	0.0556752		0.00820232	0.00488365	0.0078672	0.00451243	0.00398581	0.851146	0.00439754	0.0121168	0.00427287	0.00176629		0.0249245	0.471553	0.00264403	0.0446116		0.00465382	0.0074206	0.0178603		0.148002	0.00227936	0.0033604			0.00240506			0.0142898	0.0182793	0.0169062	0.00955901
		CCTACGGGCGGCAGCAGTAGGGAATATTGCACAATGGGGGAAACCCTGATGCAGCGACGCCGCGTGAAGGAAGAAGTATCTCGGTATGTAAACTTCTATCAGCAGGGAAGACAATGACGGTACCTGACTAAGAAGCCCCGGCTAACTACGTGCCAGCAGCCGCGGTAATACGTAGGGGGCAAGCGTTATCCGGATTTACTGGGTGTAAAGGGAGCGTAGACGGACATGCAAGTCTGAAGTGAAAGGCAGGGGCTCAACCCCTGGACTGCTTTGGAAACTGTGTATCTGGAGTGCCGGAGAGGTAAGCGGAATTCCTAGTGTAGCGGTGAAATGCGTAGATATTAGGAGGAACACCAGTGGCGAAGGCGGCTTACTGGACGGTAACTGACGTTGAGGCTC…	Bacteria;Firmicutes;Clostridia;Clostridiales;Lachnospiraceae;Blautia	30	7	0	3	0.00679671				0.00322987	0.00371168	0.00390762	0.00273411	0.0195346	0.0157344	0.0135373	0.00398581	0.0145082		0.0161557	0.00213643	0.00353257	0.00265013			0.00264403		0.0104525	0.000664832					0.00455872	0.0145617		0.0029082	0.00360759	0.00730439	0.0014748	2.66211	0.00913965	0.0028177			0.0251879	0.00386922
		CCTACGGGTGGCAGCAGTGAGGAATATTGGTCAATGGACGCAAGTCTGAACCAGCCATGCCGCGTGCAGGATGACGGCTCTATGAGTTGTAAACTGCTTTTGTACTAGGGTAAACTCACCTACGTGTAGGTGACTGAAAGTATAGTACGAATAAGGATCGGCTAACTCCGTGCCAGCAGCCGCGGTAATACGGAGGATTCAAGCGTTATCCGGATTTATTGGGTTTAAAGGGTGCGTAGGCGGTTTGATAAGTTAGAGGTGAAATGTTAGGGCTCAACCCTGAAACTGCCTCTAATACTGTTGGACTAGAGAGTAGTTGCGGTAGGCGGAATGTATGGTGTAGCGGTGAAATGCTTAGAGATCATACAGAACACCGATTGCGAAGGCAGCTTACCAAAC…	Bacteria;Bacteroidetes;Bacteroidia;Bacteroidales;Rikenellaceae;Alistipes	25	0	6	0			0.00816993	0.245211			0.0742449	0.00273411		0.019668	0.00451243			0.00879507	0.00403894			0.00795039	0.00276939		0.303183	0.00437369	0.004181	0.0019945	0.000824511				1.38585	0.684402	0.00651517	0.0043623	0.0132278	0.011687	0.0162228			0.00563539	0.0127453
		CCTACGGGAGGCAGCAGTGGGGAATCTTCCGCAATGGGCGAAAGCCTGACGGAGCAACGCCGCGTGAGTGATGACGGCCTTCGGGTTGTAAAGCTCTGTGATCGGGGACGAACGGTCAGCAGACGAATACTCTGCTGAAGTGACGGTACCCGAATAGCAAGCCACGGCTAACTACGTGCCAGCAGCCGCGGTAATACGTAGGTGGCAAGCGTTGTCCGGAATTATTGGGCGTAAAGCGCGCGCAGGCGGCTTCTTAAGTCCATCTTAAAAGTGCGGGGCTTAACCCCGTGATGGGATGGAAACTGAGAGGCTGGAGTATCGGAGAGGAAAGTGGAATTCCTAGTGTAGCGGTGAAATGCGTAGAGATTAGGAAGAACACCGGTGGCGAAGGCGACTTTC…	Bacteria;Firmicutes;Negativicutes;Selenomonadales;Veillonellaceae;Dialister	22	3	0	0	0.00679671	0.00398518		1.45977	0.0129195	0.00371168	0.00781525	0.0109364	0.00732547	0.0118008	0.00902486	0.00398581		0.00439754							0.809074	0.00349895	0.00627149	0.00265933	0.00329804												0.00913965	0.00845309	0.490696	0.0320102	0.00839595
		CCTACGGGAGGCAGCAGTGAGGAATATTGGTCAATGGTCGGCAGACTGAACCAGCCAAGTCGCGTGAGGGAAGACGGCCCTACGGGTTGTAAACCTCTTTTGTCGGAGAGTAAAGTACGCTACGTGTAGCGTATTGCAAGTATCCGAAGAAAAAGCATCGGCTAACTCCGTGCCAGCAGCCGCGGTAATACGGAGGATGCGAGCGTTATCCGGATTTATTGGGTTTAAAGGGTGCGTAGGCGGCACGCCAAGTCAGCGGTGAAATTTTCGGGCTCAACCCGGACTGTGCCGTTGAAACTGGCGAGCTAGAGTGCACAAGAGGCAGGCGGAATGCGTGGTGTAGCGGTGAAATGCATAGATATCACGCAGAACCCCGATTGCGAAGGCAGCCTGCTAGGG…	Bacteria;Bacteroidetes;Bacteroidia;Bacteroidales;Porphyromonadaceae;Barnesiella	44	4	22	0	1.95066	0.0278962	1.20098	0.360153	0.074287	0.0519635	0.0507991	0.429255	0.366274	1.85273	2.11182	1.21567	0.749589	0.0307828	0.060584	0.0320465	0.174862	1.40987	1.49547	0.776525	0.167455	1.236	0.136928	1.54174	0.0148412	0.589391	0.198386	0.0098668	0.592633	1.95912	0.0182425	0.207936	0.00962024	0.0262958	1.11052	0.458955	0.164514	1.67089	1.28728	6.00192	2.32148	0.601664
		CCTACGGGGGGCAGCAGTGGGGAATTTTGCGCAATGGGGGCAACCCTGACGCAGCAACGCCGCGTGCGGGACGAAGGCGTCCGCGTCGTAAACCGCTTTCAGCGGGGAACACTTAAACGAGGGTACCCGCAGAAGAAGCCCCGGCTAAATACGTGCCAGCAGCCGCGGTAATACGTATGGGGCGAGCGTTATCCGGATTCATTGGGCGTAAAGCGCGCGTAGGCGGAGCGCTAAGCGGGACCTCTAACCCGAGGGCTCAACCCCCGGCCGGGTCCCGAACTGGCGCTCTCGAGTGCGGTAGGGGAGAGCGGAATTCCCGGTGTAGCGGTGGAATGCGCAGATATCGGGAAGAACACCGACGGCGAAGGCAGCTCTCTGGGCCGAAACTGACGCTGAGGC…	Bacteria;Actinobacteria;Actinobacteria;Coriobacteriales;Coriobacteriaceae	28	6	4	0	0.00339836	0.00398518	0.00408497	0.00383142			0.0117229		0.124533	0.940131	0.0135373		0.0290163		0.00403894	0.00213643		0.0477023	0.00276939		0.0114575		0.00104525		0.000824511		0.0264515	0.483473	0.0239333	0.0033604		0.0276279	0.211645	0.0350611	0.00442439		0.00304655		0.0764721		0.104949
		CCTACGGGGGGCTGCAGTGGGGAATATTGCACAATGGGGGAAACCCTGATGCAGCGACGCCGCGTGAGCGAAGAAGTATTTCGGTATGTAAAGCTCTCTCAGCAGGGAAGAAAGTGACGGTACCTGAATAAGAAGCCCCGGCTAACTACGTGCCAGCAGCCGCGGTAATACGTAGGGGGCAAGCGTTATCCGGATTTACTGGGTGTAAAGGGAGCGTAGACGGCAAGGCAAGTCTGAAGTGAAAGCCCGGTGCTTAACGCCGGGACTTCTTTGGAAACTGTTTAGCTGGAGTGCCGGAGAGGTAAGCGGAATTCCTAGTGTAGCGGTGAAATGCGTAGATATTAGGAAGAACACCAGTGGCGAAGGCGGCTTACTGTACGGTAACTGACGTTGAGGCTC…	Bacteria;Firmicutes;Clostridia;Clostridiales;Lachnospiraceae	38	4	15	2	0.0101951			0.00383142	0.00968961	0.0408284	0.0234457	0.196856	0.312553	0.102274	0.0270746	0.00398581	0.0483606	0.00439754	0.00807787	0.0277736	0.0105977	0.116606	0.160625		0.00440672	0.00437369	0.00731674	0.00531865	0.000824511	0.910877	0.423224	0.0098668	0.0170952		0.00130303	0.0029082	0.0757594	0.00584351	0.00294959	0.00756519	0.0396052	0.00845309	0.0223044	0.0880282	0.0377818
		CCTACGGGAGGCAGCAGTGGGGAATATTGCACAATGGAGGAAACTCTGATGCAGCGACGCCGCGTGAGTGAAGAAGTAGTTCGCTATGTAAAGCTCTATCAGCAGGGAAGATAGTGACGGTACCTGACTAAGAAGCTCCGGCTAAATACGTGCCAGCAGCCGCGGTAATACGTATGGAGCAAGCGTTATCCGGATTTACTGGGTGTAAAGGGAGTGTAGGTGGCCAGGCAAGTCAGAAGTGAAAGCCCGGGGCTCAACCCCGGGACTGCTTTTGAAACTGCAGGGCTAGAGTGCAGGAGGGGCAAGTGGAATTCCTAGTGTAGCGGTGAAATGCGTAGATATTAGGAGGAACACCAGTGGCGAAGGCGGCTTGCTGGACTGTAACTGACACTGAGGCTC…	Bacteria;Firmicutes;Clostridia;Clostridiales;Lachnospiraceae;Lachnospiracea_incertae_sedis	43	15	13	0	1.34235	0.0478221	0.404412	0.137931	12.3349	0.126197	2.61029	0.103896	0.207555	0.397294	0.505392	0.0318865	0.193442	0.0351803	0.965306	3.55502	0.113042	0.0106005	0.279709	0.00512558	0.0502366	0.310532	2.02674	0.0531865	2.9905		0.0132258	0.0197336	0.0490062	1.15038	0.0247576	0.043623	0.10943	0.309706	0.0162228	0.0151304	0.332074	0.259228	0.00637267	0.0880282	0.285462	0.193461
		CCTACGGGGGGCAGCAGTGGGGAATATTGCACAATGGGGGAAACCCTGATGCAGCGACGCCGCGTGAGTGAAGAAGTATTTCGGTATGTAAAGCTCTATCAGCAGGGAAGAAAGTGACGGTACCTGAGTAAGAAGCCCCGGCTAACTACGTGCCAGCAGCCGCGGTAATACGTAGGGGGCAAGCGTTATCCGGATTTACTGGGTGTAAAGGGAGCGTAGACGGCAAGGCAAGTCTGAAGTGAAAACCCAGTGCTCAACGCTGGGATTGCTTTGGAAACTGTTTAGCTGGAGTGCCGGAGAGGTAAGCGGAATTCCTAGTGTAGCGGTGAAATGCGTAGATATTAGGAAGAACACCAGTGGCGAAGGCGGCTTACTGGACGGTAACTGACGTTGAGGCTC…	Bacteria;Firmicutes;Clostridia;Clostridiales;Lachnospiraceae	42	11	16	1	0.0509753		0.0408497	0.0344828	0.122735	0.189296	0.203196	1.8674	5.69433	0.35009	0.257209	0.00398581	0.236967	0.0219877	0.109051	0.188006	0.0777165	0.734086	1.20192	0.00768836	0.076677	0.132085	0.0825747	0.0332416	0.00247353	3.29523	0.886126	0.0690676	0.67583	0.00784094	0.0130303	0.029082	1.17607	0.0277567	0.0929121	0.0790142	0.389959	0.0563539	0.194367	0.34411	0.428194
		CCTACGGGGGGCAGCAGTGGGGAATATTGCACAATGGGGGAAACCCTGATGCAGCAACGCCGCGTGAGTGAAGAAGTATTTCGGTATGTAAAGCTCTATCAGCAGGGAAGAAAATGACGGTACCTGACTAAGAAGCTCCGGCTAAATACGTGCCAGCAGCCGCGGTAATACGTATGGAGCAAGCGTTATCCGGATTTACTGGGTGTAAAGGGAGCGCAGGCGGTCTGGCAAGTCTGATGTGAAAACCCGGGGCTCAACCCCGGGACTGCATTGGAAACTGTCAGACTAGAGTGTCGGAGAGGTAAGTGGAATTCCTAGTGTAGCGGTGAAATGCGTAGATATTAGGAGGAACACCAGTGGCGAAGGCGGCTTACTGGACGATAACTGACGCTGAGGCTC…	Bacteria;Firmicutes;Clostridia;Clostridiales;Lachnospiraceae;Lachnospiracea_incertae_sedis	39	25	0	0	0.0169918		0.0204248	0.0344828	0.0129195	0.0222701	0.296979	0.0929597	0.00732547	0.0118008	0.0451243	0.00398581	0.00483606		0.125207	0.108958	0.0229617	0.0318016	0.0110776		0.0141015	0.1662	0.00104525	0.0372306	0.000824511			0.0098668	0.0455872	0.0884906	0.00260607	0.0756133	0.0565189	0.243967	0.0324455	0.00252173	0.0517914	0.0760778	0.0159317	0.0160051	0.444986	0.0212807
		CCTACGGGGGGCAGCAGTGGGGAATATTGCACAATGGGCGAAAGCCTGATGCAGCAACGCCGCGTGAGCGATGAAGGCCTTCGGGTCGTAAAGCTCTGTCCTCAAGGAAGATAATGACGGTACTTGAGGAGGAAGCCCCGGCTAACTACGTGCCAGCAGCCGCGGTAATACGTAGGGGGCTAGCGTTATCCGGATTTACTGGGCGTAAAGGGTGCGTAGGCGGTCTTTTAAGTCAGGAGTGAAAGGCTACGGCTCAACCGTAGTAAGCTCTTGAAACTGGAGGACTTGAGTGCAGGAGAGGAGAGTGGAATTCCTAGTGTAGCGGTGAAATGCGTAGATATTAGGAGGAACACCAGTGGCGAAGGCGGCTTACTGGACGGTAACTGACGTTGAGGCTCG…	Bacteria;Firmicutes;Clostridia;Clostridiales;Peptostreptococcaceae;Clostridium XI	38	17	7	0	0.00339836		0.00408497	0.00766284	0.0226091	0.00371168	0.00390762	0.00820232		0.546771	0.162448	0.00398581	0.00483606	0.00439754	0.00807787	0.0448651	0.0141303	0.00795039	0.0830818		0.0105761	0.213436	0.00940724	0.000664832	0.0461726			0.809077	0.00113968	0.0100812	0.0273637	0.00581641	0.081772	0.0189914	0.0014748	0.00504346	0.00304655	0.0479008	0.0159317	0.00800256	0.0167919
		CCTACGGGAGGCAGCAGTGAGGAATATTGGTCAATGGACGCAAGTCTGAACCAGCCATGCCGCGTGCAGGATGAAGGTGCTATGCATTGTAAACTGCTTTTGTACGAGGGTAAATGCAGGTACGTGTACCTGTTTGAAAGTATCGTACGAATAAGGGTCGGCTAACTCCGTGCCAGCAGCCGCGGTAATACGGAGGACCCGAGCGTTATCCGGATTTATTGGGTTTAAAGGGTGCGTAGGCGGATTAGTAAGTTAGAGGTGAAAGCTCGATGCTCAACATCGAAATTGCCTCTGATACTGTTAGTCTAGAGTATAGTTGCGGAAGGCGGAATGTGTGGTGTAGCGGTGAAATGCTTAGATATCACACAGAACACCGATTGCGAAGGCAGCTTTCCAAGC…	Bacteria;Bacteroidetes;Bacteroidia;Bacteroidales;Rikenellaceae;Alistipes	28	8	6	0	0.057772		0.0122549	0.00383142		0.11135	0.00390762	0.024607	0.0170928	1.0306	0.0541492	0.187333	0.00483606	0.162709	0.0161557	0.0064093		0.0530026	0.0110776		0.000881345	0.00174948		0.166873		0.00893017						0.0029082				0.0100869	0.0578845	0.0112708	0.258093	1.78457	0.00419798
		CCTACGGGAGGCAGCAGTGGGGAATATTGCACAATGGGGGAAACCCTGATGCAGCAACGCCGCGTGAGTGAAGAAGTATTTCGGTATGTAAAGCTCTATCAGCAGGGAAGAAAATGACGGTACCTGACTAAGAAGCCCCGGCTAACTACGTGCCAGCAGCCGCGGTAATACGTAGGGGGCAAGCGTTATCCGGATTTACTGGGTGTAAAGGGAGCGCAGGCGGTGCGGCAAGTCAGATGTGAAAACCCGGGGCTCAACCCCGGGACTGCATTTGAAACTGTCGGACTAGAGTGCCGGAGAGGTAAGTGGAATTCCTAGTGTAGCGGTGAAATGCGTAGATATTAGGAGGAACACCAGTGGCGAAGGCGGCTTACTGGACGGTAACTGACGCTGAGGCTC…	Bacteria;Firmicutes;Clostridia;Clostridiales;Lachnospiraceae	37	15	9	0	0.0135934	0.00797035	0.0245098	0.157088	0.0452182	0.196719	0.031261	0.114833	0.0341855	0.0668712	0.279771		0.0193442	0.0131926	1.77309	0.014955	0.00529886	0.021201	0.0886206		0.0202709		0.0104525	0.0146263			0.0793546	0.0888012	0.0239333	0.425651	0.0078182	0.539472	0.0937973	0.372524	0.489632		0.0396052	0.383207	0.00955901	0.224072		0.0116077
		CCTACGGGGGGCAGCAGTGGGGAATTTTGGACAATGGGCGCAAGCCTGATCCAGCTATTCCGCGTGTGGGATGAAGGCCCTCGGGTTGTAAACCACTTTTGTAGAGAACGAAAAGACATCTTCGAATAAAGGATGTTGCTGACGGTACTCTAAGAATAAGCACCGGCTAACTACGTGCCAGCAGCCGCGGTAATACGTAGGGTGCGAGCGTTAATCGGAATTACTGGGCGTAAAGGGTGCGCAGGCGGTTGAGTAAGACAGATGTGAAATCCCCGAGCTTAACTCGGGAATGGCATATGTGACTGCTCGACTAGAGTGTGTCAGAGGGAGGTGGAATTCCACGTGTAGCAGTGAAATGCGTAGATATGTGGAAGAACACCGATGGCGAAGGCAGCCTCC…	Bacteria;Proteobacteria;Betaproteobacteria;Burkholderiales;Sutterellaceae;Parasutterella	43	14	17	0	0.0203901	0.0119555	0.0367647	0.0689655	0.0193792	0.389726	0.0273534	0.161312	0.0195346	0.0275352	0.00902486	0.0159432	1.48951	1.40281	0.315037	0.254235	0.0724177	0.177559	0.0498491	0.322911	0.051118	0.462736	0.0428552	0.0491975	4.548	1.85747	0.674514	0.0296004	0.0433078	0.208345	0.0312728	1.93395	0.0324683	0.0628177	8.31047	0.0252173	1.76395	0.191603	0.133826	0.0160051	0.0125939
		CCTACGGGTGGCAGCAGTGAGGAATATTGGTCAATGGGCGGGAGCCTGAACCAGCCAAGTAGCGTGAAGGACGACGGCCCTACGGGTTGTAAACTTCTTTTATAAGGGAATAAAGTGCGTTACGTGTAATGTTTTGTATGTACCTTATGAATAAGCATCGGCTAATTCCGTGCCAGCAGCCGCGGTAATACGGAAGATGCGAGCGTTATCCGGATTTATTGGGTTTAAAGGGAGCGTAGGCGGGCTTTTAAGTCAGCGGTCAAATGTCACGGCTCAACCGTGGCCAGCCGTTGAAACTGCAAGCCTTGAGTCTGCACAGGGCACATGGAATTCGTGGTGTAGCGGTGAAATGCTTAGATATCACGAAGAACTCCGATCGCGAAGGCATTGTGCCGGGGC…	Bacteria;Bacteroidetes;Bacteroidia;Bacteroidales;Prevotellaceae;Paraprevotella	29	4	13	0		0.00797035	0.416667	0.00383142	0.00322987	0.00371168	0.0117229	0.319891	0.0244182		0.00902486	0.41851		0.0131926	0.0121168	0.0170915	0.0282606	0.00265013	0.013847	0.048693	0.00176269			0.0538514						0.0448054				0.0350611			0.0152328	0.797408	0.0860311	0.37612	0.0209899	0.069646
		CCTACGGGAGGCAGCAGTGAGGAATATTGGTCAATGGACGCAAGTCTGAACCAGCCATGCCGCGTGCAGGATGACGGCTCTATGAGTTGTAAACTGCTTTTGTACGAGGGTAAACGCAGATACGTGTATCTGTCTGAAAGTATCGTACGAATAAGGATCGGCTAACTCCGTGCCAGCAGCCGCGGTAATACGGAGGATTCAAGCGTTATCCGGATTTATTGGGTTTAAAGGGTGCGTAGGCGGTTTGATAAGTTAGAGGTGAAATTTCGGGGCTCAACCCTGAACGTGCCTCTAATACTGTTGAGCTAGAGAGTAGTTGCGGTAGGCGGAATGTATGGTGTAGCGGTGAAATGCTTAGAGATCATACAGAACACCGATTGCGAAGGCAGCTTACCAAAC…	Bacteria;Bacteroidetes;Bacteroidia;Bacteroidales;Rikenellaceae;Alistipes	42	10	21	0	2.79345	0.0557925	0.968137	0.256705	0.0678273	0.679237	0.140674	1.67054	0.72278	2.21068	0.0360995	3.65499	2.22459	1.38962	0.0848176	0.0128186	0.037092	1.18461	1.26007	1.43516	0.269691	0.0271169	0.466181	2.18863	0.0189638	0.00893017	1.34903		1.84058	0.759451	0.0156364	0.665978	0.0156329	0.0131479	3.32419	1.43654	0.856081	1.04255	0.901733	0.488156	3.7362
		CCTACGGGTGGCAGCAGTGGGGAATATTGCACAATGGGGGAAACCCTGATGCAGCGACGCCGCGTGCGGGATGACGGCCTTCGGGTTGTAAACCGCTTTTGATCGGGAGCAAGCCTTCGGGTGAGTGTACCTTTCGAATAAGCACCGGCTAACTACGTGCCAGCAGCCGCGGTAATACGTAGGGTGCAAGCGTTATCCGGAATTATTGGGCGTAAAGGGCTCGTAGGCGGTTCGTCGCGTCCGGTGTGAAAGTCCATCGCTTAACGGTGGATCTGCGCCGGGTACGGGCGGGCTGGAGTGCGGTAGGGGAGACTGGAATTCCCGGTGTAACGGTGGAATGTGTAGATATCGGGAAGAACACCAATGGCGAAGGCAGGTCTCTGGGCCGTTACTGACGCT…	Bacteria;Actinobacteria;Actinobacteria;Bifidobacteriales;Bifidobacteriaceae;Bifidobacterium	24	3	10	0																	0.0671188	0.00265013	0.0276939		0.0308471	0.036739	0.0261312	0.0259284	0.0247353			0.148002	0.0501459	0.00112013	0.282758		0.00120253	0.00146088	0.00442439	0.0159709	0.060931	0.0028177	0.0669131	0.256082	0.151127	0.00193461
		CCTACGGGAGGCAGCAGTGGGGAATATTGCACAATGGGCGCAAGCCTGATGCAGCGACGCCGCGTGAGGGATGGAGGCCTTCGGGTTGTAAACCTCTTTTATCGGGGAGCAAGCGAGAGTGAGTTTACCCGTTGAATAAGCACCGGCTAACTACGTGCCAGCAGCCGCGGTAATACGTAGGGTGCAAGCGTTATCCGGAATTATTGGGCGTAAAGGGCTCGTAGGCGGTTCGTCGCGTCCGGTGTGAAAGTCCATCGCTTAACGGTGGATCCGCGCCGGGTACGGGCGGGCTTGAGTGCGGTAGGGGAGACTGGAATTCCCGGTGTAACGGTGGAATGTGTAGATATCGGGAAGAACACCAATGGCGAAGGCAGGTCTCTGGGCCGTTACTGACGCTGA…	Bacteria;Actinobacteria;Actinobacteria;Bifidobacteriales;Bifidobacteriaceae;Bifidobacterium	42	0	31	1	0.431591	0.33077	0.0612745	0.00766284	0.100126	0.0259817	0.0117229	0.0574163	0.0903475	2.40343	0.51893		0.0338524	0.00439754	0.0282725	0.0683658	0.627031	0.0106005	0.0526185	0.00256279	0.0264403	0.0209937	1.24907	0.0531865	0.377626	0.214324		0.226936	0.265545	0.033604	1.43334	0.0130869	0.271772	0.0102261	0.00442439	0.0193333	0.146234	0.301493	0.455646	1.12036	0.99492	0.00193461
		CCTACGGGGGGCAGCAGTCGGGAATATTGCGCAATGGAGGAAACTCTGACGCAGTGACGCCGCGTATAGGATGAAGGTTTTCGGATTGTAAACTATTGTCATTAGGGAAGATAAAAGACAGTACCTAAGGAGGAAGCTCCGGCTAACTACGTGCCAGCAGCCGCGGTAATACGTAGGGAGCAAGCGTTATCCGGATTTATTGGGTGTAAAGGGTGCGTAGACGGGAGATTAAGTTAGTTGTGAAAGCCCTCGGCTTAACTGAGGAATTGCAACTAAAACTGGTTTTCTTGAGTGCAGGAGAGGTAAGTGGAATTCCTAGTGTAGCGGTGAAATGCGTAGATATTAGGAGGAACACCAGTGGCGAAGGCGACTTACTGGACTGTAACTGACGTTGAGGCA…	Bacteria;Firmicutes;Clostridia;Clostridiales	25	11	4	0	0.00339836	0.0119555		0.00383142	0.00322987	0.00742335		0.257006	1.50416	0.0039336	0.00902486	0.00398581	0.00967212	0.00439754	0.00807787		0.074184				0.0158642		0.0020905						0.00113968	0.00112013	0.00130303	0.0043623	0.00120253	0.36668	0.00442439					0.0160051
		CCTACGGGAGGCAGCAGTGGGGAATATTGCACAATGGGCGCAAGCCTGATGCAGCGACGCCGCGTGCGGGATGACGGCCTTCGGGTTGTAAACCGCTTTTGACTGGGAGCAAGCCCTTCGGGGTGAGTGTACCTTTCGAATAAGCACCGGCTAACTACGTGCCAGCAGCCGCGGTAATACGTAGGGTGCAAGCGTTATCCGGAATTATTGGGCGTAAAGGGCTCGTAGGCGGTTCGTCGCGTCCGGTGTGAAAGTCCATCGCTTAACGGTGGATCCGCGCCGGGTACGGGCGGGCTTGAGTGCGGTAGGGGAGACTGGAATTCCCGGTGTAACGGTGGAATGTGTAGATATCGGGAAGAACACCAATGGCGAAGGCAGGTCTCTGGGCCGTCACTGACG…	Bacteria;Actinobacteria;Actinobacteria;Bifidobacteriales;Bifidobacteriaceae;Bifidobacterium	44	7	27	1	0.00679671	0.00398518	0.0163399	0.0613027	0.100126	0.0148467	0.0195381	0.0328093	0.0146509	1.60098	1.38532	0.0159432	0.0290163	0.00879507	0.0161557	0.136732	0.635863	0.00530026	0.124623	0.00512558	0.446842	0.0761022	0.955357	0.0491975	2.74397	0.0357207	0.0264515	0.187469	1.12486	2.1921	0.932972	0.0538017	0.904303	0.455794	0.0221219	0.0285796	0.0974896	0.0394477	0.847566	2.73688	0.285462	0.0232153
		CCTACGGGAGGCTGCAGTCGAGAATCATTCACAATGGGGGAAACCCTGATGGTGCGACGCCGCGTGGGGGAATGAAGGTCTTCGGATTGTAAACCCCTGTCATGTGGGAGCAAATTAAAAAGATAGTACCACAAGAGGAAGAGACGGCTAACTCTGTGCCAGCAGCCGCGGTAATACAGAGGTCTCAAGCGTTGTTCGGAATCACTGGGCGTAAAGCGTGCGTAGGCTGTTTCGTAAGTCGTGTGTGAAAGGCGCGGGCTCAACCCGCGGACGGCACATGATACTGCGAGACTAGAGTAATGGAGGGGGAACCGGAATTCTCGGTGTAGCAGTGAAATGCGTAGATATCGAGAGGAACACTCGTGGCGAAGGCGGGTTCCTGGACATTAACTGACGCTG…	Bacteria;Verrucomicrobia;Verrucomicrobiae;Verrucomicrobiales;Verrucomicrobiaceae;Akkermansia	41	13	20	0	1.88269	0.0597776	0.326797	0.0229885	0.0549078	2.68354	0.0234457	0.0492139	0.0366274	2.56864	0.672352	0.00398581	0.0580327	4.04134	0.060584	0.102549	0.187226	0.339217	0.0110776	0.281907	0.0370165	0.0883485	0.0752579	0.351696	5.78312	0.839436	5.71353	0.0197336	0.35558		0.00260607		0.0372784		0.10471	0.110956	0.807336	1.52437	0.216671	1.54449	0.0125939	2.49565
		CCTACGGGAGGCAGCAGTGGGGAATATTGCACAATGGGGGAAACCCTGATGCAGCGACGCCGCGTGAGTGAAGAAGTTATTCGTAACGTAAAGCTCTATCAGCAGGGAAGAAAATGACGGTACCTGACTAAGAAGCCCCGGCTAACTACGTGCCAGCAGCCGCGGTAATACGTAGGGGGCAAGCGTTATCCGGATTTACTGGGTGTAAAGGGAGCGTAGACGGCACAGCAAGTCTGATGTGAAAGCCCGGGGCCCAACCCCGGAACTGCATTGGAAACTGCTGGGCTTGAGTGCAGGAGAGGTAAGCGGAATTCCTAGTGTAGCGGTGAAATGCGTAGATATTAGGAGGAACACCAGTGGCGAAGGCGGCTTACTGGACTGTAACTGACGTTGAGGCTC…	Bacteria;Firmicutes;Clostridia;Clostridiales;Lachnospiraceae;Clostridium XlVa	34	24	2	0	0.00679671	0.00797035	0.445261	0.0153257	0.0161493	0.0222701	0.633035	0.429255	0.00976729	0.0157344	0.0270746		0.00967212		0.0888566	0.316192	0.0300268				0.0220336	1.4092	0.0344932	0.965336	0.0305069	0.51795		0.0197336	0.0148158		0.00130303	0.0014541	0.00240506	0.00292176	0.356901	0.00420288	0.00913965		0.00955901	0.0240077
		CCTCGGGGGGCAGCAGTGAGGAATATTGGTCAATGGGCGTAAGCCTGAACCAGCCAAGTCGCGTGAGGGATGAAGGTTCTATGGATCGTAAACCTCTTTTATAAGGGAATAAAGTGCGGGACGTGTCCTGTTTTGTATGTACCTTATGAATAAGGATCGGCTAACTCCGTGCCAGCAGCCGCGGTAATACGGAGGATCCGAGCGTTATCCGGATTTATTGGGTTTAAAGGGTGCGTAGGCGGCCTTTTAAGTCAGCGGTGAAAGTCTGTGGCTCAACCATAGAATTGCCGTTGAAACTGGGTGGCTTGAGTATGTTGGAGGCAGGCGGAATGCGTGGTGTAGCGGTGAAATGCTTAGATATCACGCAGAACCCCGATTGCGAAGGCAGCCTGCCAAGCC…	Bacteria;Bacteroidetes;Bacteroidia;Bacteroidales;Porphyromonadaceae;Parabacteroides	37	26	4	0	0.169918	0.00797035	0.0122549	0.0153257	0.00968961	0.0371168	0.0547067	0.0191388	0.104998	0.0039336	0.00451243	0.721432	0.0773769		0.0323115	0.0341829	0.012364		0.0969287	0.0615069	0.245014	0.0271169	0.0188145	0.0299174	0.0263844		0.0396773		0.0136761	0.00112013		0.014541	0.00721518	0.00292176		0.0311013	0.0639776	0.0253593	0.229416	0.488156	0.00419798
		CCTACGGGAGGCAGCAGTGGGGAATATTGCACAATGGGGGAAACCCTGATGCAGCGACGCCGCGTGAGTGAAGAAGTATCTCGGTATGTAAAGCTCTATCAGCAGGGAAGAAAATGACGGTACCTGACTAAGAAGCCCCGGCTAACTACGTGCCAGCAGCCGCGGTAATACGTAGGGGGCAAGCGTTATCCGGAATTACTGGGTGTAAAGGGTGCGTAGGTGGTATGGCAAGTCAGAAGTGAAAACCCAGGGCTTAACTCTGGGACTGCTTTTGAAACTGTCAGACTGGAGTGCAGGAGAGGTAAGCGGAATTCCTAGTGTAGCGGTGAAATGCGTAGATATTAGGAGGAACATCAGTGGCGAAGGCGGCTTACTGGACTGAAACTGACACTGAGGCAC…	Bacteria;Firmicutes;Clostridia;Clostridiales;Lachnospiraceae;Anaerostipes	44	14	24	0	0.373819	0.0478221	2.00163	0.0727969	0.271309	0.823992	0.140674	0.355434	0.778942	2.56864	1.88168	0.0438439	0.79795	0.602463	0.428127	1.10667	2.45514	1.32241	0.177241	0.0205023	0.218573	8.5007	0.296851	0.584387	1.88236	1.25915	1.53419	0.27627	0.535649	3.69308	0.788335	0.619447	0.266962	0.195758	0.134206	1.8417	0.286376	0.166244	0.350497	1.12836	0.444986	1.46837
		CCTACGGGGGGCAGCAGTGGGGAATATTGCACAATGGAGGAAACTCTGATGCAGCGACGCCGCGTGAGGGAAGAAGGTCTTCGGATTGTAAACCTCTGTTGTCAGGGACGATGATGACGGTACCTGACGAGGAAGCCACGGCTAACTACGTGCCAGCAGCCGCGGTAAAACGTAGGTGGCAAGCGTTGTCCGGAATTACTGGGTGTAAAGGGAGCGCAGGCGGGAGAGCAAGTTGGGAGTGAAATCTGTGGGCTCAACCCACAAATTGCTTTCAAAACTGTTTTTCTTGAGTGGTGTAGAGGTAGGCGGAATTCCCGGTGTAGCGGTGGAATGCGTAGATATCGGGAGGAACACCAGTGGCGAAGGCGGCCTACTGGGCACTAACTGACGCTGAGGCTC…	Bacteria;Firmicutes;Clostridia;Clostridiales;Ruminococcaceae	33	7	20	0	0.0305852	0.00797035	0.0285948	0.0114943		0.0371168	0.00390762	0.00546822	0.0146509	0.0078672	0.0180497	0.844992	0.00967212		0.00807787	0.00854573	0.00529886	0.00795039	0.0166164	0.00512558	0.0079321	0.0113716	0.00313575	0.0232691		0.0178603		0.0690676	0.00227936	0.0347242		0.0101787	0.00120253	0.00146088				0.00845309		0.0320102	0.0125939
		CCTACGGGTGGCTGCAGTGGGGAATATTGCACAATGGGGGAAACCCTGATGCAGCGACGCCGCGTGAGCGAAGAAGTATTTCGGTATGTAAAGCTCTATCAGCAGGGAAGAAGAAATGACGGTACCTGACTAAGAAGCCCCGGCTAACTACGTGCCAGCAGCCGCGGTAATACGTAGGGGGCAAGCGTTATCCGGATTTACTGGGTGTAAAGGGAGCGCAGGCGGATGGCTAAGTCTGATGTGAAAGCCCGGGGCTCAACCCCGGGACTGCATTGGAAACTGGTTATCTTGAGTGTCGGAGAGGTAAGTGGAATTCCTAGTGTAGCGGTGAAATGCGTAGATATTAGGAGGAACACCAGTGGCGAAGGCGGCTTACTGGACGACAACTGACGCTGAGGC…	Bacteria;Firmicutes;Clostridia;Clostridiales;Lachnospiraceae;Roseburia	23	12	5	0			0.0204248	0.0383142		0.215277		0.00273411	0.0268601		0.0767113				0.0121168	0.0064093	0.114809	0.00265013			0.00616941	0.00524843	0.00104525	0.00132966	0.00164902		0.0264515			0.00112013			0.00240506	0.0219132				0.00563539	0.0127453	0.128041		1.23235
		CCTACGGGAGGCAGCAGTGAGGAATATTGGTCAATGGACGAGAGTCTGAACCAGCCAAGTCGCGTGAGGGAAGACTGCCCTATGGGTTGTAAACCTCTTTTATAAGGGAAGAATAAGTTCTACGTGTAGAATGATGCCTGTACCTTATGAATAAGCATCGGCTAACTCCGTGCCAGCAGCCGCGGTAATACGGAGGATGCGAGCGTTATCCGGATTTATTGGGTTTAAAGGGTGCGTAGGCGGTTTATTAAGTTAGTGGTTAAATATTTGAGCTAAACTCAATTGTGCCATTAATACTGGTAAACTGGAGTACAGACGAGGTAGGCGGAATAAGTTAAGTAGCGGTGAAATGCATAGATATAACTTAGAACTCCGATAGCGAAGGCAGCTTACCAGACT…	Bacteria;Bacteroidetes;Bacteroidia;Bacteroidales;Porphyromonadaceae;Odoribacter	44	23	16	0	0.564127	0.518073	0.138889	0.482759	0.00322987	0.152179	0.0429839	0.363636	0.305228	0.0904728	0.00902486	0.374666	0.599671	0.233069	0.205986	0.0448651	0.81779	0.20936	0.168933	0.261404	0.19654	0.321029	0.0940724	0.227372	0.36196	0.321486	0.0132258	0.0098668	0.352161	0.142257	0.0039091	0.465312	0.41848	0.0525916	0.908474	0.292521	1.17292	0.664976	2.1922	0.992318	0.0419798	0.239892
		CCTACGGGGGGCTGCAGTAGGGAATCTTCGGCAATGGGGGCAACCCTGACCGAGCAACGCCGCGTGAGTGAAGAAGGTTTTCGGATCGTAAAGCTCTGTTGTAAGTCAAGAACGGGTGTGAGAGTGGAAAGTTCACACTGTGACGGTAGCTTACCAGAAAGGGACGGCTAACTACGTGCCAGCAGCCGCGGTAATACGTAGGTCCCGAGCGTTGTCCGGATTTATTGGGCGTAAAGCGAGCGCAGGCGGTTTGATAAGTCTGAAGTTAAAGGCTGTGGCTCAACCATAGTTCGCTTTGGAAACTGTCAAACTTGAGTGCAGAAGGGGAGAGTGGAATTCCATGTGTAGCGGTGAAATGCGTAGATATATGGAGGAACACCGGTGGCGAAAGCGGCTCTC…	Bacteria;Firmicutes;Bacilli;Lactobacillales;Streptococcaceae;Streptococcus	43	26	8	4	0.00339836	0.00797035	0.0449346	0.0114943	0.300378	0.00371168	0.031261	0.0136705	0.100115	0.629376	0.0541492	0.0797162	0.0531966	0.0703606	0.0363504	0.0875937	0.17133	0.0927545	0.0360021	0.0333162	0.0149829	0.310532	0.04181	0.0106373	0.0214373	0.0714413		0.296004	0.0125365	0.449174	0.548577	0.168676	0.365569	0.0467481	0.0176975	0.0622026	0.0182793	0.3663	0.0159317	0.00800256	0.0251879	0.0154769
		CCTACGGGAGGCTGCAGTAGGGAATATTGCACAATGGGGGAAACCCTGATGCAGCGACGCCGCGTGAAGGAAGAAGTATTTCGGTATGTAAACTTCTATCAGCAAGGAAGAAAATGACGGTACTTGACTAAGAAGCCCCGGCTAAATACGTGCCAGCAGCCGCGGTAATACGTATGGGGCAAGCGTTATCCGGATTTACTGGGTGTAAAGGGAGCGTAGGCGGCATGGCAAGTCAGAAGTGAAAGCCTGGGGCTCAACCCCGGAATTGCTTTTGAAACTGTCAGGCTAGAGTGTCGGAGGGGTAAGCGGAATTCCTAGTGTAGCGGTGAAATGCGTAGATATTAGGAGGAACACCGGTGGCGAAGGCGGCTTACTGGACGATTACTGACGCTGAGGCTC…	Bacteria;Firmicutes;Clostridia;Clostridiales;Lachnospiraceae;Lachnospiracea_incertae_sedis	42	17	20	0	0.176714		0.0408497	0.0498084	0.0193792	0.189296	0.132859	0.0984279	0.786267	0.110141	0.171472	0.0279007	0.0241803	0.00439754	0.00807787	0.0982759	0.0653526	0.137807	0.0221551	0.0820092	0.0264403	0.0314906	0.164104	0.00664832	0.00329804	0.053581	0.0132258		0.135622	0.0840101	0.0651517	0.100333	0.0481012	0.0131479	0.0368699	0.314376	0.0670241	0.0253593	0.00318634	0.0160051	0.0125939	0.0154769
		CCTACGGGAGGCAGCAGTGGGGGATATTGCACAATGGGGGAAACCCTGATGCAGCAACGCCGCGTGAGGGAAGAAGGTTTTCGGATTGTAAACCTCTGTTCTTAGTGACGATAATGACGGTAGCTAAGGAGAAAGCTCCGGCTAACTACGTGCCAGCAGCCGCGGTAATACGTAGGGAGCGAGCGTTGTCCGGATTTACTGGGTGTAAAGGGTGCGTAGGCGGCGAGGCAAGTCAGGCGTGAAATCTATGGGCTTAACCCATAAACTGCGCTTGAAACTGTCTTGCTTGAGTGAAGTAGAGGTAGGCGGAATTCCCGGTGTAGCGGTGAAATGCGTAGAGATCGGGAGGAACACCAGTGGCGAAGGCGGCCTACTGGGCTTTAACTGACGCTGAAGCAC…	Bacteria;Firmicutes;Clostridia;Clostridiales;Ruminococcaceae;Clostridium IV	36	15	16	0	0.220893		0.0245098	0.0229885	0.00322987	0.00371168	0.00390762	0.0218729	0.0146509	0.479899	0.577591	0.0398581		0.00439754	0.00807787	0.00854573	0.00353257	0.0556527		0.00512558	0.0273217	0.00612316	0.0261312	0.00797798	0.0676099	0.00893017	0.0264515	0.0098668	0.00227936	0.0280034		0.00872461	0.00240506	0.00292176	0.0014748	0.0184927	0.00304655	0.0112708		0.0160051	0.00839595
		CCTACGGGAGGCAGCAGTGGGGAATATTGCACAATGGGGGAAACCCTGATGCAGCGACGCCGCGTGAGTGATGAAGTATTTCGGTATGTAAAGCTCTATCAGCAGGGAAGATAATGACGGTACCTGACTAAGAAGCACCGGCTAAATACGTGCCAGCAGCCGCGGTAATACGTATGGTGCAAGCGTTATCCGGATTTACTGGGTGTAAAGGGTGCGTAGGTGGTGAGACAAGTCTGAAGTGAAAATCCGGGGCTTAACCCCGGAACTGCTTTGGAAACTGCCTGACTAGAGTACAGGAGAGGTAAGTGGAATTCCTAGTGTAGCGGTGAAATGCGTAGATATTAGGAGGAACACCAGTGGCGAAGGCGACTTACTGGACTGCTACTGACACTGAGGCAC…	Bacteria;Firmicutes;Clostridia;Clostridiales;Lachnospiraceae;Coprococcus	31	20	6	0		0.00398518		0.0498084		0.00742335	0.0117229	0.363636	1.64335	0.0078672	0.0270746	0.0239149	0.00967212	0.00439754	3.06555	1.76897	0.222552	0.00795039								0.330416		0.128268	0.17893	0.0134416	0.00912123	2.19133	0.00481012	0.89844	0.259564		0.789057	2.87123	0.111522	0.00800256	0.00839595
		CCTACGGGTGGCTGCAGTGGGGAATATTGCACAATGGGGGAAACCCTGATGCAGCGACGCCGCGTGAGCGAAGAAGTATTTCGGTATGTAAAGCTCTATCAGCAGGGAAGAAAAAAATGACGGTACCTGACTAAGAAGCCCCGGCTAACTACGTGCCAGCAGCCGCGGTAATACGTAGGGGGCAAGCGTTATCCGGATTTACTGGGTGTAAAGGGAGCGCAGGCGGTGCGGCAAGTCTGATGTGAAAGCCCGGGGCTCAACCCCGGGACTGCATTGGAAACTGTCGTACTTGAGTATCGGAGAGGTAAGTGGAATTCCTAGTGTAGCGGTGAAATGCGTAGATATTAGGAGGAACACCAGTGGCGAAGGCGGCTTACTGGACGATAACTGACGCTGAGG…	Bacteria;Firmicutes;Clostridia;Clostridiales;Lachnospiraceae;Roseburia	29	16	9	0	0.0169918	0.00797035	0.0531046		0.00322987	0.00742335	0.00390762	0.0136705	0.00488365	0.0078672		0.00398581			0.214064	0.0170915					0.000881345	0.00174948	0.012543	0.000664832					0.00227936	0.128815			0.00240506	0.00292176	0.0162228	0.000840576	0.0182793	0.28177	0.0127453	0.576184		0.0232153
		CCTACGGGAGGCTGCAGTAGGGAATCTTCGGCAATGGACGAAAGTCTGACCGAGCAACGCCGCGTGAGTGAAGAAGGTTTTCGGATCGTAAAACTCTGTTGGTAGAGAAGAACGTTGGTGAGAGTGGAAAGCTCATCAAGTGACGGTAACTACCCAGAAAGGGACGGCTAACTACGTGCCAGCAGCCGCGGTAATACGTAGGTCCCGAGCGTTGTCCGGATTTATTGGGCGTAAAGCGAGCGCAGGTGGTTTATTAAGTCTGGTGTAAAAGGCAGTGGCTCAACCATTGTATGCATTGGAAACTGGTAGACTTGAGTGCAGGAGAGGAGAGTGGAATTCCATGTGTAGCGGTGAAATGCGTAGATATATGGAGGAACACCGGTGGCGAAAGCGGCTCTC…	Bacteria;Firmicutes;Bacilli;Lactobacillales;Streptococcaceae;Lactococcus	23	14	4	1	0.00339836			0.00383142	0.277769	0.00742335		0.00273411		0.019668	0.0270746	0.00398581		0.00439754	0.00807787						0.0079321		0.0114977	0.00265933	0.00412256				0.00455872	0.0100812		0.0029082				0.000840576	0.00304655	0.00563539		0.0160051	0.0125939
		CCTACGGGAGGCAGCAGTGGGGAATATTGCACAATGGAGGAAACTCTGATGCAGCGACGCCGCGTGAGTGAAGAAGTAATTCGTTATGTAAAGCTCTATCAGCAGGGAAGATAGTGACGGTACCTGACTAAGAAGCTCCGGCTAAATACGTGCCAGCAGCCGCGGTAATACGTATGGAGCAAGCGTTATCCGGATTTACTGGGTGTAAAGGGAGTGTAGGTGGCCATGCAAGTCAGAAGTGAAAATCCGGGGCTCAACCCCGGAACTGCTTTTGAAACTGTAAGGCTGGAGTGCAGGAGGGGTGAGTGGAATTCCTAGTGTAGCGGTGAAATGCGTAGATATTAGGAGGAACACCAGTGGCGAAGGCGGCTCACTGGACTGTAACTGACACTGAGGCTC…	Bacteria;Firmicutes;Clostridia;Clostridiales;Lachnospiraceae;Lachnospiracea_incertae_sedis	43	34	7	0	0.0203901	0.0199259	0.996732	0.0421456	1.21443	0.0148467	0.738541	0.284347	0.336972	0.110141	1.06945	0.00398581	1.55237	0.0219877	0.779515	0.014955	0.582874	0.0291514	0.240937	0.00256279	0.0784397	3.11144	0.373154	0.230032	0.0445236	0.803715		0.0296004	0.388631	0.099692	0.97076	0.133777	0.171962	0.520072	0.210896	0.0521157	0.396052	1.58354	0.0509814	0.072023	0.0125939	0.00967305
		CCTACGGGGGGCAGCAGTGGGGAATATTGGGCAATGGAGGCAACTCTGACCCAGCAACGCCGCGTGAATGAAGAAGGTCTTCGGATTGTAAAGTTCTTTAGCGAGGGACGAAAAGAATGACGGTACCTCGAGAATAAGCCACGACTAACTACGTGCCAGCAGTCGCGGTAATACGTAGGTGGCGAGCGTTGTCCGGAATGACTGGGCGTAAAGGGAGCGTAGGCGGCACAACAAGTTAGGAGTGAAATACCGTGGCTTAACCACGGAACTGCTTTTAAAACTGTTGAGCTAGAGTGATGGAGAGGAAAGCGGAATTCCTAGTGTAGCGGTGGAATGCGTAGATATTAGGAGGAACACCAGAGGCGAAGGCGGCTTTCTGGACATTAACTGACGCTGAGG…	Bacteria;Firmicutes;Clostridia;Clostridiales;Ruminococcaceae	18	0	16	0			0.0571895	0.153257	0.00322987				0.0122091		0.00451243	0.0279007				0.0726387	0.141303	0.00795039			0.39308	0.00174948	0.00313575		0.00164902													0.307129		0.00800256		0.00193461
		CCTACGGGAGGCAGCAGTGGGGAATATTGCGCAATGGGGGAAACCCTGACGCAGCAACGCCGCGTGATTGAAGAAGGCCTTCGGGTTGTAAAGATCTTTAATCAGGGACGAAACAAATGACGGTACCTGAAGAATAAGCTCCGGCTAACTACGTGCCAGCAGCCGCGGTAATACGTAGGGAGCAAGCGTTATCCGGATTTACTGGGTGTAAAGGGCGCGCAGGCGGGCCGGCAAGTTGGAAGTGAAATCTATGGGCTTAACCCATAAACTGCTTTCAAAACTGCTGGTCTTGAGTGATGGAGAGGCAGGCGGAATTCCGTGTGTAGCGGTGAAATGCGTAGATATACGGAGGAACACCAGTGGCGAAGGCGGCCTGCTGGACATTAACTGACGCTGAGG…	Bacteria;Firmicutes;Clostridia;Clostridiales;Ruminococcaceae;Butyricicoccus	43	21	20	1	0.0679671	0.0199259	0.110294	0.0574713	0.461871	0.270952	0.269626	0.0656186	0.251508	0.137676	0.320383	0.119574	0.0918851	0.127529	0.310998	0.613156	0.890208	0.20406	0.166164	0.261404	0.0528807	0.279041	0.29267	0.252636	0.867386	0.0625112	0.198386		0.191466	0.796416	1.05024	0.148318	1.24342	0.356454	0.0870129	0.580838	0.26505	0.0873485	0.0732858	0.0560179	0.340036	0.855098
		CCTACGGGTGGCAGCAGTGAGGAATATTGGGCAATGGAGGCAACTCTGACCCAGCCATGCCGCGTGAGTGAGAAGGTTTTCGAATTGTAAAGCTCTTTCGGGTGTGAAGATGATGACGGTAACACCAGAAGAAGCCCCGGCAAACTTCGTGCCAGCAGCCGCGGTAATACGAAGGGGGCGAGCGTTGTTCGGAATTACTGGGCGTAAAGGGTGTGTAGGCGGTTAAGTAAGATAGTGGTGAAATGCCGGGGCTCAACCTCGGAATTGCCATTATGACTATTTAGCTAGAATGATGCAGAGGATAGCGGAATACCCAGTGTAGAGGTGAAATTCGTAGATATTGGGTAGAACACCAGAGGCGAAGGCGGCTATCTGGGCATTGATTGACGCTGAGGCACG…	Bacteria;Proteobacteria;Alphaproteobacteria	27	0	26	0		0.00398518	0.00816993			0.437978		0.0902256				0.0518155			0.0403894	0.121777					0.000881345	0.11634	0.0020905	0.0146263		0.116092	0.0132258		0.00341904	0.00224027	0.00521213	0.0945166	0.00601265	0.00438263	1.46447	0.142898	0.0335121	0.267681	0.00318634		0.00839595
		CCTACGGGAGGCAGCAGTGGGGAATATTGGGCAATGGACGCAAGTCTGACCCAGCAACGCCGCGTGAAGGAAGAAGGCTTTCGGGTTGTAAACTTCTTTTAAGGGGGAAGAGCAGAAGACGGTACCCCTTGAATAAGCCACGGCTAACTACGTGCCAGCAGCCGCGGTAATACGTAGGTGGCAAGCGTTGTCCGGATTTACTGGGTGTAAAGGGCGTGTAGCCGGGCCGACAAGTCAGATGTGAAATCCACGGGCTTAACCCGTGAACTGCATTTGAAACTGTTGGTCTTGAGTATCGGAGAGGTAACCGGAATTCCTAGTGTAGCGGTGAAATGCGTAGATATTAGGAAGAACACCAGTGGCGAAGGCGGGTTACTGGACGACAACTGACGGTGAGGC…	Bacteria;Firmicutes;Clostridia;Clostridiales;Ruminococcaceae;Oscillibacter	0	50	3	0
		CCTACGGGAGGCTGCAGTGGGGAATATTGGGCAATGGACGCAAGTCTGACCCAGCAACGCCGCGTGAAGGAAGAAGGCTTTCGGGTTGTAAACTTCTTTTAAGAGGGAAGAGCAGAAGACGGTACCTCTTGAATAAGCCACGGCTAACTACGTGCCAGCAGCCGCGGTAATACGTAGGTGGCAAGCGTTGTCCGGATTTACTGGGTGTAAAGGGCGTGCAGCCGGGCCGGCAAGTCAGATGTGAAATCCCCAGGCTCAACCTGGGAACTGCATTTGAAACTGTTGGTCTTGAGTATCGGAGAGGTAATCGGAATTCCTTGTGTAGCGGTGAAATGCGTAGATATAAGGAAGAACACCAGTGGCGAAGGCGGATTACTGGACGACAACTGACGGTGAGGC…	Bacteria;Firmicutes;Clostridia;Clostridiales;Ruminococcaceae;Oscillibacter	4	49	0	0															0.00403894		0.00176629																	0.0262958			0.00304655
		CCTACGGGAGGCAGCAGTGGGGAATCTTCCGCAATGGGCGCAAGCCTGACGGAGCAACGCCGCGTGAGTGAAGAAGGTTTTCGGATCGTAAAGCTCTGTTGAGAGGGACGAGAGATATAATCAGGAAATGGGTTATAGAGGACGGTACCTTTCGAGGAAGCCACGGCTAACTACGTGCCAGCAGCCGCGGTAATACGTAGGTGGCGAGCGTTGTCCGGAATTATTGGGCGTAAAGGGAGCGCAGGTGGGAAAGTAAGTCAGTCTTAAAAGTTCGGGGCTCAACCCCGTGATGGGATTGAAACTACTTTTCTTGAGTGCAGGAGAGGAAAGCGGAATTCCTAGTGTAGCGGTGAAATGCGTAGATATTAGGAGGAACACCAGTGGCGAAGGCGGCTTTCT…	Bacteria;Firmicutes;Negativicutes;Selenomonadales;Veillonellaceae;Anaerovibrio	0	44	0	0
		CCTACGGGAGGCAGCAGTGAGGAATATTGGTCAATGGTCGGAAGACTGAACCAGCCATGCCGCGTGCAGGAAGGAGGTCCTATGGATTGTAAACTGCTTTTTTCGGGGAATAATAAGACTTTTGCGAAGGTTGATGCAGGTACCCGAAGAATAAGGATCGGCTAACTCCGTGCCAGCAGCCGCGGTAATACGGAGGATTCGAGCGTTATCCGGATTTATTGGGTTTAAAGGGTGCGTAGGCGGTTAGATAAGTTTGAGGTTAAATGCTTCTGCTCAACAGGAGTTTGCCTTGAAAACTGTCTGACTAGGATGTAAACGGCGCAGGCGGAATGAATCATGTAGCGGTGACATGCATAGATATGATTCAGAACACCGATCGCGAAGGCAGCTTGCGAGGAT…	Bacteria;Bacteroidetes;Bacteroidia;Bacteroidales	0	44	0	0
		CCTACGGGAGGCAGCAGTGAGGAATATTGGTCAATGGGCGGAAGCCTGAACCAGCCAAGTCGCGTGAGGGAAGACGGTCCTACGGATTGTAAACCTCTTTTGTCGGGGAGCAAAGAGGCCACGCGTGGCAAGATGAGCGTACCCGAAGAAAAAGCATCGGCTAACTCCGTGCCAGCAGCCGCGGTAATACGGAGGATGCGAGCGTTATCCGGATTTATTGGGTTTAAAGGGTGCGCAGGCGGTTCATCAAGTCAGCGGTAAAAATTCGGGGCTCAACCCCGTCCTGCCGTTGAAACTGACGAGCTGGAGTGCGACAGAGGAATGCGGAATGCGAGGTGTAGCGGTGAAATGCATAGATATCGCGCAGAACTCCGATTGCGAAGGCAGCGTTCCATGTCG…	Bacteria;Bacteroidetes;Bacteroidia;Bacteroidales;Porphyromonadaceae;Barnesiella	0	44	0	0
		CCTACGGGGGGCTGCAGTGGGGAATATTGCACAATGGGGGAAACCCTGATGCAGCGACGCCGCGTGAGCGAAGAAGTATTTCGGTATGTAAAGCTCTATCAGCAGGGAAGAAGAAATGACGGTACCTGACTAAGAAGCCCCGGCTAACTACGTGCCAGCAGCCGCGGTAATACGTAGGGGGCAAGCGTTATCCGGATTTACTGGGTGTAAAGGGAGCGTAGGCGGCATGGCAAGTCTGATGTGAAAACCCAGGGCTCAACTCTGGGACTGCATTGGAAACTGTCAAGCTGGAGTGTCGGAGAGGTAAGCGGAATTCCTAGTGTAGCGGTGAAATGCGTAGATATTAGGAGGAACACCAGTGGCGAAGGCGGCTTACTGGACGATGACTGACGCTGAGGC…	Bacteria;Firmicutes;Clostridia;Clostridiales;Lachnospiraceae;Clostridium XlVa	2	45	0	0						0.00371168											0.00176629
		CCTACGGGAGGCAGCAGTGAGGAATATTGGTCAATGGGCGGAAGCCTGAACCAGCCAAGTAGCGTGCAGGAAGACGGCCCTATGGGTTGTAAACTGCTTTCAGTCGGGAATAATTCGTCGGTCGTGACCGACGTTGCAGGTACCGTCATAAGAAGGACCGGCTAATTCCGTGCCAGCAGCCGCGGTAATACGGAAGGTCCGGGCGTTATCCGGATTTATTGGGTTTAAAGGGAGCGTAGGTGGACTGTCAAGTCAGTTGTGAAATCCGCGGGCTCAACCTGCGGCCTGCAGTTGAAACTGGCGGTCTTGAGTCCGTTCAGGGATGCTGGAATTCATGGTGTAGCGGTGAAATGCTCAGATATCATGAAGAACTCCAATCGCGAAGGCAGGCATCCGGGC…	Bacteria;Bacteroidetes;Bacteroidia;Bacteroidales;Prevotellaceae;Alloprevotella	0	43	0	0
		CCTACGGGGGGCAGCAGTGAGGAATATTGGTCAATGGGCGGAAGCCTGAACCAGCCATGCCGCGTGAAGGACTAAGGCCCTATGGGTCGTAAACTTCTTTAGACGCAGAGCAATAAGGGTCTCGAGAGATCCGATGAGAGTATGCGTAGAATAAGCATCGGCTAACTCCGTGCCAGCAGCCGCGGTAATACGGGGGATGCGAGCGTTATCCGGATTTATTGGGTTTAAAGGGTGCGTAGGCGGAAGTGCAAGTCAGCGGTGAAATCCCCGCGCTCAACGCGGGAGTTGCCGTTGATACTGTACATCTGGAATGCTCTTGCCGTGGGAGGAATGAGTAGTGTAGCGGTGAAATGCATAGATATTACTCAGAACACCGATTGCGAAGGCATCTCACGAAGG…	Bacteria;Bacteroidetes;Bacteroidia;Bacteroidales;Marinilabiaceae;Anaerophaga	0	43	0	0
		CCTACGGGGGGCAGCAGTGAGGAATATTGGTCAATGGCCGCAAGGCTGAACCAGCCAAGTAGCGTGCAGGATGACGGCCCTCGGGTTGTAAACTGCTTTTAGTCGGGAATAAAAGGGCGCACGTGTGCGTCGTATTGCAAGTACCGTCAGAAAAAGGACCGGCTAATTCCGTGCCAGCAGCCGCGGTAATACGGAAGGTCCGGGCGTTATCCGGATTTATTGGGTTTAAAGGGAGCGTAGGCGGTCTGGTAAGTCAGCTGTGAAAACGCGGGGCTCAACTCCGCGCCTGCAGTTGATACTGTCGGACTTGAGTGCACGCAGGGATGCCGGAATTCATGGTGTAGCGGTGAAATGCTTAGATATCATGAAGAACTCCGATCGCGAAGGCAGGTGTCCGGA…	Bacteria;Bacteroidetes;Bacteroidia;Bacteroidales;Prevotellaceae;Alloprevotella	0	42	0	0
		CCTACGGGTGGCAGCAGTGGGGAATATTGCACAATGGGGGAAACCCTGATGCAGCAACGCCGCGTGAAGGAAGACGGTTTTCGGATTGTAAACTTCTTTTCTTTGTGAAGAAACAAATGACGGTAGCAAAGGAATAAGCATCGGCTAACTACGTGCCAGCAGCCGCGGTAATACGTAGGATGCAAGCGTTATCCGGATTTACTGGGTGTAAAGGGAGCGCAGGCGGGACTTCAAGTTGGATGTGAAAGGTCAAGGCTTAACCTTGGCACTGCATCCAAAACTGTAGTTCTTGAGTGGAGTAGAGGTAAGCGGAATTCCGAGTGTAGCGGTGAAATGCGTAGATATTCGGAGGAACACCAGTGGCGAAGGCGGCTTACTGGGCTCTAACTGACGCTGAGG…	Bacteria;Firmicutes;Clostridia;Clostridiales	0	42	0	0
		CCTACGGGAGGCAGCAGTGAGGAATATTGGTCAATGGTCGCGAGACTGAACCAGCCAAGTAGCGTGCAGGATGACGGCCCTCTGGGTTGTAAACTGCTTTTAGTTGGGAATAAAAGGCGGTACGTGTACCGCGTATTGTATGTACCATCAGAAAAAGGACCGGCTAATTCCGTGCCAGCAGCCGCGGTAATACGGAAGGTCCAGGCGTTATCCGGATTTATTGGGTTTAAAGGGAGCGTAGGCGGATTTTTAAGTCAGTTGTGAAAGTTTGAGGCTCAACCTTAAAATTGCAGTTGAAACTGGAAGTCTTGAGTGCACGCAGAGGTGCCGGAATTCATGGTGTAGCGGTGAAATGCTTAGATATCATGAAGAACTCCGATCGCGAAGGCAAGTGCCTGG…	Bacteria;Bacteroidetes;Bacteroidia;Bacteroidales;Prevotellaceae;Alloprevotella	0	41	0	0
		CCTACGGGAGGCAGCAGTGAGGAATATTGGTCAATGGGCGAGAGCCTGAACCAGCCAAGTAGCGTGAAGGAAGACTGCCCTATGGGTTGTAAACTTCTTTTATGAGGGAATAAAGTGCGCCACGTGTGGTGTTTTGTATGTACCTCATGAATAAGGATCGGCTAACTCCGTGCCAGCAGCCGCGGTAATACGGAGGATCCGAGCGTTATCCGGATTTATTGGGTTTAAAGGGAGCGTAGGCGGCAGGTTAAGTCAGTTGTGAAAGTTTGCGGCTCAACCGTAAAATTGCAGTTGATACTGGCCTGCTTGAGTGCGGCAGAGGCAGGCGGAATTCGTGGTGTAGCGGTGAAATGCTTAGATATCACGAAGAACTCCGATTGCGAAGGCAGCTTGCTGGAG…	Bacteria;Bacteroidetes;Bacteroidia;Bacteroidales;Bacteroidaceae;Bacteroides	0	41	0	0
		CCTACGGGAGGCAGCAGTGAGGAATATTGGTCAATGGACGGAAGTCTGAACCAGCCAAGTAGCGTGCAGGATGACGGCCCTATGGGTTGTAAACTGCTTTTATGTGGGAATAAAGTCAGGGACGTGTCCCTGTTTGCATGTACCACAGGAATAAGGACCGGCTAATTCCGTGCCAGCAGCCGCGGTAATACGGAAGGTCCGGGCGTTATCCGGATTTATTGGGTTTAAAGGGAGCGTAGGCCGGAGGGTAAGCGTGTTGTGAAATGCAGTTGCTCAACATCTGCACTGCAGCGCGAACTGTTCTCCTTGAGTGCGCAGGAAGTAGGCGGAATTCGTCGTGTAGCGGTGAAATGCTTAGATATGACGAAGAACTCCGATTGGGAAGCCAGCTTACTGTAG…	Bacteria;Bacteroidetes;Bacteroidia;Bacteroidales;Prevotellaceae;Prevotella	0	41	0	0
		CCTACGGGAGGCAGCAGTGAGGAATATTGGTCAATGGGCGAGAGCCTGAACCAGCCAAGTCGCGTGAGGGATGACGGTCCTACGGATTGTAAACCTCTTTTGTCGGGGAACAACAGGGGGCACGCGTGCCTTTGTGAGTGTACCCGAAGAAAAAGCATCGGCTAACTCCGTGCCAGCAGCCGCGGTAATACGGAGGATGCGAGCGTTATCCGGATTTATTGGGTTTAAAGGGTGCGTAGGCGGCGCGTCAAGCCGGTGGTAAAATTGCGGGGCTCAACCCCGTAGAGCCATCGGAACTGGCGTGCTTGAGTGGAGAAGAAGTATGCGGAATGCGAGGTGTAGCGGTGAAATGCATAGATATCGCGCAGAACTCCGATTGCGAAGGCAGCGTACTATTCT…	Bacteria;Bacteroidetes;Bacteroidia;Bacteroidales;Porphyromonadaceae;Barnesiella	0	41	0	0
		CCTACGGGAGGCAGCAGTGAGGAATATTGGTCAATGGGCGAGAGCCTGAACCAGCCAAGTAGCGTGCAGGATGACGGCCCTATGGGTTGTAAACTGCTTTTATACGGGGGTAAAGTCATCCACGTGTGGATGTTTGCAAGTACCGTAAGAAAAAGGATCGGCTAATTCCGTGCCAGCAGCCGCGGTAATACGGAAGATCCGAGCGTTATCCGGATTTATTGGGTTTAAAGGGAGCGTAGGCGGACGAGCAAGTCAGTTGTGAAAGTTTGCGGCTCAACCGTAAAATTGCAGTTGAAACTGTTTGTCTTGAGTTCACATAAGGATGGTGGAATTTGTGGTGTAGCGGTGAAATGCATAGATATCACGAAGAACTCCGATTGCGAAGGCAGCCATCCGGGG…	Bacteria;Bacteroidetes;Bacteroidia;Bacteroidales;Prevotellaceae;Alloprevotella	0	41	0	0
		CCTACGGGAGGCAGCAGTGGGGAATATTGGGCAATGGACGCAAGTCTGACCCAGCAACGCCGCGTGAAGGAAGAAGGCTTTCGGGTTGTAAACTTCTTTTAAGAGGGAACAGCAGAAGAGGGTACCTCTTGAATAAGCCACGGCTAACTACGTGCCAGCAGCCGCGGTAATACGTAGGTGGCAAGCGTTGTCCGGATTTACTGGGTGTAAAGGGCGTGCAGCCGGGTCTGCAAGTCAGATGTGAAATCCGTGGGCTCAACCCACGAACTGCATTTGAAACTGTGGATCTTGAGTATCGGAGAGGTAATCGGAATTCCTAGTGTAGCGGTGAAATGCGTAGATATTAGGAAGAACACCAGTGGCGAAGGCGGATTACTGGACGACAACTGACGGTGAGGC…	Bacteria;Firmicutes;Clostridia;Clostridiales;Ruminococcaceae;Oscillibacter	1	43	1	0				0.00383142
		CCTACGGGAGGCAGCAGTGGGGGATATTGCACAATGGGGGAAACCCTGATGCAGCGACGCCGCGTGAGTGAAGAAGTATTTCGGTATGTAAAGCTCTATCAGCAGGAAAGATAATGACGGTACCTGACTAAGAAGCACCGGCTAAATACGTGCCAGCAGCCGCGGTAATACGTATGGTGCAAGCGTTATCCGGATTTACTGGGTGTAAAGGGAGCGCAGACGGCATGGCAAGCCAGATGTGAAAGGTGGGGGCTCAACCCCCAAGCTGCATTTGGAACTGTCAAGCTAGAGTATCGGAGAGGTAAGTGGAATTCCTAGTGTAGCGGTGAAATGCGTAGATATTAGGAGGAACACCAGTGGCGAAGGCGGCTTACTGGACGATAACTGACGTTGAGGCTC…	Bacteria;Firmicutes;Clostridia;Clostridiales;Lachnospiraceae;Lachnospiracea_incertae_sedis	0	40	0	0
		CCTACGGGAGGCAGCAGTGAGGAATATTGGTCAATGGGCGAGAGCCTGAACCAGCCAAGTCGCGTGAGGGAAGACGGTCCTACGGATTGTAAACCTCTTTTGTCGGGGAGTAATAGGCGGGACGTGTCCTGCTGTGAGAGTACCCGAAGAAAAAGCATCGGCTAACTCCGTGCCAGCAGCCGCGGTAATACGGAGGATGCGAGCGTTATCCGGATTTATTGGGTTTAAAGGGTGCGCAGGCGGCGTGCCAAGTCAGCGGTCAAAGTTCCGGGCTCAACCCGGTGATGCCGTTGAAACTGGTGTGCTTGAGTGCGTGCGAGGGAGGCGGAATGCGTTGTGTAGCGGTGAAATGCATAGATATGACGCAGAACTCCGATTGCGAAGGCAGCTTTCCAGCAC…	Bacteria;Bacteroidetes;Bacteroidia;Bacteroidales;Porphyromonadaceae;Barnesiella	0	40	0	0
		CCTACGGGAGGCAGCAGTGGGGAATCTTGCGCAATGGAGGAAACTCTGACGCAGCCATGCCGCGTGAGTGATGAAGGCCTTCGGGTTGTAAAGCTCTGTCTAAGGGGAAAAATGATGCGATGTCGAATAGGCATGGCAAGTGATGGTACCCTTAAAGAAAACACCGGCTAACTCCGTGCCAGCAGCCGCGGCAATACGGGGGGTGTAAGCGTTGTTCGGAATTACTGGGCGTAAAGGGCGTGCAGGCGGCCACCGCAAGTTGAATGTGAAATCCCTGGGCTTAACCCGGGAAGTGCGTTCAAGACTGCGGGGCTTGAATACGGGAGAGGATCGTGGAATTCCTGGTGTAGAGGTGAAATTCGTAGATATCAGGAGGAACACTCGTGGCGAAGGCGACGG…	Bacteria;Proteobacteria;Deltaproteobacteria	0	40	0	0
		CCTACGGGAGGCAGCAGTGAGGAATATTGGTCAATGGGCGAGAGCCTGAACCAGCCAAGTCGCGTGAGGGACGAAGGCCCTACGGGTTGTAAACCTCTTTTATAAGGGAATAAAGGGCGCCACGTGTGGCGCATTGCATGTACCTTATGAATAAGCATCGGCTAACTCCGTGCCAGCAGCCGCGGTAATACGGAGGATGCGAGCGTTATCCGGATTCATTGGGTTTAAAGGGTGCGTAGGTGGCTTGTTAAGTCAGCGGTGAAAGTCAGTGGCTCAACCATTGAATTGCCGTTGAAACTGGCGAGCTTGAGTACGTACGGGGCAGGCGGAATGCGTGGTGTAGCGGTGAAATGCATAGATATCACGCAGAACCCCGATCGCGAAGGCAGCCTGCCAGGC…	Bacteria;Bacteroidetes;Bacteroidia;Bacteroidales;Porphyromonadaceae;Parabacteroides	0	40	0	0
		CCTACGGGAGGCAGCAGTGAGGAATATTGGTCAATGGTCGCGAGACTGAACCAGCCAAGTAGCGTGCAGGATGACGGCCCTCCGGGTTGTAAACTGCTTTTAGTTGGGAATAAAAGGGCGTACGTGTACGCCGAATTGTATGTACCATCAGAAAAAGGACCGGCTAATTCCGTGCCAGCAGCCGCGGTAATACGGAAGGTCCGGGCGTTATCCGGATTTATTGGGTTTAAAGGGAGCGTAGGCGGGTTTTTAAGTCAGTTGTGAAAGTCTGCGGCTCAACCGTAGAATTGCAGTTGAAACTGGAAGCCTTGAGTGCACGCAGGGGTGCCGGAATTCATGGTGTAGCGGTGAAATGCTTAGATATCATGAAGAACTCCGAAAGCGAAGGCAAGTGCCCGG…	Bacteria;Bacteroidetes;Bacteroidia;Bacteroidales;Prevotellaceae;Alloprevotella	0	40	0	0
		CCTACGGGAGGCAGCAGTGAGGAATATTGGTCAATGGGCGAGAGCCTGAACCAGCCAAGTCGCGTGAGGGAAGACGGTCCTACGGATTGTAAACCTCTTTTGTCGGGGAACAAAAGGCGCCACGCGTGGTGTATAGAGTGTACCCGAAGAAAAAGCATCGGCTAACTCCGTGCCAGCAGCCGCGGTAATACGGAGGATGCGAGCGTTATCCGGATTTATTGGGTTTAAAGGGTGCGCAGGCGGCGGATCAAGTCAGCGGTCAAACTTCGGGGCTCAACCCCGTTTTGCCGTTGAAACTGATCGGCTGGAGTCTGTTCGAGGGACGCGGAATGCGAGGTGTAGCGGTGAAATGCATAGATATCACGCAGAACTCCGATTGCGAAGGCAGCGTCCCGGGGC…	Bacteria;Bacteroidetes;Bacteroidia;Bacteroidales;Porphyromonadaceae;Barnesiella	0	40	0	0
		CCTACGGGAGGCAGCAGTGGGGAATATTGCACAATGGGGGAAACCCTGATGCAGCAACGCCGCGTGAGTGATGACGGTCTTCGGATTGTAAAGCTCTGTCTTTAGGGACGATAATGACGGTACCTAAGGAGGAAGCCACGGCTAACTACGTGCCAGCAGCCGCGGTAATACGTAGGTGGCAAGCGTTGTCCGGATTTACTGGGCGTAAAGGGAGCGTAGGTGGATATTTAAGTGGGATGTGAAATACCCGGGCTTAACCTGGGTGCTGCATTCCAAACTGGATATCTAGAGTGCAGGAGAGGAAAGGAGAATTCCTAGTGTAGCGGTGAAATGCGTAGAGATTAGGAAGAATACCAGTGGCGAAGGCGCCTTTCTGGACTGTAACTGACACTGAGGCTC…	Bacteria;Firmicutes;Clostridia;Clostridiales;Clostridiaceae 1;Clostridium sensu stricto	8	47	0	0																										0.116092	0.105806	0.177602						0.0467481	0.00294959	0.00336231			0.00318634		0.00419798
		CCTACGGGAGGCAGCAGTGGGGAATATTGGGCAATGGGGGGAACCCTGACCCAGCGACGCCGCGTGGGTGAAGAAATCCTTCGGGATGTAAAGCCCTGTTGTGTGGGAAGATAATGACGGTACCACACGAGGAAGCCCCGGCAAACTACGTGCCAGCAGCCGCGGTAATACGTAGGGGGCAAGCGTTGTTCGGAATTACTGGGCGTAAAGCGCACGCAGGCTGGCCGTTAAGTCTGTCGTCAAAGGCGGAGGCTCAACCTCCGTTCTACGATAGATACTGGCGGCCTAGAGTATGTGAGAGGGAAGTGGAATTCCCGGTGTAGCGGTGAAATGCGTAGATATCGGGAGGAACACCAGTGGCGAAGGCGGCTTCCTGGCACACAACTGACGCTCATGTGC…	Bacteria;Synergistetes;Synergistia;Synergistales;Synergistaceae;Cloacibacillus	1	40	0	0																0.00854573
		CCTACGGGAGGCAGCAGTGAGGAATATTGGTCAATGGGCGAAAGCCTGAACCAGCCAAGTAGCGTGCAGGATGACGGCCCTATGGGTTGTAAACTGCTTTTAGGCGGGGGTAAAGGGGCGGACGCGTTCCGCCTTTGCAAGTACCGCCAGAAAAAGGACCGGCTAATTCCGTGCCAGCAGCCGCGGTAATACGGAAGGTCCAGGCGTTATCCGGATTTATTGGGTTTAAAGGGAGCGTAGGCGGGCTATTAAGTCAGCTGTGAAATCCGGCGGCTCAACCGTCGGCCTGCAGTTGATACTGGTGGCCTTGAGTGCGCGCAGGGGTGTTGGAATTCATGGTGTAGCGGTGAAATGCTCAGATATCATGAAGAACTCCGATCGCGAAGGCAGATGCCCGGA…	Bacteria;Bacteroidetes;Bacteroidia;Bacteroidales;Prevotellaceae;Alloprevotella	0	39	0	0
		CCTACGGGTGGCAGCAGTAGGGAATATTGCTCAATGGGCGAAAGCCTGAAGCAGCAACGCCGCGTGGAGGATGACACTTTTCGGAGCGTAAACTCCTTTTGTTGGGGAAGAAATTTGACGGTACCCAACGAATAAGCACCGGCTAACTCCGTGCCAGCAGCCGCGGTAATACGGAGGGTGCAAGCGTTACTCGGAATCACTGGGCGTAAAGGACGCGTAGGCGGATTATCAAGTCTTTTGTGAAATCTAATGGCTTAACCATTAAACTGCTTGAGAAACTGATAATCTAGAGTGAGGGAGAGGCAGATGGAATTGGTGGTGTAGGGGTAAAATCCGTAGAGATCACCAAGAATACCCATTGCGAAGGCGATCTGCTAGAACTCAACTGACGCTAATGCG…	Bacteria;Proteobacteria;Epsilonproteobacteria;Campylobacterales;Campylobacteraceae;Campylobacter	0	39	0	0
		CCTACGGGAGGCAGCAGTGAGGAATATTGGTCAATGGACGGGAGTCTGAACCAGCCAAGTAGCGTGCAGGATGACGGCCCTATGGGTTGTAAACTGCTTTTGTGCGGGGATAAAGTGTGGGACGCGTCCCATATTGCAGGTACCGCATGAATAAGGACCGGCTAATTCCGTGCCAGCAGCCGCGGTAATACGGAAGGTCCGGGCGTTATCCGGATTTATTGGGTTTAAAGGGAGCGTAGGCCGGAGATTAAGCGTGTTGTGAAATGCCGCGGCTCAACCGTGGCACTGCAGCGCGAACTGGTTTTCTTGAGTGCGCGCGACGCAGGCGGAATTCGTGGTGTAGCGGTGAAATGCTTAGATATCACGAGGAACCCCGATTGCGAAGGCAGCTTGCGGGAG…	Bacteria;Bacteroidetes;Bacteroidia;Bacteroidales;Prevotellaceae;Prevotella	0	39	0	0
		CCTACGGGAGGCAGCAGTGAGGAATATTGGTCAATGGGCGGAAGCCTGAACCAGCCATGCCGCGTGAAGGAAGAAGGTCCTATGGATTTTAAACTTCTTTTGTCGGAGAGCAATAAGGGTCTCGTGAGATCCGATGAGAGTATCCGACGAATAAGCATCGGCTAACTCCGTGCCAGCAGCCGCGGTAATACGGGGGATGCGAGCGTTATCCGGATTTATTGGGTTTAAAGGGTGCGTAGGCGGTCCGGTAAGTCAGCCGTGAAAAGCCCCCGCTCAACGGGGGTCGTGCGTTTGATACTGTTGGACTGGAATGCGGATGCCGTGGGAGGAATGTGTGGTGTAGCGGTGAAATGCATAGATATCACACAGAACACCGATTGCGAAGGCATCTCACGAATC…	Bacteria;Bacteroidetes	0	39	0	0
		CCTACGGGTGGCAGCAGTGAGGAATATTGGTCAATGGGCGCGAGCCTGAACCAGCCAAGTCGCGTGAAGGATGAAGGTTCTATGGATTGTAAACTTCTTTTATGGGGGAATAAAGTGCGGGATGTATCCTGTTTTGTATGTACCTCATGAATAAGCATCGGCTAACTCCGTGCCAGCAGCCGCGGTAATACGGAGGATGCGAGCGTTATCCGGATTCATTGGGTTTAAAGGGTGCGTAGGTGGCCATTTAAGTCAGCGGTGAAAGTTTGTGGCTCAACCATAAAATTGCCGTTGAAACTGGAGGGCTTGAGTATGTTTGGGGCAGGCGGAATGTGTGGTGTAGCGGTGAAATGCATAGATATCACGCAGAACTCCGATCGCGAAGGCAGCTTGCCAAGC…	Bacteria;Bacteroidetes;Bacteroidia;Bacteroidales;Porphyromonadaceae;Parabacteroides	0	39	0	0
		CCTACGGGAGGCTGCAGTAGGGAATATTGCTCAATGGGGGAAACCCTGAAGCAGCAACGCCGCGTGGAGGATGACACTTTTCGGAGCGTAAACTCCTTTTCTTAGGGAAGAACAATGACGGTACCTAAGGAATAAGCACCGGCTAACTCCGTGCCAGCAGCCGCGGTAATACGGAGGGTGCAAGCGTTACTCGGAATCACTGGGCGTAAAGGACGCGTAGGCGGATTATCAAGTCTTTTGTGAAATCTAATGGCTCAACCATTAAACTGCTTGAGAAACTGATAATCTAGAGTGAGGGAGAGGCAGATGGAATTGGTGGTGTAGGGGTAAAATCCGTAGAGATCACCAGGAATACCCATTGCGAAGGCGATCTGCTAGAACTCAACTGACGCTAATGCG…	Bacteria;Proteobacteria;Epsilonproteobacteria;Campylobacterales;Campylobacteraceae;Campylobacter	0	39	0	0
		CCTACGGGAGGCAGCAGTGAGGAATATTGGACAATGGATGGAAATCTGATCCAGCCATGCCGCGTGCAGGAAGACGGTCCTATGGATTGTAAACTGCTTTAGCATGGGAGCAATAAGGTGTACGCGTACACCGATGAGAGTACCATGAGAATAAGCACCGGCTAACTCCGTGCCAGCAGCCGCGGTAATACGGAGGGTGCAAGCGTTATCCGGATTTATTGGGTTTAAAGGGTGCGTAGGCTGTAAGTCAAGTCAGCGGTGAAAAGTCGGGGCTAAACCTTGAGGGTGCCGTTGAAACTGATTTACTAGAATGTGGATGATGCCGGCGGAATGTGTCAAGTAGCGGTGAAATGCATAGATATGACACAGAAGGCCGATTGCGAAGGCAGCTGGCAAAGG…	Bacteria;Bacteroidetes	0	39	0	0
		CCTACGGGAGGCAGCAGTGAGGAATATTGGTCAATGGACGAGAGTCTGAACCAGCCAAGTAGCGTGCAGGATGACGGCCCTCCGGGTTGTAAACTGCTTTTAGTTGGGAATAAAAAAGGTGACGTGTCGCCTATTGTATGTACCATCAGAAAAAGGACCGGCTAATTCCGTGCCAGCAGCCGCGGTAATACGGAAGGTCCAGGCGTTATCCGGATTTATTGGGTTTAAAGGGAGCGTAGGCGGAGAGATAAGTCAGCGGTAAAATCGTGCGGCTCAACCGTACCTCGCCGTTGATACTGTTTTTCTTGAGTGCACACAGGGATGCTGGAATTCGTCGTGTAGCGGTGAAATGCTTAGATATGACGAAGAACTCCGATCGCGAAGGCAGGTGTCCGGGGT…	Bacteria;Bacteroidetes;Bacteroidia;Bacteroidales;Prevotellaceae;Alloprevotella	0	39	0	0
		CCTACGGGAGGCAGCAGTGAGGAATATTGGTCAATGGGCGAGAGCCTGAACCAGCCAAGTAGCGTGCAGGACGACGGCCCTATGGGTTGTAAACTGCTTTTATGCGGGGATAAAGTGGGGGATGCATCCCTTTTTGCAGGTACCGCATGAATAAGGACCGGCTAATTCCGTGCCAGCAGCCGCGGTAATACGGAAGGTCCGGGCGTTATCCGGATTTATTGGGTTTAAAGGGAGCGTAGGCTGGAGATTAAGCGTGTTGTGAAATGCCGCGGCTCAACCGTGGCACTGCAGCGCGAACTGGTTTCCTTGAGTGCGCTGAAAGTGGGCGGAATTTGTGGTGTAGCGGTGAAATGCTTAGATATCACGAAGAACTCCGATTGCGAAGGCAGCTCACTGTAT…	Bacteria;Bacteroidetes;Bacteroidia;Bacteroidales;Prevotellaceae;Prevotella	0	38	0	0
		CCTACGGGTGGCAGCAGTGAGGAATATTGGTCAATGGACGAGAGTCTGAACCAGCCAAGTAGCGTGCAGGATGACGGCCCTCCGGGTTGTAAACTGCTTTTAGTTGGGAATAAAGTTCGGGACGTGTCCCGATTTGTATGTACCATCAGAAAAAGGACCGGCTAATTCCGTGCCAGCAGCCGCGGTAATACGGAAGGTCCGGGCGTTATCCGGATTTATTGGGTTTAAAGGGAGCGCAGGCGGGCTTTTAAGTCAGTTGTGAAATACGGCGGCTCAACCGTCGGACTGCAGTTGAAACTGGAAGTCTTGAGTTCACACAGGGATGCCGGAATTCATGGTGTAGCGGTGAAATGCTCAGATATCATGAAGAACTCCGATCGCGAAGGCAGGCATCCGGGG…	Bacteria;Bacteroidetes;Bacteroidia;Bacteroidales;Prevotellaceae;Alloprevotella	0	38	0	0
		CCTACGGGTGGCAGCAGTGAGGAATATTGGTCAATGGGCGGAAGCCTGAACCAGCCAAGTAGCGTGCAGGACGACGGCCCTACGGGTTGTAAACTGCTTTTAGGCGGGGGTAAAGTGCCGGACGGGTTCCGGTATTGCAAGTACCGCCAGAAAAAGGACCGGCTAATTCCGTGCCAGCAGCCGCGGTAATACGGAAGGTCCGGGCGTTATCCGGATTTATTGGGTTTAAAGGGAGCGTAGGCGGGCTGTTAAGTCAGCTGTGAAATCCGGCGGCTCAACCGTCGGCCTGCAGTTGATACTGGCTGCCTTGAGTGCGCGCAGGGGCGTTGGAATTCATGGTGTAGCGGTGAAATGCTCAGATATCATGAAGAACTCCGATCGCGAAGGCAGATGCCCGGA…	Bacteria;Bacteroidetes;Bacteroidia;Bacteroidales;Prevotellaceae;Alloprevotella	0	38	0	0
		CCTACGGGAGGCAGCAGTGAGGAATATTGGTCAATGGGCGAAAGCCTGAACCAGCCATGCCGCGTGAAGGAATAAGGCCCTATGGGTCGTAAACTTCTTTTGTATCGGAGCAATAAGGGCCACGAGTGGTCCGATGAGATTACGATACGAATAAGCATCGGCTAACTCCGTGCCAGCAGCCGCGGTAATACGGAGGATGCAAGCGTTATCCGGATTTATTGGGTTTAAAGGGTGCGTAGGCTGTTCTGCAAGTCAGCGGTGAAAGCCCGGGGCTCAACCCCGGAAATGCCGTTGATACTGCGGGGCTGGAATACGGATGCCGTGGGAGGAATGAGTAGTGTAGCGGTGAAATGCATAGATATTACTCAGAACACCGATTGCGAAGGCATCTCACGAATC…	Bacteria;Bacteroidetes;Bacteroidia;Bacteroidales;Marinilabiaceae;Anaerophaga	1	38	0	0															0.0121168
		CCTACGGGAGGCAGCAGTGAGGAATATTGGTCAATGGGCGGAAGCCTGAACCAGCCATGCCGCGTGAAGGACTAAGGCCCTACGGGTCGTAAACTTCTTTAGACGCAGAGCAATAAGGTCCACGTGTGGACCGATGAGAGTATGCGTAGAATAAGCATCGGCTAACTCCGTGCCAGCAGCCGCGGTAATACGGGGGATGCGAGCGTTATCCGGATTCATTGGGTTTAAAGGGTGCGTAGGCGGCCGAGTAAGTCAGCGGTGAAAGACCGGGGCTCAACCCTGGAAGTGCCGTTGATACTGTTTGGCTGGAATGATCCCGCCGCGGGAGGAATGAGTGGTGTAGCGGTGAAATGCATAGATATCACTCAGAACACCGATTGCGAAGGCATCTCGCGAGGG…	Bacteria;Bacteroidetes	1	38	0	0																																		0.0379828
		CCTACGGGTGGCAGCAGTGAGGAATATTGGTCAATGGGCGAGAGCCTGAACCAGCCAAGTAGCGTGCAGGATGACGGCCCTACGGGTTGTAAACTGCTTTTATGAAGGAATAAAGTCACCCACGTGTGGGTGTTTGCATGTACTTTATGAATAAGGACCGGCTAATTCCGTGCCAGCAGCCGCGGTAATACGGAAGGTCCGGGCGTTATCCGGATTTATTGGGTTTAAAGGGAGCGTAGGCCGCCTGGTAAGCGTGTTGTGAAATGTCGTTGCTCAACAACGTCACTGCAGCGCGAACTGCCGGGCTTGAGTGTGCGGAAAGCGGGCGGAATTTGTGGTGTAGCGGTGAAATGCTTAGATATCACGAAGAACTCCGATTGCGAAGGCAGCTCGCTGTAG…	Bacteria;Bacteroidetes;Bacteroidia;Bacteroidales;Prevotellaceae;Prevotella	0	37	0	0
		CCTACGGGAGGCAGCAGTGAGGAATATTGGTCAATGGGCGAGAGCCTGAACCAGCCAAGTAGCGTGCAGGATGACGGCCCTATGGGTTGTAAACTGCTTTTATGCGGGGATAACGTGCACCACGTGTGGTGTATTGCAGGTACCGCATGAATAAGGACCGGCTAATTCCGTGCCAGCAGCCGCGGTAATACGGAAGGTCCGGGCGTTATCCGGATTTATTGGGTTTAAAGGGAGCGTAGGCCGCTGTTTAAGCGTGTTGTGAAAAACCGGGGCTCAACTCCGGTCGTGCAGCGCGAACTGGACGGCTTGAGTGCGCGGTAAGTGGGCGGAATTTGTGGTGTAGCGGTGAAATGCTTAGATATCACGAAGAACTCCGATTGCGAAGGCAGCTCACTGTAG…	Bacteria;Bacteroidetes;Bacteroidia;Bacteroidales;Prevotellaceae;Prevotella	0	37	0	0
		CCTACGGGAGGCAGCAGTGAGGAATATTGGTCAATGGGCGGAAGCCTGAACCAGCCAAGTCGCGTGAGGGAAGACGGCCCTAAGGGTTGTAAACCTCTTTTGCCGGGGAGCAAAAGCGCCGTGCGCGGTGCTATGAGAGTACCCGGAGAAAAAGCATCGGCTAACTCCGTGCCAGCAGCCGCGGTAATACGGAGGATGCGAGCGTTATCCGGATTTATTGGGTTTAAAGGGTGCGTAGGCGGACAGTTAAGTCAGCGGTCAAAACGGGCGGCTCAACCGCCTGCCGCCGTTGAAACTGGCAGTCTAGAGTGGGCGAGAAGTACGCGGAATGCGCGGTGTAGCGGTGAAATGCATAGATATTGCGCAGAACTCCGATTGCGAAGGCAGCGTACCGGCGCC…	Bacteria;Bacteroidetes;Bacteroidia;Bacteroidales;Porphyromonadaceae;Barnesiella	0	37	0	0
		CCTACGGGAGGCAGCAGTGAGGAATATTGGTCAATGGACGAGAGTCTGAACCAGCCAAGTCGCGTGAAGGAAGACGGATCTATGGTTTGTAAACTTCTTTAGTGTGGGAACAAAGCGTGGTTGCGACCGCAGATGAGTGTACCACAAGAATAAGCATCGGCTAACTCCGTGCCAGCAGCCGCGGTAATACGGAGGATGCGAGCGTTATCCGGATTTATTGGGTTTAAAGGGTGCGTAGGCGGACTTTCAAGTCAGCGGTAAAATTTCCGGGCTTAACCTGGTTGTGCCGTTGAAACTGAGAGACTGGAGTGCGCTTGAGGTAGGCGGAATGCGTTGTGTAGCGGTGAAATGCATAGATATGACGCAGAACTCCGATTGCGAAGGCAGCTTACCAAATCG…	Bacteria;Bacteroidetes;Bacteroidia;Bacteroidales;Porphyromonadaceae	0	37	0	0
		CCTACGGGAGGCAGCAGTGGGGAATATTGCGCAATGGGGGCAACCCTGACGCAGCCATGCCGCGTGAATGAAGAAGGCCTTCGGGTTGTAAAGTTCTTTCGGTGATGAGGAAGGCGGTTAGTTTAATAGGCTAATCGATTGACGTTAATCACAGAAGAAGCACCGGCTAACTCCGTGCCAGCAGCCGCGGTAATACGGAGGGTGCGAGCGTTAATCGGAATAACTGGGCGTAAAGGGCACGCAGGCGGTTGCTTAAGTGAGGTGTGAAATCCCCGGGCTTAACCTGGGAATTGCATTTCAGACTGGGCAGCTAGAGTATTTTAGGGAGGGGTAGAATTCCACGTGTAGCGGTGAAATGCGTAGAGATGTGGAGGAATACCGAAGGCGAAGGCAGCCCCT…	Bacteria;Proteobacteria;Gammaproteobacteria;Pasteurellales;Pasteurellaceae;Pasteurella	0	37	0	0
		CCTACGGGAGGCAGCAGTGAGGAATATTGGTCAATGGGCGGAAGCCTGAACCAGCCAAGTAGCGTGCAGGATGACGGCCCTCCGGGTTGTAAACTGCTTTTAGTTGGGAATAAACGGCGGGACGTGTCCCGCTTTGCATGTACCATCAGAAAAAGGACCGGCTAATTCCGTGCCAGCAGCCGCGGTAATACGGAAGGTCCGGGCGTTATCCGGATTTATTGGGTTTAAAGGGAGCGCAGGCGGGCTTTTAAGTCAGTTGTGAAATACGGCGGCTCAACCGTCGGACTGCAGTTGATACTGGAAGCCTTGAGTTCACACAGGGATGCCGGAATTCATGGTGTAGCGGTGAAATGCTCAGATATCATGAAGAACCCCGATCGCGAAGGCAGGCATCCGGGG…	Bacteria;Bacteroidetes;Bacteroidia;Bacteroidales;Prevotellaceae;Alloprevotella	0	37	0	0
		CCTACGGGTGGCAGCAGTAAGGAATTTTCGGCAATGGGGGCAACCCTGACCGAGCAACGCCGCGTGAGTGATGAAGGTCTTCGGATCGTAAAACTCTGTTGTAAAGGAAGAATGTCATATATAGGAAATGATATATGAGTGACGGTACTTTACTAGAAAGTCACGGCTTACTACGTGCCAGCAGCCGCGGTAATACGTAGGTGGCAAGCGTTATCCGGATTTATTGGGCGTAAAGGGTGCGCAGGCGGTCTGTTAAGTTTGGTGTGAAAGCGTGGGGCTCAACCCCATACAGCATCGAATACTGGCAGACTAGAGTGCAGAAGAGGGTAATGGAACTCCATGTGTAGCGGTAAAATGCGTAGATATATGGAAGAACACCAGCGGCGAAGGCGGTTACCT…	Bacteria	0	37	0	0
		CCTACGGGTGGCTGCAGTGAGGAATATTGGTCAATGGACGAGAGTCTGAACCAGCCAAGTAGCGTGAAGGATGACTGCCCTATGGGTTGTAAACTTCTTTTATAAGGGAATAAAGTGCACCACGTGTGGTGTTTTGTATGTACCTTATGAATAAGGATCGGCTAACTCCGTGCCAGCAGCCGCGGTAATACGGAGGATCCGAGCGTTATCCGGATTTATTGGGTTTAAAGGGAGCGTAGGCGGCGGGTTAAGTCAGTTGTGAAAGTTTGCGGCTCAACCGTAAAATTGCAGTTGATACTGTCCCGCTTGAGTGCGGTAGAGGCAGGCGGAATTCGTGGTGTAGCGGTGAAATGCTTAGATATCACGAAGAACTCCGATTGCGAAGGCAGCTTGCTGGAG…	Bacteria;Bacteroidetes;Bacteroidia;Bacteroidales;Bacteroidaceae;Bacteroides	0	37	0	0
		CCTACGGGAGGCAGCAGTGAGGAATATTGGTCAATGGGCGCGAGCCTGAACCAGCCAAGTCGCGTGAGGGAAGACGGCCCTACGGGTTGTAAACCTCTTTTGCCGGGGAGCAACGCTGCGGACGTGTCCGCAGGTGAGAGTACCCGGAGAAAAAGCATCGGCTAACTCCGTGCCAGCAGCCGCGGTAATACGGAGGATGCGAGCGTTATCCGGATTTATTGGGTTTAAAGGGTGCGTAGGCCGGCTGTCAAGTCAGCGGTAAAAATTCGGGGCTCAACCCCGTAAAGCCGTTGAAACTGGCGGTCTTGAGTAGCGGCGAGGCATGCGGAATGCGAGGTGTAGCGGTGAAATGCATAGATATCACGCAGAACTCCGATTGCGAAGGCAGCATGCCAGCCG…	Bacteria;Bacteroidetes;Bacteroidia;Bacteroidales;Porphyromonadaceae;Barnesiella	0	37	0	0
		CCTACGGGAGGCAGCAGTGAGGAATATTGGTCAATGGGCGGAAGCCTGAACCAGCCAAGTAGCGTGAGGGATGACTGCCCTATGGGTTGTAAACCTCTTTTATAAGGGAATAAAATACGGGACGTGTCCTGTTTTGCATGTACCTTATGAATAAGGACCGGCTAATTCCGTGCCAGCAGCCGCGGTAATACGGAAGGTCCGGGCGTTATCCGGATTTATTGGGTTTAAAGGGAGCGCAGGCGGTCTTATAAGCGTGACGTGAAATGCAGCGGCTCAACCGTATGATGTGCGTCGCGAACTGTGAGACTTGAGTGTATTCGATGTCAGCGGAATTTGTGGTGTAGCGGTGAAATGCTTAGATATCACGAAGAACTCCGATTGCGAAGGCAGCTGACAAGG…	Bacteria;Bacteroidetes;Bacteroidia;Bacteroidales;Prevotellaceae;Prevotella	0	39	2	0
		CCTACGGGAGGCAGCAGTGGGGAATATTGGGCAATGGACGCAAGTCTGACCCAGCAACGCCGCGTGAAGGAAGAAGGCTTTCGGGTTGTAAACTTCTTTGACAGGGGAAGAGCAGAAGACGGTACCCTGAAAACAAGCCACGGCTAACTACGTGCCAGCAGCCGCGGTAATACGTAGGTGGCAAGCGTTGTCCGGATTTACTGGGTGTAAAGGGCGTGCAGCCGGGCTGACAAGTCAGATGTGAAATCCCGAGGCTTAACCTCGGAACTGCATTTGAAACTGTTGGTCTTGAGTATCGGAGAGGTCATCGGAATTCCTTGTGTAGCGGTGAAATGCGTAGATATAAGGAAGAACACCAGTGGCGAAGGCGGATGACTGGACGACAACTGACGGTGAGGC…	Bacteria;Firmicutes;Clostridia;Clostridiales;Ruminococcaceae;Oscillibacter	10	46	0	0		0.00398518		0.0498084		0.00371168									0.0888566		0.206655				0.048474	0.000874738		0.000664832															0.0541677
		CCTACGGGAGGCAGCAGTAAGGAATTTTCGGCAATGGAGGAAACTCTGACCGAGCAACGCCGCGTGAGTGATGAAGGCCTTCGGGTTGTAAAGCTCTGTTGTAAAGGAAGAATGTATAGAAAAGGAAATGTTTCTATAGTGACGGTACTTTACTAGAAAGTCACGGCTTACTACGTGCCAGCAGCCGCGGTAATACGTAGGTGGCAAGCGTTATCCGGATTTATTGGGCGTAAAGGGTGCGCAGGCGGATTGTTAAGTTCGAGGTGAAAGCGTTGGGCTCAACCCAATATAGCCTTAAATACTGGCAATCTAGAGTGCAGAAGAGGGTAATGGAATTCCATGTGTAGCGGTAAAATGCGTAGATATATGGAGGAACACCAGCGGCGAAGGCGGTTACCT…	Bacteria;Firmicutes;Erysipelotrichia;Erysipelotrichales;Erysipelotrichaceae;Holdemania	0	36	0	0
		CCTACGGGAGGCAGCAGTAAGGGATATTGGTCAATGGGCGGGAGCCTGAACCAGCCATGCCGCGTGAGGGAATGAGGCCCTACGGGTCGTAAACCTCTTTTGCCGGGGGATAACGGGCGCCACGCGTGGCGCCGTGAAGGTACCCGGAGAATAAGCATCGGCTAACTCCGTGCCAGCAGCCGCGGTAATACGGAGGATGCGAGCGTTATCCGGATTTATTGGGTTTAAAGGGTGCGCAGGCGGGCGTCTAAGTCAGCGGTGAAAGTTCCCGGCTCAACCGGGTCAGTGCCGATGATACTGGGGGCCTTGAATGCGGTCGAGGCCGGCGGAATGTGGCGTGTAGCGGTGAAATGCATAGATATGCCACAGAACACCGATAGCGAAGGCAGCTGGCCGGGC…	Bacteria;Bacteroidetes;Sphingobacteriia;Sphingobacteriales;Sphingobacteriaceae	0	36	0	0
		CCTACGGGAGGCAGCAGTGGGGAATATTGGGCAATGGGCGCAAGCCTGACCCAGCAACGCCGCGTGAGGGAAGAAGGTTTTCGGATTGTAAACCTCTGTCGCAGAAGACGAAGGAAGTGACGGTAATCTGTGAGGAAGCCCCGGCTAACTACGTGCCAGCAGCCGCGGTAATACGTAGGGGGCGAGCGTTGTCCGGAATTACTGGGCGTAAAGGGAGCGTAGGCGGTTAATTAAGTTAGATGTGAAATACCCGGGCTTAACTTGGGGGGTGCATCTAATACTGGTAAACTAGAGTACAGGAGAGGAAAGCGGAATTCCTAGTGTAGCGGTGAAATGCATAGATATTAGGAGGAACATCGGTGGCGAAGGCGGCTTTCTGGACTGACACTGACGCTGAGG…	Bacteria;Firmicutes;Clostridia;Clostridiales	0	36	0	0
		CCTACGGGAGGCAGCAGTGAGGAATATTGGTCAATGGGCGAGAGCCTGAACCAGCCAAGTAGCGTGAGGGAAGACTGCCCTATGGGTTGTAAACCTCTTTTGATTGGGAACAAAGAGCGCCACGTGTGGTGCGTTGCGTGTACCTTTCGAATAAGCATCGGCTAATTCCGTGCCAGCAGCCGCGGTAATACGGAAGATGCGAGCGTTATCCGGATTTATTGGGTTTAAAGGGAGCGTAGGCGGGCTGTTAAGTCAGCGGTCAAATGTCAGGGCCCAACCTTGGCATGCCGTTGATACTGGCGGCCTTGAGTTCACACAAGGAAGGTGGAATTCGTCGTGTAGCGGTGAAATGCTTAGATATGACGAAGAACTCCGATTGCGAAGGCAGCCTTCTGGGGT…	Bacteria;Bacteroidetes;Bacteroidia;Bacteroidales;Prevotellaceae;Paraprevotella	9	44	0	0		0.00398518		0.00383142		0.00742335	0.00781525	0.0109364	0.00244182	0.0039336				0.00439754	0.884527
		CCTACGGGAGGCAGCAGTGAGGAATATTGGTCAATGGACGGAAGTCTGAACCAGCCAAGTAGCGTGCAGGATGACGGCCCTATGGGTTGTAAACTGCTTTTATATGGGGATAAAGTGGGCCACGTGTGGCTTATTGCAGGTACCATATGAATAAGGACCGGCTAATTCCGTGCCAGCAGCCGCGGTAATACGGAAGGTCCGGGCGTTATCCGGATTTATTGGGTTTAAAGGGAGCGTAGGCCGTCTGTTAAGCGTGTTGTGAAATGTCGGGGCTCAACCTGGGCATTGCAGCGCGAACTGGCAGACTTGAGTGCGCGGGAAGTAGGCGGAATTCGTCGTGTAGCGGTGAAATGCTTAGATATGACGAAGAACTCCGATTGCGAAGGCAGCCTGCTGTAG…	Bacteria;Bacteroidetes;Bacteroidia;Bacteroidales;Prevotellaceae;Prevotella	1	36	0	0																																		0.00146088
		CCTACGGGAGGCAGCAGTAGGGAATATTGCACAATGGAGGAAACTCTGATGCAGCCATGCCGCGTGTGTGAAGAAGGCCTTCGGGTTGTAAAGCACTTTCGGAGGGGAGGAAAAGATGACGTTACCCTCAGAAGAAGCACCGGCTAACTCCGTGCCAGCAGCCGCGGTAATACGGAGGGTGCAAGCGTTAATCGGAATAACTGGGCGTAAAGGGCATGCAGGCGGTTATACAAGTAGGATGTGAAAGCCTGGGGCTCAACCTCAGAACTGCATTCTAAACTGTGTGACTAGAGTATTGCAGGGGGAGACGGAATTTCAGGTGTAGCGGTGGAATGCGTAGATATCTGAAAGAACACCAAAGGCGAAGGCAGTCTCCTGGGCAAATACTGACGCTCATAT…	Bacteria;Proteobacteria;Gammaproteobacteria;Aeromonadales;Succinivibrionaceae;Succinivibrio	0	35	0	0
		CCTACGGGTGGCAGCAGTGAGGAATATTGGTCAATGGGCGGAAGCCTGAACCAGCCAAGTAGCGTGCAGGATGACGGCCCTACGGGTTGTAAACTGCTTTTAGGCGGGGGTAAAGTGGCGCACGTGCTGCGCCTTTGCAAGTACCGCCAGAAAAAGGACCGGCTAATTCCGTGCCAGCAGCCGCGGTAATACGGAAGGTCCGGGCGTTATCCGGATTTATTGGGTTTAAAGGGAGCGTAGGCGGGCTGTTAAGTCAGCTGTGAAATCCGGCGGCTCAACCGTCGGCCTGCAGTTGATACTGGTGGTCTTGAGTGCGCGCAGGGGCGTTGGAATTCATGGTGTAGCGGTGAAATGCTCAGATATCATGAAGAACTCCGATCGCGAAGGCAGATGCCCGGA…	Bacteria;Bacteroidetes;Bacteroidia;Bacteroidales;Prevotellaceae;Alloprevotella	0	35	0	0
		CCTACGGGAGGCAGCAGTGAGGAATATTGGTCAATGGACGTAAGTCTGAACCAGCCAAGTAGCGTGCAGGATGACGGCCCTATGGGTTGTAAACTGCTTTTATGCGGGGATAAAGTGAGGGACGCGTCCCTTTTTGCAGGTACCGCATGAATAAGGACCGGCTAATTCCGTGCCAGCAGCCGCGGTAATACGGAAGGTCCGGGCGTTATCCGGATTTATTGGGTTTAAAGGGAGCGTAGGCCGGCTTTTAAGCGTGTTGTGAAATGCCGCGGCTCAACCGTGGCACTGCAGCGCGAACTGGAGGCCTTGAGTGCGCGGGAGGTAGGCGGAATTCGTGGTGTAGCGGTGAAATGCTTAGATATCACGAAGAACTCCGATTGCGAAGGCAGCTTACCGTAG…	Bacteria;Bacteroidetes;Bacteroidia;Bacteroidales;Prevotellaceae;Prevotella	0	35	0	0
		CCTACGGGAGGCAGCAGTGAGGAATATTGGTCAATGGGCGAGAGCCTGAACCAGCCAAGTAGCGTGCAGGAAGACGGCCCTACGGGTTGTAAACTGCTTTTATGAAGGAATAATGAGGGCCACGCGTGGCCCGTTGCATGTACTTCATGAATAAGGACCGGCTAATTCCGTGCCAGCAGCCGCGGTAATACGGAAGGTCCGGGCGTTATCCGGATTTATTGGGTTTAAAGGGAGCGTAGGCCGCCCCGTAAGCGTGTTGTGAAAAGCCGTGGCTCAACCATGGTCGTGCAGCGCGAACTGCGGGGCTTGAGTGTGCGGAAAGTGGGCGGAATTCGTGGTGTAGCGGTGAAATGCTTAGATATCACGAAGAACTCCGATTGCGAAGGCAGCTCACTGTAG…	Bacteria;Bacteroidetes;Bacteroidia;Bacteroidales;Prevotellaceae;Prevotella	0	35	0	0
		CCTACGGGCGGCAGCAGTGAGGAATATTGGTCAATGGGCGAGAGCCTGAACCAGCCAAGTCGCGTGAGGGAAGAAGGTCCTACGGATTGTAAACCTCTTTTGCCGGGGAGCAAAGGGGCCATTGATGGCAGGATGAGCGTACCCGGAGAAAAAGCATCGGCTAACTCCGTGCCAGCAGCCGCGGTAATACGGAGGATGCGAGCGTTATCCGGATTTATTGGGTTTAAAGGGTGCGCAGGCGGACTCGTCAAGTCAGCGGTAAAAATTCGGGGCTCAACCCCGTCCTGCCGTTGAAACTGCGAGACTGGAGTGCGACAGAGGAAGGCGGAATGCGAGGTGTAGCGGTGAAATGCATAGATATCGCGCAGAACTCCGATTGCGAAGGCAGCCTTCCATGTC…	Bacteria;Bacteroidetes;Bacteroidia;Bacteroidales;Porphyromonadaceae;Barnesiella	0	35	0	0
		CCTACGGGTGGCAGCAGTGAGGAATATTGGTCAATGGGCGAGAGCCTGAACCAGCCAAGTAGCGTGCAGGAAGACGGCCCTATGGGTTGTAAACTGCTTTTATGCGGGGATAAAGTGGGGGACGTGTCCCTTATTGCAGGTACCGCATGAATAAGGACCGGCTAATTCCGTGCCAGCAGCCGCGGTAATACGGAAGGTCCGGGCGTTATCCGGATTTATTGGGTTTAAAGGGAGCGTAGGCCGTCTTTTAAGCGTGTTGTGAAATGCCGCGGCTCAACCGTGGCACTGCAGCGCGAACTGGAGGACTTGAGTGCGCAGGAGGTAGGCGGAATTCGTGGTGTAGCGGTGAAATGCTTAGATATCACGAAGAACCCCGATTGCGAAGGCAGCTTACCGTAG…	Bacteria;Bacteroidetes;Bacteroidia;Bacteroidales;Prevotellaceae;Prevotella	0	35	0	0
		CCTACGGGAGGCAGCAGTGAGGAATATTGGTCAATGGGCGGAAGCCTGAACCAGCCAAGTCGCGTGAAGGATGAAGGTATTATGTATTGTAAACTTCTTTAGCAGTGGAGAAATAAGGGGGTCGTGACCCCCGATGCTAGTACACTGAGAATAAGGATCGGCTAACTCCGTGCCAGCAGCCGCGGTAATACGGAGGATCCGAGCGTTATCCGGATTTATTGGGTTTAAAGGGTGCGCAGGCGGCCTTGCAAGTCAGCGGTCAAATCGTGGAGCTCAACTCCATTCCGCCGTTGATACTGCCGGGCTTGATTGCGGTTGAGGTTGGCGGAATTCGTCGTGTAGCGGTGAAATGCATAGATATGACGAAGAACCCCGATTGCGTAGGCAGCTGACCAAGCC…	Bacteria;Bacteroidetes;Bacteroidia;Bacteroidales	0	35	0	0
		CCTACGGGTGGCAGCAGTGAGGAATATTGGTCAATGGGCGGAAGCCTGAACCAGCCATGCCGCGTGAAGGAATAAGGCCCTATGGGTCGTAAACTTCTTTTGGCGGGGAGCAATAAGGTCTACGTGTAGACCGATGAGAGTACTCGTTGAATAAGCATCGGCTAACTCCGTGCCAGCAGCCGCGGTAATACGGAGGATGCGAGCGTTATCCGGATTTATTGGGTTTAAAGGGTGCGTAGGCTGTTTGTCAAGTCAGAGGTGAAAGGCCGCAGCTCAACTGTGGAATTGCCTTTGATACTGGCAGGCTTGAATACTGTTGCCGTGGGAGGAATGAGTAGTGTAGCGGTGAAATGCATAGATATTACTCAGAACACCGATTGCGAAGGCATCTCACGAAGC…	Bacteria;Bacteroidetes;Bacteroidia;Bacteroidales	0	35	0	0
		CCTACGGGAGGCAGCAGTGGGGAATATTGCACAATGGGGGAAACCCTGATGCAGCGACGCCGCGTGGAGGAAGAAGGTCTTCGGATTGTAAACTCCTGTCGTTGGGGACGATAATGACGGTACCCAACAAGAAAGCCACGGCTAACTACGTGCCAGCAGCCGCGGTAAAACGTAGGTGGCAAGCGTTGTCCGGAATTACTGGGTGTAAAGGGAGCGCAGGCGGAAGGACAAGTTGGAAGTGAAACCCACGGGCTCAACCCGTGAACTGCTTTCAAAACTGTTTTTCTTGAGTGGTGTAGAGGTAGGCGGAATTCCCGGTGTAGCGGTGGAATGCGTAGATATCGGGAGGAACACCAGTGGCGAAGGCGGCCTACTGGGCACTAACTGACGCTGAGGCTC…	Bacteria;Firmicutes;Clostridia;Clostridiales;Ruminococcaceae;Faecalibacterium	0	35	0	0
		CCTACGGGAGGCAGCAGTGAGGAATATTGGTCAATGGACGGAAGTCTGAACCAGCCATGCCGCGTGAAGGAATAAGGCCCTATGGGTCGTAAACTTCTTTTGTGGTGGAGCAATAAGATCTACGCGTAGGTCGATGAGAGTACATCACGAATAAGCATCGGCTAACTCCGTGCCAGCAGCCGCGGTAATACGGAGGATGCAAGCGTTATCCGGAATTATTGGGTTTAAAGGGTGCGTAGGCTGTTTTGCAAGTCAGGGGTGAAAGCCCGGAGCTCAACTCCGGAACTGCCTTTGATACTGCGAGGCTGGAATACGGATGCCGTGGGAGGAATGAGTAGTGTAGCGGTGAAATGCATAGATATTACTCAGAACACCGATTGCGAAGGCATCTCACGAATC…	Bacteria;Bacteroidetes;Bacteroidia;Bacteroidales;Marinilabiaceae;Anaerophaga	0	35	0	0
		CCTACGGGGGGCAGCAGTGGGGAATATTGGGCAATGGACGCAAGTCTGACCCAGCAACGCCGCGTGAAGGAAGAAGGCTTTCGGGTTGTAAACTTCTTTTAAGGGGGAACAGTAGAAGAGGGTACCCCTTGAATAAGCCACGGCTAACTACGTGCCAGCAGCCGCGGTAATACGTAGGTGGCAAGCGTTGTCCGGATTTACTGGGTGTAAAGGGCGTGCAGCCGGGCCCTTAAGTCAGATGTGAAATCCGCGGGCTTAACCCGCGAACTGCATTTGAAACTGAGGGTCTTGAGTATCGGAGAGGTAATCGGAATTCCTTGTGTAGCGGTGAAATGCGTAGATATAAGGAAGAACACCAGTGGCGAAGGCGGATTACTGGACGACAACTGACGGTGAGGC…	Bacteria;Firmicutes;Clostridia;Clostridiales;Ruminococcaceae;Oscillibacter	0	37	2	0
		CCTACGGGAGGCAGCAGTGGGGAATCTTCCGCAATGGGCGCAAGCCTGACGGAGCAACGCCGCGTGAGTGAAGAAGGTTTTCGGATCGTAAAGCTCTGTTGAGAGGGACGAGAGGCAAGGCTAGGAAATGAGCTTTGTAGGACGGTACCTTTCGAGGAAGCCACGGCTAACTACGTGCCAGCAGCCGCGGTAATACGTAGGTGGCGAGCGTTGTCCGGAATTATTGGGCGTAAAGGGAGCGCAGGTGGGAAAGTAAGTCAGTCTTAAAAGTGCGGGGCTCAACCCCGTGAGGGGATTGAAACTACTTTTCTTGAGTGCAGGAGAGGAAAGCGGAATTCCTAGTGTAGCGGTGAAATGCGTAGATATTAGGAGGAACACCAGTGGCGAAGGCGGCTTTCT…	Bacteria;Firmicutes;Negativicutes;Selenomonadales;Veillonellaceae	0	40	5	0
		CCTACGGGAGGCTGCAGTGGGGAATATTGCACAATGGGCGAAAGCCTGATGCAGCGACGCCGCGTGAGCGAAGAAGTATTTCGGTATGTAAAGCTCTATCAGCAGGGAAGAAAATGACGGTACCTGACTAAGAAGCCCCGGCTAACTACGTGCCAGCAGCCGCGGTAATACGTAGGGGGCAAGCGTTATCCGGATTTACTGGGTGTAAAGGGAGCGTAGACGGAGAGGCAAGTCTGGAGTGAAAACCCGGGGCTCAACCCCGGGACTGCTTTGGAAACTGTTTATCTAGAGTGCCGGAGGGGTAAGTGGAATTCCTAGTGTAGCGGTGAAATGCGTAGATATTAGGAGGAACACCAGTGGCGAAGGCGGCTTACTGGACGGTAACTGACGTTGAGGCTC…	Bacteria;Firmicutes;Clostridia;Clostridiales;Lachnospiraceae;Clostridium XlVa	6	49	8	0																			0.00276939		0.000881345	0.00174948			0.00247353					0.00112013	0.00130303
		CCTACGGGTGGCTGCAGTGGGGAATATTGGGCAATGGGGGAAACCCTGACCCAGCAACGCCGCGTGAAGGAAGAAGGCTTTCGGGTTGTAAACTTCTTTTACCAGGGACGAAGAAAGTGACGGTACCTGGAGAAAAAGCCACGGCTAACTACGTGCCAGCAGCCGCGGTAATACGTAGGTGGCAAGCGTTGTCCGGATTTACTGGGTGTAAAGGGCGTGTAGGCGGAGGATCAAGTCAGATGTGAAATCTAGGGGCTTAACCCCTAAACTGCATTTGAAACTGATCCCCTTGAGTATCGGAGAGGCAGGCGGAATTCCTAGTGTAGCGGTGAAATGCGTAGATATTAGGAGGAACACCAGTGGCGAAGGCGGCCTGCTGGACGACAACTGACGCTGAGG…	Bacteria;Firmicutes;Clostridia;Clostridiales;Ruminococcaceae;Sporobacter	6	40	0	0				0.0498084												0.00213643	0.0406246				0.00969479																	0.00845309	0.00955901
		CCTACGGGAGGCAGCAGTGAGGAATATTGGTCAATGGGCGGGAGCCTGAACCAGCCAAGTAGCGTGCAGGAGGACGGCCCTATGGGTTGTAAACTGCTTTTGCGCGGGGATAAAGTGCGCCACGTGTGGCGCATTGCAGGTACCGCGCGAATAAGGACCGGCTAATTCCGTGCCAGCAGCCGCGGTAATACGGAAGGTCCGGGCGTTATCCGGATTCATTGGGTTTAAAGGGAGCGCAGGCCGCCCCTTAAGCGTGTTGTGAAATGCCGCGGCTCAACCGTGGCACTGCAGCGCGAACTGGGGGGCTTGAGTGCGCGCAGCGCAGGCGGAACTCGTGGTGTAGCGGTGAAATGCTTAGATATCACGAAGAACTCCGATCGCGAAGGCAGCCTGCGGGAG…	Bacteria;Bacteroidetes;Bacteroidia;Bacteroidales;Prevotellaceae;Prevotella	0	34	0	0
		CCTACGGGAGGCTGCAGTGAGGAATATTGGTCAATGGGCGAGAGCCTGAACCAGCCAAGTAGCGTGCAGGATGACGGCCCTATGGGTTGTAAACTGCTTTTATGCGGGGATAAAGTCTGGGATGTATCCCATTTTGCAGGTACCGCATGAATAAGGACCGGCTAATTCCGTGCCAGCAGCCGCGGTAATACGGAAGGTCCGGGCGTTATCCGGATTTATTGGGTTTAAAGGGAGCGTAGGCCGTCGTTTAAGCGTGTTGTGAAATGCCGCGGCTCAACCGTGGCACTGCAGCGCGAACTGGATGACTTGAGTGCGCTGGAGGTAGGCGGAATTCGTGGTGTAGCGGTGAAATGCTTAGATATCACGAAGAACCCCGATTGCGAAGGCAGCTTACCGTAG…	Bacteria;Bacteroidetes;Bacteroidia;Bacteroidales;Prevotellaceae;Prevotella	0	34	0	0
		CCTACGGGGGGCAGCAGTGAGGAATATTGGTCAATGGGCGAGAGCCTGAACCAGCCAAGTAGCGTGCAGGATGACGGCCCTATGGGTTGTAAACTGCTTTTATGCGGGGATAAAGTGTACCATGTATGGTGTTTTGCAGGTACCGCATGAATAAGGACCGGCTAATTCCGTGCCAGCAGCCGCGGTAATACGGAAGGTCCGGGCGTTATCCGGATTTATTGGGTTTAAAGGGAGCGTAGGCCGTTTTTTAAGCGTGTTGTGAAATGCCGCGGCTCAACCGTGGCACTGCAGCGCGAACTGGATGACTTGAGTGCGCGGGAGGTAGGCGGAATTCGTGGTGTAGCGGTGAAATGCTTAGATATCACGAAGAACTCCGATTGCGAAGGCAGCTTACCGTAG…	Bacteria;Bacteroidetes;Bacteroidia;Bacteroidales;Prevotellaceae;Prevotella	0	34	0	0
		CCTACGGGGGGCAGCAGTGGGGAATATTGGACAATGGGGGAAACCCTGATCCAGCGACGCCGCGTGAGTGAAGAAATATTTCGGTATGTAAAGCTCTATCAGCAGGGAAGAAAATGACGGTACCTGACTAAGAAGCCCCGGCTAACTACGTGCCAGCAGCCGCGGTAATACGTAGGGGGCAAGCGTTATCCGGATTTACTGGGTGTAAAGGGAGCGCAGGCGGCAGGGCAAGTCTGATGTGAAAACCCGGGGCTCAACCCCGGGATTGCATTGGAAACTGTCCAGCTCGAGTGTCGGAGAGGTAAGCGGAATTCCTAGTGTAGCGGTGAAATGCGTAGATATTAGGAGGAACACCAGTGGCGAAGGCGGCTTACTGGACGATGACTGACGCTGAGGCTC…	Bacteria;Firmicutes;Clostridia;Clostridiales;Lachnospiraceae	0	34	0	0
		CCTACGGGAGGCTGCAGTGGGGAATATTGCACAATGGAGGAAACTCTGATGCAGCGATGCCGCGTGAGGGAAGAAGGTTTTCGGATTGTAAACCTCTGTCTTCAGGGACGAAAATGACGGTACCTGAGGAGGAAGCTCCGGCTAACTACGTGCCAGCAGCCGCGGTAATACGTAGGGAGCGAGCGTTGTCCGGAATTACTGGGTGTAAAGGGAGCGTAGGCGGGGCTTTAAGTCAGGTGTGAAATGTATGGGCTCAACCCGTAAACTGCACTTGAAACTGAGGCTCTTGAGTGAAGTAGAGGCAGGCGGAATTCCTAGTGTAGCGGTGAAATGCGTAGATATTAGGAGGAACATCAGTGGCGAAGGCGGCCTGCTGGGCTTTTACTGACGCTGAGGCTC…	Bacteria;Firmicutes;Clostridia;Clostridiales;Ruminococcaceae;Ruminococcus	0	34	0	0
		CCTACGGGTGGCTGCAGTCGAGAATCTTCGGCAATGGACGAAAGTCTGACCGAGCGACGCCGCGTGTATGATGAAGGCCTTCGGGTTGTAAAGTACTGTCGATTGGGCGGAAGTTAGAGGGGGTTCTCCCTTTCTTTTGACCTATCATTTGAGGAAGGACGGGCTAAGTTCGTGCCAGCAGCCGCGGTAAGACGAACTGTTCGAACGTTATTCGGAATCACTGGGCTTAAAGGGCATGTAGGTTGTATACTAAGCGGGGTCTGAAATCCCACGGCTCAACCGTGGAACTGGGCTTCGAACTGGTAAACTAGAGTGAAGTAGAGGTAAGCGGAACTTGGGGTGAAGTAGTGAAATGCATAGATATCCCAGGGAACACCGGTGGCGAAAGCGGCTTACTTG…	Bacteria;Planctomycetes;Planctomycetia;Planctomycetales;Planctomycetaceae	0	34	0	0
		CCTACGGGAGGCAGCAGTGAGGAATATTGGTCAATGGGCGAAAGCCTGAACCAGCCATGCCGCGTGAAGGAATAAGGCCCTATGGGTCGTAAACTTCTTTTGACGGGGAGCAATAAGGTCTACGTGTAGGCCGATGAGAGTACTCGTCGAATAAGCATCGGCTAACTCCGTGCCAGCAGCCGCGGTAATACGGAGGATGCGAGCGTTATCCGGAATTATTGGGTTTAAAGGGTGCGTAGGCTGTTTGTTAAGTCAGGGGTGAAATACCGCAGCTCAACTGTGGAATTGCCTTTGATACTAGCAGGCTTGAATACTGTTGCCGTGGGAGGAATGAGTAGTGTAGCGGTGAAATGCATAGATATTACTCAGAACACCGATTGCGAAGGCATCTCACGAAGC…	Bacteria;Bacteroidetes;Bacteroidia;Bacteroidales	0	34	0	0
		CCTACGGGTGGCAGCAGTGGGGGATATTGCACAATGGAGGAAACTCTGATGCAGCAACGCCGCGTGAGGGAAGAAGGTCTTCGGATTGTAAACCTTTGTTTTTAGTGACGAAACAAATGACGGTAGCTAAAGAGGAAGCCACGGCTAACTACGTGCCAGCAGCCGCGGTAATACGTAGGTGGCAAGCGTTGTCCGGATTTACTGGGTGTAAAGGGTGCGCAGGCGGGACTGCAAGTTGGATGTGAAATACCGAGGCTTAACCTCGGGGCTGCATCCAAAACTGTGGTTCTTGAGTGGAGTAGAGGTAAGCGGAATTCCGAGTGTAGCGGTGAAATGCGTAGATATTCGGAGGAACACCAGTGGCGAAGGCGGCTTACTGGGCTCTAACTGACGCTGAGG…	Bacteria;Firmicutes;Clostridia;Clostridiales;Ruminococcaceae;Ethanoligenens	0	34	0	0
		CCTACGGGAGGCAGCAGTAGGGAATTTTCGGCAATGGGGGAAACCCTGACCGAGCAACGCCGCGTGAGTGAAGAAGGTCTTCGGATTGTAAAGCTCTGTTGTAAGGGAAGAAATGTACTGTGAGAAACAGTACTTGACGGTACCTTACCAGAAAGCTACGGCTAACTACGTGCCAGCAGCCGCGGTAATACGTAGGTAGCGAGCGTTATCCGGAATTATTGGGCGTAAAGGGTGCGTAGGCGGCCATTTAAGTTCATGGTGAAAGCGTGGGGCTCAACCCCATAAAGCCATGGATACTGGATGGCTGGAGTACTGGAGAGGGTAGTGGAATTCCATGTGTAGCGGTAAAATGCGTAGATATATGGAGGAACACCGGTGGCGAAGGCGGCTACCTGGACA…	Bacteria;Firmicutes;Erysipelotrichia;Erysipelotrichales;Erysipelotrichaceae;Bulleidia	0	34	0	0
		CCTACGGGAGGCAGCAGTGAGGAATATTGGGCAATGGGCGAAAGCCTGACCCAGCAACGCCGCGTGAAGGAAGACGGTTTTCGGATTGTAAACTTCTTTTAAGAGGGACGATAATGACGGTACCTCTTGAATAAGCCACGGCTAACTACGTGCCAGCAGCCGCGGTAATACGTAGGTGGCAAGCGTTGTCCGGATTTACTGGGTGTAAAGGGCGAGTAGGCGGACCTGCAAGTCAGATGTGAAATCCCCGGGCTTAACCCGGGAACTGCATTTGAAACTGCAGGCCTTGAGTGATGGAGAGGCAGGCGGAATTCCCGGTGTAGCGGTGGAATGCGTAGATATCGGGAGGAACACCAGTGGCGAAGGCGGCCTGCTGGACATTAACTGACGCTGAGGAGC…	Bacteria;Firmicutes;Clostridia;Clostridiales;Ruminococcaceae;Papillibacter	3	36	0	0				0.249042																	0.0378978			0.000664832
		CCTACGGGAGGCAGCAGTGAGGAATATTGGTCAATGGGCGTGAGCCTGAACCAGCCAAGTAGCGTGCAGGATGACGGCCCTATGGGTTGTAAACTGCTTTTATGCGGGGATAAAGTCGGCCACGTGTGGCTGTTTGCAGGTACCGCATGAATAAGGACCGGCTAATTCCGTGCCAGCAGCCGCGGTAATACGGAAGGTCCGGGCGTTATCCGGATTTATTGGGTTTAAAGGGAGCGTAGGCTGGAGATTAAGCGTGTTGTGAAATGCCGCGGCTCAACCGTGGCCCTGCAGCGCGAACTGGTTTTCTTGAGTGCGCTGAAAGCGGGCGGAATTTGTGGTGTAGCGGTGAAATGCTTAGATATCACGAGGAACCCCGATTGCGAAGGCAGCTCGCTGTAG…	Bacteria;Bacteroidetes;Bacteroidia;Bacteroidales;Prevotellaceae;Prevotella	0	33	0	0
		CCTACGGGAGGCAGCAGCTAAGAATATTCCGCAATGGAGGAAACTCTGACGGAGCGACGCCGCGTGGATGATGAAGGTCGGAAGATTGTAAAATCCTTTTATGACTGAGGAATAAGTACGTTGAGAGAAACGGCGTATGGTGACTGTAGGTCATGAATAAGCAACGGCTAATTACGTGCCAGCAGCCGCGGTAACACGTAAGTTGCGAGCGTTGTTCGGAATTATTGGGCGTAAAGGGCATGTAGGCGGTATTGCAAGCCTGGTGTGAAAGGCGGGGGCTCAACCCCTGGACTGCGCTGGGAACTGCATTACTAGAGTCGCTGAGGGGCAATCAGAATTCCAGGTGTAGGGGTGAAATCTGTAGATATCTGGAAGAATACCAATGGCGAAGGCAGGTTG…	Bacteria;Spirochaetes;Spirochaetia;Spirochaetales;Spirochaetaceae;Treponema	0	33	0	0
		CCTACGGGAGGCAGCAGTAGGGAATTTTCGGCAATGAGGGGAACCTTGACCGAGCAACGCCGCGTGAACGAGGAAGGTCTTTGGATCGCAGAGTTCTGTTGTAAGGGAAGAACACTATAGATAGGGAATGATCTATAGCTGACGGTACCTTGCCAGAAAGCCACGGCTAACTACGTGCCAGCAGCCGCGGTAATACGTAGGTGGCGAGCGTTATCCGGAATCATTGGGCGTAAAGGGTGCGTAGGCGGCAGATTAAGTTTGTGGTGAAAGAGCAAGGCTCAACCTTGTTAAGCCACAAAAACTGGTCAGCTAGAGTGCAGTAGAGGCAAGTGGAATTCCATGTGTAGCGGTAAAATGTGTAGATATATGGAGGAACACCGGTGGCGAAGGCGGCTTGCT…	Bacteria;Firmicutes;Erysipelotrichia;Erysipelotrichales;Erysipelotrichaceae	0	33	0	0
		CCTACGGGTGGCAGCAGTGGGGAATATTGCACAATGGGGGAAACCCTGATGCAGCGACGCCGCGTGAGTGAAGAAGTATTTCGGTATGTAAAGCTCTATCAGCAGGGAAGAAGAAGACGGTACCTGACTAAGAAGCCCCGGCTAACTACGTGCCAGCAGCCGCGGTAATACGTAGGGGGCAAGCGTTATCCGGATTTACTGGGTGTAAAGGGAGCGTAGACGGTTGATCAAGTCTGATGTGAAAGCCCGGGGCTCAACCCCGGGACTGCATTGGAAACTGAACAGCTGGAGTGCAGGAGAGGTAAGTGGAATTCCTAGTGTAGCGGTGAAATGCGTAGATATTAGGAGGAACACCAGTGGCGAAGGCGGCTTACTGGACTGTAACTGACGTTGAGGCTC…	Bacteria;Firmicutes;Clostridia;Clostridiales;Lachnospiraceae;Clostridium XlVa	0	34	1	0
		CCTCGGGTGGCAGCAGTGGGGAATATTGGACAATGGGGGAAACCCTGATCCAGCGACGCCGCGTGAGTGAAGAAGTATTTCGGTATGTAAAGCTCTATCAGCAGGGAAGAAAGACATGACGGTACCTGACTAAGAAGCCCCGGCTAACTACGTGCCAGCAGCCGCGGTAATACGTAGGGGGCAAGCGTTATCCGGATTTACTGGGTGTAAAGGGAGCGTAGACGGTAATGCAAGTCTGAAGTGAAATGCGGGGGCTCAACCCCTGAACTGCTTTGGAAACTGTATAACTGGAGTGCAGGAGAGGTAAGTGGAATTCCTAGTGTAGCGGTGAAATGCGTAGATATTAGGAGGAACACCAGTGGCGAAGGCGGCTTACTGGACTGTAACTGACGTTGAGGC…	Bacteria;Firmicutes;Clostridia;Clostridiales;Lachnospiraceae;Clostridium XlVa	2	34	0	0																														0.00112013					0.0014748
		CCTACGGGAGGCAGCAGTGAGGAATATTGGTCAATGGGCGAGAGCCTGAACCAGCCAAGTCGCGTGAAGGATTACGGCCCTATGGGTCTTAAACTTCTTTTGTATAGGGGTAAAGGTATGTACGTGTACATATTTGCAAGTACTATACGAATAAGGATCGGCTAACTCCGTGCCAGCAGCCGCGGTAATACGGAGGATCCGAGCGTTATCCGGATTTATTGGGTTTAAAGGGTGCGTAGGCGGGGCATCAAGTCAGTGGTGAAATGGTGTGGCTCAACCATAGCATTGCCGTTGAAACTGATACCCTTGAGTGCAGTAGAGGTATGCGGAATGTGTTGTGTAGCGGTGAAATGCATAGATATGACACAGAACACCGATTGCGAAGGCAGCATACTGGAC…	Bacteria;Bacteroidetes;Bacteroidia;Bacteroidales;Porphyromonadaceae;Paludibacter	0	32	0	0
		CCTACGGGAGGCAGCAGTGAGGAATATTGGTCAATGGGCGAGAGCCTGAACCAGCCAAGCCGCGTGAAGGACTAAGGCCCTATGGGTCGTAAACTTCTTTTGTCGGGGAACAAAAAGGTGGACGAGTCCACTGTTGCGTGTACCCGAAGAAAAAGCATCGGCTAACTCCGTGCCAGCAGCCGCGGTAATACGGAGGATGCGAGCGTTATCCGGATTTATTGGGTTTAAAGGGTGCGTAGGTGGCTTGGTAAGTCAGCGGTAAAATTTCGGGGCTTAACCTCGTTTAGCCGTTGAAACTGTCGAGCTCGAGAGGGAGAGAAGTAGGCGGAATGCGCAGTGTAGCGGTGAAATGCATAGATATTGCGCAGAACTCCGATTGCGAAGGCAGCCTACCGGCTT…	Bacteria;Bacteroidetes;Bacteroidia;Bacteroidales;Porphyromonadaceae;Tannerella	0	32	0	0
		CCTACGGGAGGCTGCAGTGGGGAATATTGGGCAATGGGCGCAAGCCTGACCCAGCAACGCCGCGTGAAGGAAGAAGGCTTTCGGGTTGTAAACTTCTTTTAAGGGGGAAGAGGAGAAGACGGTACCCCTAGAATAAGCCACGGCTAACTACGTGCCAGCAGCCGCGGTAATACGTAGGTGGCAAGCGTTGTCCGGATTTACTGGGTGTAAAGGGCGTGTAGCCGGGTCTGCAAGTCAGATGTGAAATCCATGGGCTTAACCCATGAACTGCATTTGAAACTGTGGATCTTGAGTGCTGGAGGGGCAATCGGAATTCCTAGTGTAGCGGTGAAATGCGTAGATATTAGGAGGAACACCAGTGGCGAAGGCGGATTGCTGGACAGTAACTGACGGTGAGGC…	Bacteria;Firmicutes;Clostridia;Clostridiales;Ruminococcaceae	0	32	0	0
		CCTACGGGAGGCAGCAGTGAGGAATATTGGTCAATGGTCGGAAGACTGAACCAGCCATGCCGCGTGAAGGTCAGTGCCCTATGGGCGTTAAACTTCTTTTGTGTGAGAGCAATAAGGACCTCGTGAGGTCCGATGAGAGTATCACACGAATAAGCATCGGCTAACTCCGTGCCAGCAGCCGCGGTAATACGGGGGATGCGAGCGTTATCCGGATTTATTGGGTTTAAAGGGTGCGTAGGCGGCCTGTTAAGTCAGCGGTGAAATATCCTCGCTCAACGAGGAGACTGCCGTTGATACTGGTGGGCTTGAATGCGGATGCCGTTGGAGGAATGTGTGGTGTAGCGGTGAAATGCATAGATATCACACAGAACACCGATTGCGAAGGCATCTGACGAATCC…	Bacteria;Bacteroidetes;Bacteroidia;Bacteroidales	0	32	0	0
		CCTACGGGAGGCAGCAGTGGGGAATATTGCACAATGGGCGCAAGCCTGATGCAGCGATGCCGCGTGGAGGAAGAAGGTTTTCGGATTGTAAACTCCTGTCTTAAGGGACGATAATGACGGTACCTTAGGAGGAAGCTCCGGCTAACTACGTGCCAGCAGCCGCGGTAATACGTAGGGAGCGAGCGTTGTCCGGAATTACTGGGTGTAAAGGGAGCGTAGGCGGGATTGCAAGTCAGATGTGAAATGTATGGGCTTAACCCATAAACTGCATTTGAAACTGTAGTTCTTGAGTGAAGTAGAGGTAAGCGGAATTCCTAGTGTAGCGGTGAAATGCGTAGATATTAGGAGGAACATCGGTGGCGAAGGCGGCTTACTGGGCTTTTACTGACGCTGAGGCTC…	Bacteria;Firmicutes;Clostridia;Clostridiales;Ruminococcaceae;Ruminococcus	0	32	0	0
		CCTACGGGAGGCAGCAGTGAGGAATATTGGTCAATGGGCGAGAGCCTGAACCAGCCAAGTCGCGTGAAGGATGAAGGTTCTATGGATTGTAAACTTCTTTTATTCGAGGGTAAAGTGAGGTACGTGTACCTTATTGCAAGTATCGAATGAATAAGCATCGGCTAACTCCGTGCCAGCAGCCGCGGTAATACGGAGGATGCGAGCGTTATCCGGATTTATTGGGTTTAAAGGGTGCGTAGGCGGATTATTAAGTCAGCGGTGAAAGCGTGTGGCTCAACCATACAGTTGCCGTTGATACTGGTAGTCTTGAGTGTAAACGAGGTAGGCGGAATGTGATGTGTAGCGGTGAAATGCTTAGATATGTCACAGAACCCCGATTGCGAAGGCAGCTTACCAGGA…	Bacteria;Bacteroidetes;Bacteroidia;Bacteroidales;Porphyromonadaceae	0	32	0	0
		CCTAGGCGGCAGCAGTGGGGAATATTGCCCAATGGGGGAAACCCTGATGCAGCGACGCCGCGTGAGTGAAGAAGTATTTCGGTATGAAAAGCTCTATCAGCAGGGAAGAAAACAATGACGGTACCTGACTAAGAAGCCCCGGCTAACTACGTGCCAGCAGCCGCGGTAATACGAAGGGGGCAAGCGTTATCCGGATTTACTGGGTGTAAAGGGAGCGTAGACGGCATGGCAAGTCTGAAGTGAAAGGCCAGGGCTCAACCCTGGGACTGCTTTGGAAACTGTCAGGCTGGAGTGCAGGAGAGGTAAGTGGAATTCCTAGTGTAGCGGTGAAATGCGTAGATATTAGGAGGAACACCAGTGGCGAAGGCGGCTTACTGGACTGTAACTGACGTTGAGGCT…	Bacteria;Firmicutes;Clostridia;Clostridiales;Lachnospiraceae;Clostridium XlVa	0	32	0	0
		CCTACGGGGGGCTGCAGTGAGGAATATTGGTCAATGGACGGAAGTCTGAACCAGCCAAGTAGCGTGCAGGATGACGGCCCTATGGGTTGTAAACTGCTTTTATGCGGGGATAAAGTGTGGGACGTGTCCCATATTGCAGGTACCGCATGAATAAGGACCGGCTAATTCCGTGCCAGCAGCCGCGGTAATACGGAAGGTCCGGGCGTTATCCGGATTTATTGGGTTTAAAGGGAGCGTAGGCCGTTGTTTAAGCGTGTTGTGAAATGCCGCGGCTCAACCGTGGCACTGCAGCGCGAACTGGATGACTTGAGTGCGCGGGAGGTAGGCGGAATTCGTGGTGTAGCGGTGAAATGCTTAGATATCACGAAGAACTCCGATTGCGAAGGCAGCTTACCGTAG…	Bacteria;Bacteroidetes;Bacteroidia;Bacteroidales;Prevotellaceae;Prevotella	0	32	0	0
		CCTACGGGTGGCAGCAGTGGGGAATATTGCACAATGGGCGCAAGCCTGATGCAGCAACGCCGCGTGAGGGAAGACGGTCTTCGGATTGTAAACCTCTGTCTTTGGTGAAGAAGAAAGTGACGGTAGCCAAGGAGGAAGCCACGGCTAACTACGTGCCAGCAGCCGCGGTAATACGTAGGTGGCAAGCGTTGTCCGGAATTACTGGGTGTAAAGGGAGCGCAGGCGGGACTGCAAGTTGGATGTGAAATGTCGAGGCTTAATCTCGGAACTGCATCCAAAACTGTAGTTCTTGAGTGGAGTAGAGGCAAGCGGAATTCCGAGTGTAGCGGTGAAATGCGTAGATATTCGGAGGAACACCAGTGGCGAAGGCGGCTTGCTGGGCTCTAACTGACGCTGAGG…	Bacteria;Firmicutes;Clostridia;Clostridiales;Ruminococcaceae;Clostridium IV	0	32	0	0
		CCTACGGGTGGCAGCAGTGAGGAATATTGGTCAATGGCCGAGAGGCTGAACCAGCCAAGTAGCGTGCAGGACGACGGCCCTACGGGTTGTAAACTGCTTTTGCGGGAGGATAAAGTGCGCCACGCGTGGCGCTTTGCAGGTATCCCGTGAATAAGGACCGGCTAATTCCGTGCCAGCAGCCGCGGTAATACGGAAGGTCCGGGCGTTATCCGGATTTATTGGGTTTAAAGGGAGCGCAGGCGGAGGTGCAAGCGTGCCGTGAAAGCGCGGGGCTCAACCCCGTACAGCGGCGCGAACTGCTCCCCTTGGTTGCGGGAAGGGAAGGCGGAACTCGTGGTGTAGCGGTGAAATGCATAGATATCACGAAGAACTCCGATCGCGAAGGCAGCCTTCCGGCCC…	Bacteria;Bacteroidetes;Bacteroidia;Bacteroidales;Prevotellaceae	0	32	0	0
		CCTACGGGTGGCAGCAGTGAGGAATATTGGTCAATGGGCGCAAGCCTGAACCAGCCAAGTCGCGTGAGGGAAGACGGTCCTATGGATTGTAAACCTCTTTTGTCAGGGAGCAAGCGCGGGACGCGTCCCGTCGTTGAGAGTACCTGAAGAAAAAGCATCGGCTAACTCCGTGCCAGCAGCCGCGGTAATACGGAGGATGCGAGCGTTATCCGGATTTATTGGGTTTAAAGGGTGCGTAGGCGGACCGTTAAGTCAGTGGTAAAATTGAGAGGCTCAACCTCTTCCGGCCATTGAAACTGGCGGACTTGAGTGAGCGAGAAGTATGCGGAATGCGTGGTGTAGCGGTGAAATGCATAGATATCACGCAGAACTCCGATTGCGAAGGCAGCATACCGGCGC…	Bacteria;Bacteroidetes;Bacteroidia;Bacteroidales;Porphyromonadaceae;Barnesiella	0	32	0	0
		CCTACGGGAGGCTGCAGTGAGGAATATTGGTCAATGGGCGAGAGCCTGAACCAGCCAAGTAGCGTGCAGGATGACGGCCCTATGGGTTGTAAACTGCTTTTATACGGGGATAAAGTGAGCCACGTGTGACTTATTGCAGGTACCGTATGAATAAGGACCGGCTAATTCCGTGCCAGCAGCCGCGGTAATACGGAAGGTCCGGGCGTTATCCGGATTTATTGGGTTTAAAGGGAGCGTAGGCCGTCTGTTAAGCGTGTTGTGAAATGTCGGGGCTCAACCTGGGCATTGCAGCGCGAACTGGCAGACTTGAGTGTACAGGAAGTAGGCGGAATTCGTCGTGTAGCGGTGAAATGCTTAGATATGACGAAGAACTCCGATTGCGAAGGCAGCCTGCTGTAG…	Bacteria;Bacteroidetes;Bacteroidia;Bacteroidales;Prevotellaceae;Prevotella	7	38	0	0																													0.00113968	0.00112013	0.0039091	0.00581641	0.00120253	0.451411	0.00294959
		CCTACGGGAGGCAGCAGTGAGGAATATTGGTCAATGGGCGCGAGCCTGAACCAGCCAAGTAGCGTGCAGGATGACGGCCCTATGGGTTGTAAACTGCTTTTATGCGGGGATAAAATGTGCCACGTGTGGCATATTGCAGGTACCGCATGAATAAGGACCGGCTAATTCCGTGCCAGCAGCCGCGGTAATACGGAAGGTCCGGGCGTTATCCGGATTTATTGGGTTTAAAGGGAGCGTAGGCCGCCTTTTAAGCGTGTTGTGAAAAACCGGGGCTCAACTCCGGTCGTGCAGCGCGAACTGGAGGGCTTGAGTCCGCAGAAAGTGCGCGGAATTCGTGGTGTAGCGGTGAAATGCTTAGATATCACGAAGAACCCCGATTGCGAAGGCAGCGCACTGTAG…	Bacteria;Bacteroidetes;Bacteroidia;Bacteroidales;Prevotellaceae;Prevotella	0	31	0	0
		CCTACGGGAGGCAGCAGTGGGGAATATTGGGCAATGGGCGAAAGCCTGACCCAGCGACGCCGCGTGAGGGAAGAAGGTCTTCGGATTGTAAACCTTAGTTATCGGGGAAGAAGCAAGTGACGGTACCCGAAGAGAAAGCCACGGCTAACTACGTGCCAGCAGCCGCGGTAATACGTAGGTGGCGAGCGTTATCCGGAATTACTGGGTGTAAAGGGTGTGTAGGCGGGATAGCAAGTCAGATGTGAAAATTATGGGCTTAACCCATAACCTGCATTTGAAACTGTTATTCTTGAGTGTCGGAGAGGTAAATGGAATTCCCGGTGTAGCGGTGAAATGCGTAGATATCGGGAGGAACACCAGTGGCGAAGGCGGTTTACTGGACGACAACTGACGCTGAGA…	Bacteria;Firmicutes;Clostridia;Clostridiales;Ruminococcaceae	0	31	0	0
		CCTACGGGAGGCAGCAGTGAGGAATATTGGTCAATGGGCGGAAGCCTGAACCAGCCAAGTAGCGTGAGGGATGACTGCCCTATGGGTTGTAAACCTCTTTTATGTGAGGATAAATGACGGTACGTGTACCGTTTTGCAGGTATCACATGAATAAGGACCGGCTAATTCCGTGCCAGCAGCCGCGGTAATACGGAAGGTCCGAGCGTTATCCGGATTTATTGGGTTTAAAGGGAGCGTAGGCCGCCTTTTAAGCGTGTTGTGAAATGTAGACGCTCAACGTCTGAATTGCAGCGCGAACTGGAGGGCTTGAGTGCGCGGTAAGCAGGCGGAATTTGTGGTGTAGCGGTGAAATGCTTAGATATCACGAAGAACTCCGATTGCGAAGGCAGCTTGCTGTAG…	Bacteria;Bacteroidetes;Bacteroidia;Bacteroidales;Prevotellaceae;Prevotella	0	31	0	0
		CCTACGGGGGGCTGCAGTGAGGAATATTGGTCAATGGACGCAAGTCTGAACCAGCCAAGTAGCGTGCAGGACGACGGCCCTATGGGTTGTAAACTGCTTTAGTGCGGGAATAAAGTCAGGGACGTGTCCCTGATTGCAGGTACCGCAAGAATAAGGACCGGCTAATTCCGTGCCAGCAGCCGCGGTAATACGGAAGGTCCGGGCGTTATCCGGATTTATTGGGTTTAAAGGGAGCGTAGGCTGTTTATTAAGCGTGTTGTGAAAAACCCGTGCTCAACATGGGTCGTGCAGCGCGAACTGGTGAACTTGAGTGCGGATGCGGTATGCGGAATTTGTGGTGTAGCGGTGAAATGCTTAGATATCACGAAGAACTCCGATTGCGAAGGCAGCATGCCAGGC…	Bacteria;Bacteroidetes;Bacteroidia;Bacteroidales;Prevotellaceae;Prevotella	0	31	0	0
		CCTACGGGAGGCAGCAGTGAGGAATATTGGTCAATGGGCGAGAGCCTGAACCAGCCAAGTCGCGTGAGGGAAGACGGTCCTAAGGATTGTAAACCTCTTTTGTCGGGGAACAACGAGTTGCACGAGTGCGACAGTGAGGGTACCCGAAGAAAAAGCATCGGCTAACTCCGTGCCAGCAGCCGCGGTAATACGGAGGATGCGAGCGTTATCCGGATTTATTGGGTTTAAAGGGTGCGTAGGCGGCAAGTAAGGTCGGCGGTTAAACTGCGGGGCTCAACCCCGTATCGCCGTCGAAACCGGCAGGCTAGAGTGGAGAAGAAGTAAGCGGAATGCGAGGTGTAGCGGTGAAATGCATAGATATCGCGCAGAACTCCGATTGCGAAGGCAGCGTACTATTCT…	Bacteria;Bacteroidetes;Bacteroidia;Bacteroidales;Porphyromonadaceae;Barnesiella	0	31	0	0
		CCTACGGGAGGCAGCAGCTAAGAATATTCCGCAATGGGGGAAACCCTGACGGAGCGACGCCGCGTGGATGATGAAGGCCGGAAGGTTGTAAAGTCCTTTTGGGCGCAAAGAATAAGTACGCGAGGAAATGCGCGTGCGGTGACGGTAGCGCCTGAATAAGCAACGGCTAATTACGTGCCAGCAGCCGCGGTAACACGTAAGTTGCGAGCGTTGTTCGGAATTATTGGGCGTAAAGGGCATGTAGGCGGTCGTGCAAGCTTGGTGTGAAATCCCGGGGCTCAACTCCGGGACTGCGTTGAGAACTGCACGGCTAGAGTAACTGAGGGGCAGCCGGAATTCCAGGTGTAGGGGTGAAATCTGTAGATATCTGGAAGAACACCAATGGCGAAGGCAGGCTGC…	Bacteria;Spirochaetes;Spirochaetia;Spirochaetales;Spirochaetaceae;Treponema	0	31	0	0
		CCTACGGGAGGCAGCAGTGAGGAATATTGGTCAATGGGCGGAAGCCTGAACCAGCCAAGTAGCGTGAAGGACGACTGCCCTATGGGTTGTAAACTTCTTTTATGCGGGGATAAAGTTCGCCACGTGTGGCGTTTTGCAGGTACCGCATGAATAAGGACCGGCTAATTCCGTGCCAGCAGCCGCGGTAATACGGAAGGTCCAGGCGTTATCCGGATTCATTGGGTTTAAAGGGAGCGTAGGCCGCCTTTTAAGCGTGTTGTGAAATGTAGGGGCTCAACCCCTGCACTGCAGCGCGAACTGGAGGGCTTGAGTACACACAAAGTAGGCGGAATTCATGGTGTAGCGGTGAAATGCTTAGATATCATGAAGAACCCCGATTGCGAAGGCAGCTTACTGGAG…	Bacteria;Bacteroidetes;Bacteroidia;Bacteroidales;Prevotellaceae;Prevotella	9	39	0	0										0.0039336				0.00439754	0.064623																			0.128557			1.96807	0.00845309	0.0127453	0.0320102	0.0251879
		CCTACGGGAGGCAGCAGTGGGGAATATTGGGCAATGGACGCAAGTCTGACCCAGCAACGCCGCGTGAAGGAAGAAGGCTTTCGGGTTGTAAACTTCTTTTAAGGGGGAACAGTAGAAGAGGGTACCCCTTGAATAAGCCACGGCTAACTACGTGCCAGCAGCCGCGGTAATACGTAGGTGGCAAGCGTTGTCCGGATTTACTGGGTGTAAAGGGCGTGCAGCCGGAGAGACAAGTCAGATGTGAAATCCGCGGGCTTAACCCGCGAACTGCATTTGAAACTGTTTCCCTTGAGTATCGGAGAGGTAATCGGAATTCCTAGTGTAGCGGTGAAATGCGTAGATATTAGGAAGAACACCAGTGGCGAAGGCGGATTACTGGACGACAACTGACGGTGAGGC…	Bacteria;Firmicutes;Clostridia;Clostridiales;Ruminococcaceae;Oscillibacter	8	39	1	0			0.00408497																				0.00940724	0.0106373						0.0033604	0.00130303	0.0014541	0.00120253		0.0014748
		CCTACGGGTGGCAGCAGGCGCGAAACCTCCGCAATGTGAGAAATCGCGACGGGGGGATCCCAAGTGCCATTCTTAACGGGATGGCTTTTCTTTAGTGTAAAAAGCTTTTGGAATAAGAGCTGGGCAAGACCGGTGCCAGCCGCCGCGGTAACACCGGCAGCTCTAGTGGTAGCAATTTTTATTGGGCCTAAAGCGTCCGTAGCCGGTTTAATAAGTCTCTGGTGAAATCCTGTAGCTTAACTGTGGGAATTGCTGGAGATACTATTAGACTTGAGACCGGGAGAGGTTAGAGGTACTCCCAGGGTAGAGGTGAAATTCTGTAATCCTGGGAGGACCGCCTGTTGCGAAGGCGTCTAACTGGAACGGTTCTGACGGTGAGGGACGAAAGTTAGGGGCGCG…	Archaea;Euryarchaeota;Methanobacteria;Methanobacteriales;Methanobacteriaceae;Methanobrevibacter	6	35	0	0									0.00732547								0.012364				0.00881345								0.00113968									0.0309946	0.00637267
		CCTACGGGTGGCAGCAGCTAAGAATATTCCGCAATGGACGAAAGTCTGACGGAGCGACGCCGCGTGGATGAGGAAGGCCGGAAGGTTGTAAAATCCTTTTGGGACTGAAGAATAAGCGGTGCAGGGAATGGCATCGTGGTGACGGTAGGTCCTGAATAAGCAACGGCTAATTACGTGCCAGCAGCCGCGGTAACACGTAAGTTGCGAGCGTTGTTCGGAATTATTGGGCGTAAAGGGCATGTAGGCGGCCCTGCAAGCTTGGTGTGAAATCTATGGGCTCAACCCATAGACTGCATTGAGAACTACAGGGCTTGAGTCGCTGAGGCGGAACTGGAATTCCAGGTGTAGGGGTGAAATCTGCAGATATCTGGAAGAACACCAATGGCGAAGGCAAGTTCC…	Bacteria;Spirochaetes;Spirochaetia;Spirochaetales;Spirochaetaceae;Treponema	0	29	0	0
		CCTACGGGAGGCAGCAGTGAGGAATATTGGTCAATGGACGAAAGTCTGAACCAGCCATGCCGCGTGAAGGAATAAGGCCCTATGGGTCGTAAACTTCTTTTGTATGTGAGCAATAAGGTCCACGTGTGGACCGATGAGAGTAGCATACGAATAAGCATCGGCTAACTCCGTGCCAGCAGCCGCGGTAATACGGAGGATGCAAGCGTTATCCGGATTCATTGGGTTTAAAGGGTGCGTAGGCGGCTTGGTAAGTCAGCGGTGAAATTCCAGTGCTCAACATTGGCCGTGCCGTTGATACTGCTGGGCTTGAATGCGGATGCCGTGGGAGGAATGTGTGGTGTAGCGGTGAAATGCATAGATATCACACAGAACACCGATTGCGAAGGCATCTCACGAATC…	Bacteria;Bacteroidetes	0	29	0	0
		CCTACGGGGGGCAGCAGTGAGGAATATTGGTCAATGGGCGCAGGCCTGAACCAGCCAAGTCGCGTGAGGGAAGACGGTCCTACGGATTGTAAACCTCTTTTGTCGGGGAGTAACGTGCGGGACGCGTCCCGTATTGAGAGTACCCGAAGAAAAAGCATCGGCTAACTCCGTGCCAGCAGCCGCGGTAATACGGAGGATGCGAGCGTTATCCGGATTTATTGGGTTTAAAGGGTGCGCAGGCGGCGCGCCAAGTCAGCGGTCAAAGTTCCGGGCTCAACCCGGTGTCGCCGTTGAAACTGGCGTGCTCGAGTGCGTGCGAGGAAGGCGGAATGCGTTGTGTAGCGGTGAAATGCATAGATATGACGCAGAACTCCGATTGCGAAGGCAGCTTTCCAGCGC…	Bacteria;Bacteroidetes;Bacteroidia;Bacteroidales;Porphyromonadaceae;Barnesiella	14	44	1	0	0.00339836	0.00398518	0.00408497	0.00383142	0.00645974	0.0148467	0.00390762	0.00546822	0.00732547	0.0118008		0.0119574	0.00967212	0.00879507	1.35708
		CCTACGGGTGGCTGCAGTGGGGAATATTGGGCAATGGGCGAAAGCCTGACCCAGCAACGCCGCGTGAAGGAAGAAGGCCTTCGGGTTGTAAACTTCTTTTACCAGGGACGAAGGACGTGACGGTACCTGGAGAAAAAGCAACGGCTAACTACGTGCCAGCAGCCGCGGTAATACGTAGGTTGCAAGCGTTGTCCGGAATTACTGGGTGTAAAGGGCGTGTAGGCGGAGGAGCAAGTCAGATGTGAAATCCCGGGGCTCAACCCCGGAACTGCATTTGAAACTGTTCCCCTTGAGTATCGGAGAGGCAAGCGGAATTCCTAGTGTAGCGGTGAAATGCGTAGATATTAGGAGGAACACCAGTGGCGAAGGCGGCTTGCTGGACGACAACTGACGCTGAGG…	Bacteria;Firmicutes;Clostridia;Clostridiales;Ruminococcaceae	0	46	17	0
		CCTACGGGGGGCAGCAGTGAGGAATATTGGTCAATGGACGGAAGTCTGAACCAGCCAAGTAGCGTGCAGGATGACGGCCCTATGGGTTGTAAACTGCTTTTATGTGGGAATAAAGTGAGGGACGTGTCCCTTTTTGTAGGTACCACATGAATAAGGACCGGCTAATTCCGTGCCAGCAGCCGCGGTAATACGGAAGGTCCGGGCGTTATCCGGATTTATTGGGTTTAAAGGGAGCGTAGGCCGTCTTTTAAGCGTGTTGTGAAATACTGTCGCTCAACGACAGAGGTGCAGCGCGAACTGGGAGACTTGAGTGCGCGGAATGCAGGCGGAATTCGTCGTGTAGCGGTGAAATGCTTAGATATGACGAAGAACTCCGATTGCGAAGGCAGCTTGCAGTAG…	Bacteria;Bacteroidetes;Bacteroidia;Bacteroidales;Prevotellaceae;Prevotella	13	41	0	0		0.00398518		0.00383142	0.00322987			0.00273411				0.00398581			0.109051														0.0056984	0.00224027	0.00260607	0.0116328	0.00120253	0.721674	0.0014748
		CCTACGGGGGGCAGCAGTGAGGAATATTGGTCAATGGGCGAGAGCCTGAACCAGCCAAGTAGCGTGCAGGATGACGGCCCTATGGGTTGTAAACTGCTTTTATGCGGGGATAAAGTGAGTCACGTGTGGCTTATTGCAGGTACCGCATGAATAAGGACCGGCTAATTCCGTGCCAGCAGCCGCGGTAATACGGAAGGTCCGGGCGTTATCCGGATTTATTGGGTTTAAAGGGAGCGTAGGCCGTCTGGTAAGCGTGTTGTGAAATGTCGGGGCTCAACCTGGGCATTGCAGCGCGAACTGTCAGACTTGAGTGCGCGGGAAGTAGGCGGAATTCGTCGTGTAGCGGTGAAATGCTTAGATATGACGAAGAACTCCGATTGCGAAGGCAGCCTGCTGTAG…	Bacteria;Bacteroidetes;Bacteroidia;Bacteroidales;Prevotellaceae;Prevotella	11	39	0	0																9.48362	2.169	0.0318016	0.0387715	0.0512558									0.0056984		0.00521213	0.014541	0.00120253	1.07228	0.0014748
		CCTACGGGGGGCAGCAGTGAGGAATATTGGTCAATGGGCGAGAGCCTGAACCAGCCAAGTAGCGTGCAGGATGACGGCCCTATGGGTTGTAAACTGCTTTTATAAGGGAATAAAGTGGGTCACGTGTGACTTTTTGCATGTACCTTATGAATAAGGACCGGCTAATTCCGTGCCAGCAGCCGCGGTAATACGGAAGGTCCGGGCGTTATCCGGATTTATTGGGTTTAAAGGGAGCGTAGGCCGGAGATTAAGCGTGTTGTGAAATGTAGTGGCTCAACCTCTGCACTGCAGCGCGAACTGGTCTTCTTGAGTACGCACAACGTGGGCGGAATTCGTGGTGTAGCGGTGAAATGCTTAGATATCACGAAGAACTCCGATTGCGAAGGCAGCTCACGGGAG…	Bacteria;Bacteroidetes;Bacteroidia;Bacteroidales;Prevotellaceae;Prevotella	10	38	0	0		0.00398518		0.130268								0.00398581																	0.0273523	0.0112013	0.0338789	0.0407148	0.00962024	3.72524	0.0235967
		CCTACGGGAGGCAGCAGTGGGGAATATTGCACAATGGGCGCAAGCCTGATGCAGCAACGCCGCGTGAGGGAAGACGGTTTTCGGATTGTAAACCTTTGTCTTTGGTGAAGAAGAAAGTGACGGTAGCCAAGGAGGAAGCCACGGCTAACTACGTGCCAGCAGCCGCGGTAATACGTAGGTGGCAAGCGTTGTCCGGAATTACTGGGTGTAAAGGGAGCGCAGGCGGGACTGCAAGTTGGATGTGAAATACCGGGGCTCAACCCCGGAGCTGCATCCAAAACTGTAGTTCTTGAGTGAAGTAGAGGTAGGCGGAATTCCGAGTGTAGCGGTGAAATGCGTAGATATTCGGAGGAACACCAGTGGCGAAGGCGGCCTACTGGGCTTTAACTGACGCTGAGG…	Bacteria;Firmicutes;Clostridia;Clostridiales;Ruminococcaceae;Clostridium IV	4	32	0	0			0.00816993																																				0.108335
		CCTACGGGAGGCAGCAGTGAGGAATATTGGTCAATGGCCGTAAGGCTGAACCAGCCAAGTAGCGTGCAGGACGACGGCCCTATGGGTTGTAAACTGCTTTTATGTGGGGATAAACGACGGGACTTGTCCCGTTTTGCAGGTACCTCATGAATAAGGACCGGCTAATTCCGTGCCAGCAGCCGCGGTAATACGGAAGGTCCGGGCGTTATCCGGATTTATTGGGTTTAAAGGGAGCGTAGGCCGGACTTTAAGCGTGTTGTGAAAAACCGTCGCTCAACGACGGTCGTGCAGCGCGAACTGGAGTCCTTGAGTGCGCTGAAAGTGGGCGGAATTCGTGGTGTAGCGGTGAAATGCTTAGATATCACGAAGAACTCCGATTGCGAAGGCAGCCCACTGTAT…	Bacteria;Bacteroidetes;Bacteroidia;Bacteroidales;Prevotellaceae;Prevotella	0	28	0	0
		CCTACGGGAGGCAGCAGTGAGGAATATTGGTCAATGGGCGAGAGCCTGAACCAGCCAAGTAGCGTGCAGGATGACGGCCCTATGGGTTGTAAACTGCTTTTGTGCGGGAATAACGTCAGCCACGTGTGACTGAGTGCATGTACCGCATGAATAAGGACCGGCTAATTCCGTGCCAGCAGCCGCGGTAATACGGAAGGTCCGGGCGTTATCCGGATTTATTGGGTTTAAAGGGAGCGTAGGCCGCCTTTTAAGCGTGTTGTGAAATGCAGTCGCTCAACGTCTGCACTGCAGCGCGAACTGGAGGGCTTGAGTGCACGGGAAGCTGGCGGAATTCGTCGTGTAGCGGTGAAATGCTTAGATATGACGAAGAACCCCGATTGCGAAGGCAGCTGGCTGTAG…	Bacteria;Bacteroidetes;Bacteroidia;Bacteroidales;Prevotellaceae;Prevotella	0	28	0	0
		CCTACGGGAGGCAGCAGTGAGGAATATTGGTCAATGGGCGGAAGCCTGAACCAGCCAAGTCGCGTGAGGGAAGACGGTCCTACGGATTGTAAACCTCTTTTGTCGGGGAGCAAAGGGGCCATTCATGGCAGGATGAGCGTACCCGAAGAAAAAGCATCGGCTAACTCCGTGCCAGCAGCCGCGGTAATACGGAGGATGCGAGCGTTATCCGGATTTATTGGGTTTAAAGGGTGCGCAGGCGGACTGTCAAGTCAGCGGTAAAATTTCGGGGCTCAACCCCGTCCGGCCGTTGAAACTGGCAGACTGGAGTGCGGCAGAGGGATGCGGAATGCGAGGTGTAGCGGTGAAATGCATAGATATCGCGCAGAACTCCGATTGCGAAGGCAGCGTCCCATGCCG…	Bacteria;Bacteroidetes;Bacteroidia;Bacteroidales;Porphyromonadaceae;Barnesiella	0	28	0	0
		CCTACGGGAGGCAGCAGTGGGGAATATTGCACAATGGGGGGAACCCTGATGCAGCGACGCCGCGTGGAGGAAGAAGGTCTTCGGATTGTAAACTCCTGTTGTTAGGGACGATAATGACGGTACCTAACAAGGAAGCACCGGCTAACTACGTGCCAGCAGCCGCGGTAAAACGTAGGGTGCAAGCGTTGTCCGGAATTACTGGGTGTAAAGGGAGCGCAGGCGGGCATGCAAGTTGGAAGTGAAAACTATGGGCTCAACCCATAGCCTGCTTTCAAAACTGCGTGTCTTGAGTAGTGCAGAGGTAGGCGGAATTCCCGGTGTAGCGGTGGAATGCGTAGATATCGGGAGGAACACCAGTGGCGAAGGCGGCCTACTGGGCACCAACTGACGCTGAGGCTC…	Bacteria;Firmicutes;Clostridia;Clostridiales;Ruminococcaceae;Gemmiger	0	28	0	0
		CCTACGGGAGGCAGCAGTGGGGAATATTGCACAATGGGGGAAACCCTGATGCAGCGACGCCGCGTGAAGGAAGACGTATTTCGGTATGTAAACTTCTATCAGCAAGGAAGATGATGACGGTACTTGACTAAGAAGCCCCGGCTAACTACGTGCCAGCAGCCGCGGTAATACGTAGGGGGCAAGCGTTATCCGGATTTACTGGGTGTAAAGGGAGCGTAGGCGGCCATGCAAGTCAGAAGTGAAAGCCCGGGGCTCAACCCCGGGACTGCTTTTGAAACTGTAGGGCTAGATTGCCGGAGAGGTGAGCGGAATTCCTAGTGTAGCGGTGAAATGCGTAGATATTAGGAGGAACACCAGTGGCGAAGGCGGCTCACTGGACGGTAAATGACGCTGAGGCTC…	Bacteria;Firmicutes;Clostridia;Clostridiales;Lachnospiraceae	12	41	1	0	0.0441786					0.115062			0.0537201	0.0039336					0.00403894					0.00512558							0.0661288	0.0098668								0.00252173	0.0731172	0.0028177
		CCTACGGGAGGCAGCAGTGGGGAATATTGGGCAATGGGCGAAAGCCTTACCCAGCAATGCCGCGTGAGTGAAGAAGGTCTTCGGATTGTAAAGCTCTTTGATCAGGGACGAACACAATGACGGTACCTGAAGAACAAGCCCCGGCTAACTACGTGCCAGCAGCCGCGGTAATACGTAGGGGGCAAGCGTTGTCCGGAATGACTGGGCGTAAAGGGTGTGTAGGCGGGCTCGCAAGTTGGATGTGTAATACCCAGAGCTTAACTCGGGTGCTGCATCTGAAACTACGAGTCTTGAGTGTCGGAGAGGTAAGTGGAATTCCTAGTGTAGCGGTGGAATGCGTAGATATTAGGAGGAACATCAGTGGCGAAGGCGACTTACTGGACGATAACTGACGCTGAG…	Bacteria;Firmicutes;Clostridia;Clostridiales	11	38	0	0				0.0114943													0.226084	0.00265013			0.0907785	0.00174948	0.00104525		0.000824511												0.0152328	0.028177	0.140199	0.00800256
		CCTACGGGAGGCAGCAGTGGGGAATATTGCACAATGGGGGGAACCCTGATGCAGCCATGCCGCGTGAATGAAGAAGGCCTTCGGGTTGTAAAGTTCTTTCGGTGATGAGGAAGGTGTTTGTTTTAATAGAACAAACAATTGACGTTAGTCACAGAAGAAGCACCGGCTAACTCCGTGCCAGCAGCCGCGGTAATACGGAGGGTGCGAGCGTTAATCGGAATAACTGGGCGTAAAGGGCACGCAGGCGGTGACTTAAGTGAGATGTGAAAGCCCCGAGCTTAACTTGGGAATTGCATTTCATACTGGGTCGCTAGAGTACTTTAGGGAGGGGTAGAATTCCACGTGTAGCGGTGAAATGCGTAGAGATGTGGAGGAATACCGAAGGCGAAGGCAGCCCCT…	Bacteria;Proteobacteria;Gammaproteobacteria;Pasteurellales;Pasteurellaceae;Actinobacillus	0	27	0	0
		CCTACGGGAGGCAGCAGCTAAGAATATTCCGCAATGGAGGAAACTCTGACGGAGCAACGCCGCGTGGACGATGAAGGCCGGAAGGTTGTAAAGTCCTTTTATAATTGAGGAATAAGCGGGACAGGGAATGGTTCCGCGGTGACTGTAGATTATGAATAAGCACCGGCTAATTACGTGCCAGCAGCCGCGGTAACACGTAAGGTGCGAGCGTTATTCGGAATTATTGGGCGTAAAGGGCACGCAGGCGGCTTTGCAAGCTTGGTGTGAAATCTCAGGGCTCAACCCTGAAACTGCATTGAGAACTGCATGGCTAGAGTTAGTGAGGGGAAACCGGAATTCCAGGTGTAGGGGTGAAATCTGTAGATATCTGGAAGAACACCAATGGCGAAGGCAGGTTTC…	Bacteria;Spirochaetes;Spirochaetia;Spirochaetales;Spirochaetaceae;Treponema	0	27	0	0
		CCTACGGGTGGCAGCAGCTAAGAATATTCCGCAATGGAGGAAACTCTGACGGAGCGACGCCGCGTGGATGATGAAGGTCGGAAGATTGTAAAATCCTTTTATGACTGAGGAATAAGCCGGGTGAGAGAAACGCCTGGTGGTGACTGTAGGTCATGAATAAGCAACGGCTAATTACGTGCCAGCAGCCGCGGTAACACGTAAGTTGCGAGCGTTGTTCGGAATTATTGGGCGTAAAGGGCATGTAGGCGGTATTGCAAGCCTGGTGTGAAAGGCAGGGGCTCAACCTCTGGACTGCGCTGGGAACTGCGATACTAGAGTCGCTGAGGGGCAATCAGAATTCCAGGTGTAGGGGTGAAATCTGTAGATATCTGGAAGAATACCAATGGCGAAGGCAGGTTG…	Bacteria;Spirochaetes;Spirochaetia;Spirochaetales;Spirochaetaceae;Treponema	0	27	0	0
		CCTACGGGAGGCAGCAGTGGGGAATATTGCACAATGGGCGCAAGCCTGATGCAGCAACGCCGCGTGGAGGAAGACGGTTTTCGGATTGTAAACTCCTGTTCTTAGTGAAGAAAAATGACGGTAGCTAAGGAGCAAGCCACGGCTAACTACGTGCCAGCAGCCGCGGTAATACGTAGGTGGCAAGCGTTGTCCGGAATTACTGGGTGTAAAGGGAGCGCAGGCGGGGGAGCAAGTCAGCTGTGAAATCTATGGGCTTAACCCATAAACTGCAGTTGAAACTGTTCTTCTTGAGTGAAGTAGAGGTTGGCGGAATTCCGAGTGTAGCGGTGAAATGCGTAGATATTCGGAGGAACACCGGTGGCGAAGGCGGCCAACTGGGCTTTTACTGACGCTGAGGCT…	Bacteria;Firmicutes;Clostridia;Clostridiales;Eubacteriaceae;Eubacterium	20	49	2	0			0.179739				0.183658		0.00488365						0.064623			0.267663			0.000881345	0.00174948	0.251905	0.000664832	0.000824511							0.0654346	0.00120253	0.31555	0.0014748		0.493541	0.28177	0.16569	0.0560179	0.163721
		CCTACGGGAGGCAGCAGTGAGGAATATTGGTCAATGGGCGGAAGCCTGAACCAGCCAAGTAGCGTGCAGGACGACGGCCCTATGGGTTGTAAACTGCTTTTATGCGGGGATAAAGTGGGCCACGCGTGGCCTTTTGCAGGTACCGCATGAATAAGGACCGGCTAATTCCGTGCCAGCAGCCGCGGTAATACGGAAGGTCCGGGCGTTATCCGGATTTATTGGGTTTAAAGGGAGCGCAGGCCGCCGGGCAAGCGTGTTGTGAAATGCAGTCGCTCAACGTCTGCACTGCAGCGCGAACTGCCCAGCTTGAGTGCGCGCAACGTTGGCGGAATTCGCCGTGTAGCGGTGAAATGCTTAGATATGGCGAAGAACTCCGATTGCGAAGGCAGCTGACGGGTG…	Bacteria;Bacteroidetes;Bacteroidia;Bacteroidales;Prevotellaceae;Prevotella	15	41	0	0	0.00679671	0.0159407	0.00816993	0.0114943	0.00322987	0.011135	0.00390762	0.0136705	0.00976729	0.0157344	0.00902486	0.00797162	0.0193442	0.0219877	2.56472
		CCTACGGGAGGCAGCAGTGGGGAATATTGGGCAATGGGCGAAAGCCTGACCCAGCAACGCCGCGTGAAGGAAGAAGGTCTTCGGATTGTAAACTTTTGTCTTATGGGACGATAATGACGGTACCATAGGAGGAAGCCACGACTAACTACGTGCCAGCAGTCGCGGTAATACGTAGGTGGCGAGCGTTATCCGGAATTATTGGGTGTAAAGGGTGCGTAGGCGGGACGTAAAGTCAGATGTGAAATGCGGAGGCTCAACCTCCGAACTGCATTTGAAACTTACGTTCTTGAGTGGAGTAGAGGCAAGCGGAATTCCCGGTGTAGCGGTGAAATGCATAGATATCGGGAGGAACACCAGTGGCGAAGGCGGCTTGCTGGGCTTTTACTGACGCTGAGGCAC…	Bacteria;Firmicutes;Clostridia;Clostridiales;Ruminococcaceae	15	41	0	0			0.0285948	0.00383142												0.00427287	0.899039	0.00795039	0.00276939	0.00512558	0.0405419	0.00174948	0.00104525	0.0452086	0.000824511				0.0148158										0.00637267	0.072023
		CCTACGGGGGGCAGCAGTGGGGAATATTGCACAATGGGGGGAACCCTGATGCAGCCATGCCGCGTGAATGAAGAAGGCCTTCGGGTTGTAAAGTTCTTTCGGTGATGAGGAAGGCAACTACTTTAATAGAGTAGTTGATTGACGTTAGTCACAGAAGAAGCACCGGCTAACTCCGTGCCAGCAGCCGCGGTAATACGGAGGGTGCGAGCGTTAATCGGAATAACTGGGCGTAAAGGGCACGCAGGCGGTGACTTAAGTGAGATGTGAAAGCCCCGGGCTTAACCTGGGAATTGCATTTCATACTGGGTCGCTAGAGTACTTTAGGGAGGGGTAGAATTCCACGTGTAGCGGTGAAATGCGTAGAGATGTGGAGGAATACCGAAGGCGAAGGCAGCCCCT…	Bacteria;Proteobacteria;Gammaproteobacteria;Pasteurellales;Pasteurellaceae;Actinobacillus	0	26	0	0
		CCTACGGGGGGCAGCAGTGAGGAATATTGGACAATGGAGGCAACTCTGATCCAGCCATGCCGCGTGAAGGACTAAGGCCCTATGGGTCGTAAACTTCTTTTGACGCAGAGCAATAAGGATTACGTGTAGTCTGATGAGAGTATGCGTCGAATAAGCATCGGCTAACTCCGTGCCAGCAGCCGCGGTAATACGGAGGATGCAAGCGTTATCCGGATTTATTGGGTTTAAAGGGTGCGTAGGCGGATGGGTAAGTCAGCGGTGAAATGTCCCGGCTCAACCGGGGAACTGCCATTGATACTGCCTGTCTTGAATGCGGATGCCGTGGGAGGAATGTGTAGTGTAGCGGTGAAATGCATAGATATTACACAGAACACCGATTGCGAAGGCATCTCACGAATC…	Bacteria;Bacteroidetes;Flavobacteriia;Flavobacteriales;Flavobacteriaceae;Ornithobacterium	0	26	0	0
		CCTACGGGAGGCAGCAGTGAGGAATATTGGTCAATGGCCGTAAGGCTGAACCAGCCAAGTAGCGTGAAGGATGACCGCCCTACGGGTCGTAAACTTCTTTTATAAGGGAATAACACCTCCCACGTGTGGGAGGCTGCATGTACCTTATGAATAAGCATCGGCTAACTCCGTGCCAGCAGCCGCGGTAATACGGAGGATGCGAGCGTTATCCGGATTTATTGGGTTTAAAGGGAGCGCAGACGGGCGATTAAGTCAGTTGTGAAATGCCGCGGCTCAACCGTGGACTTGCAGTTGATACTGGTTGCCTTGAGTGCGGTTGAGGCACGCGGAATTCGTGGTGTAGCGGTGAAATGCTTAGATATCACGAAGAACCCCGATTGCGAAGGCAGCGTGCCAAGC…	Bacteria;Bacteroidetes;Bacteroidia;Bacteroidales;Bacteroidaceae;Bacteroides	0	26	0	0
		CCTACGGGGGGCTGCAGTGGGGAATATTGGGCAATGGGCGCAAGCCTGACCCAGCAACGCCGCGTGAAGGAAGAAGGCTTTCGGGTTGTAAACTTCTTTTACCAGGGACGAAGAACGTGACGGTACCTGGAGAAAAAGCCACGGCTAACTACGTGCCAGCAGCCGCGGTAATACGTAGGTGGCAAGCGTTGTCCGGATTTACTGGGTGTAAAGGGCGTGTAGGCGGGGCTGCAAGTCAGAAGTGAAATCTATGGGCTTAACCCATAAACTGCTTTTGAAACTGTGGCTCTTGAGTATCGGAGAGGCAGGCGGAATTCCTAGTGTAGCGGTGAAATGCGTAGATATTAGGAGGAACACCAGTGGCGAAGGCGGCCTGCTGGACGACAACTGACGCTGAGG…	Bacteria;Firmicutes;Clostridia;Clostridiales;Ruminococcaceae	7	34	1	0			0.00816993				0.00390762										0.00176629				0.00352538											0.0029082		0.00876527
		CCTACGGGTGGCAGCAGTGGGGAATATTGCACAATGGGCGAAAGCCTGATGCAGCGACGCCGCGTGAGCGAAGAAGTATTTCGGTATGTAAAGCTCTATCAGCAGGGAAGAAAATGACGGTACCTGACTAAGAAGCCCCGGCTAACTACGTGCCAGCAGCCGCGGTAATACGTAGGGGGCAAGCGTTATCCGGATTTACTGGGTGTAAAGGGAGCGTAGACGGAAAGGCAAGTCTGATGTGAAAATCCGGGGCTCAACCGCGGAACTGCATTGGAAACTGTTTTTCTTGAGTGCCGGAGGGGTAAGCGGAATTCCTAGTGTAGCGGTGAAATGCGTAGATATTAGGAGGAACACCAGTGGCGAAGGCGGCTTACTGGACGGTAACTGACGTTGAGGCTC…	Bacteria;Firmicutes;Clostridia;Clostridiales;Lachnospiraceae	23	48	0	0						0.0185584		0.0136705	0.0488365		0.0541492		0.0628687		0.0201947	0.0213643	0.0141303	0.00265013	0.0443103				0.00627149	0.00265933					0.00341904	0.0033604	0.0117273	0.0029082				0.0596809	0.0304655	0.0197239	0.00955901	0.00800256		0.00193461
		CCTACGGGAGGCTGCAGTGAGGAATATTGGTCAATGGACGGAAGTCTGAACCAGCCAAGTAGCGTGCAGGACGACGGCCCTCCGGGTTGTAAACTGCTTTTAGTTGGGAATAAAGTGCGGGACGCGTCCCGTTTTGTATGTACCATCAGAAAAAGGACCGGCTAATTCCGTGCCAGCAGCCGCGGTAATACGGAAGGTCCGGGCGTTATCCGGATTTATTGGGTTTAAAGGGAGCGCAGGCGGGCTTTTAAGTCAGTTGTGAAATACGGCGGCTCAACCGTCGGACTGCAGTTGATACTGGAAGCCTTGAGTTCGCACAGGGATGCCGGAATTCATGGTGTAGCGGTGAAATGCTCAGATATCATGAAGAACTCCGATCGCGAAGGCAGGCATCCGGGG…	Bacteria;Bacteroidetes;Bacteroidia;Bacteroidales;Prevotellaceae;Alloprevotella	0	25	0	0
		CCTACGGGAGGCTGCAGTGGGGAATATTGCACAATGGGGGAAACCCTGATGCAGCGACGCCGCGTGAGTGAAGAAGTATTTCGGTATGTAAAGCTCTATCAGCAGGAAAGAAAATGACGGTACCTGACTAAGAAGCCCCGGCTAACTACGTGCCAGCAGCCGCGGTAATACGTAGGGGGCAAGCGTTATCCGGATTTACTGGGTGTAAAGGGAGCGTAGACGGTTGTGCAAGTCTGAAGTGAAATGCGGGGGCTCAACCCCTGAACGGCTTTGGAAACTGTATAACTAGAGTGCAGGAGAGGTAAGTGGAATTCCTAGTGTAGCGGTGAAATGCGTAGATATTAGGAGGAACACCAGTGGCGAAGGCGGCTTACTGGACTGTAACTGACGTTGAGGCTC…	Bacteria;Firmicutes;Clostridia;Clostridiales;Lachnospiraceae;Clostridium XlVa	13	39	1	0		0.00398518	0.563725	0.0229885		0.0890802			0.00244182						0.0282725	0.0128186	0.00176629				0.00176269						0.0396773							0.00146088								0.00193461
		CCTACGGGAGGCAGCAGTAGGGAATATTGCACAATGGGGGAAACCCTGATGCAGCCATGCCGCGTGTGTGAAGAAGGCCTTCGGGTTGTAAAGCACTTTCAGTGGGGAGGAAACACTGACGTTACCCACAGAAGAAGCACCGGCTAACTCCGTGCCAGCAGCCGCGGTAATACGGAGGGTGCAAGCGTTAATCGGAATAACTGGGCGTAAAGGGCATGTAGGCGGAAAGGTAAGTAGGATGTGAAATACCCGGGCTCAACCTGGGTTGGTCATTCTAAACTGTCTTTCTAGAGTATTGCAGAGGGAGATGGAATTTCAGGTGTAGCGGTGGAATGCGTAGATATCTGAAAGAACACCAGAGGCGAAGGCGGTCTCCTGGGCAAATACTGACGCTGAGGT…	Bacteria;Proteobacteria;Gammaproteobacteria;Aeromonadales;Succinivibrionaceae;Anaerobiospirillum	0	26	0	1
		CCTACGGGGGGCAGCAGTGGGGAATATTGCACAATGGGGGAAACCCTGATGCAGCGACGCCGCGTGAGCGAAGAAGTATTTCGGTATGTAAAGCTCTATCAGCAAGGAAGATAATGACGGTACTTGACTAAGAAGCTCCGGCTAAATACGTGCCAGCAGCCGCGGTAATACGTATGGAGCAAGCGTTATCCGGATTTACTGGGTGTAAAGGGAGCGTAGACGGTGTGGCAAGTCTGATGTGAAAGCCCGGGGCTCAACCCCGGAACTGCATTGGAAACTGTCGTACTAGAGTGCAGGAGAGGTAAGCGGAATTCCTAGTGTAGCGGTGAAATGCGTAGATATTAGGAGGAACACCAGTGGCGAAGGCGGCTTACTGGACTGTAACTGACGTTGAGGCTC…	Bacteria;Firmicutes;Clostridia;Clostridiales;Lachnospiraceae;Lachnospiracea_incertae_sedis	0	26	1	0
		CCTACGGGGGGCAGCAGTGGGGAATATTGGGCAATGGGGGAAACCCTGACCCAGCAACGCCGCGTGAGGGAAGAAGGTTTTCGGATTGTAAACCTCTGTCCTAAGAGAAGAGGGGAAGACGGTATCTTAGGAGGAAGCCCCGGCTAACTACGTGCCAGCAGCCGCGGTAATACGTAGGGGGCGAGCGTTGTCCGGAATGATTGGGCGTAAAGGGCGTGTAGGCGGCTTTATAAGTCTGGAGTGAAAGTCCTGTTTTCAAGATGGGAATTGCTTTGGATACTGTAGGGCTTGAGTGCAGGAGAGGTTATCGGAATTCCCGGTGTAGCGGTGAAATGCGTAGAGATCGGGAGGAACACCAGTGGCGAAGGCGGGTAACTGGACTGCAACTGACGCTGAGGC…	Bacteria;Firmicutes;Clostridia;Clostridiales	15	39	0	0			0.00408497	0.187739			0.00390762					0.00398581			0.0767398		0.561679	0.00530026		0.00512558	0.103999			0.000664832						0.00112013		0.0189033		0.0131479				0.123979
		CCTACGGGAGGCAGCAGTGGGGAATATTGGGCAATGGGCGAAAGCCTGACCCAGCAACGCCGCGTGAGGGAAGAAGGCCTTCGGGTTGTAAACCTCTGTCCTTAGTGACGAAGGAAGTGACGGTAGCTAAGGAGGAAGCCCCGGCTAACTACGTGCCAGCAGCCGCGGTAATACGTAGGGGGCGAGCGTTGTCCGGAATTACTGGGCGTAAAGGGTGCGTAGGCGGTACTTTAAGTTGGATGTGAAATCCCCGGGCTTAACCTGGGGCCTGCATCCAATACTGGAGAACTAGAGTGCAGGAGAGGGAAGCGGAATTCCTAGTGTAGCGGTGAAATGCGTAGATATTAGGAAGAACACCAGTGGCGAAGGCGGCTTTCTGGACTGTAACTGACGCTGAGG…	Bacteria;Firmicutes;Clostridia;Clostridiales	7	31	0	0			0.00408497	0.0766284																	0.67511	0.00349895	0.00836199	0.00265933	0.00577158
		CCTACGGGAGGCAGCAGTGGGGAATATTGCACAATGGGGGAAACCCTGATGCAGCGATGCCGCGTGGAGGAAGAAGGTTTTCGGATTGTAAACTCCTGTCTTAAAGGACGAATAGATGACGGTACTTTAGGAGGAAGCTCCGGCTAACTACGTGCCAGCAGCCGCGGTAATACGTAGGGAGCGAGCGTTGTCCGGAATTACTGGGTGTAAAGGGAGCGTAGGCGGGATTGCAAGTCAGATGTGAAAACTATGGGCTTAACCCATAGACTGCATTTGAAACTGTAGTTCTTGAGTGAAGTAGAGGTAAGCGGAATTCCTGGTGTAGCGGTGAAATGCGTAGATATCAGGAGGAACATCGGTGGCGAAGGCGGCTTACTGGGCTTTTACTGACGCTGAGGC…	Bacteria;Firmicutes;Clostridia;Clostridiales;Ruminococcaceae;Ruminococcus	1	25	0	0																																		0.302402
		CCTACGGGAGGCAGCAGTGAGGAATATTGGTCAATGGACGGGAGTCTGAACCAGCCAAGTAGCGTGCAGGACGACGGCCCTATGGGTTGTAAACTGCTTTTATAGGGGGATAAAGTGTGCCACGTGTGGCATATTGCAGGTACCCTATGAATAAGGACCGGCTAATTCCGTGCCAGCAGCCGCGGTAATACGGAAGGTCCGGGCGTTATCCGGATTTATTGGGTTTAAAGGGAGCGTAGGCCGTCTTATAAGCGTGTTGTGAAATGTCGGGGCTCAACCTGGGCATTGCAGCGCGAACTGTGAGACTTGAGTGCGCAGGAAGTAGGCGGAATTCGTCGTGTAGCGGTGAAATGCTTAGATATGACGAAGAACTCCGATTGCGAAGGCAGCCTGCTGTAG…	Bacteria;Bacteroidetes;Bacteroidia;Bacteroidales;Prevotellaceae;Prevotella	19	44	1	0	0.0645687	0.0358666	0.0326797	0.0268199	0.0452182	0.0519635	0.0507991	0.0464798	0.0244182	0.0039336	0.0360995	0.0438439	0.0290163	0.0439754	9.21281														0.00227936	0.00112013		0.0014541		0.274645
		CCTACGGGGGGCAGCAGTGAGGAATATTGGTCAATGGGCGCAAGCCTGAACCAGCCAAGTAGCGTGAGGGAAGACTGCCCTACGGGTTGTAAACCTCTTTTGTTTGGGAATAAAGTGCGGGACGTGTCCCGCATTGCATGTACCATTTGAATAAGGACCGGCTAATTCCGTGCCAGCAGCCGCGGTAATACGGAAGGTCCGGGCGTTATCCGGATTTATTGGGTTTAAAGGGAGCGCAGGCCGTGGGTTAAGCGTGTCGTGAAATTCCGTCGCTCAACGGCGGACGTGCGGCGCGAACTGGTCCACTTGAGTACGCGGGACGTTGGCGGAATTCGTGGTGTAGCGGTGAAATGCTTAGATATCACGAAGAACTCCGATTGCGAAGGCAGCTGACGGTAG…	Bacteria;Bacteroidetes;Bacteroidia;Bacteroidales;Prevotellaceae;Prevotella	15	39	1	0		0.00398518	0.00408497	0.00766284		0.00742335	0.00390762	0.00273411	0.00488365			0.00797162		0.00439754	0.993578																						5.5173	0.0112708	0.0159317	0.0400128	0.0251879
		CCTACGGGTGGCAGCAGTGGGGAATATTGCACAATGGGGGAAACCCTGATGCAGCAACGCCGCGTGAGTGATGACGGTCTTCGGATTGTAAAGCTCTGTCTTTAGGGACGATAATGACGGTACCTAAGGAGGAAGCCACGGCTAACTACGTGCCAGCAGCCGCGGTAATACGTAGGTGGCAAGCGTTGTCCGGATTTACTGGGCGTAAAGGGAGCGTAGGCGGATTTTTAAGTGGGATGTGAAATACCCGGGCTCAACCTGGGTGCTGCATTCCAAACTGGAAGTCTAGAGTACAGGAGGGGAAAGCGGAATTCCTAGTGTAGCGGTGAAATGCGTAGAGATTAGGAAGAACACCAGTGGCGAAGGCGGCTTTCTGGACTGTAACTGACGCTGAGGCTC…	Bacteria;Firmicutes;Clostridia;Clostridiales;Clostridiaceae 1;Clostridium sensu stricto	16	43	3	1	0.00339836										0.031587			0.00439754		0.0106822	0.529886	0.233211		0.00256279	0.0211523	0.000874738			0.000824511	0.00893017	0.0396773	0.0098668										0.177515				0.00967305
		CCTACGGGAGGCAGCAGTGGGGAATATTGGGCAATGGGCGAAAGCCTGACCCAGCGACGCCGCGTGAGGGAAGAAGGTCTTCGGATTGTAAACCTTTGTTGATAGGGACGATAATGACGGTACCTATCGAGGAAGCCACGGCTAACTACGTGCCAGCAGCCGCGGTAATACGTAGGTGGCAAGCGTTATCCGGATTTACTGGGTGTAAAGGGTGTGTAGGCGGGACTGCAAGTCAGATGTGAAAATTATGGGCTCAACTCATAACCTGCATTTGAAACTGTGGTTCTTGAGAGTCGGAGGGGTAATTGGAATTCCCGGTGTAGCGGTGAAATGCGTAGATATCGGGAGGAACACCGGTGGCGAAGGCGGATTACTGGACGACCACTGACGCTGAGACAC…	Bacteria;Firmicutes;Clostridia;Clostridiales;Ruminococcaceae	6	28	0	0				0.045977				0.00273411													0.00264403																	0.600169		0.00800256	0.00419798
		CCTACGGGAGGCTGCAGTGGGGAATATTGGGCAATGGGGGAAACCCTGACCCAGCAACGCCGCGTGAGGGAAGAAGGCCTTCGGGTTGTAAACCTCTTTTACCAGGGACGAAGGACGTGACGGTACCTGGAGAAAAAGCAACGGCTAACTACGTGCCAGCAGCCGCGGTAATACGTAGGTTGCAAGCGTTGTCCGGATTTACTGGGTGTAAAGGGCGTGTAGGCGGAGATGCAAGTTGGGAGTGAAATCCCGGGGCTCAACCCCGGAACTGCTTTCAAAACTGTATCCCTTGAGTATCGGAGAGGCAAGCGGAATTCCTAGTGTAGCGGTGAAATGCGTAGATATTAGGAGGAACACCAGTGGCGAAGGCGGCTTGCTGGACGACAACTGACGCTGAGG…	Bacteria;Firmicutes;Clostridia;Clostridiales;Ruminococcaceae	4	43	17	0																	0.00529886		0.00553879																				0.00318634			0.00193461
		CCTACGGGTGGCAGCAGTGGGGAATATTGGGCAATGGAGGCAACTCTGACCCAGCAATGCCGCGTGAGCGATGAAGGTAGTTTTATTGTAAAGCTCTTTTCTCAGGAACGAACAAATGACGGTACCTGAGGAATAAGCCCCGGCTAACTACGTGCCAGCAGCCGCGGTAATACGTAGGGGGCGAGCGTTGTCCGGAATGACTGGGCGTAAAGGGTGTGTAGGTGGTTTGATAAGTTAGATGTGTAATACCCAGGGCTTAACTCGGGTGCTGCATCTAAAACTGTTAGACTTGAGTACTGGAGAGGATAGTGGAATTCCTAGTGTAGCGGTGGAATGCGTAGATATTAGGAGGAACATCAGTGGCGAAGGCGACTATCTGGACAGCAACTGACACTGAGG…	Bacteria;Firmicutes;Clostridia;Clostridiales	10	31	0	0			0.00408497	0.0996169												0.00213643	0.64646				0.0246776	0.000874738		0.000664832														0.662158	0.00318634		0.00419798
		CCTACGGGAGGCAGCAGTGAGGAATATTGGTCAATGGGCGGAAGCCTGAACCAGCCATGCCGCGTGCGGGAAGGAGGCCCTATGGGCTGTGAACCGCTTTTGCCTGGGGGCAATAAGGGCGTCGCGCACGTCCGATGAGAGTACCAGGGGAATAAGCATCGGCTAACTCCGTGCCAGCAGCCGCGGTAATACGGGGGATGCGAGCGTTATCCGGATTCATTGGGTTTAAAGGGTGCGTAGGCTGTGCGTCAAGTCAGGGGTGAAATTCCGGGGCTCAACTCCGGGGCTGCCCTTGATACTGTCGCGCTGGAGTGCGGATGCCGCCGGAGGAATGAGTGGTGTAGCGGTGAAATGCTTAGATATCACTCAGAACACCGATTGCGAAGGCATCTGGCGAAT…	Bacteria;Bacteroidetes	14	40	5	0				0.329502			0.00390762	0.00546822							0.0525062						0.354301	0.000874738	0.004181	0.00398899	0.000824511				0.00113968		0.00130303	0.0014541		0.16654	0.0014748
		CCTACGGGTGGCTGCAGTGGGGAATATTGGTCAATGGGCGCAAGCCTGATGCAGCAACGCCGCGTGAAGGAAGACGGTCTTCGGATTGTAAACTTCTGTTCTTAGTGAAGAAAAATGACGGTAGCTAAGGAGCAAGCCACGGCTAACTACGTGCCAGCAGCCGCGGTAATACGTAGGTGGCAAGCGTTGTCCGGAATTACTGGGTGTAAAGGGAGCGCAGGCGGGAGAGCAAGTCAGCTGTGAAATCCATGGGCTTAACCCATGAACTGCAGTTGAAACTGTTTTTCTTGAGTGAAGTAGAGGTTGGCGGAATTCCGAGTGTAGCGGTGAAATGCGTAGATATTCGGAGGAACACCGGTGGCGAAGGCGGCCAACTGGGCTTTTACTGACGCTGAGGCT…	Bacteria;Firmicutes;Clostridia;Clostridiales	9	31	2	0																						0.000874738	0.025086							0.00112013		0.0014541	0.00120253	0.109566				0.028177	0.0350497
		CCTACGGGAGGCAGCAGTGGGGAATATTGGGCAATGGACGCAAGTCTGACCCAGCAACGCCGCGTGAAGGAAGAAGGCTTTCGGGTTGTAAACTTCTTTTGTCAGGGAACAGTAGAAGAGGGTACCTGACGAATAAGCCACGGCTAACTACGTGCCAGCAGCCGCGGTAATACGTAGGTGGCAAGCGTTGTCCGGATTTACTGGGTGTAAAGGGCGTGTAGCCGGAGAGACAAGTCAGATGTGAAATCCGCGGGCTCAACCCGCGAACTGCATTTGAAACTGTTTCCCTTGAGTATCGGAGAGGTAACCGGAATTCCTAGTGTAGCGGTGAAATGCGTAGATATTAGGAAGAACACCAGTGGCGAAGGCGGGTTACTGGACGACAACTGACGGTGAGGC…	Bacteria;Firmicutes;Clostridia;Clostridiales;Ruminococcaceae;Oscillibacter	10	40	10	0			0.0122549												0.0201947				0.0110776		0.00176269	0.00612316	0.183964	0.0857633	0.000824511					0.00560067				0.00146088
		CCTACGGGAGGCAGCAGTGGGGAATATTGGGCAATGGGCGAAAGCCTGACCCAGCGACGCCGCGTGAGGGAAGAAGGTCTTCGGATTGTAAACCTTAGTTAGCAGGGAAGAAGAAAGTGACGGTACCTGCAGAGAAAGCCACGGCTAACTACGTGCCAGCAGCCGCGGTAATACGTAGGTGGCGAGCGTTATCCGGAATTACTGGGTGTAAAGGGTGTGTAGGCGGGCAAACAAGTCAGATGTGAAAACTATGGGCTTAACCCATAGCCTGCATTTGAAACTGTATGTCTTGAGGATGGGAGAGGTAAATGGAATTCCCGGTGTAGCGGTGAAATGCGTAGATATCGGGAGGAACACCAGTGGCGAAGGCGGTTTACTGGACCATTACTGACGCTGAGA…	Bacteria;Firmicutes;Clostridia;Clostridiales;Ruminococcaceae	6	25	0	0																0.00854573	0.00706514												0.00113968			0.029082
		CCTACGGGAGGCAGCAGTGGGGAATATTGCACAATGGGCGAAAGCCTGATGCAGCAACGCCGCGTGAGCGAAGAAGGTCTTCGGATCGTAAAGCTCTGTCCTTGGGGAAGATAATGACGGTACCCTTGGAGGAAGCCCCGGCTAACTACGTGCCAGCAGCCGCGGTAATACGTAGGGGGCAAGCGTTATCCGGAATTATTGGGCGTAAAGAGTGCGTAGGTGGTTACCTAAGCAGGGGGTGAAAGGCATTGGCTTAACCAATGTTAGCCCCCTGAACTGGGCTACTTGAGTGCAGGAGAGGAAAGCGGAATTCCTAGTGTAGCGGTGAAATGCGTAGATATTAGGAGGAACACCAGTGGCGAAGGCGGCTTTCTGGACTGTTACTGACACTGAGGCACG…	Bacteria;Firmicutes;Clostridia;Clostridiales;Clostridiales_Incertae Sedis XIII	29	50	2	0	0.0101951		0.00408497	0.0613027		0.00371168	0.00781525	0.00273411	0.00732547	0.0039336		0.00398581	0.00967212		0.00807787	0.00854573	0.201357	0.00795039		0.0179395	0.0440672	0.00174948	0.00104525	0.00664832	0.000824511	0.0178603			0.00341904			0.0029082		0.0861918	0.0014748			0.126796	0.0318634	0.0640205
		CCTACGGGAGGCTGCAGTGGGGAATATTGGGCAATGGGCGAAAGCCTGACCCAGCGACGCCGCGTGAGGGAAGAAGGTCTTCGGATTGTAAACCTCTTTCAGCAGGGAAGAAGAAAGTGACGGTACCTGCAGAAGAAGTCACGGCTAACTACGTGCCAGCAGCCGCGGTAATACGTAGGTGGCGAGCGTTATCCGGAATTACTGGGTGTAAAGGGTGTGTAGGCGGGGTGTCAAGTCAGATGTGAAAACTGTGGGCTTAACCCACAAACTGCATTTGAAACTGATACTCTTGAGAGTGGGAGAGGTAAACGGAATTCCTGGTGTAGTAGTGAAATGCGTAGATATCAGGAGGAACACCGGTGGCGAAGGCGGTTTACTGGACCACAACTGACGCTGAGA…	Bacteria;Firmicutes;Clostridia;Clostridiales	13	31	0	0				0.0574713					0.041511	0.0314688						0.0277736	0.012364		0.00276939		0.0220336					0.00893017		0.0296004						0.0438263				0.0253593		0.0160051
		CCTACGGGAGGCAGCAGTGGGGAATATTGCACAATGGGGGAAACCCTGATGCAGCGACGCCGCGTGAGTGAAGAAGTATTTCGGTATGTAAAGCTCTATCAGCAGGGAAGAAAATGACGGTACCTGACTAAGAAGCCCCGGCTAACTACGTGCCAGCAGCCGCGGTAATACGTAGGGGGCAAGCGTTATCCGGATTTACTGGGTGTAAAGGGAGCGTAGACGGCGGTGCAAGTCTGATGTGAAAGCCCGGGGCTCAACCCTGGAACTGCATTGGAAACTGTACTGCTAGAGTGCAGGAGAGGTAAGCGGAATTCCTAGTGTAGCGGTGAAATGCGTAGATATTAGGAGGAACACCAGTGGCGAAGGCGGCTTACTGGACTGTAACTGACGTTGAGGCTC…	Bacteria;Firmicutes;Clostridia;Clostridiales;Lachnospiraceae;Clostridium XlVa	22	45	5	0	0.0747638	1.99657	0.0163399	0.00766284	0.0839766		0.00390762	0.00273411							0.0161557						0.0149829	0.0148705	0.102434	0.00930764	1.11969	0.00893017	0.0132258			0.0156819	0.00521213	0.0014541	0.0300633			0.271506	0.0182793				0.00419798
		CCTACGGGAGGCAGCAGTGGGGGATATTGCGCAATGGGGGCAACCCTGACGCAGCAACGCCGCGTGAACGATGAAGGTCTTCGGATTGTAAAGTTCTTTTATTAAGGACGAAGAAGTGACGGTACTTAATGAATAAGCTCCGGCTAACTACGTGCCAGCAGCCGCGGTAATACGTAGGGAGCAAGCGTTGTCCGGATTTACTGGGTGTAAAGGGTGCGTAGGCGGCAGAGCAAGTCAGATGTGAAATCCGTGGGCTTAACCCACGAACTGCATTTGAAACTGTTTTGCTTGAGTGAAGTAGAGGCAGGCGGAATTCCCTGTGTAGCGGTGAAATGCGTAGAGATAGGGAGGAACACCAGTGGCGAAGGCGGCCTGCTGGGCTTTAACTGACGCTGAGGC…	Bacteria;Firmicutes;Clostridia;Clostridiales;Ruminococcaceae;Ruminococcus	0	34	16	0
		CCTACGGGAGGCAGCAGTGGGGAATATTGGGCAATGGGCGCAAGCCTGACCCAGCAACGCCGCGTGAGGGAAGAAGGTTTTCGGATTGTAAACCTCTGTCGCAGAAGACGAAGGAAGTGACGGTATTCTGTGAGGAAGCCCCGGCTAACTACGTGCCAGCAGCCGCGGTAATACGTAGGGGGCGAGCGTTGTCCGGAATTACTGGGCGTAAAGGGAGCGTAGGCGGTCTGATAAGTTGGATGTGAAATACCCGGGCTTAACTTGGGGGGTGCATCCAATACTGTTGGACTAGAGTACAGGAGAGGAAAGCGGAATTCCTAGTGTAGCGGTGAAATGCATAGATATTAGGAGGAACATCGGTGGCGAAGGCGGCTTTCTGGACTGCAACTGACGCTGAGG…	Bacteria;Firmicutes;Clostridia;Clostridiales	23	40	0	0				0.0114943	0.00322987			0.00820232	0.185579	0.019668				0.00439754	0.347348	0.0128186	0.0459234	0.00530026	0.00276939		0.13749	0.000874738	0.00313575							0.00112013			0.00120253	0.15047			0.551426	0.115526	0.305888	0.432138	0.0125939
		CCTACGGGAGGCTGCAGTGAGGAATATTGGTCAATGGGCGAGAGCCTGAACCAGCCAAGTAGCGTGCAGGATGACGGCCCTATGGGTTGTAAACTGCTTTTATAGGGGAATAAAGTGAGCCACGTGTGGTTTTTTGCATGTACCCTATGAATAAGGACCGGCTAATTCCGTGCCAGCAGCCGCGGTAATACGGAAGGTCCGGGCGTTATCCGGATTTATTGGGTTTAAAGGGAGCGTAGGCCGGAGATTAAGCGTGTTGTGAAATGTAGATGCTCAACATCTGCACTGCAGCGCGAACTGGTTTCCTTGAGTACGCATAAAGTGGGCGGAATTCGTGGTGTAGCGGTGAAATGCTTAGATATCACGAAGAACTCCGATTGCGAAGGCAGCTCACTGGGG…	Bacteria;Bacteroidetes;Bacteroidia;Bacteroidales;Prevotellaceae;Prevotella	17	34	0	0				0.0153257											0.165596						0.000881345			0.00265933					0.0056984	0.00448054	0.00260607	0.314086		1.03576	0.00442439		0.179747	0.166244	0.420596	1.73656	0.285462
		CCTACGGGAGGCAGCAGTGGGGAATATTGGGCAATGGGCGAAAGCCTGACCCAGCAACGCCGCGTGAAGGAAGAAGGTCTTCGGATTGTAAACTTCTTTTATCAGGGACGAAGTAAGTGACGGTACCTGATGAATAAGCCACGGCTAACTACGTGCCAGCAGCCGCGGTAATACGTAGGTGGCAAGCGTTATCCGGATTTACTGGGTGTAAAGGGCGCGTAGGCGGGGATACAAGTCAGATGTGAAATCTATGGGCTTAACCCATAAACTGCATTTGAAACTGTATCTCTTGAGTGTCGGAGAGGTAGACGGAATTCCTAGTGTAGCGGTGAAATGCGTAGATATTAGGAGGAACACCAGTGGCGAAGGCGGTCTACTGGACGATAACTGACGCTGAGG…	Bacteria;Firmicutes;Clostridia;Clostridiales;Ruminococcaceae	28	46	1	0	0.0135934	0.00398518	0.433007	0.766284		0.0148467	0.0117229	0.00820232	0.0683711	0.0078672	0.00902486	0.0119574	0.00967212	0.0219877	1.19956	0.0897302	1.11982	0.00530026			1.00826	0.0227432	0.020905	1.15016	0.0107186						0.00130303			0.0569742			0.0060931		0.00637267	0.0480154
		CCTACGGGAGGCAGCAGTGGGGAATCTTCCGCAATGGACGAAAGTCTGACGGAGCAACGCCGCGTGAACGATGACGGCCTTCGGGTTGTAAAGTTCTGTTATACGGGACGAATGGCGTAGCGGTCAATACCCGTTACGAGTGACGGTACCGTAAGAGAAAGCCACGGCTAACTACGTGCCAGCAGCCGCGGTAATACGTAGGTGGCAAGCGTTGTCCGGAATTATTGGGCGTAAAGGGCGCGCAGGCGGCGTCGTAAGTCGGTCTTAAAAGTGCGGGGCTTAACCCCGTGAGGGGACCGAAACTGCGATGCTAGAGTATCGGAGAGGAAAGCGGAATTCCTAGTGTAGCGGTGAAATGCGTAGATATTAGGAGGAACACCAGTGGCGAAAGCGGCTTTC…	Bacteria;Firmicutes;Negativicutes;Selenomonadales;Veillonellaceae;Megasphaera	1	29	12	0																																										0.0541691
		CCTACGGGGGGCAGCAGTGGGGAATATTGCACAATGGGGGAAACCCTGATGCAGCAACGCCGCGTGAGTGATGAAGGTCTTCGGATCGTAAAGCTCTGTCTTCAGGGACGATAATGACGGTACCTGAGGAGGAAGCCACGGCTAACTACGTGCCAGCAGCCGCGGTAATACGTAGGTGGCGAGCGTTGTCCGGATTTACTGGGCGTAAAGGGAGCGTAGGCGGACTTTTAAGTGAGATGTGAAATACCCAGGCTCAACCTGGGGGCTGCATTTCAAACTGGAAGTCTAGAGTGCAGGAGAGGAGAGTGGAATTCCTAGTGTAGCGGTGAAATGCGTAGAGATTAGGAAGAACACCAGTGGCGAAGGCGACTCTCTGGACTGTAACTGACGCTGAGGCTC…	Bacteria;Firmicutes;Clostridia;Clostridiales;Clostridiaceae 1;Clostridium sensu stricto	10	33	8	0										0.0039336							0.00176629				0.0722703			0.000664832		0.160743	0.0396773	11.1791			0.00521213			0.00146088		0.00168115
		CCTACGGGAGGCTGCAGTGGGGAATATTGGGCAATGGGCGAAAGCCTGACCCAGCAACGCCGCGTGAAGGAAGAAGGCCTTCGGGTTGTAAACTTCTTTTACCAGGGACGAAGGACGTGACGGTACCTGGAGAAAAAGCAACGGCTAACTACGTGCCAGCAGCCGCGGTAATACGTAGGTTGCGAGCGTTGTCCGGATTTACTGGGTGTAAAGGGCGTGTAGGCGGAGCTGCAAGTCAGATGTGAAATGCATGGGCTCAACCCATGAGCTGCATTTGAAACTGTAGCCCTTGAGTATCGGAGAGGCAAGCGGAATTCCTAGTGTAGCGGTGAAATGCGTAGATATTAGGAGGAACACCAGTGGCGAAGGCGGCTTGCTGGACGACAACTGACGCTGAGG…	Bacteria;Firmicutes;Clostridia;Clostridiales;Ruminococcaceae	0	29	14	0
		CCTACGGGTGGCAGCAGTAGGGAATTTTCGGCAATGGGGGAAACCCTGACCGAGCAACGCCGCGTGAGCGAAGAAGGCCTTCGGGTCGTAAAGCTCTGTTGTAAAGGAAGAACGTCGCATGCAGGAAATGGTGTGCGAGTGACGGTACTTTACCAGAAAGCCACGGCTAACTACGTGCCAGCAGCCGCGGTAATACGTAGGTGGCGAGCGTTATCCGGAATCATTGGGCGTAAAGAGGGAGCAGGCGGCCGCAAGGGTCTGTGGTGAAAGACCGAAGCTAAACTTCGGTGAGCCATGGAAACCGGGCGGCTAGAGTGCGGAAGAGGATCGTGGAATTCCATGTGTAGCGGTGAAATGCGTAGATATATGGAGGAACACCAGTGGCGAAGGCGACGGTCT…	Bacteria;Firmicutes;Erysipelotrichia;Erysipelotrichales;Erysipelotrichaceae;Catenibacterium	14	29	1	0				0.0842912				0.00546822		0.0629376			0.00483606		0.00807787						0.166574	0.00174948			0.000824511			0.108535	0.00113968		0.00130303		0.00120253	0.23228	0.0103236
		CCTACGGGAGGCTGCAGTCGGGAATATTGCGCAATGGAGGAAACTCTGACGCAGTGACGCCGCGTGCAGGAAGAAGGTTTTCGGATTGTAAACTGCTTTAGACAGGGAAGAACAAAGACAGTACCTGTAGAATAAGCTCCGGCTAACTACGTGCCAGCAGCCGCGGTAATACGTAGGGAGCAAGCGTTATCCGGATTTATTGGGTGTAAAGGGTGCGTAGACGGAGAGGCAAGTTAGTTGTGAAATCCCTCGGCTTAACTGAGGAACTGCAACTAAAACTACTTCCCTTGAGTGCTGGAGAGGAAAGTGGAATTCCTAGTGTAGCGGTGAAATGCGTAGATATTAGGAGGAACACCAGTGGCGAAGGCGACTTTCTGGACAGTAACTGACGTTGAGGCA…	Bacteria;Firmicutes;Clostridia;Clostridiales	7	43	22	0							0.0117229		0.0268601							0.00213643					0.00176269		0.00104525	0.00132966													0.0060931
		CCTACGGGAGGCAGCAGTGGGGAATCTTCCGCAATGGACGAAAGTCTGACGGAGCAACGCCGCGTGAGTGATGAAGGCCTTCGGGTTGTAAAACTCTGTTGTCAGGGACGAAAGCACCGATCTATAATACATTTTGGTGTTGACGGTACCTGACGAGGAAGCCACGGCTAACTACGTGCCAGCAGCCGCGGTAATACGTAGGTGGCAAGCGTTGTCCGGAATTATTGGGCGTAAAGAGCATGTAGGCGGGCTTTTAAGTCCGACGTGAAAATGCGGGGCTTAACCCCGTATGGCGTTGGATACTGGAAGTCTTGAGTGCAGGAGAGGAAAGGGGAATTCCCAGTGTAGCGGTGAAATGCGTAGATATTGGGAGGAACACCAGTGGCGAAGGCGCCTTTC…	Bacteria;Firmicutes;Negativicutes;Selenomonadales;Acidaminococcaceae;Acidaminococcus	14	27	0	0	0.00339836			0.398467		0.00371168	0.00390762	0.00273411	0.00244182			0.00398581		0.00439754	0.00403894						0.252065	0.00174948	0.0020905	0.000664832	0.000824511
		CCTACGGGAGGCAGCAGTGGGGAATATTGGGCAATGGAGGCAACTCTGACCCAGCAACGCCGCGTGAATGAAGAAGGTCTTCGGATTGTAAAGTTCTTTAGTGAGGGACGAATAAATGACGGTACCTCGAGAATAAGCCACGACTAACTACGTGCCAGCAGTCGCGGTAATACGTAGGTGGCAAGCGTTGTCCGGAATGACTGGGCGTAAAGGGAGAGTAGGCGGTGCAACAAGTTAGGAGTGAAATCCCGAGGCTTAACCTCGGAACTGCTTTTAAAACTGTTGTGCTTGAGTGATGGAGAGGAAAGCGGAATTCCTAGTGTAGCGGTGGAATGCGTAGATATTAGGAGGAACACCAGAGGCGAAGGCGGCTTTCTGGACATTAACTGACGCTGAGGC…	Bacteria;Firmicutes;Clostridia;Clostridiales;Ruminococcaceae	11	29	5	0			0.0122549	0.0574713					0.00488365							0.0235008	0.0211954	0.00265013			0.0669822	0.00174948																0.0845309
		CCTACGGGAGGCAGCAGTGGGGAATATTGCACAATGGGCGAAAGCCTGATGCAGCAACGCCGCGTGAGGGAAGACGGTTTTCGGATTGTAAACCTCTGTTTTCGGTGACGAACAAATGACGGTAACCGAGTAGGAAGCCACGGCTAACTACGTGCCAGCAGCCGCGGTAATACGTAGGTGGCAAGCGTTATCCGGAATTACTGGGTGTAAAGGGAGCGCAGGCGGGATAGCAAGTCAGCTGTGAAAACTATGGGCTCAACCCATAAACTGCAGTTGAAACTGTTATTCTTGAGTGGAGTAGAGGCAAGCGGAATTCCGAGTGTAGCGGTGAAATGCGTAGATATTCGGAGGAACACCAGTGGCGAAGGCGGCTTGCTGGGCTCTAACTGACGCTGAGGC…	Bacteria;Firmicutes;Clostridia;Clostridiales;Ruminococcaceae	27	46	6	0		0.00398518	0.138889	0.111111						0.039336						1.13017	0.257878	0.00530026	0.00830818		0.531451	0.0192442	0.0229955	1.16744	0.00989413				0.159555	0.0380846	0.0273637	0.39697	0.040886	0.261497	7.81494		0.0396052	0.400113	3.33291	0.192061	0.0125939
		CCTACGGGGGGCTGCAGTGGGGAATATTGCACAATGGGGGGAACCCTGATGCAGCGACGCCGCGTGAGTGAAGAAGTATTTCGGTATGTAAAGCTCTATCAGCAGGGAAGAAAATGACGGTACCTGACTAAGAAGCCCCGGCTAACTACGTGCCAGCAGCCGCGGTAATACGTAGGGGGCAAGCGTTATCCGGATTTACTGGGTGTAAAGGGAGCGTAGACGGCAGGGCAAGTCAGAAGTGAAAGCCCGGGGCTCAACCCCGGGACTGCTTTTGAAACTGTCCGGCTGGAGTGCAGGAGAGGTAAGCGGAATTCCTAGTGTAGCGGTGAAATGCGTAGATATTAGGAGGAACACCAGTGGCGAAGGCGGCTTACTGGACTGTAACTGACGTTGAGGCTC…	Bacteria;Firmicutes;Clostridia;Clostridiales;Lachnospiraceae;Clostridium XlVa	21	42	8	0	0.00679671	0.0797035	0.902778	0.00766284		0.0334051			0.00244182						0.133285	0.0128186	0.00176629	0.00265013				0.00174948	0.0020905	0.00132966	0.0214373		0.0132258			0.00112013			0.00360759		0.0014748	0.00840576	0.00913965	0.00563539
		CCTACGGGAGGCAGCAGTGGGGAATATTGGGCAATGGGCGCAAGCCTGACCCAGCAACGCCGCGTGAAGGAAGAAGGCTTTCGGGTTGTAAACTTCTTTTGTCAGGGAAGAGGAGAAGACTGTACCTGGCGAATAAGCCACGGCTAACTACGTGCCAGCAGCCGCGGTAATACGTAGGTGGCAAGCGTTGTCCGGATTTACTGGGTGTAAAGGGCGTGTAGCCGGGTCGGTAAGTCAGATGTGAAATCTACGGGCTCAACTCGTAAACTGCATTTGAAACTGCTGATCTTGAGTATCGGAGAGGCAATCGGAATTCCTAGTGTAGCGGTGAAATGCGTAGATATTAGGAGGAACACCAGTGGCGAAGGCGGATTGCTGGACGACAACTGACGGTGAGGC…	Bacteria;Firmicutes;Clostridia;Clostridiales;Ruminococcaceae;Oscillibacter	4	42	25	0																0.0213643	0.0953794																	0.00730439				0.0563539
		CCTACGGGTGGCAGCAGTAGGGAATATTGCGCAATGGGGGCAACCCTGACGCAGCAACGCCGCGTGATTGATGAAGGTCTTCGGATTGTAAAAATCTTTAATCAGGGACGAAAAACGACGGTACCTGAAGAATAAGCTCCGGCTAACTACGTGCCAGCAGCCGCGGTAATACGTAGGGAGCAAGCGTTATCCGGATTTACTGGGTGTAAAGGGCGTGTAGGCGGGCCGGTAAGTTGGAAGTGAAATCTGGGGGCTTAACCCCCAAACTGCTTTCAAAACTGCTGGTCTTGAGTGATGGAGAGGCAGGCGGAATTCCCAGTGTAGCGGTGAAATGCGTAGATATTGGGAGGAACACCAGTGGCGAAGGCGGCCTGCTGGACATTAACTGACGCTGAGGCG…	Bacteria;Firmicutes;Clostridia;Clostridiales;Ruminococcaceae;Butyricicoccus	1	41	27	0					0.00322987
		CCTACGGGAGGCAGCAGTGGGGAATATTGCACAATGGGGGAAACCCTGATGCAGCGACGCCGCGTGAGCGAAGAAGTATTTCGGTATGTAAAGCTCTATCAGCAGGGAAGAAAATGACGGTACCTGACTAAGAAGCCCCGGCTAACTACGTGCCAGCAGCCGCGGTAATACGTAGGGGGCAAGCGTTATCCGGATTTACTGGGTGTAAAGGGAGCGCAGGCGGTCCTGCAAGTCTGATGTGAAAGCCCGGGGCTCAACCCCGGGACTGCATTGGAAACTGTGGGACTTGAGTGTCGGAGGGGCAAGTGGAATTCCTAGTGTAGCGGTGAAATGCGTAGATATTAGGAGGAACACCAGTGGCGAAGGCGGCTTGCTGGACGACAACTGACGCTGAGGCTC…	Bacteria;Firmicutes;Clostridia;Clostridiales;Lachnospiraceae	28	40	0	0	0.00679671		0.0408497		0.00645974		0.00390762	0.00820232	0.00488365				0.00483606		0.129246	0.0064093						0.00787264	0.0135882	0.00132966				0.0098668	0.00227936	0.0828899	0.00260607		0.00120253	0.00584351	0.0176975	0.00252173	0.00913965	0.307129	0.00318634	0.408131	0.00419798	0.0309538
		CCTACGGGAGGCAGCAGTGGGGAATATTGCACAATGGGGGAAACCCTGATGCAGCAACGCCGCGTGAAGGATGAAGGTTTTCGGATCGTAAACTTCTATCAATAGGGACGAAACAAATGACGGTACCTAAATAAGAAGCCCCGGCTAACTACGTGCCAGCAGCCGCGGTAATACGTAGGGGGCAAGCGTTATCCGGAATTACTGGGTGTAAAGGGAGCGTAGGCGGCATGTCAAGCCAGATGTGAAAGCCCGGGGCTTAACCCCGCGGATTGCATTTGGAACTGGCAAGCTAGAGTACAGGAGAGGAAAGCGGAATTCCTAGTGTAGCGGTGAAATGCGTAGATATTAGGAAGAACACCAGTGGCGAAGGCGGCTTTCTGGACTGAAACTGACGCTGAG…	Bacteria;Firmicutes;Clostridia;Clostridiales;Lachnospiraceae;Clostridium XlVb	18	38	8	0				0.00383142		0.0890802	0.00390762	0.00546822					0.00967212		0.00807787				0.00276939		0.000881345	0.000874738		0.000664832		0.0267905			0.00113968	0.00112013		0.00872461				0.027739	0.0243724					0.00967305
		CCTACGGGTGGCAGCAGTGGGGAATATTGCACAATGGGGGAAACCCTGATGCAGCGACGCCGCGTGAAGGAAGAAGTATTTCGGTATGTAAACTTCTATCAGCAGGGAAGAAAATGACGGTACCTGACTAAGAAGCCCCGGCTAACTACGTGCCAGCAGCCGCGGTAATACGTAGGGGGCAAGCGTTATCCGGATTTACTGGGTGTAAAGGGAGCGTAGGCGGCCTTGCAAGTCAGAAGTGAAAGCCCGGGGCTCAACTCCGGGACTGCTTTTGAAACTGTTAGGCTAGATTGCAGGAGAGGTAAGTGGAATTCCTAGTGTAGCGGTGAAATGCGTAGATATTAGGAGGAACACCAGTGGCGAAGGCGGCTTACTGGACTGTAAATGACGCTGAGGCTC…	Bacteria;Firmicutes;Clostridia;Clostridiales;Lachnospiraceae	17	39	10	0					0.00322987	0.011135	0.00390762		0.00488365												0.000881345	0.00174948	0.00522624	0.0019945	0.0808021				0.00455872	0.00448054	0.00130303	0.0014541	0.00240506	0.00438263	0.00442439
		CCTACGGGTGGCTGCAGTGGGGAATATTGCACAATGGGCGAAAGCCTGATGCAGCAACGCCGCGTGAACGATGAAGGCCTTCGGGTCGTAAAGTTCTGTCCTCAAGGAAGATAATGACGGTACTTGAGGAGGAAGCCCCGGCTAACTACGTGCCAGCAGCCGCGGTAATACGTAGGGGGCTAGCGTTATCCGGATTTACTGGGCGTAAAGGGTGCGTAGGCGGTTTTTTAAGTCAGAAGTGAAAGGCTACGGCTTAACCGTAGTAAGCTTTTGAAACTGGAGAACTTGAGTGCAGGAGAGGAGAGTGGAATTCCTAGTGTAGCGGTGAAATGCGTAGATATTAGGAGGAACACCAGTAGCGAAGGCGGCTCTCTGGACTGTAACTGACGCTGAGGCACG…	Bacteria;Firmicutes;Clostridia;Clostridiales;Peptostreptococcaceae;Clostridium XI	29	41	1	0	0.00339836	0.00398518		0.00383142	0.00645974		0.00390762		0.00244182	0.212414	0.0586616			0.00879507	0.00403894	0.00427287	0.00176629		0.0249245		0.000881345	0.0358642		0.000664832	0.00824511			0.128268		0.0033604	0.0130303	0.0014541	0.00841771	0.00146088		0.00168115		0.0028177	0.0159317	0.00800256	0.00419798
		CCTACGGGTGGCAGCAGTGGGGAATATTGCACAATGGGGGAAACCCTGATGCAGCGATGCCGCGTGGAGGAAGAAGGTTTTCGGATTGTAAACTCCTTTTATCAGGGACGATAATGACGGTACCTGAAGAAAAAGCTCCGGCTAACTACGTGCCAGCAGCCGCGGTAATACGTAGGGAGCGAGCGTTGTCCGGAATTACTGGGTGTAAAGGGAGCGTAGGCGGGACGGTAAGTCAGATGTGAAATATACGTGCTCAACATGTAGACTGCATTTGAAACTGCTGTTCTTGAGTGAAGTAGAGGTAAGCGGAATTCCTAGTGTAGCGGTGAAATGCGTAGATATTAGGAGGAACATCGGTGGCGAAGGCGGCTTACTGGGCTTTTACTGACGCTGAGGCTC…	Bacteria;Firmicutes;Clostridia;Clostridiales;Ruminococcaceae;Ruminococcus	15	30	4	0			0.00816993	0.00383142			0.00390762	0.00820232							0.658346				0.063696	0.00256279	0.0599314	0.000874738							0.0706601	0.00112013	0.00130303	0.0014541					0.389959			0.00800256
		CCTACGGGAGGCAGCAGTGGGGAATATTGGGCAATGGGCGAAAGCCTGACCCAGCAACGCCGCGTGAAGGAAGAAGGTCTTCGGATTGTAAACTTCTTTTATGAGGGACGAAGGACGTGACGGTACCTCATGAATAAGCCACGGCTAACTACGTGCCAGCAGCCGCGGTAATACGTAGGTGGCAAGCGTTGTCCGGATTTACTGGGTGTAAAGGGCGCGTAGGCGGGATGGCAAGTCAGATGTGAAATCCATGGGCTCAACCCATGAACTGCATTTGAAACTGTCGTTCTTGAGTATCGGAGAGGCAAGCGGAATTCCTAGTGTAGCGGTGAAATGCGTAGATATTAGGAGGAACACCAGTGGCGAAGGCGGCTTGCTGGACGACAACTGACGCTGAGG…	Bacteria;Firmicutes;Clostridia;Clostridiales;Ruminococcaceae	25	42	6	0			0.00408497	0.0996169	0.00322987	0.00742335	0.00390762	0.196856	0.319879				0.00967212			0.322601	0.0830154	0.00265013	0.0193857		0.0872531	0.00174948		0.00132966	0.000824511				0.00113968					0.0642786	0.0943869		0.0761638	0.338123	0.379174	0.360115
		CCTACGGGGGGCAGCAGTGGGGAATATTGGGCAATGGGCGAAAGCCTGACCCAGCAACGCCGCGTGAGGGAAGAAGGGTTTCGGCTCGTAAACCTCTGTCCTATGGGACGAAAGAGATGACGGTACCATAGGAGGAAGCCCCGGCTAACTACGTGCCAGCAGCCGCGGTAATACGTAGGGGGCGAGCGTTGTCCGGAATGATTGGGCGTAAAGGGCGCGTAGGCGGCCCGTTAAGTCTGGAGTGAAAGTCCCGCTTTCAAGGTGGGAATGGCTTTGGATACTGATGGGCTGGAGTGCAGGAGAGGGAAGCGGAATTACCGGTGTAGCGGTGAAATGCGTAGAGATCGGTAGGAACACCAGTGGCGAAGGCGGCTTTCTGGACTGAAACTGACGCTGAGG…	Bacteria;Firmicutes;Clostridia;Clostridiales	5	38	21	1			0.00408497																					0.0019945									0.00481012
		CCTACGGGAGGCAGCAGTGGGGAATATTGGACAATGGGGGAAACCCTGATCCAGCGACGCCGCGTGAGTGAAGAAGTATTTCGGTATGTAAAGCTCTATCAGCAAGGAAGAAAATGACGGTACTTGACTAAGAAGCCCCGGCTAACTACGTGCCAGCAGCCGCGGTAATACGTAGGGGGCAAGCGTTATCCGGATTTACTGGGTGTAAAGGGAGCGTAGACGGCAAAGCAAGTCTGAAGTGAAAGCCCCGGGCTCAACCCGGGAACTGCTTTGGAAACTGTTTAGCTAGAGTGCAGGAGAGGTAAGTGGAATTCCTAGTGTAGCGGTGAAATGCGTAGATATTAGGAGGAACACCAGTGGCGAAGGCGGCTTACTGGACTGTAACTGACGTTGAGGCTC…	Bacteria;Firmicutes;Clostridia;Clostridiales;Lachnospiraceae;Clostridium XlVa	31	41	0	0	0.0407803		0.00408497	0.0153257	0.119505	0.00742335	0.0273534	0.00546822	0.00488365				0.00483606		0.0201947	0.0299101	0.00353257	0.00265013	0.00553879	0.0743209		0.00612316	0.037629	0.011967	0.038752	0.00893017			0.00113968	0.00784094	0.0273637	0.0014541	0.0144304	0.00438263		0.0395071	0.0243724			0.00800256
		CCTACGGGAGGCAGCAGTGGGGAATCTTCCGCAATGGGCGAAAGCCTGACGGAGCAATGCCGCGTGAGTGATGAAGGAATTCGTTCCGTAAAGCTCTTTTGTTTATGACGAATGTGCAGATTGTAAATAATGATCTGTAATGACGGTAGTAAACGAATAAGCCACGGCTAACTACGTGCCAGCAGCCGCGGTAATACGTAGGTGGCGAGCGTTGTCCGGAATTATTGGGCGTAAAGAGCATGTAGGCGGTTTTTTAAGTCTGGAGTGAAAATGCGGGGCTCAACCCCGTATGGCTCTGGATACTGGAAGACTTGAGTGCAGGAGAGGAAAGGGGAATTCCCAGTGTAGCGGTGAAATGCGTAGATATTGGGAGGAACACCAGTGGCGAAGGCGCCTTTC…	Bacteria;Firmicutes;Negativicutes;Selenomonadales;Acidaminococcaceae;Phascolarctobacterium	25	44	9	0	0.00679671	0.00398518	0.00816993	0.0268199	0.0161493	0.00371168		0.00273411	0.293019	0.0039336	0.00451243	0.326836			1.01781	0.0064093	0.00883143	0.479674	1.26284	1.52742	0.00705076								0.00341904	0.00448054	0.00260607	0.0029082	0.00360759	1.86408	0.0014748
		CCTACGGGCGGCAGCAGTGGGGAATCTTCCGCAATGGACGAAAGTCTGACGGAGCAACGCCGCGTGAACGATGAAGGTCTTCGGATTGTAAAGTTCTGTGATCCGGGACGAAGGCATTGATTGAGAATATTGATTGATGTTGACGGTACCGGAAAAGCAAGCCACGGCTAACTACGTGCCAGCAGCCGCGGTAATACGTAGGTGGCAAGCGTTGTCCGGAATTATTGGGCGTAAAGCGCGCGCAGGCGGCCGTGCAAGTCCATCTTAAAAGCGTGGGGCTTAACCCCATGAGGGGATGGAAACTGCAGGGCTGGAGTGTCGGAGGGGAAAGTGGAATTCCTAGTGTAGCGGTGAAATGCGTAGAGATTAGGAAGAACACCGGTGGCGAAGGCGACTTTC…	Bacteria;Firmicutes;Negativicutes;Selenomonadales;Veillonellaceae;Allisonella	15	27	3	0				0.0536398	0.00322987		0.0429839								0.00403894	0.0491379	0.0353257	0.0291514		0.0205023	0.0141015						0.105806			0.00112013			0.0360759			0.109275			0.00637267
		CCTACGGGAGGCTGCAGTGGGGAATATTGCACAATGGGCGAAAGCCTGATGCAGCGACGCCGCGTGAAGGATGAAGTATTTCGGTATGTAAACTTCTATCAGCAGGGAAGAAAATGACGGTACCTGACTAAGAAGCCCCGGCTAACTACGTGCCAGCAGCCGCGGTAATACGTAGGGGGCAAGCGTTATCCGGATTTACTGGGTGTAAAGGGAGCGTAGATGGCATGGCAAGTCTGAAGTGAAAGCCCGGGGCTTAACCCCGGGACTGCTTTGGAAACTGTTAAGCTAGAGTGCAGGAGAGGTAAGCGGAATTCCTAGTGTAGCGGTGAAATGCGTAGATATTAGGAGGAACACCGGTGGCGAAGGCGGCTTACTGGACTGTAACTGACATTGAGGCTC…	Bacteria;Firmicutes;Clostridia;Clostridiales;Lachnospiraceae;Clostridium XlVa	13	27	5	0			0.00816993	0.00383142		0.00371168	0.648666	0.00273411	0.00732547	0.0078672	0.00902486				0.00403894	0.104685	0.0688851					0.000874738														0.00756519
		CCTACGGGTGGCTGCAGTGGGGAATATTGCACAATGGGGGAAACCCTGATGCAGCGACGCCGCGTGAGTGAAGAAGTATTTCGGTATGTAAAGCTCTATCAGCAGGGAAGAAAATGACGGTACCTGACTAAGAAGCCCCGGCTAACTACGTGCCAGCAGCCGCGGTAATACGTAGGGGGCAAGCGTTATCCGGATTTACTGGGTGTAAAGGGAGCGTAGACGGCATGGCAAGTCTGAAGTGAAATGCGGGGGCTCAACCCCTGAACTGCTTTGGAAACTGTCAGGCTGGAGTGCAGGAGAGGTAAGTGGAATTCCTAGTGTAGCGGTGAAATGCGTAGATATTAGGAGGAACACCAGTGGCGAAGGCGGCTTACTGGACTGTAACTGACGTTGAGGCTC…	Bacteria;Firmicutes;Clostridia;Clostridiales;Lachnospiraceae;Clostridium XlVa	37	45	0	0	0.047577	0.0478221	10.4657	0.0842912	0.0904364	0.57531	0.105506	0.112098	0.112324	0.129809	0.103786	0.0318865	0.101557	0.057168	0.840099	0.160232	0.012364	0.00530026	0.00830818	0.00256279	0.0141015	0.000874738	0.00104525	0.00997248	0.00412256		0.859675		0.00455872	0.0033604	0.00260607	0.0029082	0.00120253	0.00876527	0.00442439			0.0507185	0.0159317
		CCTACGGGAGGCAGCAGTAGGGAATTTTCGTCAATGGGGGGAACCCTGAACGAGCAATGCCGCGTGAGTGAGGAAGGTCTTCGGATCGTAAAGCTCTGTTGTAAGAGAAAAACGGCACTCATAGGGAATGATGAGTGAGTGATGGTATCTTACCAGAAAGTCACGGCTAACTACGTGCCAGCAGCCGCGGTAATACGTAGGTGGCGAGCGTTATCCGGAATGATTGGGCGTAAAGGGTGCGTAGGTGGCAGATCAAGTCTGGAGTAAAAGGTATGGGCTCAACCCGTACTGGCTCTGGAAACTGATCAGCTAGAGAACAGAAGAGGACGGCGGAACTCCATGTGTAGCGGTAAAATGCGTAGATATATGGAAGAACACCGGTGGCGAAGGCGGCCGTCT…	Bacteria;Firmicutes;Erysipelotrichia;Erysipelotrichales;Erysipelotrichaceae;Erysipelotrichaceae_incertae_sedis	32	40	0	0		0.0119555	0.0204248	0.0306513	2.71309	0.011135	0.14849	0.00820232	1.48951	0.770986	0.00451243	0.0119574	0.0193442	0.0219877	0.185791	0.786207	0.0335594	0.177559		0.00512558	0.0290844	0.196816	3.90609	0.0106373	0.0140167			0.325604	0.00113968	0.275553	0.00260607	0.0029082		0.113948					0.0924038	0.136044	0.00419798
		CCTACGGGAGGCAGCAGTGGGGAATATTGCACAATGGGGGAAACCCTGATGCAGCAACGCCGCGTGAAGGAAGACGGTCTTCGGATTGTAAACTTTTGTTCTTGGTGAAGAAGAATGACGGTAGCCAAGGAGGAAGCCACGGCTAACTACGTGCCAGCAGCCGCGGTAATACGTAGGTGGCAAGCGTTGTCCGGAATTACTGGGTGTAAAGGGAGCGCAGGCGGGAAATCAAGTTGGATGTGAAATGTCGGGGCTTAACCCCGGAACTGCATCCAAAACTGATATTCTTGAGTGAAGTAGAGGTAGGCGGAATTCCGAGTGTAGCGGTGAAATGCGTAGATATTCGGAGGAACACCAGTGGCGAAGGCGGCCTACTGGGCTTTAACTGACGCTGAGGCT…	Bacteria;Firmicutes;Clostridia;Clostridiales;Ruminococcaceae;Clostridium IV	24	32	0	0	0.0169918	0.00797035	0.825163	1.45594	0.00968961	0.00742335	0.00781525	0.00546822	0.00488365	0.0118008	0.0180497	0.00398581	0.0193442		0.0161557						2.02886	0.020119	0.0229955	0.0106373	0.00659609						0.00130303		0.00120253	0.347689	0.0014748			0.21978
		CCTACGGGAGGCAGCAGTGGGGGATATTGCACAATGGGGGAAACCCTGATGCAGCGACGCCGCGTGAGGGAAGACGGTCCTCTGGATTGTAAACCTCTGTCTTCGGGGACGAAACGAGACGGTACCCGAGGAGGAAGCCACGGCTAACTACGTGCCAGCAGCCGCGGTAATACGTAGGTGGCAAGCGTTGTCCGGAATTACTGGGTGTAAAGGGAGCGTAGGCGGGCAGGCAAGTCAGGCGTGAAATATATCGGCTCAACCGGTATCTGCGCTTGAAACTGCAGGTCTTGAGTGAAGTAGAGGTTGGCGGAATTCCTAGTGTAGCGGTGAAATGCGTAGATATTAGGAGGAACACCAGTGGCGAAGGCGGCCAACTGGGCTTTTACTGACGCTGAGGCT…	Bacteria;Firmicutes;Clostridia;Clostridiales;Ruminococcaceae;Acetanaerobacterium	38	50	4	0	0.0169918	0.0239111	0.0163399	1.10345	0.0226091	0.0222701	0.0195381	0.541353	0.966962	0.0118008	0.00902486	0.462354	0.0193442	0.0351803	1.26419	0.0683658	0.224318	0.060953	0.00276939		1.82086	0.0209937	0.012543	0.00465382	0.0107186				0.00227936	0.0033604	0.00260607	0.437684	0.00481012	0.686613	0.00442439		0.0060931	0.532544	0.522559	0.0240077	0.00419798
		CCTACGGGTGGCAGCAGTGAGGAATATTGGTCAATGGGCGAGAGCCTGAACCAGCCAAGTAGCGTGCAGGATGACGGCCCTATGGGTTGTAAACTGCTTTTATAAGGGAATAAAGTGAGCCTCGTGAGGCTTTTTGCATGTACCTTATGAATAAGGACCGGCTAATTCCGTGCCAGCAGCCGCGGTAATACGGAAGGTCCGGGCGTTATCCGGATTTATTGGGTTTAAAGGGAGCGTAGGCCGGAGATTAAGCGTGTTGTGAAATGTAGATGCTCAACATCTGCGCTGCAGCGTGAACGTGTTTCCTGGAGTACGCACAAAGTGGGCGGAATTCGTGGTGTAGCGGTGAAATGCTTAGATATCACGAAGAACTCCGATTGCGAAGGCAGCTCACTGGAG…	Bacteria;Bacteroidetes;Bacteroidia;Bacteroidales;Prevotellaceae;Prevotella	21	28	0	0	0.0169918	0.00398518	0.00408497	0.0498084	0.00322987	0.011135	0.0234457	0.00820232	0.00488365	0.0078672	0.00902486			0.00439754	0.626035						0.00352538								0.00227936	0.00448054	0.00260607	0.295183	0.00240506	0.318471	0.00589918
		CCTACGGGAGGCAGCAGTGGGGAATATTGGGCAATGGGCGCAAGCCTGACCCAGCAACGCCGCGTGAAGGAAGAAGGCTTTCGGGTTGTAAACTTCTTTTAATGGGGAAGAGCAGAAGACTGTACCCATAGAATAAGCCACGGCTAACTACGTGCCAGCAGCCGCGGTAATACGTAGGTGGCAAGCGTTGTCCGGATTTACTGGGTGTAAAGGGCGTGCAGCCGGGAGTGCAAGTCAGATGTGAAATCCATGGGCTCAACCCATGAACTGCATTTGAAACTGTACTTCTTGAGTACTGGAGAGGCAATCGGAATTCCTAGTGTAGCGGTGAAATGCGTAGATATTAGGAGGAACACCAGTGGCGAAGGCGGATTGCTGGACAGCAACTGACGGTGAGGC…	Bacteria;Firmicutes;Clostridia;Clostridiales;Ruminococcaceae;Flavonifractor	34	47	6	0	0.00339836		0.224673	0.421456	0.00645974	0.011135	0.0156305	0.467532	1.2551	0.0550704	0.00451243	0.0279007	0.0483606		0.0928955	0.273463	2.61587	0.0265013		0.00256279	0.321691	0.000874738	0.0020905	0.128313	0.00164902				0.330507	0.00560067	0.00521213	0.287912		0.205984	0.150429		1.55679	0.687518	0.331379	1.45647	0.0167919
		CCTACGGGAGGCAGCAGTCGGGAATATTGCGCAATGGAGGAAACTCTGACGCAGTGACGCCGCGTATAGGAAGAAGGTTTTAGGATTGTAAACTATTTTAGACAGGGAAGAAAAAATGACAGTACCTGTAGAATAAGCTCCGGCTAACTACGTGCCAGCAGCCGCGGTAATACGTAGGGAGCAAGCGTTATCCGGAATTATTGGGTGTAAAGGGTGCGTAGACGGGAAGACAAGTTAGTTGTGAAATCCCTCGGCTTAACTGAGGAACTGCAACTAAAACTATTTTTCTTGAGTGCAGGAGAGGAAAGCGGAATTCCTAGTGTAGCGGTGAAATGCGTAGATATTAGGAGGAACACCGGTGGCGAAGGCGGCTTTCTGGACTGTAACTGACGTTGAGGC…	Bacteria;Firmicutes;Clostridia;Clostridiales	11	33	15	0	0.00339836		0.882353	0.00766284			0.00390762	0.00273411								0.00213643	2.93203	0.00795039	0.00553879															0.0379828				0.166244
		CCTACGGGGGGCAGCAGTGGGGAATATTGGGCAATGGACGCAAGTCTGACCCAGCAACGCCGCGTGAAGGAAGAAGGCTTTCGGGTTGTAAACTTCTTTTGTCAGGGAAGAGCAGAAGACGGTACCTGACGAATAAGCCACGGCTAACTACGTGCCAGCAGCCGCGGTAATACGTAGGTGGCAAGCGTTGTCCGGATTTACTGGGTGTAAAGGGCGTGTAGCCGGGCCGACAAGTCAGATGTGAAATCCGCGGGCTTAACCCGCGAACTGCATTTGAAACTGTTGGTCTTGAGTATCGGAGAGGTAATCGGAATTCCTAGTGTAGCGGTGAAATGCGTAGATATTAGGAAGAACACCAGTGGCGAAGGCGGATTACTGGACGACAACTGACGGTGAGGC…	Bacteria;Firmicutes;Clostridia;Clostridiales;Ruminococcaceae;Oscillibacter	19	46	20	0					0.00322987	0.00371168									0.0201947	0.0256372		0.00265013		0.0435674	0.000881345		0.102434	0.0019945					0.0216539			0.00727051		0.00146088	0.00884877	0.0798547	0.00304655	0.00563539		0.0240077	0.0251879
		CCTACGGGAGGCAGCAGTAGGGAATATTGCACAATGGAGGAAACTCTGATGCAGCCATGCCGCGTGTGTGAAGAAGGCCTTCGGGTTGTAAAGCACTTTCGGAGGGGAGGAAGAAAATGACGTTACCCTCAGAAGAAGCACCGGCTAACTCCGTGCCAGCAGCCGCGGTAATACGGAGGGTGCAAGCGTTAATCGGAATAACTGGGCGTAAAGGGCATGCAGGCGGTTCATCAAGTAGGATGTGAAATCCCCGGGCTCAACCTGGGAACAGCATACTAAACTGGTGGACTAGAGTATTGCAGGGGGAGACGGAATTCCAGGTGTAGCGGTGGAATGCGTAGATATCTGGAAGAACACCAAAGGCGAAGGCAGTCTCCTGGGCAAATACTGACGCTCATA…	Bacteria;Proteobacteria;Gammaproteobacteria;Aeromonadales;Succinivibrionaceae;Succinivibrio	20	26	0	0	0.0339836	0.0159407	0.0408497	12.9962	0.0710571	0.0334051	0.0351686	0.0410116	0.0366274	0.0826056	0.0360995	0.0199291	0.0386885	0.0263852	0.0282725						7.93475	0.0516095	0.0459909	0.0412196	0.0305069
		CCTACGGGTGGCAGCAGTGGGGAATCTTCCGCAATGGACGAAAGTCTGACGGAGCAACGCCGCGTGAGTGATGACGGCCTTCGGGTTGTAAAGCTCTGTTAATCGGGACGAAAGGTCCTCTTGTGAATAATTAGAGGAATTGACGGTACCGGAATAGAAAGCCACGGCTAACTACGTGCCAGCAGCCGCGGTAATACGTAGGTGGCAAGCGTTGTCCGGAATTATTGGGCGTAAAGCGCGCGCAGGCGGATTAGTCAGTCTGTCTTAAAAGTTCGGGGCTTAACCCCGTGATGGGATGGAAACTGCTAATCTAGAGTATCGGAGAGGAAAGTGGAATTCCTAGTGTAGCGGTGAAATGCGTAGATATTAGGAAGAACACCAGTGGCGAAGGCGACTTTC…	Bacteria;Firmicutes;Negativicutes;Selenomonadales;Veillonellaceae;Veillonella	25	34	2	1		0.0119555			0.00645974				0.0195346							0.00213643	0.0441571		0.00830818	0.0102512		0.00174948		0.000664832					0.00455872	0.00112013	0.0195455	0.0785215	0.0601265	0.00584351	0.00442439	0.00672461	0.0060931	0.0140885	0.00318634	0.00800256	0.00839595	0.0522345
		CCTACGGGAGGCAGCAGTAGGGAATATTGCGCAATGGGGGAAACCCTGACGCAGCAACGCCGCGTGGAGGATGACACTTTTCGGAGCGTAAACTCCTTTTCTTAGGGAAGAATTCTGACGGTACCTAAGGAATAAGCACCGGCTAACTCCGTGCCAGCAGCCGCGGTAATACGGAGGGTGCAAGCGTTACTCGGAATCACTGGGCGTAAAGGGCGCGTAGGCGGATTATCAAGTCTCTTGTGAAATCTAATGGCTTAACCATTAAACTGCTTGGGAAACTGATAGTCTAGAGTGAGGGAGAGGCAGATGGAATTGGTGGTGTAGGGGTAAAATCCGTAGATATCACCAAGAATACCCATTGCGAAGGCGATCTGCTGGAACTCAACTGACGCTAAGGCG…	Bacteria;Proteobacteria;Epsilonproteobacteria;Campylobacterales;Campylobacteraceae;Campylobacter	2	39	29	2																																				0.826287						0.00193461
		CCTACGGGAGGCAGCAGTGAGGAATATTGGTCAATGGACGAGAGTCTGAACCAGCCAAGTCGCGTGAAGGAAGACGGATCTATGGTTTGTAAACTTCTTTAGTGCGGGAACAAAGCGGCGTCGTGACGCCGGATGAGTGTACCGCAAGAATAAGCATCGGCTAACTCCGTGCCAGCAGCCGCGGTAATACGGAGGATGCGAGCGTTATCCGGATTTATTGGGTTTAAAGGGAGCGCAGGCTGCGAGGCAAGTCAGCGGTCAAATGTCGGGGCTCAACCCCGGCCTGCCGTTGAAACTGTCCTGCTAGAGTTCGAGTGAGGTATGCGGAATGCGTTGTGTAGCGGTGAAATGCATAGATATGACGCAGAACTCCGATTGCGAAGGCAGCATACCAACTCG…	Bacteria;Bacteroidetes;Bacteroidia;Bacteroidales;Porphyromonadaceae	19	25	1	0	0.0135934	0.0119555	0.00408497	0.62069	0.00968961	0.00371168	0.0117229	1.91114	0.00244182		0.866387	0.0119574	0.00483606	0.0131926	0.00807787						0.0890158		0.00104525	0.000664832	0.000824511									0.106644
		CCTACGGGAGGCAGCAGTAGGGAATATTGGGCAATGGGCGCAAGCCTGACCCAGCAACGCCGCGTGAGGGAAGAAGGTTTTCGGATTGTAAACCTCTGTCCTATGTGACGAAGGAAGTGACGGTAGCATAGGAGGAAGCCCCGGCTAACTACGTGCCAGCAGCCGCGGTAATACGTAGGGGGCGAGCGTTGTCCGGAATTACTGGGCGTAAAGGGTGCGTAGGCGGTTTGGTAAGTTGGATGTGAAATACCCGGGCTTAACTTGGGGGCTGCATCCAATACTGTCGGACTTGAGTGCAGGAGAGGAAAGCGGAATTCCTAGTGTAGCGGTGAAATGCGTAGATATTAGGAGGAACACCGGTGGCGAAGGCGGCTTTCTGGACTGTAACTGACGCTGAGG…	Bacteria;Firmicutes;Clostridia;Clostridiales	38	46	3	0	0.0101951	0.00797035	0.00816993	2.95785	0.00968961	0.0185584	0.0117229	0.00820232	0.0854638	0.0157344	0.839312	0.0119574	0.00483606	0.0131926	0.234258	0.0384558	1.67267	0.0424021	0.0304633	0.00512558	0.942157	0.00962211	0.00940724	0.254631	0.00412256				0.0364697		0.00130303	0.0407148	0.00240506	0.0306784	0.0014748		0.0853034	0.504367	0.238975	0.0480154	0.00839595
		CCTACGGGGGGCAGCAGTGGGGAATATTGGGCAATGGGCGAAAGCCTGACCCAGCAACGCCGCGTGAAGGAAGAAGGCCCTCGGGTTGTAAACTTCTTTTACCAGGGACGAAGGACGTGACGGTACCTGGAGAAAAAGCAACGGCTAACTACGTGCCAGCAGCCGCGGTAATACGTAGGTTGCAAGCGTTGTCCGGATTTACTGGGTGTAAAGGGCGTGTAGGCGGAGATGCAAGTTGGGAGTGAAATCCATGGGCTCAACCCATGAACTGCTCTCAAAACTGTATCCCTTGAGTATCGGAGAGGCAAGCGGAATTCCTAGTGTAGCGGTGAAATGCGTAGATATTAGGAGGAACACCAGTGGCGAAGGCGGCTTGCTGGACGACAACTGACGCTGAGG…	Bacteria;Firmicutes;Clostridia;Clostridiales;Ruminococcaceae	22	48	21	0		0.00398518		0.360153	0.00968961			0.00273411					0.00483606			0.15596	0.409778	0.0291514	0.0803124	0.00256279	0.0414232		0.00104525						0.0444475				0.00360759	0.0525916			0.0060931	0.431107	0.442901	0.576184	0.00839595
		CCTACGGGAGGCAGCAGTGGGGAATATTGGGCAATGGGCGCAAGCCTGACCCAGCAACGCCGCGTGAGGGAAGAAGGTTTTCGGATTGTAAACCTCTGTCGCAGGGGACGAAGGAAGTGACGGTACCCTGTAAGAAAGCCCCGGCTAACTACGTGCCAGCAGCCGCGGTAATACGTAGGGGGCGAGCGTTGTCCGGAATTACTGGGCGTAAAGGGAGCGTAGGCGGTCGATTAAGTTAGATGTGAAACCCCCGGGCTTAACTTGGGGACTGCATCTAATACTGGTTGACTTAGAGTACAGGAGAGGGAAGCGGAATTCCTAGTGTAGCGGTGAAATGCGTAGATATTAGGAGGAACACCAGTGGCGAAGGCGGCTTTCTGGACTGACACTGACGCTGAG…	Bacteria;Firmicutes;Clostridia;Clostridiales	28	36	4	0	0.00339836		0.00816993	0.37931	0.00968961		0.00390762	0.00546822	0.297902	0.0118008	0.00451243				0.133285	0.0491379	0.937897	0.0848042	0.00553879	0.00256279	0.319928	0.00262421	0.0020905	0.00132966	0.000824511				0.00113968					0.00584351			0.0639776	0.577628	0.334565	0.472151	0.00419798
		CCTACGGGAGGCAGCAGTCGGGAATTTTGCGCAATGGAGGAAACTCTGACGCAGTGACGCCGCGTATAGGAAGAAGGTTTTCGGATTGTAAACTATTTTAGTCAGGGAAGAAAAATGACAGTACCTGAAGAATAAGCTCCGGCTAACTACGTGCCAGCAGCCGCGGTAATACGTAGGGAGCAAGCGTTATCCGGATTTATTGGGTGTAAAGGGTGCGTAGACGGGAAGACAAGTTGGTTGTGAAAGCCCTCGGCTCAACTGAGGAACTGCAACCAAAACTATCATTCTTGAGTGCGGGAGAGGAAAGTGGAATTCCTAGTGTAGCGGTGAAATGCGTAGATATTAGGAGGAACACCAGTGGCGAAGGCGACTTTCTGGACCGTAACTGACGTTGAGGCA…	Bacteria;Firmicutes;Clostridia;Clostridiales	23	26	0	0			0.498366	0.383142			0.00390762	0.00273411					0.00483606			0.00427287	0.849583	0.00265013			0.702432	0.00874738	0.004181	0.0019945	0.00329804					0.00448054	0.00130303		0.00240506	0.411968			0.00913965	0.00845309	1.55175	1.38444	0.00419798
		CCTACGGGGGGCAGCAGTCGGGAATATTGCGCAATGGAGGAAACTCTGACGCAGTGACGCCGCGTATGGGAAGAAGGTTTTCGGATTGTAAACCATTTTAGACAGGGAAGAAAAAAGACAGTACCTGTAGAATAAGCTCCGGCTAACTACGTGCCAGCAGCCGCGGTAATACGTAGGGAGCAAGCGTTATCCGGATTTATTGGGTGTAAAGGGTGCGTAGACGGGAATGCAAGTTGGTTGTGAAATCCCTCGGCTTAACTGAGGAACTGCAACCAAAACTGTATTTCTTGAGTGCTGGAGAGGAAAGTGGAATTCCTAGTGTAGCGGTGAAATGCGTAGATATTAGGAGGAACACCAGTGGCGAAGGCGACTTTCTGGACAGTAACTGACGTTGAGGCA…	Bacteria;Firmicutes;Clostridia;Clostridiales	7	30	20	0			0.0490196																					0.0292526		0.0178603			0.0273523				0.00120253						0.0477951	0.0240077
		CCTACGGGTGGCAGCAGTGGGGAATATTGCGCAATGGGGGAAACCCTGACGCAGCAACGCCGCGTGATCGAAGAAGGTCTTCGGATTGTAAAGATCTTTTATCAGGGACGAAGAAAGTGACGGTACCTGATGAATAAGCTCCGGCTAACTACGTGCCAGCAGCCGCGGTAATACGTAGGGAGCGAGCGTTATCCGGATTTACTGGGTGTAAAGGGCGAGTAGGCGGGCTGGTAAGTTGGAAGTGAAATGTCGGGGCTTAACCCCGGAACTGCTTTCAAAACTGCTGGTCTTGAGTGATGGAGAGGCAGGCGGAATTCCTAGTGTAGCGGTGAAATGCGTAGATATTAGGAGGAACACCAGTGGCGAAGGCGGCCTGCTGGACATTAACTGACGCTGAGG…	Bacteria;Firmicutes;Clostridia;Clostridiales;Ruminococcaceae;Butyricicoccus	1	27	24	0
		CCTACGGGAGGCAGCAGTGAGGAATATTGGTCAATGGGCGAGAGCCTGAACCAGCCAAGTCGCGTGAGGGAAGAATGGTCTATGGCCTGTAAACCTCTTTTGTCAGGGAAGAATAAGGATGACGAGTCATTCGATGCCAGTACTTGACGAATAAGCATCGGCTAACTCCGTGCCAGCAGCCGCGGTAATACGGGGGATGCGAGCGTTATCCGGATTTATTGGGTTTAAAGGGCGCGTAGGCGGGACGTCAAGTCAGCGGTAAAAGACTGCAGCTAAACTGTAGCACGCCGTTGAAACTGGCGCCCTGGAGACGAGACGAGGGAGGCGGAACAAGTGAAGTAGCGGTGAAATGCATAGATATCACTTGGAACCCCGATAGCGAAGGCAGCTTCCCAGGCT…	Bacteria;Bacteroidetes;Bacteroidia;Bacteroidales;Porphyromonadaceae;Butyricimonas	27	29	1	0		0.00797035	0.155229	0.0689655	0.0129195		0.00781525	0.0738209	0.00244182			0.175376	0.0918851		0.125207		0.0353257		0.0221551	0.0384418	0.00881345	0.00437369	0.180828	0.200114	0.00247353				0.00113968		0.00260607	0.0029082	0.38962		0.00294959			0.21978	0.00318634
		CCTACGGGAGGCAGCAGTGGGGAATATTGCACAATGGGGGAAACCCTGATGCAGCGACGCCGCGTGAAGGAAGAAGTATCTCGGTATGTAAACTTCTATCAGCAGGGAAGATAATGACGGTACCTGACTAAGAAGCCCCGGCTAACTACGTGCCAGCAGCCGCGGTAATACGTAGGGGGCAAGCGTTATCCGGATTTACTGGGTGTAAAGGGAGCGTAGGCGGCGGAGCAAGTCAGAAGTGAAAGCCCGGGGCTCAACCCCGGGACGGCTTTTGAAACTGCCCTGCTTGATTTCAGGAGAGGTAAGCGGAATTCCTAGTGTAGCGGTGAAATGCGTAGATATTAGGAGGAACACCAGTGGCGAAGGCGGCTTACTGGACTGACAATGACGCTGAGGCTC…	Bacteria;Firmicutes;Clostridia;Clostridiales;Lachnospiraceae;Coprococcus	39	44	5	0	0.00679671		0.0408497	0.0613027	0.048448		0.105506	0.0328093	0.156277	0.0118008	0.157935		0.154754	0.0351803	0.137324	0.230735	0.219019	0.0291514	0.0387715	0.0538186	0.184201	0.181945	0.0961629	0.0219394	0.0074206	0.00893017		0.0098668	0.181209	0.00112013	0.00130303	0.0378066	0.0661392	0.0803483	0.0471935	0.000840576	0.00913965	0.259228	0.13064	0.176056	0.235087
		CCTACGGGAGGCAGCAGTGGGGGATATTGCACAATGGGGGAAACCCTGATGCAGCAACGCCGCGTGAAGGAAGAAGGTCTTCGGATTGTAAACTTTTGTCCTTGGTGAAGATAATGACGGTAGCCAAGGAGGAAGCTCCGGCTAACTACGTGCCAGCAGCCGCGGTAATACGTAGGGAGCGAGCGTTGTCCGGATTTACTGGGTGTAAAGGGTGCGTAGGCGGAAGAGCAAGTCAGTAGTGAAATCCATGGGCTTAACCCGTGAACTGCTATTGAAACTGTTCTTCTTGAGTGAAGTAGAGGTAGGCGGAATTCCCGGTGTAGCGGTGAAATGCGTAGAGATCGGGAGGAACACCAGTGGCGAAGGCGGCCTACTGGGCTTTAACTGACGCTGAGGCAC…	Bacteria;Firmicutes;Clostridia;Clostridiales;Ruminococcaceae;Clostridium IV	7	35	28	0			0.00816993			0.011135															0.0079321			0.00132966					0.00113968						0.00294959			0.0479008
		CCTACGGGAGGCAGCAGTAGGGAATATTGCACAATGGGGGAAACCCTGATGCAGCCATGCCGCGTGTGTGAAGAAGGCCTTCGGGTTGTAAAGCACTTTCAGTGGGGAGGAAATCATGACGTTACCCACAGAAGAAGCGCCGGCTAACTCCGTGCCAGCAGCCGCGGTAATACGGAGGGCGCAAACGTTAATCGGAATAACTGGGCGTAAAGGGCATGTAGGCGGATGAGCAAGTAAGATGTGAAACTCCCGGGCTCAACCTGGGAACTGCATTTTAAACTACTGATCTAGAGTATCGCAGAGGAAAGTAGAATTCCAAGTGTAGCGGTGGAATGCGTAGATATTTGGAAGAATACCAGTGGCGAAGGCGGCTTTCTGGGCGAATACTGACGCTGAGGT…	Bacteria;Proteobacteria;Gammaproteobacteria;Aeromonadales;Succinivibrionaceae;Anaerobiospirillum	1	0	37	0																																										0.00386922
		CCTACGGGAGGCAGCAGTGAGGAATATTGGTCAATGGGCGTGAGCCTGAACCAGCCAAGTAGCGTGGAGGAAGACGGCCCTACGGGTTGTAAACTCCTTTTGTACGGGAATAACGGCGTCCACGTGTGGTCGTGTGCATGTACCGTACGAATAAGCATCGGCTAACTCCGTGCCAGCAGCCGCGGTAATACGGAGGATGCGAGCGTTATCCGGATTTATTGGGTTTAAAGGGAGCGTAGATGGGCTGTTAAGTCAGTTGTGAAAGTCAGCGGCTCAACCGTTGAACTGCAATTGAAACTGGTAGCCTTGAGTGCGTTTGCGGTGGATGGAATTCGTGGTGTAGCGGTGAAATGCTTAGATATCACGAAGAACTCCGATTGCGAAGGCAGTCCACCAAGC…	Bacteria;Bacteroidetes;Bacteroidia;Bacteroidales	1	0	37	0																																										0.00773844
		CCTACGGGGGGCAGCAGTGAGGAATATTGGTCAATGGCCGTAAGGCTGAACCAGCCAAGCCGCGTGAGGGAGGAAGGCCCTACGGGTTGTAAACCTCTTTGGTGCGGGAGCAAGGAGGGGCTCGTGAGCCCCGGTGAGAGTACCGCAAGAACAAGCATCGGCTAACTCCGTGCCAGCAGCCGCGGTAATACGGAGGATGCGGGCGTTATCCGGAATCATTGGGCTTAAAGGGTGCGCAGGCGGCCCGGTAAGCCGGCGGTAAAAATGCGGGGCTCAACCCCGCCGAGCCGTCGGTACTGCGGGGCTGGCGTTGCGGCGGCGCATGCGGAACGCGTCATGTAGCGGTGAAATGCATAGATATGACGCAGAACGCCGATCGCGGAGGCAGCATGCGAGGCG…	Bacteria;Bacteroidetes	1	0	37	0																																										0.00193461
		CCTACGGGAGGCAGCAGTAGGGAGTCTTCGACAATGGGGGAAACCCTGATCGAGCAATACCGCGTGAGTGATGAAGGTCTTCGGATTGTAAAACTCTGTTGTGAGGGATAAATGGTTAAGATAGGAAATGATTTTAATTTGATAGTACCTTACTAGAAAGCAACGACTAACTTCGTGCCAGCAGTCGCGGTAATACGAAGGTTGCAAGCGTTATCCGGAATTATTGGGCGTAAAGAGTGAGCAGGCGGCTTGCTAAGTTTGAGGTTAAATCGTTGGGCTCAACCCAATCTCGCTTCAAAAACTGGCAGGCTAGAGTATGTGAGAGGTAAGTAGAACTCCATGTGTAGCGGTGAAATGCGTAGATATATGGAAGAATACCAGTGGCGAAGGCGGCTTACC…	Bacteria;Tenericutes;Mollicutes;Anaeroplasmatales;Anaeroplasmataceae;Asteroleplasma	1	0	37	0
		CCTACGGGAGGCAGCAGTGGGGAATATTGCGCAATGGGCGAAAGCCTGACGCAGCAACGCCGCGTGAGGGATGAAGGTCTTCGGATCGTAAACCTCTGTCGGGAGGGAAAAACGTGCAGTGTGCTAATCAGCATTGCAGTGATGGTACCTCCAAAGGAAGCACCGGCTAACTCCGTGCCAGCAGCCGCGGTAATACGGAGGGTGCAAGCGTTAATCGGAATTACTGGGCGTAAAGCGCACGTAGGTCGTTGTGTAAGTCAGAGGTGTAATCCCACGGCTTAACCGTGGAACTGCCTTTGATACTGCTCAACTTGAATTCGGGAGAGGATAGCGGAACTCCATGTGGAGCAGTGAAATGCGTAGATATATGGAAGAACATCAGTGGCGAAGGCGGCTATC…	Bacteria;Proteobacteria;Deltaproteobacteria;Desulfovibrionales;Desulfovibrionaceae	1	0	37	0
		CCTACGGGAGGCTGCAGTAGGGAATATTGGGCAATGGGCGAGAGCCTGACCCAGCCATGCCGCGTGCGGGAAGAAGGCCTTACGGGTCGTAAACCGCTTTTAGGCGGGGGTAACACCCTTGTCGAGCACAAGGGATGAAAGTACCGCCAGAATAAGGATCGGCTAACTCCGTGCCAGCAGCCGCGGTAATACGGAGGATCCGAGCGTTATCCGGATTCATTGGGTTTAAAGGGTGCGCAGGCGGGACGCTAAGTCCGCGGTGAAAGGTTCCGGCCCAACCGGGACACTGCCATGGATACTGGCGACCTAGATCGAGGACGGCGCGGGCGGAACATGTCAAGTAGCGGTGAAATGCGTAGATATGACATGGAACGCCGATCGGGAAGCCGGCCCGCGAGA…	Bacteria;Bacteroidetes	0	0	35	0
		CCTACGGGAGGCAGCAGTAGGGAATATTGCACAATGGGGGGAACCCTGATGCAGCCATGCCGCGTGTGTGAAGAAGGCCTTAGGGTTGTAAAGCACTTTCAGTGGGGAGGAAAGCGAAAGTATGACGTTACCCACAGAAGAAGCACCGGCTAACTCCGTGCCAGCAGCCGCGGTAATACGGAGGGTGCAAGCGTTAATCGGAATAACTGGGCGTAAAGGGCATGCAGGTGGATAGATAAGTAAGGTGTGAAATACATGGGCTCAACCTATGTGCTGCATTTTAAACTGTTTATCTAGAGTATTGCAGAGGGAGATGGAATTCCAGGTGTAGCGGTGGAATGCGTAGATATCTGGAAGAACACCAGAGGCGAAGGCGGTCTCCTGGGCAAATACTGACAC…	Bacteria;Proteobacteria;Gammaproteobacteria;Aeromonadales;Succinivibrionaceae;Anaerobiospirillum	0	0	35	0
		CCTACGGGGGGCAGCAGTGAGGAATATTGGTCAATGGGCGTAAGCCTGAACCAGCCAAGTAGCGTGCAGGACGACGGCCCTACGGGTTGTAAACTGCTTTTGCGCGGGGATAAAGTGGGGGACGCGTCCCTCATTGCAGGTACCGCGCGAATAAGGACCGGCTAATTCCGTGCCAGCAGCCGCGGTAATACGGAAGGTCCGGGCGTTATCCGGATTTATTGGGTTTAAAGGGAGCGCAGGCGGTTGGGAAAGCGTGCCGTCAAATGTCGGGGCTCAACCCCGGAAAGCGGCGCGAACTGTCCGACTTGAGTACGCGGAAGGCAGGCGGAATTCGTGGTGTAGCGGTGAAATGCATAGATATCACGAAGAACCCCGATTGCGAAGGCAGCCTGCCGCAGC…	Bacteria;Bacteroidetes;Bacteroidia;Bacteroidales;Prevotellaceae;Prevotella	1	0	36	0																																										0.00386922
		CCTACGGGAGGCAGCAGTGAGGAATATTGGTCAATGGACGCAAGTCTGAACCAGCCAAGTAGCGTGAAGGATGACCGCCCTATGGGTTGTAAACTTCTTTTATAAGGGAATAAATTGAGGTACGCGTACCTTTTTGTATGTACCTTATGAATAAGCATCGGCTAACTCCGTGCCAGCAGCCGCGGTAATACGGAGGATGCGAGCGTTATCCGGATTTATTGGGTTTAAAGGGAGCGTAGGCGGGTTTTTAAGTCAGTTGTGAAAGTTTGCGGCTCAACCGTAAAATTGCAGTTGATACTGGAAGCCTTGAGTGCGGCAGAGGCAGGCGGAATTCGTGGTGTAGCGGTGAAATGCTTAGATATCACGAAGAACTCCGATTGCGAAGGCAGCTTGCTGGAG…	Bacteria;Bacteroidetes;Bacteroidia;Bacteroidales;Bacteroidaceae;Bacteroides	1	1	37	0
		CCTACGGGAGGCAGCAGTGAGGAATATTGGTCAATGGACGAGAGTCTGAACCAGCCAAGTAGCGTGAAGGATGACTGCCCTATGGGTTGTAAACTTCTTTTATATGGGAATAAAAAAGGCCACGTGTGGCCTATTGTATGTACCTTATGAATAAGCATCGGCTAATTCCGTGCCAGCAGCCGCGGTAATACGGAAGATGCGAGCGTTATCCGGATTTATTGGGTTTAAAGGGAGCGTAGGCGGACGATTAAGTCAGCGGTAAAATCGTGTGGCTCAACCATACCTTGCCGTTGATACTGGTTGTCTTGAGTGCACACAAGGAAGATGGAATTCGTGGTGTAGCGGTGAAATGCTTAGATATCACGAAGAACTCCGATTGCGAAGGCAGTCTTCTGGGGT…	Bacteria;Bacteroidetes;Bacteroidia;Bacteroidales;Prevotellaceae	2	0	37	0																																										0.0174115
		CCTACGGGTGGCAGCAGTGAGGAATATTGGTCAATGGGCGAGAGCCTGAACCAGCCAAGTAGCGTGAAGGAAGACTGCCCTATGGGTTGTAAACTTCTTTTATACGGGAATAAAGTCATCCACGTGTGGATGTTTGTATGTACCGTATGAATAAGGATCGGCTAACTCCGTGCCAGCAGCCGCGGTAATACGGAGGATCCGAGCGTTATCCGGATTTATTGGGTTTAAAGGGAGCGTAGGCGGGCTTTTAAGTCAGTTGTGAAAGTTTGCGGCTCAACCGTAAAATTGCAGTTGATACTGGAAGCCTTGAGTACAGTATAGGCAGGCGGAATTCGTGGTGTAGCGGTGAAATGCTTAGATATCACGAAGAACTCCGATTGCGAAGGCAGCTTGCTGGAC…	Bacteria;Bacteroidetes;Bacteroidia;Bacteroidales;Bacteroidaceae;Bacteroides	2	0	37	0																																										0.00386922
		CCTACGGGAGGCAGCAGTGAGGGATATTGGTCAATGGGCGTGAGCCTGAACCAGCCAAGTAGCGTGCGGGAAGAATCACCTTACGGTGTTTAAACCGCTTTTGGCGGGGGTCAAGGGATGCCACGTGTGGCGTCTTTGAGCGTACCCGCCGAATAAGCATCGGCTAACTCCGTGCCAGCAGCCGCGGTAATACGGGGGATGCGAGCGTTATCCGGATTCATTGGGCTTGAAGGGTGCGCAGGCGGGCCGGCAGGCCGGCGGTGAAAGATCCGGGCTCAACCCGGGCAGTGCCGTCGGAACCTCCGTGCCTTGAGTGTGACGGGCGCAGGCGGAACTTGTGGTGTAGCGGTGAAATGCTTAGATATCACAAGGAACTCCGTTCGCGAAGGCGGCTTGCGA…	Bacteria;Bacteroidetes;Bacteroidia;Bacteroidales;Prevotellaceae	2	0	37	0																																										0.00967305
		CCTACGGGTGGCAGCAGTGAGGAATATTGGTCAATGGGCGGAAGCCTGAACCAGCCAAGTAGCGTGGGGGAAGACGGCCCTATGGGTTGTAAACCCCTTTTATGCGGGGACAAAGTACGCGTCGTGACGCGTTTTGCGGGTACCGCATGAATAAGGACCGGCTAATTCCGTGCCAGCAGCCGCGGTAATACGGAAGGTCCGGGCGTTATCCGGATTCATTGGGTTTAAAGGGAGCGTAGGCCGCCCCTTAAGCGTGCCGTGAAAAGCAGCGGCTCAACCGCTGTCGTGCGGCGCGAACTGGGGGGCTTGAGTGCGCGGGAGGCAGGCGGAATTCGTGGTGTAGCGGTGAAATGCATAGATATCACGAAGAACCCCGATTGCGAAGGCAGCCTGCCGTAG…	Bacteria;Bacteroidetes;Bacteroidia;Bacteroidales;Prevotellaceae;Prevotella	0	0	34	0
		CCTACGGGAGGCTGCAGTGAGGAATATTGGTCAATGGGCGGAAGCCTGAACCAGCCATGCCGCGTGAGGGAATTAGGCCCTACGGGTCGTGAACCTCTTTAGGCCGGGAGCAATAAGGCCCACGAGCTGGGCCGATGAGAGTACCGGCAGAATAAGCATCGGCTAACTCCGTGCCAGCAGCCGCGGTAATACGGGGGATGCGAGCGTTATCCGGATTCATTGGGTTTAAAGGGTGCGCAGGCGGTCATGCAAGTCAGCGGTGAAACCCCCGCGCTCAACGCGGGGCTTGCCGTTGATACTGCGAGGCTGGAGTACGGGCGCCGCCGGAGGAATGTGCGGTGTAGCGGTGAAATGCATAGATATCGCACAGAACACCGATTGCGGAGGCATCTGGCGAGC…	Bacteria;Bacteroidetes	1	0	35	0
		CCTACGGGAGGCAGCAGTGAGGAATATTGGTCAATGGGCGGAAGCCTGAACCAGCCATGCCGCGTGGAGGGATGAGGCCCTACGGGCTGTGAACTCCTTTTGACGCGGAGCAATAACCGCCATGCGTGGCGGGATGAGAGTACGCGTCGAATAAGCATCGGCTAACTCCGTGCCAGCAGCCGCGGTAATACGGGGGATGCGAGCGTTATCCGGATTCATTGGGTTTAAAGGGTGCGTAGGCGGACAGTCAAGTCAGCGGTGAAACCCCCGTGCTCAACATGGGGCTTGCCGTTGAAACTGGTTGTCTGGAGTGCGCGTGCCGCCGGAGGAATGTGCGGTGTAGCGGTGAAATGCATAGATATCGCACAGAACACCGATTGCGGAGGCATCTGGCGAACG…	Bacteria;Bacteroidetes	1	1	36	0																																										0.00580383
		CCTACGGGTGGCAGCAGTGAGGAATATTGGTCAATGGACGAGAGTCTGAACCAGCCAAGTAGCGTGAAGGATGACTGCCCTACGGGTTGTAAACTTCTTTTATAAGGGAATAAAGTGTGCCACGTGTGGTGTTTTGTATGTACCTTATGAATAAGCATCGGCTAATTCCGTGCCAGCAGCCGCGGTAATACGGAAGATGCGAGCGTTATCCGGATTTATTGGGTTTAAAGGGAGCGTAGGCGGGCGATTAAGTCAGCGGTAAAATAGTGTGGCTCAACCATACTCCGCCGTTGATACTGGTTGCCTTGAGTTCACACAAGGAAGATGGAATTCGTGGTGTAGCGGTGAAATGCTTAGATATCACGAAGAACTCCGATTGCGAAGGCAGTTTTCTGGGGT…	Bacteria;Bacteroidetes;Bacteroidia;Bacteroidales;Prevotellaceae;Paraprevotella	2	0	36	0																																										0.00193461
		CCTACGGGAGGCAGCAGTGAGGAATATTGGTCAATGGGCGGGAGCCTGAACCAGCCAAGCCGCGTGAAGGCAGACGGACCGAAGGTTTGTAAACTTCTTTTGTTCGGGAGTAAAGGCGCCGGTTGTGCGGCGTTTGCAAGTACCGAAAGAAAAAGCATCGGCTAACTCCGTGCCAGCAGCCGCGGTAATACGGAGGATGCGAGCGTTATCCGGATTCATTGGGTTTAAAGGGTGCGTAGGTGGCTTGTCAAGCCAGTGGTGAAAAGTCGCGGCTCAACCGTGACCGTGCCATTGGAACTGGCATGGCTAGAGACTGGACGGAGTAGGCGGAATGCGTGGTGTAGCGGTGAAATGCATAGATATCACGCAGAACCCCGTTGGCGAAGGCGGCCTACTAGG…	Bacteria;Bacteroidetes;Bacteroidia;Bacteroidales;Porphyromonadaceae	2	0	36	0																																										0.00386922
		CCTACGGGAGGCTGCAGTGAGGAATATTGGTCAATGGGCGGAAGCCTGAACCAGCCATGCCGCGTGAGGGAAAATGCCCTATGGGTTTTCAACCTCTTTGACACGGGAGCAATAAGGGGCGCGAGCCGCCCCGATGAGAGTACCGTGAGAACAAGCGTCGGCTAACTCCGTGCCAGCAGCCGCGGTAATACGGGGGACGCAAGCGTTATCCGGATTCATTGGGTTTAAAGGGTGCGCAGGCGGAACCTTAAGTCAGCGGTGAAACCCCCGGGCTCAACCTGGGGCCTGCCGTTGAAACTGGGGATCTGGAGTACGGTCGCCGCCGGAGGAATGTGCGGTGTAGCGGTGAAATGCATAGATATCGCACAGAACACCGATTGCGGAGGCATCTGGCGAGGC…	Bacteria;Bacteroidetes	2	1	37	0
		CCTACGGGAGGCAGCAGTAGGGAATATTGCACAATGGGGGGAACCCTGATGCAGCCATGCCGCGTGTGTGAAGAAGGCCTTCGGGTTGTAAAGCACTTTCAGCGGGGAGGAAATTAAGTTAGACGTTACCCGCAGAAGAAGCACCGGCTAACTCCGTGCCAGCAGCCGCGGTAATACGGAGGGTGCGAGCGTTAATCGGAATAACTGGGCGTAAAGGGCACGCAGGCGGGCTGATAAGTAAGGTGTGAAATACCGGGGCTCAACCTCGGGGCTGCATTTTAAACTGTCAGTCTAGAGTATTGCAGAGGGAGACGGAATTCCGGGTGTAGCGGTGAAATGCGTAGATATCCGGAAGAACACCGGAGGCGAAGGCGGTCTTCTGGGCAAATACTGACGCTC…	Bacteria;Proteobacteria;Gammaproteobacteria;Aeromonadales;Succinivibrionaceae;Succinatimonas	2	1	37	0																																										0.00386922
		CCTACGGGAGGCAGCAGTGAGGAATATTGGTCAATGGGCGGAAGCCTGAACCAGCCAAGTAGCGTGCAGGAAGACGGCCCTATGGGTTGTAAACTGCTTTTAAGCGGGGATAAAGTCAGGGACGTGTCCCTGTTTGCAGGTACCGCTTGAATAAGGACCGGCTAATTCCGTGCCAGCAGCCGCGGTAATACGGAAGGTCCGGGCGTTATCCGGATTTATTGGGTTTAAAGGGAGCGTAGGCGGGACTCCAAGTCAGCTGTGAAATGCCATGGCTCAACCATGGAGCTGCAGTTGAAACTGGTGTTCTTGAGTTGTCGCAGGGGCGGTGGAACTCGTGGTGTAGCGGTGAAATGCTTAGATATCACGAAGAACTCCGATCGCGAAGGCAGCCGCCCGGTG…	Bacteria;Bacteroidetes;Bacteroidia;Bacteroidales;Prevotellaceae;Prevotella	3	0	37	0																																										0.00773844
		CCTACGGGAGGCAGCAGTGAGGAATATTGGTCAATGGGCGCGAGCCTGAACCAGCCAAGTAGCGTGCAGGACGACGGCCCTATGGGTTGTAAACTGCTTTTGCGCGGGGATAACTTCCGCCACGTGTGGCGGCTTGCAGGTACCGCGTGAATAAGGACCGGCTAATTCCGTGCCAGCAGCCGCGGTAATACGGAAGGTCCGGGCGTTATCCGGATTCATTGGGTTTAAAGGGAGCGTAGGCCGCGCGTCAAGCGTGCCGTGAAATGCCGTGGCTCAACCATGGCACCGCGGCGCGAACTGTCGCGCTTGAGTGGGCTCGAGGCAGGCGGAATTCGTGGTGTAGCGGTGAAATGCTTAGATATCACGAGGAACCCCGATTGCGAAGGCAGCCTGCCAGCG…	Bacteria;Bacteroidetes;Bacteroidia;Bacteroidales;Prevotellaceae;Hallella	3	0	37	0																																										0.00580383
		CCTACGGGAGGCAGCAGTGAGGAATATTGGACAATGGGCGGAAGCCTGATCCAGCCATGCCGCGTGAAGGATTACGGTCCTATGGATTTTAAACTTCTTTTGCACGGGAGCAATAAGGGTCACGCGTGGCCCGATGAGAGTACCGTGCGAATAAGCATCGGCTAACTCCGTGCCAGCAGCCGCGGTAATACGGAGGATGCGAGCGTTATCCGGATTCATTGGGTTTAAAGGGTGCGTAGGCGGTGGCGTAAGTCAGCGGTGAAATTCACGGGCTCAACCCGTGCCGTGCCGTTGATACTGCGTTGCTGGAGTACTGTCGCCGTGGGAGGAATGTGTGGTGTAGCGGTGAAATGCATAGATATCACACAGAACACCGATTGCGAAGGCATCTCACGAGGC…	Bacteria;Bacteroidetes	3	0	37	0																																										0.00773844
		CCTACGGGAGGCAGCAGTGAGGAATATTGGTCAATGGGCGTAAGCCTGAACCAGCCAAGTAGCGTGAGGGACGACGGCCCTATGGGTTGTAAACCTCTTTTGTACGGGGATAAAGTGTGGGACGTGTCCCATATTGCAGGTACCGTACGAATAAGGACCGGCTAATTCCGTGCCAGCAGCCGCGGTAATACGGAAGGTCCGGGCGTTATCCGGATTCATTGGGTTTAAAGGGAGCGCAGGCCGCCTTTTAAGCGTGCCGTGAAATGCCGTGGCTCAACCATGGCACTGCGGCGCGAACTGGAGGGCTTGAGTGCGCGGAAGGCAGGCGGAACTCGTGGTGTAGCGGTGAAATGCTTAGATATCACGAAGAACTCCGATTGCGAAGGCAGCCTGCCGCAG…	Bacteria;Bacteroidetes;Bacteroidia;Bacteroidales;Prevotellaceae;Prevotella	3	0	37	0																																										0.00773844
		CCTACGGGAGGCAGCAGTGAGGAATATTGGTCAATGGCCGCGAGGCTGAACCAGCCAAGTAGCGTGAAGGATGACTGCCCTATGGGTTGTAAACTTCTTTTATAAGGGAATAAAGTGTTGTACGTGTACGATATTGCATGTACCTTATGAATAAGCATCGGCTAACTCCGTGCCAGCAGCCGCGGTAATACGGAGGATGCGAGCGTTATCCGGATTTATTGGGTTTAAAGGGAGCGCAGACGGGCGATTAAGTCAGTTGTGAAAGTTCGCGGCTCAACCGTGAAATTGCAGTTGAAACTGGTTGCCTTGAGTGCGGCAGAGGCAGGCGGAATTCGTGGTGTAGCGGTGAAATGCTTAGATATCACGAAGAACTCCGATTGCGAAGGCAGCTTGCTGGAC…	Bacteria;Bacteroidetes;Bacteroidia;Bacteroidales;Bacteroidaceae;Bacteroides	3	0	37	0																																										0.0193461
		CCTACGGGAGGCTGCAGTGAGGAATATTGGTCAATGGCCGGAAGGCTGAACCAGCCAAGTCGCGTGAAGGATGAAGGATCTATGGTTTGTAAACTTCTTTTGTACGGGGGTAAAGTGAGGGACGCGTCCCTTATTGCAAGTACCGTACGAATAAGCATCGGCTAACTCCGTGCCAGCAGCCGCGGTAATACGGAGGATGCGAGCGTTATCCGGATTTATTGGGTTTAAAGGGTGCGTAGGCGGACTGATAAGTCAGCGGTGAAACCCTGTCGCTTAACGATAGGCGTGCCGTTGAAACTGCCGGTCTTGCGTGAGGTAGAGGCAGGCGGAATGCGTGGTGTAGCGGTGAAATGCATAGATATCACGCAGAACCCCGATTGCGAAGGCAGCTTGCTGGAC…	Bacteria;Bacteroidetes;Bacteroidia;Bacteroidales;Porphyromonadaceae	3	0	37	0																																										0.00580383
		CCTACGGGAGGCAGCAGTGAGGAATATTGGTCAATGGGCGATAGCCTGAACCAGCCAAGTCGCGTGAGGGATGAAGGCCCTACGGGTCGTAAACCTCTTTTATAAGGGAATAAAGTTCGCCACGTGTGGTGTTTTGTATGTACCTTATGAATAAGCATCGGCTAACTCCGTGCCAGCAGCCGCGGTAATACGGAGGATGCGAGCGTTATCCGGATTTATTGGGTTTAAAGGGTGCGTAGGTGGCCCCGTCAGTCAGTGGTGAAAGTCCGTGGCTCAACCATGGAATCGCCATTGAAACCACGGGGCTTGAGTATGATTGAGGTAGGCGGAACGCGTGGTGTAGCGGTGAAATGCATAGATATCACGCAGAACCCCGATTGCGAAGGCAGCTTACCAAGC…	Bacteria;Bacteroidetes;Bacteroidia;Bacteroidales;Porphyromonadaceae;Parabacteroides	3	0	37	0																																										0.00193461
		CCTACGGGAGGCAGCAGTGAGGAATATTGGTCAATGGCCGGAAGGCTGAACCAGCCAAGTCGCGTGAGGGAAGACTGCCCTATGGGTTGTAAACCTCTTTTGCAAGGGAAGAATAAGGGTTACGTGTAGCCCGATGCCAGTACTTTGCGAATAAGCATCGGCTAACTCCGTGCCAGCAGCCGCGGTAATACGGAGGATGCGAGCGTTATCCGGATTTATTGGGTTTAAAGGGTGCGTAGGCGGTTGCGTAAGTTAGTGGTAAAATGCCAGGGCTTCACCTTGGCCTGCCATTAAAACTGCGCGGCTTGAGTACAGACGAGGCAGGCGGAACAAGTCAAGTAGCGGTGAAATGCATAGATATGACTTAGAACTCCGATAGCGAAGGCAGCTTGCCAGGCT…	Bacteria;Bacteroidetes;Bacteroidia;Bacteroidales;Porphyromonadaceae;Odoribacter	3	0	37	0																																										0.00193461
		CCTACGGGGGGCAGCAGTGGGGAATATTGCACAATGGGGGAAACCCTGATGCAGCGACGCCGCGTGAAGGAAGAAGGCCTTCGGGTTGTAAACTTCTGTCGTAAGGGACGATAATGACGGTACCTTACAAGAAAGCCACGGCTAACTACGTGCCAGCAGCCGCGGTAAAACGTAGGTGGCAAGCGTTGTCCGGAATTACTGGGTGTAAAGGGAGCGCAGGCGGGGAGGCAAGTTGGAAGTGAAAAGCGTGGGCTCAACCCACGACCTGCTTTCAAAACTGTCTCTCTTGAGTAGTGCAGAGGTAAGCGGAATTCCCGGTGTAGCGGTGGAATGCGTAGATATCGGGAGGAACACCAGTGGCGAAGGCGGCTTACTGGGCACCAACTGACGCTGAGGCTC…	Bacteria;Firmicutes;Clostridia;Clostridiales;Ruminococcaceae	1	1	35	0
		CCTACGGGTGGCAGCAGTGAGGAATATTGGACAATGGGCGGAAGCCTGATCCAGCCATGCCGCGTGAAGGAATACGGTCCTATGGATTTTAAACTTCTTTTGTACGTGAGCAATAAGGGTCACGCGTGGCCCGATGAGAGTAGCGTACGAATAAGCATCGGCTAACTCCGTGCCAGCAGCCGCGGTAATACGGAGGATGCGAGCGTTATCCGGATTCATTGGGTTTAAAGGGTGCGTAGGCGGTGGCGTAAGTCAGCGGTGAAATTCACGGGCTCAACCCGTGCCGTGCCGTTGATACTGCGTGACTGGAATACGGTTGCCGTGGGAGGAATGTGTAATGTAGCGGTGAAATGCATAGATATTACACAGAACACCGATTGCGAAGGCATCTCACGAAGC…	Bacteria;Bacteroidetes	2	0	35	0
		CCTACGGGAGGCTGCAGTGAGGAATATTGGTCAATGGACGGGAGTCTGAACCAGCCAAGTCGCGTGAAGGATGACGGCCCTACGGGTTGTAAACTTCTTTAGTGCGGGAACAAATAAAGGCACGCGTGCCTTGTTGAGTGTACCGCAAGAATAAGCATCGGCTAACTCCGTGCCAGCAGCCGCGGTAATACGGAGGATGCGAGCGTTATCCGGATTTATTGGGTTTAAAGGGTGCGCAGGCTGTCGTGCAAGTCAGCGGTCAAATGTCGGGGCTCAACCCCGGCCTGCCGTTGAAACTGCATGGCTGGCGTGAGTGTGAGGTAGGCGGAATGCGTTGTGTAGCGGTGAAATGCATAGATATGACGCAGAACTCCGATTGCGAAGGCAGCTTACCAACAC…	Bacteria;Bacteroidetes;Bacteroidia;Bacteroidales;Porphyromonadaceae	2	0	35	0
		CCTACGGGAGGCTGCAGTGAGGAATATTGGTCAATGGAGGCAACTCTGAACCAGCCATGCCGCGTGGAGGCGAAGGCCCTACGGGTCTTAAACTCCTTTGGCCCGGGAGCAATAAGGTCCACGCGTGGACCGACGAGAGTACCGGGAGAACAAGCATCGGCTAACTCCGTGCCAGCAGCCGCGGTAATACGGGGGATGCGAGCGTTATCCGGATTCATTGGGTTTAAAGGGTGCGCAGGCGGTTCTTCAAGTCAGCGGTGAAATACCGGCGCTCAACGCCGGGGCTGCCGATGATACTGGGGGGCTGGGATACGGTCGCCGCCGGAGGAATGTGCGGTGTAGCGGTGAAATGCATAGATATCGCACAGAACACCGATTGCGGAGGCATCTGGCGAGGCC…	Bacteria;Bacteroidetes	2	0	35	0
		CCTACGGGAGGCAGCAGTGAGGAATATTGGTCAATGGGCGAGAGCCTGAACCAGCCAAGTAGCGTGGAGGACGACGGCCCTACGGGTTGTAAACTCCTTTTGCGCGGGGATAAAGCGCTCCACGTGTGGGGCTTTGCAGGTACCGCGCGAATAAGCATCGGCTAACTCCGTGCCAGCAGCCGCGGTAATACGGAGGATGCAGGCGTTATCCGGATTCATTGGGCTTAAAGGGAGCGCAGACGGTCCCGTAAGCCGGCCGTGAAATTCCGGGGCCCAACCCCGGCCAGCGGTCGGAACTGCGGGACTTGAGTGCGGCCGAGGCGGGCGGAATTCGTGGTGTAGCGGTGAAATGCTTAGATATCACGAAGAACCCCGATTGCGAAGGCAGCCCGCCAGCCC…	Bacteria;Bacteroidetes;Bacteroidia;Bacteroidales;Prevotellaceae;Paraprevotella	2	2	37	0																																										0.0135423
		CCTACGGGAGGCAGCAGTGAGGAATATTGGTCAATGGACGGAAGTCTGAACCAGCCATGCCGCGTGCAGGATGACGGCTCTATGAGTTGTAAACTGCTTTTGTACGAGGGTAAACCCGAATACGTGTATTCGGCTGAAAGTATCGTACGAATAAGGATCGGCTAACTCCGTGCCAGCAGCCGCGGTAATACGGAGGATCCAAGCGTTATCCGGATTTATTGGGTTTAAAGGGTGCGTAGGCGGTCAGATAAGTTAGAGGTGAAATTCCGGTGCTTAACACCGGCGCTGCCTCTAATACTGTTTGACTAGAGAGTAGTTGCGGTAGGCGGAATGTATGGTGTAGCGGTGAAATGCTTAGAGATCATACAGAACACCGATTGCGAAGGCAGCTTACCAAGC…	Bacteria;Bacteroidetes;Bacteroidia;Bacteroidales;Rikenellaceae;Alistipes	3	0	36	0																																										0.00386922
		CCTACGGGAGGCAGCAGTGAGGAATATTGGTCAATGGGCGCGAGCCTGAACCAGCCAAGTAGCGTGGAGGATGACCGCCCTACGGGTTGTAAACTCCTTTTATAAGGGAATAAAACCTCCCACGTGTGGGAGCTTGTATGTACCTTATGAATAAGCATCGGCTAACTCCGTGCCAGCAGCCGCGGTAATACGGAGGATGCGAGCGTTATCCGGATTTATTGGGTTTAAAGGGAGCGTAGACGGGATGTCAAGTCAGCTGTGAAAGTTTGCGGCTCAACCGTAAAATTGCAGTTGAAACTGGCTTTCTTGAGTGCGTTCGAGGCAGGCGGAATTCGTGGTGTAGCGGTGAAATGCATAGATATCACGAAGAACCCCGATTGCGAAGGCAGCCTGCTAGGC…	Bacteria;Bacteroidetes;Bacteroidia;Bacteroidales;Bacteroidaceae;Bacteroides	3	0	36	0																																										0.00967305
		CCTACGGGAGGCAGCAGTGGGGAATTTTGGACAATGGGGGCAACCCTGATCCAGCCATGCCGCGTGCAGGATGAAGGCCTTCGGGTTGTAAACTGCTTTTGTCAGGGACGAAAAGGTTTCCGCTAATACCGGAGACTGCTGACGGTACCTGAAGAATAAGCACCGGCTAACTACGTGCCAGCAGCCGCGGTAATACGTAGGGTGCAAGCGTTAATCGGAATTACTGGGCGTAAAGCGTGCGCAGGCGGTTTCGTAAGACAGATGTGAAATCCCCGGGCTTAACCTGGGAATTGCATTTGTGACTGCGGGACTAGAGTTTGGCAGAGGGAGGTGGAATTCCAAGTGTAGCAGTGAAATGCGTAGATATTTGGAAGAACACCGATGGCGAAGGCAGCCTCC…	Bacteria;Proteobacteria;Betaproteobacteria;Burkholderiales;Sutterellaceae;Sutterella	3	1	37	0																																										0.0116077
		CCTACGGGAGGCAGCAGTGAGGAATATTGGTCAATGGATGAGAGTCTGAACCAGCCAAGTAGCGTGAAGGATTACAGCCCTATGGGTTTTAAACTTCTTTTATATGAGAGTAACATGCGCCACGTGTGGTGTATTGCAAGTATCATAAGAAAAAGGATCGGCTAACTCCGTGCCAGCAGCCGCGGTAATACGGAGGATCCGAGCGTTATCCGGATTTATTGGGTTTAAAGGGTGCGTAGGCCGGCTGTTAAGTCAGCGGTGAAACGTCGTTGCTCAACAATGACCGTGCCGTTGAAACTGTCAGTCTTGAGTGCATCCAGTGCATGCGGAATTCGTGGTGTAGCGGTGAAATGCTTAGATATCACGAAGAACTCCGATCGCGAAGGCAGCATGCAGGGG…	Bacteria;Bacteroidetes;Bacteroidia;Bacteroidales	3	1	37	0																																										0.0116077
		CCTACGGGAGGCAGCAGTGAGGAATATTGGACAATGGGAGGAATCCTGATCCAGCCATGCCGCGTGCAGGCGACGGCCCTACGGGCCTTAAACTGCTTTTGCCGGGGGGCAACTGCGCGCACGGGCTGCGCGCGTGAGAGTACCCGGCGAATAAGCATCGGCTAACTCCGTGCCAGCAGCCGCGGTAATACGGGGGATGCGAGCGTTATCCGGATTCATTGGGTTTAAAGGGCGCGCAGGCGGCCTGTCAAGTCGGCGGTGAAATCCGCGGGCCCAACCCGCGATGTGCCGTTGATACTGTCAGGCTGGGATACGTGCGCCGTGGGGGGAATGCGTGGTGTAGCGGTGAAATGCATAGATATCACGCAGAACGCCGATTGCGGAGGCACCTCACGAGCA…	Bacteria;Bacteroidetes	3	0	37	1																																										0.00386922
		CCTACGGGTGGCAGCAGCTAAGAATCTTCCGCAATGGGCGAAAGCCTGACGGAGCGACGCCGCGTGAACGAGGAAGGCCGAAAGGTTGTAAAGTTCTTTTGTCCGGGAGGAATAAGTTAGGGAGGAAATGCCCTGATGATGACGTTAACGGACGAATAAGCCCCGGCTAATTACGTGCCAGCAGCCGCGGTAACACGTGAGGGGCGAGCGTTGTTCGGAATTATTGGGCGTAAAGGGTGCGCAGGCGGCGTTGCAAGTTTGGTGTCAAAGACCGCAGCTTAACTGCGGGAAGGCGCTGAAAACTGCGAGGCTGGAGTCGATGAGAGGGAACCGGAATTCCTGGTGTAGGGGTGGAATCTGTAGATATCAGGAAGAACACCGATGGCGAAGGCAGGTTTC…	Bacteria;Spirochaetes;Spirochaetia;Spirochaetales;Spirochaetaceae	0	0	32	0
		CCTACGGGAGGCAGCAGTGAGGAATATTGGTCAATGGGCGCGAGCCTGAACCAGCCAAGTAGCGTGGAGGATGAATGCCCTACGGGTTGTAAACTCCTTTTGGCGGAGGATAAAGATTGCCACGTGTGGCAAGCTGCAGGTATCCGCCGAATAAGGGCCGGCTAATTCCGTGCCAGCAGCCGCGGTAATACGGAAGGCCCGAGCGTTATCCGGATTTATTGGGTTTAAAGGGAGCGTAGGCGGGAGATCAAGTCAGCTGTGAAACTGCGCCGCTCAACGGCGCCGAGCAGTTGAAACTGGTTTCCTTGAGTCCGCAAGAGGCGCGTGGAATTCGTGGTGTAGCGGTGAAATGCATAGATATCACGAAGAACTCCGATTGCGAAGGCAGCGCGCTGGGGC…	Bacteria;Bacteroidetes;Bacteroidia;Bacteroidales;Prevotellaceae;Paraprevotella	1	0	33	0
		CCTACGGGTGGCTGCAGTGGGGAATCTTCCGCAATGGGCGAAAGCCTGAACCAGCCAAGTAGCGTGAAGGATGAAGGTTCTATGGATTGTAAACTTCTTTTATAAGGGAATAAAGTGCTTTACGTGTAGAGTTTTGTATGTACCTTATGAATAAGCATCGGCTAACTCCGTGCCAGCAGCCGCGGTAATACGGAGGATGCGAGCGTTATCCGGATTTATTGGGTTTAAAGGGAGCGTAGACGGGATGTTAAGTCAGCTGTGAAAGTTTGGGGCTCAACCTTAAAATTGCAGTTGAAACTGGCGTTCTTAGTGCGGTAGAGGCAGGCGGAATTCGTGGTGTAGCGGTGAAATGCTTAGATATCACGAAGAACCCCGATTGCGAAGGCAGCTTGCTGGAGC…	Bacteria;Bacteroidetes;Bacteroidia;Bacteroidales;Bacteroidaceae;Bacteroides	1	0	33	0
		CCTACGGGTGGCAGCAGTGAGGAATATTGGTCAATGGGCGAGAGCCTGAACCAGCCAAGTCGCGTGAAGGAAGACGGATCTATGGTTTGTAAACTTCTTTAGTGCAGGAACAAAATCCCGACGTGTCGGGGCTTGAGTGTACTGCAAGAATAAGCATCGGCTAACTCCGTGCCAGCAGCCGCGGTAATACGGAGGATGCGAGCGTTATCCGGATTTATTGGGTTTAAAGGGTGCGTAGGCTGTTTCTCAAGTCAGCGGTCAAATGTCGGGGCTCAACCCCGGCCTGCCGTTGAAACTGAGGGGCTGGCGTGGGATTGAGGTATGCGGAATGCGTTGTGTAGCGGTGAAATGCATAGATATGACGCAGAACTCCGATTGCGAAGGCAGCATGCCAAATCC…	Bacteria;Bacteroidetes;Bacteroidia;Bacteroidales;Porphyromonadaceae	2	0	34	0
		CCTACGGGGGGCTGCAGTGAGGAATATTGGTCAATGGGCGAGAGCCTGAACCAGCCAAGTAGCGTGAAGGATGAAGGTTCTATGGATTGTAAACTTCTTTTATAAGGGAATAAAGTGCTTTACGTGTAGAGTTTTGTATGTACCTTATGAATAAGCATCGGCTAACTCCGTGCCAGCAGCCGCGGTAATACGGAGGATGCGAGCGTTATCCGGATTTATTGGGTTTAAAGGGAGCGTAGACGGGATGTTAAGTCAGCTGTGAAAGTTTGGGGCTCAACCTTAAAATTGCAGTTGGGACTGGCGTTCTTGAGTGCGGTAGAGGCAGGCGGAATTCGTGGTGTAGCGGTGAAATGCTTAGATATCACGAAGAACCCCGATTGCGAAGGCAGCTTGCTGGAG…	Bacteria;Bacteroidetes;Bacteroidia;Bacteroidales;Bacteroidaceae;Bacteroides	2	1	35	0
		CCTACGGGAGGCAGCAGTGAGGAATATTGGTCAATGGCCGAGAGGCTGAACCAGCCAAGTAGCGTGAAGGATGACGGCCCTACGGGTTGTAAACTTCTTTTATAAGGGAATAAAGTGCATCACGCGTGGTGTTTTGTATGTACCTTATGAATAAGCATCGGCTAACTCCGTGCCAGCAGCCGCGGTAATACGGAGGATGCGAGCGTTATCCGGATTTATTGGGTTTAAAGGGAGCGCAGGCGGACGCTTAAGTCAGTTGTGAAATCCCGCGGCTCAACCGTGGAATTGCAGTTGATACTGGGCGTCTTGAGTGCGGCAGAGGCATGCGGAATTCGTGGTGTAGCGGTGAAATGCTTAGATATCACGAAGAACTCCGATTGCGAAGGCAGCATGCTGGGC…	Bacteria;Bacteroidetes;Bacteroidia;Bacteroidales	3	0	35	0																																										0.00967305
		CCTACGGGGGGCAGCAGTGAGGAATATTGGTCAATGGCCGGGAGGCTGAACCAGCCAAGTAGCGTGAAGGATGACGGCCCTACGGGTTGTAAACTTCTTTTATAAGGGAATAAAGGACGCCACGCGTGGTGTTTTGCATGTACCTTATGAATAAGCATCGGCTAACTCCGTGCCAGCAGCCGCGGTAATACGGAGGATGCGAGCGTTATCCGGATTTATTGGGTTTAAAGGGAGCGCAGGCGGGCGATTAAGTCAGTTGTGAAATGCCACGGCTCAACCGTGGACTTGCAGTTGATACTGGTTGCCTTGAGTGCGGCAGAGGCAGGCGGAATTCGTGGTGTAGCGGTGAAATGCTTAGATATCACGAAGAACTCCGATTGCGAAGGCAGCTTGCTGGAC…	Bacteria;Bacteroidetes;Bacteroidia;Bacteroidales;Prevotellaceae;Paraprevotella	3	0	35	0																																										0.00967305
		CCTACGGGAGGCAGCAGTGGGGAATATTGGGCAATGGAGGCAACTCTGACCCAGCAATGCCGCGTGAGTGATGAAGGTCTTTTGATTGTAAAGCTCTTTTCTTGGGAACGAAGATCTGACGGTACCCAAGGAATAAGCCCCGGCTAACTACGTGCCAGCAGCCGCGGTAATACGTAGGGGGCAAGCGTTGTCCGGAATGACTGGGCGTAAAGGGTGTGTAGGCGGTTAGGTAAGTTAGATGTGTAATACCCAGGGCTTAACTCGGGTGCTGCATCTAAAACTGCCTGACTTGAGTGCTGGAGAGGATAGTGGAATTCCTAGTGTAGCGGTGGAATGCGTAGATATTAGGAGGAACATCAGTGGCGAAGGCGACTATCTGGACAGTAACTGACGCTGAGG…	Bacteria;Firmicutes;Clostridia;Clostridiales	3	1	36	0					0.00322987	0.00371168						0.187333
		CCTACGGGAGGCAGCAGTGAGGAATATTGGTCAATGGGCGGAAGCCTGAACCAGCCATGCCGCGTGAAGGAATGAGGCCCTATGGGTCGTAAACTTCTTTTGTGGCGGAGCAATAAGGTCCACGCGTGGGCCGACGAGAGTACGTCACGAATAAGCATCGGCTAACTCCGTGCCAGCAGCCGCGGTAATACGGAGGATGCAAGCGTTATCCGGATTTATTGGGTTTAAAGGGTGCGTAGGCTGTCCGACAAGTCAGCGGTGAAAGCCCGGCGCTTAACGCCGGAACTGCCGTTGATACTGCCGGGCTGGAATGCGGATGCCGTGGGAGGAATGAGTGGTGTAGCGGTGAAATGCATAGATATCACTCAGAACACCGATTGCGAAGGCATCTCACGAATC…	Bacteria;Bacteroidetes	3	1	36	0																																										0.00386922
		CCTACGGGTGGCAGCAGTGAGGAATATTGGTCAATGGGCGAGAGCCTGAACCAGCCAAGTAGCGTGCAGGAAGACGGCCCTATGGGTTGTAAACTGCTTTTGTACGGGAATAAAGTTGGCCACGTGTGACCATTTGCATGTACCGTACGAATAAGGACCGGCTAATTCCGTGCCAGCAGCCGCGGTAATACGGAAGGTCCGGGCGTTATCCGGATTTATTGGGTTTAAAGGGAGCGTAGGCCGTCTCAAAAGCGTGTTGTGAAATGTCCCGGCTCAACCGGGGATGTGCAGCGCGAACTGTGAGACTTGAGTGTGCGGAAGGTATGCGGAATTCGTGGTGTAGCGGTGAAATGCATAGATATCACGAAGAACTCCGATTGCGAAGGCAGCATGCCGCAG…	Bacteria;Bacteroidetes;Bacteroidia;Bacteroidales;Prevotellaceae;Prevotella	4	0	36	0																				0.00256279																						0.00193461
		CCTACGGGGGGCAGCAGTGAGGAATATTGGTCAATGGGCGGAAGCCTGAACCAGCCAAGTCGCGTGAGGGAAGGCGGCACTAAGTGTTGTAAACCTCTTTTCCCGGGGGACAACGGGCTCCACGCGTGGGGTCGTGAGGGTACCCGGGGAATAAGCATCGGCTAACTCCGTGCCAGCAGCCGCGGTAATACGGAGGATGCGAGCGTTATCCGGATTTATTGGGTTTAAAGGGTGCGCAGGCGGCGTGCCAAGCCGGCGGTAAAATGTCGGGGCTCAACCCCGGCCGGCCGTCGGGACTGGCGAGCTGGAGTCCGGTGGAGGCATGCGGAATGCGCGGTGTAGCGGTGAAATGCATAGATATCGCGCAGAACGCCGATTGCGGAGGCAGCGTGCCGTGCC…	Bacteria;Bacteroidetes;Bacteroidia;Bacteroidales;Porphyromonadaceae	1	0	32	0																																										0.00193461
		CCTACGGGTGGCAGCAGTGAGGGATATTGGTCAATGGGCGGAAGCCTGAACCAGCCAAGTCGCGTGAGGGAAGAATGCGCTAAGCGTTGTAAACCTCTTTTGCCGGGGGACAACGGGCGTCACGGGGTGGCGCCGTGAGGGTACCCGGAGAAAAAGCATCGGCTAACTCCGTGCCAGCAGCCGCGGTAATACGGAGGATGCGAGCGTTATCCGGATTTATTGGGTTTAAAGGGTGCGCAGGCGGCCTGTCAAGCCGGCGGTAAAATGTCGGGGCTCAACCCCGGCCGGCCGTCGGGACTGTCGGGCTGGAGTTCGGAGGAGGCATGCGGAATGCGCGGTGTAGCGGTGAAATGCATAGATATCGCGCAGAACGCCGATTGCGGAGGCAGCGTGCCGTTC…	Bacteria;Bacteroidetes;Bacteroidia;Bacteroidales;Porphyromonadaceae	1	0	32	0																																										0.00193461
		CCTACGGGAGGCAGCAGTGAGGAATATTGGACAATGGATGGAAATCTGATCCAGCCATGCCGCGTGCAGGAAGACGTTCCTATGGGATGTAAACTGCTTTTCTGCCGGAGCAATAAGGTGCACGGGCTGCACCGACGAGAGTACGGCAGGAATAAGCATCGGCTAACTCCGTGCCAGCAGCCGCGGTAATACGGGGGATGCGAGCGTTATCCGGATTTATTGGGTTTAAAGGGTGCGTAGGCGGCACGGCAAGTCAGTGGTGAAATGTCCGTACTTAATATGGGGAGTGCCATAGAAACTGCCGTACTGGAATTTGGGCGACGCCGGCGGAATGTGTAGTGTAGCGGTGAAATGCATAGATATTACACAGAACACCGATAGAGAAGTCAGCTGGCGAGG…	Bacteria;Bacteroidetes;Flavobacteriia;Flavobacteriales;Flavobacteriaceae	2	0	33	0
		CCTACGGGTGGCAGCAGTGAGGGATATTGGACAATGGAAGGAATTCTGATCCAGCCATGCCGCGTGCGGGCGTGCGCCCTACGGGCGTTGAACCGCTTTTGGCGGGGGGCAATAGGCGCCATGCGTGGCGCTTTGAGAGTACCCGCCGAATAAGCATCGGCTAACTCCGTGCCAGCAGCCGCGGTAATACGGGGGATGCGAGCGTTATCCGGAATCATTGGGTTTAAAGGGTGCGTAGGCTGTTCCGCAAGCGGGCGGTGAAATCCCCGGGCTCAACCCGGTGTTTGCCGTCCGGACTGCGGTTCTGGGATACGGTGGCCGCGGCGGGAATGCGTGGTGTAGCGGTGAAATGCATAGATATCACGCAGAACGCCGATTGCGGAGGCACGTCGCGACGCC…	Bacteria;Bacteroidetes	2	0	33	0
		CCTACGGGTGGCAGCAGTGAGGAATATTGGTCAATGGGCGGAAGCCTGAACCAGCCAAGTAGCGTGAGGGACGAAGGCCCTACGGGTTGTAAACCTCTTTTATGCGGGGATAAAGTGGGGGACGGGTCCCCTATTGCAGGTACCGCATGAATAAGGACCGGCTAATTCCGTGCCAGCAGCCGCGGTAATACGGAAGGTCCGGGCGTTATCCGGATTCATTGGGTTTAAAGGGAGCGTAGGCCGGCCCTTAAGCGTGCCGTGAAATGCCGTGGCTCAACCATGGCACTGCGGCGCGAACTGGGGGTCTTGAGTGCGCGGAAGGCAGGCGGAATTCGTGGTGTAGCGGTGAAATGCTTAGATATCACGAAGAACCCCGATTGCGAAGGCAGCCTGCCGCAG…	Bacteria;Bacteroidetes;Bacteroidia;Bacteroidales;Prevotellaceae;Prevotella	2	0	33	0																																										0.00193461
		CCTACGGGTGGCAGCAGTGAGGAATATTGGTCAATGGCCGGAAGGCTGAACCAGCCAAGTCGCGTGGAGGAAGAAGGATCTATGGTTTGTAAACTTCTTTTGTGCGGGGGTAAAGGTCGGTACGCGTACCGATTTGCAAGTACCGCACGAATAAGCATCGGCTAACTCCGTGCCAGCAGCCGCGGTAATACGGAGGATGCGAGCGTTATCCGGATTTATTGGGTTTAAAGGGTGCGTAGGCGGCCTGTTAAGTCAGCGGTGAAAGGTTGTCGCTCAACGATGAAATTGCCGTTGAAACTGGCGGGCTAGAGTACGGACGAGGTATGCGGAATGCGTGGTGTAGCGGTGAAATGCATAGATATCACGCAGAACTCCGATAGCGAAGGCAGCATACCAGGG…	Bacteria;Bacteroidetes;Bacteroidia;Bacteroidales;Porphyromonadaceae	3	0	34	0																																										0.00773844
		CCTACGGGCGGCAGCAGTGAGGAATATTGGTCAATGGGCGACAGCCTGAACCAGCCAAGTAGCGTGCAGGAAGACGGCCCTATGGGTTGTAAACTGCTTTTGTGCGGGAATAAAGTGCGCGACGTGTCGTGCATTGCATGTACCGCGTGAATAAGGACCGGCTAATTCCGTGCCAGCAGCCGCGGTAATACGGAAGGTCCGGGCGTTATCCGGAATTATTGGGTTTAAAGGGAGCGTAGGCGGGCTTGTAAGTCAGCTGTGAAATGTCCGGGCTCAACCTGGGAATTGCAGTTGAGACTGCTGGTCTTGAGTATGGTGAGGGACGGTGGAATTCGTGGTGTAGCGGTGAAATGCTTAGATATCACGAAGAACTCCGATCGCGAAGGCATCCGTCCGTGC…	Bacteria;Bacteroidetes;Bacteroidia;Bacteroidales;Prevotellaceae	3	0	35	1																																										0.00386922
		CCTACGGGGGGCAGCAGTGAGGAATATTGGTCAATGGGCGGAAGCCTGAACCAGCCAAGTAGCGTGCGGGACGACGGCCCTATGGGTTGTAAACCGCTTTTTCACGGGGATAAAGTGCGCCACGTGTGGCGCTTTGCAGGTACCGTGCGAATAAGGACCGGCTAATTCCGTGCCAGCAGCCGCGGTAATACGGAAGGTCCGGGCGTTATCCGGAATCATTGGGTTTAAAGGGAGCGTAGGCCGCATGTCAAGCGTGCTGTGAAATCCCGGGGCTCAACCCCGGAAGCGCAGCGCGAACTGGCGTGCTTGAGTTGCATCGAGGCAGGCGGAATTCGTGGTGTAGCGGTGAAATGCTTAGATATCACGAAGAACCCCGATTGCGAAGGCAGCCTGCCAGTT…	Bacteria;Bacteroidetes;Bacteroidia;Bacteroidales;Prevotellaceae;Hallella	1	1	36	3																																										0.00386922
		CCTACGGGAGGCAGCAGTGAGGAATATTGGTCAATGGGCGGAAGCCTGAACCAGCCATGCCGCGTGGAGGAAGGAGGCCTGGAAGGTCGTAAACTCCTTTTAACCGGGAGCAGCGGCGTCCACGCGTGGGCGTATGAGCGTACCGGCGGAATAAGCATCGGCTAACTCCGTGCCAGCAGCCGCGGTAATACGGAGGATGCGAGCGTTATCCGGATTTATTGGGTCTAAAGGGCGCGCAGGCGGCCCGTTAAGCCGGCGGTGAAAACACGGGGCCCAACCCCGTGCGTGCCGTCGGAACTGGTGGGCTTGGGTGCGGCGAAGGCGGGCGGAATGTGTGGTGTAGCGGTGAAATGCATAGATATCACACAGAACACCGATTGCGAAGGCAGCCCGCCGTAC…	Bacteria;Bacteroidetes;Bacteroidia;Bacteroidales	1	0	31	0
		CCTACGGGAGGCAGCAGTGAGGAATATTGGTCAATGGGCGGAAGCCTGAACCAGCCAAGTAGCGTGCAGGATGACGGCCTTCAGGGTTGTAAACTGCTTTTATGCGGGAATAAAATGCGCCACGTGTGGTGTTTTGCATGTACCGCAAGAATAAGGACCGGCTAATTCCGTGCCAGCAGCCGCGGTAATACGGAAGGTCCGGGCGTTATCCGGAATTATTGGGTTTAAAGGGAGCGTAGGCCGGCTTGTAAGTCAGTTGTGAAAACCGCGGGCTCAACCTGCGGCGTGCAATTGAAACTGCAGGCCTTGAGTGCGCGCAGGGATGCTGGAATTCGTGGTGTAGCGGTGAAATGCTTAGATATCACGAAGAACTCCGATCGCGAAGGCAGGTGTCCGGCG…	Bacteria;Bacteroidetes;Bacteroidia;Bacteroidales;Prevotellaceae	1	1	32	0																																										0.00193461
		CCTACGGGAGGCAGCAGTGGGGAATTTTGCGCAATGCTCGGTAGAGTGACGCAGCGACGCCGCGTGAATGACGAAGGCCTTCGGGTCGTAAAGTTCTTTCGACAGGGAAGAAAATGCGTATGAGTAACTGCATATGTAGTGACGGTACCTGTATAAGCAGCCCCGGCTAACTCCGTGCCAGCAGCCGCGGTAATACGGAGGGGGCGAGCGTTGTTCGGAGTGACTGGGCGTAAAGGGCACGTAGGCGGTGTTGTAAGTCATTAGTCAAAGGCTAGAGCTCAACTTTAGTAAGGCTAGTGATACTATAATACTAGAGTATCAGAGAGGATTGCAGAATTCCTGGTGTAGCGGTGAAATGCGTAGATATCAGGAGGAATACCGGTAGCGAAGGCGGCAATC…	Bacteria;Deferribacteres;Deferribacteres;Deferribacterales;Deferribacteraceae;Mucispirillum	1	5	36	0																																										0.00386922
		CCTACGGGAGGCAGCAGTGAGGAATATTGGGCAATGGAGGCAACTCTGACCCAGCCATGCCGCGTGAGTGAAGAAGGTTTTCGGATTGTAAAGCTCTTTCGCATAGGACGATGATGACGGTACTATGATAAGAAGCCCCGGCTAACTTCGTGCCAGCAGCCGCGGTAATACGAAGGGGGCAAGCGTTGTTCGGAATTACTGGGCGTAAAGGGAGTGTAGGCGGTTATGTAAGATAGCGGTGAAATACCGGAGCTCAACTTCGGAATTGCCGTTATGACTATGTGACTAGAATGATAGAGAGGATGGCGGAATACCCAGTGTAGAGGTGAAATTCGTAGATATTGGGTAGAACACCGGTGGCGAAGGCGGCTATCTGGCTATTAATTGACGCTGAGGCTC…	Bacteria;Proteobacteria;Alphaproteobacteria;Rhodospirillales	2	0	32	0
		CCTACGGGTGGCAGCAGTGAGGAATATTGGTCAATGGGCGCAAGCCTGAACCAGCCAAGTAGCGTGAGGGACGAAGGCCCTACGGGTTGTAAACCTCTTTTGTGCGGGGACAAAGTTCGCGACGTGTCGCGTTTTGCGGGTACCGCACGAATAAGGACCGGCTAATTCCGTGCCAGCAGCCGCGGTAATACGGAAGGTCCGGGCGTTATCCGGATTCATTGGGTTTAAAGGGAGCGCAGGCCGCCTATTAAGCGTGCCGTGAAATGCCGCGGCTCAACCGTGGCACTGCGGCGCGAACTGGTGGGCTTGGGTGCGCGGAAGGCAGGCGGAATTCGTGGTGTAGCGGTGAAATGCTTAGATATCACGAAGAACCCCGATTGCGAAGGCAGCCTGCCGCAG…	Bacteria;Bacteroidetes;Bacteroidia;Bacteroidales;Prevotellaceae;Hallella	2	0	32	0
		CCTACGGGAGGCAGCAGTGAGGAATATTGGTCAATGGGCGGGAGCCTGAACCAGCCAAGCCGCGTGAAGGACGACAGATCTATGGTTCGTAAACTTCTTTGGCGCGGGAGCAAAGTGGCCCATTCGGTGGGCCGATGAGCGTACCGCGAGAACAAGCATCGGCTAACTCCGTGCCAGCAGCCGCGGTAATACGGAGGATGCGAGCGTTATCCGGATTTATTGGGTTTAAAGGGTGCGCAGGCGGCCCTTTCAAGTCGGCGGTGAAACATCGGGGCTCAACCCCGCGCAGCCGTCGAAACTGAGGGGCTTGCGTCCGGCGGAGGCATGCGGAATGCGTCGTGTAGCGGTGAAATGCATAGATATGACGCAGAACTCCGATTGCGAAGGCAGCATGCCGCG…	Bacteria;Bacteroidetes;Bacteroidia;Bacteroidales;Porphyromonadaceae	2	0	32	0																																										0.00386922
		CCTCGGGGGGCTGCAGTAGGGAATATTGCACAATGGAGGAAACTCTGATGCAGCCATGCCGCGTGTGTGAAGAAGGCCTTCGGGTTGTAAAGCACTTTCAGTGGGGAGGAAACAATGACGTTACCCACAGAAGAAGCACCGGCTAACTCCGTGCCAGCAGCCGCGGTAATACGGAGGGTGCAAACGTTAATCGGAATAACTGGGCGTAAAGGGCATGTAGGCGGATGAGCAAGTAAGATGTGAAACTCCTGGGCTCAACCTGGGAACTGCATTTTAAACTACTTATCTAGAGTATCGCAGAGGAAAGTAGAATTCCAAGTGTAGCGGTGGAATGCGTAGATATTTGGAAGAATACCAGTGGCGAAGGCGGCTTTCTGGGCGAATACTGACGCTGAGGTG…	Bacteria;Proteobacteria;Gammaproteobacteria;Aeromonadales;Succinivibrionaceae;Anaerobiospirillum	2	0	32	0																																										0.00193461
		CCTACGGGAGGCTGCAGTGAGGAATATTGGTCAATGGACGGGAGTCTGAACCAGCCAAGTAGCGTGAAGGATGAAGGTTCTATGGATTGTAAACTTCTTTTATAAGGGAATAAAGTGCTTTACGTGTAGAGTTTTGTATGTACCTTATGAATAAGCATCGGCTAACTCCGTGCCAGCAGCCGCGGTAATACGGAGGATGCGAGCGTTATCCGGATTTATTGGGTTTAAAGGGAGCGTAGACGGGATGTTAAGTCAGCTGTGAAAGTTTGGGGCTCAACCTTAAAATTGCAGTTGAAACTGGCGTTCTTGAGTGCGGCAGAGGCAGGCGGAATTCGTGGTGTAGCGGTGAAATGCTTAGATATCACGAAGAACCCCTATTGCGAAGGCAGCCTGCTGGAC…	Bacteria;Bacteroidetes;Bacteroidia;Bacteroidales;Bacteroidaceae;Bacteroides	2	3	35	0
		CCTACGGGTGGCAGCAGTAAGGAATATTGGGCAATGGAGGGAACTCTGACCCAGCCATGCCGCGTGAAGGAAGAAGGCCTTATGGGTTGTAAACTTCTTTTACCGGGGGATAAAGAGCGTCACGAGGTGACGGAGTGAAGGTACCCGGGGAAAAAGCATCGGCTAACTCCGTGCCAGCAGCCGCGGTAATACGGAGGATGCGAGCGTTATCCGGATTTATTGGGTTTAAAGGGTGCGCAGGCGGATTATTAAGTCAGCGGTGAAAGGCTCGGGCTCAACCTGAGCAGAGCCGATGATACTGATAGTCTTGAGTGAGGTCGAGGCAGGCGGAATGTGATGTGTAGCGGTGAAATGCATAGATATGTCACAGAACACCGATAGCGAAGGCAGCTTGCCGGG…	Bacteria;Bacteroidetes	3	0	33	0																																										0.00193461
		CCTACGGGAGGCAGCAGTGAGGAATATTGGTCAATGGGCGGAAGCCTGAACCAGCCAAGTCGCGTGAAGGAAGACGGATCTATGGTTTGTAAACTTCTTTTGTGCGGGAATAAAGTGGGCGACGTGTCGCCCTTTGCATGTACCGCACGAATAAGCATCGGCTAACTCCGTGCCAGCAGCCGCGGTAATACGGAGGATGCGAGCGTTATCCGGATTTATTGGGTTTAAAGGGTGCGTAGGCGGGCTGGTAAGTCAGCGGTGAAATGTTGCGGCTCAACCGTAGGATTGCCGTTGAAACTGCCGGTCTTGAGCGTAAGCGAGGCAGGCGGAATGTGCCGTGTAGCGGTGAAATGCATAGATATGGCACAGAACTCCGATTGCGAAGGCAGCTTGCCAGGA…	Bacteria;Bacteroidetes;Bacteroidia;Bacteroidales;Porphyromonadaceae	1	0	30	0
		CCTACGGGGGGCAGCAGTGAGGAATATTGGTCAATGGGCGGAAGCCTGAACCAGCCATGCCGCGTGCAGGAAGACGGCTCTATGAGTTGTAAACTGCTTTTGTACTAGGGTAATAGCGGGTACGTGTACTCGTATGAAAGTATAGTACGAATAAGGATCGGCTAACTCCGTGCCAGCAGCCGCGGTAATACGGAGGATCCAAGCGTTATCCGGATTTATTGGGTTTAAAGGGTGCGTAGGCGGCAGATTAAGTTAGAGGTGAAATCCCGTAGCTTAACTACGGAACTGCCTCTGATACTGATTTGCTAGCGAGTGGATGCTGTAGGCGGAATGTGTGGTGTAGCGGTGAAATGCGTAGATATCACACAGAACACCGATTGCGAAGGCAGCTTACAAATC…	Bacteria;Bacteroidetes;Bacteroidia;Bacteroidales;Rikenellaceae;Alistipes	1	0	30	0
		CCTACGGGAGGCTGCAGTGGGGAATATTGCACAATGGGGGAAACCCTGATGCAGCGACGCCGCGTGAGGGAAGAAGATTTTCGGATTGTAAACCTCTGTCTTCAGGGACGATAATGACGGTACCTGAGGAGGAAGCCACGGCTAACTACGTGCCAGCAGCCGCGGTAATACGTAGGTGGCAAGCGTTGTCCGGAATTACTGGGTGTAAAGGGAGCGCAGGCGGGTTTGCAAGTTGGATGTTTAATGGAGGGGCTCAACCCCTTCTCGCATTCAAAACTGCAGATCTTGAGTGGTGCAGAGGCAGGCGGAATTCCCGGTGTAGCGGTGGAATGCGTAGATATCGGGAGGAACACCAGTGGCGAAGGCGGCCTGCTGGGCACTAACTGACGCTGAGGCTCG…	Bacteria;Firmicutes;Clostridia;Clostridiales;Ruminococcaceae	1	1	31	0																																										0.00193461
		CCTACGGGAGGCAGCAGTGAGGAATATTGGTCAATGGTCGGCAGACTGAACCAGCCAAGTCGCGTGAGGGAAGACGGCCCTACGGGTTGTAAACCTCTTTTGTCGGAGAGTAAAGAGCGCCACGGGTGGCGCGTTGCAAGTATCCGAAGAAAAAGCATCGGCTAACTCCGTGCCAGCAGCCGCGGTAATACGGAGGATGCGAGCGTTATCCGGATTTATTGGGTTTAAAGGGTGCGTAGGCGGCGCGCCAAGTCAGCGGTGAAATCCCCGGGCTCAACCCGGGAGTTGCCGTTGAAACTGGCGAGCTAGCGTGCACAAGAGGCAGGCGGAATGCGTGGTGTAGCGGTGAAATGCATAGATATCACGCAGAACCCCGATTGCGAAGGCAGCCTGCTAGGG…	Bacteria;Bacteroidetes;Bacteroidia;Bacteroidales;Porphyromonadaceae;Barnesiella	2	0	31	0
		CCTACGGGAGGCAGCAGTGAGGAATATTGGTCAATGGGCGAGAGCCTGAACCAGCCAAGTAGCGTGAAGGATGAAGGTTCTATGGATTGTAAACTTCTTTTATAAGGGAATAACGGGCGCTACGTGTAGCGCTGTGCATGTACCTTATGAATAAGCATCGGCTAACTCCGTGCCAGCAGCCGCGGTAATACGGAGGATGCGAGCGTTATCCGGATTTATTGGGTTTAAAGGGAGCGTAGGCGGGAGATTAAGTCAGCTGTGAAAGTTCGGGGCTCAACCTTGGAATTGCAGTTGAAACTGGTTTTCTTGAGTGCGGCAGAGGCAGGCGGAATTCGTGGTGTAGCGGTGAAATGCTTAGATATCACGAAGAACCCCGATTGCGAAGGCAGCTTGCTGGAG…	Bacteria;Bacteroidetes;Bacteroidia;Bacteroidales;Bacteroidaceae;Bacteroides	2	1	32	0																																				0.000840576
		CCTACGGGAGGCAGCAGTGAGGAATATTGGTCAATGGGCGGAAGCCTGAACCAGCCAAGTAGCGTGAAGGACGACGGCCCTACGGGTTGTAAACTTCTTTTGCGGGAGGATAACCGGCGCCACGTGTGGCGTCCTGCAGGTATCCCGCGAATAAGCATCGGCTAACTCCGTGCCAGCAGCCGCGGTAATACGGAGGATGCAGGCGTTATCCGGAATCATTGGGCTTAAAGGGAGCGTAGACGGACCCTTAAGTCAGCCGTCAAAAGCCGGGGCTCAACCCCGGTCCGCGGTTGAAACTGGGAGTCTTGAGTGCGGTCGCGGCGCGCGGAATTCGTGGTGTAGCGGTGAAATGCATAGATATCACGAAGAACCCCGATTGCGAAGGCAGCGCGCCAGTCC…	Bacteria;Bacteroidetes;Bacteroidia;Bacteroidales	3	0	32	0																																										0.00386922
		CCTACGGGAGGCAGCAGTGAGGAATATTGGTCAATGGGCGGAAGCCTGAACCAGCCATGCCGCGTGAAGGAATGAGGCCCTACGGGCCGTAAACTTCTTTTCCTGCGGAGCAATAAGGTCCACGAGTGGACCGATGAGAGTACGCAGGGAATAAGCATCGGCTAACTCCGTGCCAGCAGCCGCGGTAATACGGGGGATGCGAGCGTTATCCGGATTCATTGGGTTTAAAGGGTGCGTAGGCTGCGGGTTAAGTCAGCGGTGAAATACCAGTGCTCAACATTGGGGCTGCCGTTGATACTGGCCTGCTGGAGTACGGATGCCGCCGGAGGAATGTGTGGTGTAGCGGTGAAATGCATAGATATCACACAGAACACCGATTGCGAAGGCATCTGGCGAATC…	Bacteria;Bacteroidetes;Bacteroidia;Bacteroidales	3	0	32	0																																										0.00386922
		CCTACGGGAGGCAGCAGTGAGGAATATTGGTCAATGGACGCAAGTCTGAACCAGCCATGCCGCGTGCAGGAAGACGGCTCTATGAGTTGTAAACTGCTTTTGTATGAGGGTAAACCCGGGTACGTGTACCCGGCTGAAAGTATCATACGAATAAGGATCGGCTAACTCCGTGCCAGCAGCCGCGGTAATACGGAGGATCCAAGCGTTATCCGGATTTATTGGGTTTAAAGGGTGCGTAGGCGGTTTGATAAGTTAGAGGTGAAATGTTAGGGCTTAACCCTGAAACTGCCTCTAATACTGTTGAGCTAGAGAGTAGTTGCGGTAGGCGGAATGTATGGTGTAGCGGTGAAATGCTTAGAGATCATACAGAACACCGATTGCGAAGGCAGCTTACCAAAC…	Bacteria;Bacteroidetes;Bacteroidia;Bacteroidales;Rikenellaceae;Alistipes	7	0	36	0						0.00371168																															0.00913965	5.70865	0.019118	0.0240077	0.0461777
		CCTACGGGTGGCAGCAGTGGGGAATATTGGGCAATGGAGGCAACTCTGACCCAGCAATGCCGCGTGAATGAAGAAGGTCTTCGGATTGTAAAGTTCTTTAGTCAGGGACGAAGAAAATGACGGTACCTGAAGAATAAGCCCCGGCTAACTACGTGCCAGCAGCCGCGGTAATACGTAGGGGGCAAGCGTTGTTCGGAATGACTGGGCGTAAAGGGTGCGTAGGCGGTTGTACAAGTTAGAAGTGAAATACCCAGGGCTTAACTCGGGTGCTGCTTCTAAAACTGTATGACTTGAGTGCAGTAGAGGTTAGTGGAATTCCTAGTGTAGCGGTGGAATGCGTAGATATTAGGAGGAACACCAGAGGCGAAGGCGGCTAACTGGACTGTAACTGACGCTGAG…	Bacteria;Firmicutes;Clostridia;Clostridiales	0	0	28	0
		CCTACGGGAGGCAGCAGTGAGGAATATTGGTCAATGGGCGCGAGCCTGAACCAGCCAAGTAGCGTGAAGGATGACTGCCCTATGGGTTGTAAACTTCTTTTATAAGGGGATAAAGGGTCCCACGCGTGGGACGTTGCATGTACCTTATGAATAAGCATCGGCTAACTCCGTGCCAGCAGCCGCGGTAATACGGAGGATGCGAGCGTTATCCGGATTTATTGGGTTTAAAGGGAGCGTAGACGGGGGTCTAAGTCAGCTGTGAAAGTTCGGGGCTCAACCTTGGAATTGCAGTTGAAACTGTTCCCCTTGTGTTCAGTCGCGGTATGCGGAATTCGTGGTGTAGCGGTGAAATGCATAGATATCACGAAGAACCCCGATTGCGAAAGCAGCATGCCAGAG…	Bacteria;Bacteroidetes;Bacteroidia;Bacteroidales;Bacteroidaceae;Bacteroides	2	0	30	0																																										0.00580383
		CCTACGGGAGGCAGCAGTGGGGAATTTTGGACAATGGGCGAAAGCCTGATCCAGCAACGATGCGTGGAGGATGAAGGTTCTCGGATTGTAAACTCCTTTTAAGGGGGACGAAACAAATGACGGTACCCCTTGAATAAGCCACGGCTAACTACGTGCCAGCAGCCGCGGTAAGACGTAGGTGGCGAGCGTTACTCGGAATTACTAGGCGTAAAGCGCGCGTAGGCGGAATGTTAAGTCTGTTGTGTAATCTCCGGGCTCAACCCGGAAACTGCAACAGAAACTGGCGTTCTTGAGTGAGGCAGAGGAAATCGGAATTCCCAGTGTAGCAGTGAAATGCGTAGATATTGGGAGGAACACCGGTGGCGAAGGCGGATTTCTGGGCCTTTACTGACGCTAAAG…	Bacteria;Elusimicrobia;Elusimicrobia;Elusimicrobiales;Elusimicrobiaceae;Elusimicrobium	2	3	33	0
		CCTACGGGAGGCAGCAGTGGGGAATATTGCGCAATGGGCGAAAGCCTGACGCAGCGACGCCGCGTGAGGGATGAAGGTCTTCGGATCGTAAACCTCTGTCAGAAGGGAAGAACGTACTGTGTGCTAATCAGCGCAGTAGTGACGGTACCTTCAAAGGAAGCACCGGCTAACTCCGTGCCAGCAGCCGCGGTAATACGGAGGGTGCAAGCGTTAATCGGAATCACTGGGCGTAAAGCGCACGTAGGCTGTCGTGTAAGTCAGGGGTGAAAGCCCACGGCTCAACCGTGGAATTGCCCTTGATACTGCATGACTGGAATCCGGGAGAGGGTGGCGGAATTCCAGGTGTAGGAGTGAAATCCGTAGATATCTGGAGGAACATCAGTGGCGAAGGCGGCCACC…	Bacteria;Proteobacteria;Deltaproteobacteria;Desulfovibrionales;Desulfovibrionaceae;Desulfovibrio	2	7	37	0																																										0.00386922
		CCTACGGGTGGCAGCAGTGGGGAATATTGCACAATGGGGGAAACCCTGATGCAGCGACGCCGCGTGGAGGAAGAAGGCCTTCGGGTTGTAAACTCCTGTCGTAAGGGACGATAGTGACGGTACCTTACAAGAAAGCCACGGCTAACTACGTGCCAGCAGCCGCGGTAAAACGTAGGTGGCAAGCGTTGTCCGGAATTACTGGGTGTAAAGGGAGCGCAGGCGGGTCTGCAAGTTGGAAGTGAAACTCATGGGCTCAACCCATGAACTGCTTTCAAAACTGCGGATCTTGAGTGGTGTAGAGGTAGGCGGAATTCCCGGTGTAGCGGTGGAATGCGTAGATATCGGGAGGAACACCAGTGGCGAAGGCGGCCTACTGGGCACTAACTGACGCTGAGGCTC…	Bacteria;Firmicutes;Clostridia;Clostridiales;Ruminococcaceae;Faecalibacterium	1	6	36	1																																										0.0232153
		CCTACGGGAGGCAGCAGTGAGGAATATTGGTCAATGGGCGGAAGCCTGAACCAGCCAAGTAGCGTGAGGGACGACGGCCCTACGGGTTGTAAACCTCTTTTGCGCGGGGACAAAGTTCGCCATGCGTGGCGTTTTGCGGGTACCGCGCGAATAAGGACCGGCTAATTCCGTGCCAGCAGCCGCGGTAATACGGAAGGTCCTGGCGTTATCCGGATTCATTGGGTTTAAAGGGAGCGCAGGCCGCCTGTTAAGCGTGCCGTGAAATGTGCCGGCTCAACCGGGGCACTGCGGCGCGAACTGGCGGGCTTGAGTGCGCGGAAGGCGGGCGGAATTCGTGGTGTAGCGGTGAAATGCTTAGATATCACGAGGAACTCCGATTGCGAAGGCAGCCCGCCGCAG…	Bacteria;Bacteroidetes;Bacteroidia;Bacteroidales;Prevotellaceae	3	0	31	0																																										0.00193461
		CCTACGGGGGGCAGCAGTGAGGGATATTGGTCAATGGCCGGAAGGCTGAACCAGCCAAGTAGCGTGGAGGATGACTGCCCTACGGGTTGTAAACTCCTTTTATGCGGGAATAAAGTCAGGCACGTGTGCCCGTTTGCATGTACCGCATGAATAAGCATCGGCTAACTCCGTGCCAGCAGCCGCGGTAATACGGAGGATGCAGGCGTTATCCGGATTTATTGGGTTTAAAGGGAGCGCAGACGGGCCTTTAAGTCAGCTGTAAAATCGCGCGGCTCAACCGCGTGCAGCAGTTGAAACTGGAGGCCTTGAGTGCGGTCGCGGCAGGCGGAACTCGTGGTGTAGCGGTGAAATGCATAGATATCACGAAGAACCCCGATTGCGAAGGCAGCCTGCCAGTCC…	Bacteria;Bacteroidetes;Bacteroidia;Bacteroidales	3	1	32	0																																										0.0232153
		CCTACGGGAGGCAGCAGTGAGGAATATTGGTCAATGGGCGAGAGCCTGAACCAGCCAAGTAGCGTGAAGGATGACTGCCCTACGGGTTGTAAACTTCTTTTATAAGGGAATAAAGTTCTCTACGTGTAGAGTTTTGTATGTACCTTATGAATAAGCATCGGCTAACTCCGTGCCAGCAGCCGCGGTAATACGGAGGATGCGAGCGTTATCCGGATTTATTGGGTTTAAAGGGAGCGTAGACGGCCGTTTAAGTCAGCTGTGAAATGGTGCGGCTCAACCGTAGCACTGCAGTTGAAACTGGTCGGCTTGAGTGCAGTTGAGGCAGGCGGAATTCGTGGTGTAGCGGTGAAATGCTTAGATATCACGAAGAACCCCGATTGCGAAGGCAGCCTGCTAAGC…	Bacteria;Bacteroidetes;Bacteroidia;Bacteroidales;Bacteroidaceae;Bacteroides	4	1	33	0						0.00371168																																				0.0425614
		CCTACGGGTGGCAGCAGTGAGGAATATTGGGCAATGGGGGGAACCCTGACCCAGCCATGCCGCGTGAGTGAAGAAGGTCTTCGGATTGTAAAGCTCTTTCGGACGTGACGATGATGACGGTAGCGTCTAAAGAAGCACCGGCAAACTTCGTGCCAGCAGCCGCGGTAATACGAAGGGTGCGAGCGTTGTTCGGAATTACTGGGCGTAAAGGGAGTGTAGGCGGATGTGTAAGATAGCGGTGAAATACCGGAGCTCAACTTCGGAATTGCCATTATGACTATGCATCTAGAGTAATGTAGAGGATAGCGGAATACCCAGTGTAGAGGTGAAATTCGTAGATATTGGGTAGAACACCGGTGGCGAAGGCGGCTATCTGGGCATTTACTGACGCTGAGGCTC…	Bacteria;Proteobacteria;Alphaproteobacteria	0	0	27	0
		CCTACGGGAGGCAGCAGTGAGGAATATTGGTCAATGGGCGGAAGCCTGAACCAGCCATGCCGCGTGAAGGAAAAAGGCCCTATGGGCTGTCAACTTCTTTGGCAGGGGAGCAATAAGGTCCACGAGCTGGACCGATGAGAGTACCCTGCAAAAAAGCATCGGCTAACTCCGTGCCAGCAGCCGCGGTAATACGGGGGATGCAAGCGTTATCCGGATTTATTGGGTTTAAAGGGTGCGTAGGCGGAGAGATAAGTCAGCGGTGAAATACCCGTGCTCAACACGGGGGCTGCCATTGATACTGTTTTTCTAGGATACGGATGCCGTGGGAGGAATGTGTGGTGTAGCGGTGAAATGCATAGATATCACACAGAACACCGATTGCGAAGGCATCTCACGAAG…	Bacteria;Bacteroidetes	1	0	28	0
		CCTACGGGAGGCAGCAGTGAGGAATATTGGTCAATGGGCGGAAGCCTGAACCAGCCAAGTCGCGTGAAGGAAGACGGCCCTACGGGTTGTAAACTTCTTTTGTTGGGGATTAAAGTCAGCCACGCGTGGTTGTTTGCAAGTACCCAAAGAAAAAGCATCGGCTAACTCCGTGCCAGCAGCCGCGGTAATACGGAGGATGCGAGCGTTATCCGGATTTATTGGGTTTAAAGGGTGCGTAGGCGGTTGATCAAGTCAGCGGTGAAACCCTCGGGCTTAACCCGAGGCATGCCGTTGAAACTGATAGACTAGCGTATGGTAGAGGTATGCGGAATGCGTGGTGTAGCGGTGAAATGCATAGATATCACGCAGAACCCCGATTGCGAAGGCAGCATACCAGGC…	Bacteria;Bacteroidetes;Bacteroidia;Bacteroidales;Porphyromonadaceae;Barnesiella	2	0	29	0																																										0.00386922
		CCTACGGGGGGCAGCAGTGAGGAATATTGGTCAATGGCCGGGAGGCTGAACCAGCCAAGTGGCGTGGGGGAAGTAGCTCCTTTGGAGTGTGAACCCCTTTTGCCTGGGGGCAACGCCCGCCACGGGTGGCGGGGTGAGAGTACCAGGCGAATAAGCATCGGCTAACTCCGTGCCAGCAGCCGCGGTAATACGGGGGATGCGGGCGTTATCCGGAATCATTGGGCTTGAAGGGAGCGCAGGCGGGCCGGCAGGCCGGCGGTGAAAAAGGCGGGCTCAACCCGTCCCGTGCCGTCGGAACCTCCGTGCCTTGAGTGCGCCGGGGGCAGGCGGAACTCGTGGTGTAGCGGTGAAATGCTTAGATATCACGAAGAACCCCGTTCGCGAAGGCGGCCTGCCACG…	Bacteria;Bacteroidetes;Bacteroidia;Bacteroidales	2	0	29	0
		CCTACGGGTGGCAGCAGTGAGGAATATTGGACAATGGATGGAAATCTGATCCAGCCATGCCGCGTGCAGGAAGACGTTCCTATGGGATGTAAACTGCTTTTGTACCGGAGCAATAAGTGCCATTCGTTGGTATGATGAGAGTACGGTACGAATAAGCATCGGCTAACTCCGTGCCAGCAGCCGCGGTAATACGGGGGATGCGAGCGTTATCCGGATTTATTGGGTTTAAAGGGTGCGTAGGCGGCTATTCAAGTCAGTGGTGAAATGCCCGTACTAAATATGGGAAGTGCCATAGAAACTGAGTGGCTGGAATGTGAACGACGACGGCGGAATGTGTAGTGTAGCGGTGAAATGCATAGATATTACACAGAACACCGATAGAGAAGTCAGCCGTCGAGA…	Bacteria;Bacteroidetes;Flavobacteriia;Flavobacteriales;Flavobacteriaceae	2	0	29	0																																										0.00386922
		CCTACGGGAGGCAGCAGTGGGGAATATTGGGCAATGGGCGAAAGCCTTACCCAGCAATGCCGCGTGAGTGAAGAAGGTCTTCGGATTGTAAAGCTCTTTGATTGGGGACGAGTAGAAGACGGTACCCAAGGAACAAGCCCCGGCTAACTATGTGCCAGCAGCCGCGGTAATACATAGGGGGCGAGCGTTGTCCGGAATGACTGGGCGTAAAGGGTGTGTAGGCGGTTTGGCAAGTTAGAAGTGTAATACCCAGGGCTTAACTCGGGTGCTGCTTCTAAAACTACCTGACTTGAGTGTCGGAGAGGAAAATGGAATTCCCAGTGTAGCGGTAGAATGCACAGATATTGGGAGGAACACCGGAGGCGAAAGCGATTTTCTGGACGACAACTGACGCTGAGG…	Bacteria	2	0	30	1
		CCTACGGGTGGCAGCAGTGGGGAATCTTCCGCAATGGGCGAAAGCCTGACGGAGCAACGCCGCGTGAGCGAAGACGGCCTTCGGGTTGTAAAGCTCTGTTATACGGGACGAACGGGAGAGTGGTTAATACCCATTTTCAGTGACGGTACCGTAAGAGAAAGCCACGGCTAACTACGTGCCAGCAGCCGCGGTAATACGTAGGTGGCAAGCGTTGTCCGGAATTATTGGGCGTAAAGGGCGCGCAGGCGGTTTCATAAGTCTGTCTTAAAAGTGCGGGGCTTAACCCCGTGAGGGGACGGAAACTGTGAGACTGGAGTGTCGGAGAGGAAAGCGGAATTCCTAGTGTAGCGGTGAAATGCGTAGATATTAGGAGGAACACCAGTGGCGAAAGCGGCTTTC…	Bacteria;Firmicutes;Negativicutes;Selenomonadales;Veillonellaceae;Megasphaera	4	1	36	4																																				0.00168115						0.0251499
		CCTACGGGAGGCAGCAGTGAGGAATATTGGTCAATGGGCGCGAGCCTGAACCAGCCAAGTAGCGTGCAGGAAGACGGCCCTATGGGTTGTAAACTGCTTTTGCAGGAGGATAATATGTCCCACGTGTGGGATATTGCAGGTATCCTGCGAATAAGGACCGGCTAATTCCGTGCCAGCAGCCGCGGTAATACGGAAGGTCCGGGCGTTATCCGGATTTATTGGGTTTAAAGGGAGCGTAGGCGGGAGATCAAGTCAGTTGTGAAAAGCAGCCGCTCAACGGTTGTCGTGCAGTTGATACTGGTTTTCTTGAGTGCGCGCGAGGATGGTGGAATTTGTGGTGTAGCGGTGAAATGCTTAGATATCACAAAGAACTCCGATTGCGAAGGCAGCTGTCCGGAG…	Bacteria;Bacteroidetes;Bacteroidia;Bacteroidales;Prevotellaceae	10	0	37	0																0.14955														0.272193	0.00260607	0.0014541	0.00120253	0.0628177	0.00294959							0.00193461
		CCTACGGGTGGCAGCAGTGGGGAATCTTGCGCAATGGGCGAAAGCCTGACGCAGCGACGCCGCGTGCGGGACGAAGGCCTTCGGGTCGTAAACCGCTTTCAGCAGGGACGAGGGGGCAACCTGACGGTACCTGCAGAAGAAGCCCCGGCTAACTACGTGCCAGCAGCCGCGGTAATACGTAGGGGGCGAGCGTTATCCGGATTCATTGGGCGTAAAGCGCTCGTAGGCGGTCCGTTAGGTCGGGAGTCAAATCCGGGGGCTCAACCCCCGCCCGCTCCCGATACCGGCGGACTTGAGTTTGGTAGGGGAAGGCGGAATTCCAAGTGTAGCGGTGGAATGCGCAGATATTTGGAAGAACACCGGTGGCGAAGGCGGCCTTCTGGGCCACAACTGACGCTG…	Bacteria;Actinobacteria;Actinobacteria;Coriobacteriales;Coriobacteriaceae;Olsenella	8	0	37	2																													0.0216539		0.00130303		0.00481012					0.0309946	0.00318634			0.00386922
		CCTACGGGAGGCAGCAGTAGGGAATATTGCACAATGGGGGGAACCCTGATGCAGCCATGCCGCGTGTGTGAAGAAGGCCTTCGGGTTGTAAAGCACTTTCAGTGGGGAAGAAGATGACATTACCCACAGAAGAAGCACCGGCTAACTCCGTGCCAGCAGCCGCGGTAATACGGAGGGTGCAAGCGTTAATCGGAATAACTGGGCGTAAAGGGCATGTAGGCGGTCTGATAAGTAAGGTGTGAAAGCTCTGGGCTCAACCTGGGAATTGCACTTTAAACTGTCAGGCTAGAGTAGTGCAGAGGGAGATGGAATTCCAGGTGTAGCGGTGAAATGCGTAGATATCTGGAAGAACACCAGAGGCGAAGGCGGTCTCCTGGGCACATACTGACGCTGAGGTGC…	Bacteria;Proteobacteria;Gammaproteobacteria;Aeromonadales;Succinivibrionaceae;Anaerobiospirillum	0	0	26	0
		CCTACGGGGGGCAGCAGTGAGGAATATTGGTCAATGGTCGAGAGACTGAACCAGCCAAGTCGCGTGAGGGAAGAATGGTCCATGGCCTGTAAACCTCTTTTGACGGGGACGAATAAAGGGAACGCGTTCCCTCTTGCCGGTACCCGTCGAATAAGCATCGGCTAACTCCGTGCCAGCAGCCGCGGTAACACGGGGGATGCGAGCGTTATCCGGATTTATTGGGTTTAAAGGGCGCGTAGGCGGGGGATCAAGTCAGCGGTAAAAGCCTGCAGCTTAACTGTAGCACGCCGTTGAAACTGGTTCTCTAGAGTTCGGTCAAGGGAGGCGGAACAGGTGAAGTAGCGGTGAAATGCATAGATATCACCTGGAACCCCGATAGCGAAGGCAGCTTCCCGGCCC…	Bacteria;Bacteroidetes;Bacteroidia;Bacteroidales;Porphyromonadaceae;Butyricimonas	0	8	34	0
		CCTACGGGGGGCAGCAGTAGGGAATATTGCACAATGGGGGAAACCCTGATGCAGCCATGCCGCGTGTGTGAAGAAGGCCTTCGGGTTGTAAAGCACTTTCAGTGGGGAGGAAATACTGACGTTACCCACAGAAGAAGCACCGGCTAACTCCGTGCCAGCAGCCGCGGTAATACGGAGGGTGCAAGCGTTAATCGGAATAACTGGGCGTAAAGGGCATGTAGGCGGATTGGCAAGTAAGGTGTGAAAATCCTGGGCTCAACCTGGGTCTTGCATTTTAAACTACCAATCTAGAGTGTTGCAGAGGGAGGTAGAATTTCAGGTGTAGCGGTGGAATGCGTAGATATCTGAAAGAATACCAGAGGCGAAGGCGGCCTCCTGGGCAAACACTGACGCTGAGGT…	Bacteria;Proteobacteria;Gammaproteobacteria;Aeromonadales;Succinivibrionaceae;Anaerobiospirillum	1	0	27	0																																										0.0135423
		CCTACGGGGGGCAGCAGTGAGGAATATTGGTCAATGGGCGGAAGCCTGAACCAGCCATGCCGCGTGAAGGACAAGGTCCTATGGACTGTCAACTTCTTTGGCGGGGGAGCAATAAGGGGCACGTGTGCCCCGATGAGAGTACCCCGCAAAAAAGCATCGGCTAACTCCGTGCCAGCAGCCGCGGTAATACGGGGGATGCGAGCGTTATCCGGATTTATTGGGTTTAAAGGGTGCGTAGGCGGGCGCTCAAGTCAGCGGTGAAATACCCGGGCTCAACCCGGGGGCTGCCGTTGATACTGGGGGCCTGGGATACGCATGCCGCGGGAGGAATGTGTGGTGTAGCGGTGAAATGCATAGATATCACACAGAACACCGATTGCGAAGGCATCCCGCGAATGC…	Bacteria;Bacteroidetes;Bacteroidia;Bacteroidales	1	0	27	0																																										0.00773844
		CCTACGGGTGGCAGCAGTGAGGAATATTGGTCAATGGCCGAGAGGCTGAACCAGCCAAGTCGCGTGAAGGAAGAAGGATCTATGGTTTGTAAACTTCTTTTGTACGGGGGTAAAGTGAGGGACGTGTCCCTTATTGCAAGTACCGTACGAATAAGCATCGGCTAACTCCGTGCCAGCAGCCGCGGTAATACGGAGGATGCGAGCGTTATCCGGATTTATTGGGTTTAAAGGGTGCGTAGGCGGCTATTTAAGTCAGCGGTGAAAGGCCCCCGCTTAACGGGGGAGGCGCCATTGAAACTGGATGGCTTGAGTACGGTTGAGGCAGGCGGAATGCGTGGTGTAGCGGTGAAATGCATAGATATCACGCAGAACCCCGATTGCGAAGGCAGCTTGCCAAGC…	Bacteria;Bacteroidetes;Bacteroidia;Bacteroidales;Porphyromonadaceae;Parabacteroides	2	0	28	0																														0.00112013					0.0014748
		CCTACGGGAGGCAGCAGTGAGGAATATTGGTCAATGGCCGGAAGGCTGAACCAGCCAAGTAGCGTGAAGGACGACGGCCCTACGGGTTGTAAACTTCTTTTATAAGGGAATAAAGTTGCGTACGCGTACGCATTTGCATGTACCTTATGAATAAGCATCGGCTAACTCCGTGCCAGCAGCCGCGGTAATACGGAGGATGCGAGCGTTATCCGGATTTATTGGGTTTAAAGGGAGCGCAGACGGGAGGGTAAGTCAGCTGTGAAAGTTTGCGGCTCAACCGTAAAATTGCAGTTGAAACTGTCTTTCTTGAGTGCGGCAGAGGCAGGCGGAATTCGTGGTGTAGCGGTGAAATGCTTAGATATCACGAAGAACTCCGATTGCGAAGGCAGCCTGCCGGGC…	Bacteria;Bacteroidetes;Bacteroidia;Bacteroidales;Bacteroidaceae;Bacteroides	3	0	29	0																																										0.00193461
		CCTACGGGAGGCTGCAGTGAGGAATATTGGTCAATGGCCGAAGGGCTGAACCAGCCAAGCCGCGTGGAGGAAGACGGCCCTATGGGTTGTAAACTCCTTTGGTGCGGGAGCAAAGAGGCCACGCGTGGCCTGTTGAGAGTACCGCAAGAACAAGCATCGGCTAACTCCGTGCCAGCAGCCGCGGTAATACGGAGGATGCGGGCGTTATCCGGAATCATTGGGCTTAAAGGGTGCGCAGGCGGCCCTTCAAGCCGGCGGTCAAAGACCGGGGCTCAACCCCGGTTCGCCGCCGGGACTGAGGGGCTGGCGTTGTCGCGGTGCATGCGGAACGCGTCATGTAGCGGTGAAATGCATAGATATGACGCAGAACGCCGATCGCGGAGGCAGCATGCAAGCGGC…	Bacteria;Bacteroidetes	3	0	29	0																																										0.00193461
		CCTACGGGCGGCAGCAGTGGGGAATCTTCCGCAATGGACGAAAGTCTGACGGAGCAACGCCGCGTGAGTGATGACGGCCTTCGGGTTGTAAAGCTCTGTTAATCGGGACGAAAGAGCCTTGTGTGAATAATGCGAGGAAGTGACGGTACCGGAATAGAAAGCCACGGCTAACTACGTGCCAGCAGCCGCGGTAATACGTAGGTGGCAAGCGTTGTCCGGAATTATTGGGCGTAAAGCGCGCGCAGGCGGATGCGTAAGTCTATCTTAAAAGTGCGGGGCTTAACCCCGTGAGGGGATGGAAACTGGGCATCTAGAGTATCGGAGAGGAAAGCGGAATTCCTAGTGTAGCGGTGAAATGCGTAGATATTAGGAAGAACACCAGTGGCGAAGGCGGCTTTC…	Bacteria;Firmicutes;Negativicutes;Selenomonadales;Veillonellaceae;Veillonella	3	1	30	0																				0.00256279
		CCTACGGGTGGCAGCAGTGAGGAATATTTCACAATGAGCGAAAGCTTGATGGAGCAATGCCGCGTGCAGGATGAAGGCCCTCGGGTTGTAAACTGCTTTTATAAGAGAAGATTATGACGGTAACTTATGAATAAGGGACGGCTAACTACGTGCCAGCAGCCGCGGTCATACGTAGGTCCCGAGCGTTATCCGGAGTGACTGGGCGTAAAGAGTTGCGTAGGCGGTCAAGTTAGCGAGTAATGAAAACTATCGGCTCAACCGGTAGCCCGTTATTCGAACTGCTTGACTCGAGAGTATCAGAGGTCGCTGGAATTCCTAGTGTAGCAGTGAAATGCGTAGATATTAGGAAGAACACCGATGGCGTAGGCAGGCGACTGGGGTATTTCTGACGCTAAGGCA…	Bacteria;Candidatus Saccharibacteria;Saccharibacteria_genera_incertae_sedis;Saccharibacteria_genera_incertae_sedis;Saccharibacteria_genera_incertae_sedis;Saccharibacteria_genera_incertae_sedis	3	2	31	0							0.00781525																							0.00112013						0.000840576
		CCTACGGGAGGCAGCAGTGGGGAATCTTCCGCAATGGGCGAAAGCCTGACGGAGCAACGCCGCGTGAGCGAAGACGGCCTTCGGGTTGTAAAGCTCTGTTATACGGGACGAACGGCTAGTGTGCCAATACCACATTAGAATGACGGTACCGTAAGAGAAAGCCACGGCTAACTACGTGCCAGCAGCCGCGGTAATACGTAGGTGGCAAGCGTTGTCCGGAATTATTGGGCGTAAAGGGCGCGCAGGCGGTTTCATAAGTCTGTCTTAAAAGTGCGGGGCTTAACCCCGTGAGGGGACGGAAACTGTGAGACTGGAGTGTCGGAGAGGAAAGCGGAATTCCTAGTGTAGCGGTGAAATGCGTAGATATTAGGAGGAACACCAGTGGCGAAAGCGGCTTTC…	Bacteria;Firmicutes;Negativicutes;Selenomonadales;Veillonellaceae;Megasphaera	5	2	37	4																									0.000824511											0.00252173						0.0251499
		CCTACGGGTGGCAGCAGTGAGGAATATTGGTCAATGGGCGCGAGCCTGAACCAGCCAAGTAGCGTGAAGGATGACTGCCCTATGGGTTGTAAACTTCTTTTATACGGGAATAAAGTCACTTACGTGTAAGTGTTTGTATGTACCTTATGAATAAGCATCGGCTAACTCCGTGCCAGCAGCCGCGGTAATACGGAGGATGCGAGCGTTATCCGGATTTATTGGGTTTAAAGGGAGCGTAGATGGGCTTTTAAGTCAGTTGTGAAATTCTGCGGCTCAACCGTAGGACTGCAGTTGAAACTGGGAGCCTTGAGTGCAGTTGAGGTGCATGGAATTCGTGGTGTAGCGGTGAAATGCTTAGATATCACGAAGAACTCCGATTGCGAAGGCAGTGCACCAAGC…	Bacteria;Bacteroidetes;Bacteroidia;Bacteroidales;Bacteroidaceae;Bacteroides	9	1	37	1																																				0.00168115	0.00304655	1.22006	0.00318634	0.00800256	0.00419798	0.00193461
		CCTACGGGTGGCAGCAGTGAGGGATATTGGACAATGGAAGGAATTCTGATCCAGCCATGCCGCGTGCAGGACGACCGCCCTACGGGCGATGAACTGCTTTTGCCCCGGAGCAATAAGGGCCACGCGTGGCCCGACGAGAGTACGGGGCGAATAAGCATCGGCTAACTCCGTGCCAGCAGCCGCGGTAATACGGGGGATGCGAGCGTTATCCGGATTCATTGGGTTTAAAGGGTGCGTAGGCTGTTCCGCAAGCCGGTGGTGAAAAGCGCGGGCTCAACCCGTGGAGTGCCTCCGGGACTGCGGTTCTGGGATTCGGCCGCCGTGGGGGGAATGCGTGGTGTAGCGGTGAAATGCATAGATATCACGCAGAACGCCGATTGCGAAGGCACCTCACGAGGC…	Bacteria;Bacteroidetes	0	0	25	0
		CCTACGGGAGGCAGCAGTGAGGAATATTGGACAATGGGCGAGAGCCTGATCCAGCCATGCCGCGTGAAGGCTACGGCCCTATGGGTCTTAAACTTCTTTTGTACGGGAGCAATAAGGGTCACGTGTGGTCCGACGAGAGTACCGTACGAATAAGCATCGGCTAACTCCGTGCCAGCAGCCGCGGTAATACGGGGGATGCGAGCGTTATCCGGATTCATTGGGTTTAAAGGGTGCGTAGGCTGCCTGTTAAGTCAGCGGTGAAATGGGCCGGCCCAACCGGCCAGCTGCCGTTGATACTGACGGGCTGGAATGTCGTTGCCGCAGGAGGAATGTGTGGTGTAGCGGTGAAATGCATAGATATCACACAGAACACCGATTGCGAAGGCATCTTGCGAAACG…	Bacteria;Bacteroidetes	0	0	25	0
		CCTACGGGTGGCAGCAGTTAGGAATATTGGGCAATGGAGGGAACTCTGACCCAGCAACGCCGCGTGAAGGAAGAAGGTTTTCGGACTGTAAACTTCTGATCTAAGGGAAAAAGAAAGTGATGGTACCTTAGGAGAAAGCCACGGCTAACTACGTGCCAGCAGCCGCGGTAATACGTAGGTGGCGAGCGTTGTCCGGAATGACTGGGCGTAAAGGGAGCGTAGGTTGCAATTTAAGTTAGATGTGAAAGCCCAAGGCTCAACCTTGGAACTGCATTTAAAACTGGATAGCTAGAGTACAGGAGGGGTAAGCGGAATTCCTAGTGTAGCGGTGGAATGCGTAGATATTAGGAAGAACACCAGAGGCGAAGGCGGCTTACTGGACTGCAACTGACACTGAGG…	Bacteria;Firmicutes;Clostridia;Clostridiales	0	1	26	0
		CCTACGGGAGGCAGCAGCTAAGAATATTCCGCAATGGACGGAAGTCTGACGGAGCGACGCCGCGTGAATGAAGAAGGCCGAAAGGTTGTAAAGTTCTTTTGCCGGAGAAGAATAAGCACCGGAGGGAATGACGGTGTGATGACGGTAACCGGTGAATAAGCCCCGGCTAACTACGTGCCAGCAGCCGCGGTAACACGTAGGGGGCGAGCGTTGTTCGGAATTATTGGGCGTAAAGGGCATGTAGGCGGCAGGAAAAGTCTGGTGTGAAATCTACGGGCTCAACCCGTAAACTGCATTGGAAACTGTCCTGCTTGAGTCACGGAAGGGTAATTAGAATTCCAGGTGTAGGGGTGGAATCTGTAGATATCTGGAAGAATACCAGTAGCGAAGGCGGATTAC…	Bacteria;Spirochaetes;Spirochaetia;Spirochaetales;Spirochaetaceae;Treponema	2	0	27	0
		CCTACGGGTGGCAGCAGTGAGGAATATTGGTCAATGGGCGGAAGCCTGAACCAGCCATGCCGCGTGAAGGACTGAGGCCCTACGGGCCGTAAACTTCTTTTCATGCGGAGCAATAAGGCCCACGAGTGGGCCGACGAGAGTACGCATGGAACAAGCATCGGCTAACTCCGTGCCAGCAGCCGCGGTAATACGGGGGATGCGAGCGTTATCCGGATTCATTGGGTTTAAAGGGTGCGTAGGCTGCGGGTTAAGTCAGCGGTGAAATACCGTCGCTCAACGACGGGGCTGCCGTTGATACTGGTCCGCTGGAGAGGGGCTGCCGCCGGAGGAATGTGTGGTGTAGCGGTGAAATGCATAGATATCACACAGAACACCGATTGCGAAGGCATCTGGCGAAGC…	Bacteria;Bacteroidetes	2	0	27	0
		CCTACGGGTGGCAGCAGTGAGGAATATTGGTCAATGGGCGGAAGCCTGAACCAGCCAAGTAGCGTGAGGGATGACGGCCCTATGGGTTGTAAACCTCTTTTGCGCGGGGACAAAGTGCTCCACGTGTTGGGGCTTTGCGGGTACCGCGCGAATAAGGACCGGCTAATTCCGTGCCAGCAGCCGCGGTAATACGGAAGGTCCGGGCGTTATCCGGAATCATTGGGTTTAAAGGGAGCGTAGGCGGCTTGCCAAGCGTGCCGTGAAAGGCCCGGGCTCAACCCGGGCAGTGCGGCGCGAACTGGCTTGCTTGAGATTCCGCGAGGCAGGCGGAATTCGTGGTGTAGCGGTGAAATGCTTAGATATCACGAGGAACCCCGATTGCGAAGGCAGCCTGCCAGC…	Bacteria;Bacteroidetes;Bacteroidia;Bacteroidales;Prevotellaceae;Hallella	3	0	28	0																																										0.00193461
		CCTACGGGTGGCAGCAGTGGGGAATATTGGGCAATGGGGGCAACCCTGACCCAGCGACGCCGCGTGGGTGAAGAAATCCCTCGGGATGTAAAGCCCTGTTGTGTGGGAAGAACAATGACGGTACCACACGAGGAAGCCCCGGCAAACTACGTGCCAGCAGCCGCGGTAATACGTAGGGGGCGAGCGTTGTTCGGAATTACTGGGCGTAAAGCGCACGCAGGCGGTTCGTTAAGTCTGCTGTCAAAGGCTGAGGCTCAACCTCAGTTCTACAACAGATACTGGCGGACTAGAGTATGTGAGAGGGAAGTGGAATTCCCGGTGTAGCGGTGAAATGCGTAGATATCGGGAGGAACACCAGTGGCGAAGGCGGCTTCCTGGCACACTACTGACGCTCATGTG…	Bacteria;Synergistetes;Synergistia;Synergistales;Synergistaceae;Cloacibacillus	3	9	37	0																																										0.00193461
		CCTACGGGTGGCAGCAGTGGGGAATTTTGCGCAATGCTCGAGAGAGTGACGCAGCGACGCCGCGTGAATGACGAAGGCCTTCGGGTCGTAAAGTTCTTTCGACAGGGAAGAATGTGCGTAGTAGTAACTGACTATGCAGTGACGGTACCTGTATAAGCAGCCCCGGCTAACTCCGTGCCAGCAGCCGCGGTAATACGGAGGGGGCGAGCGTTGTTCGGAGTGACTGGGCGTAAAGAGCACGTAGGCGGTGTTGTAAGTCATTAGTCAAAGGCTAGAGCTCAACTTTAGTAAGGCTAGTGATACTATAATACTAGAGTATCAGAGAGGATTGCAGAATTCCTGGTGTAGCGGTGAAATGCGTAGATATCAGGAGGAATACCGGTAGCGAAGGCGGCAATC…	Bacteria;Deferribacteres;Deferribacteres;Deferribacterales;Deferribacteraceae;Mucispirillum	6	6	37	0																													0.00227936	0.00112013	0.00260607			0.00146088	0.00294959							0.00193461
		CCTACGGGAGGCAGCAGTGAGGAATATTGGACAATGGGAGAGATCCTGATCCAGCCATGCCGCGTGCAGGCGAACCGCCCTACGGGCGATGAACTGCTTTTGACGGGGAGCAATAAGCGCCATGCGTGGCGCGACGAGAGTACCCGTGGAATAAGCATCGGCTAACTCCGTGCCAGCAGCCGCGGTAATACGGGGGATGCGAGCGTTATCCGGATTCATTGGGTTTAAAGGGTGCGTAGGCGGCGCCGCAAGTCGGCGGTGAAATACCCGGGCTCAACCCGGGGGTTGCCGTCGAAACTGCGGTGCTGGGATCGGACTGCCGTCGGGGGAATGCGTGGTGTAGCGGTGAAATGCATAGATATCACGCAGAACGCCGATTGCGGAGGCACCTGGCGAAGT…	Bacteria;Bacteroidetes;Bacteroidia;Bacteroidales	0	1	25	0
		CCTACGGGAGGCAGCAGTGAGGAATATTGGTCAATGGACGAGAGTCTGAACCAGCCAAGTAGCGTGAAGGACGACTGCCCTATGGGTTGTAAACTTCTTTTATATGGGAATAAAAAAGTCCACGTGTGGATTCTTGTATGTACCATATGAATAAGCATCGGCTAATTCCGTGCCAGCAGCCGCGGTAATACGGAAGATGCGAGCGTTATCCGGATTTATTGGGTTTAAAGGGAGCGTAGGCCGGCGGTTAAGTCAGCGGTCAAATTGGGTGGCTCAACCATCCCCCGCCGTTGATACTGGCCGCCTTGAGTGTATTCAAGGCAGATGGAATTCGTGGTGTAGCGGTGAAATGCTTAGATATCACGAAGAACTCCGATTGCGAAGGCAGTCTGCTGGGTT…	Bacteria;Bacteroidetes;Bacteroidia;Bacteroidales;Prevotellaceae;Paraprevotella	2	0	26	0
		CCTACGGGAGGCAGCAGTGAGGAATATTGGTCAATGGCCGTAAGGCTGAACCAGCCAAGTAGCGTGAGGGATGACTGCCCTATGGGTTGTAAACCTCTTTTATAAGGGAATAAAGTCCGGTACGCGTACCGGTTTGTATGTACCTTATGAATAAGCATCGGCTAACTCCGTGCCAGCAGCCGCGGTAATACGGAGGATGCGAGCGTTATCCGGATTTATTGGGTTTAAAGGGAGCGCAGGCGGATGTTTAAGTCAGTTGTGAAATGTCCCGGCTCAACCGGGGGACTGCAGTTGATACTGGACGTCTTGAGTGCGGCAGAGGCAGGCGGAATTCGTGGTGTAGCGGTGAAATGCTTAGATATCACGAAGAACTCCGATTGCGAAGGCAGCTTGCTGGGC…	Bacteria;Bacteroidetes;Bacteroidia;Bacteroidales;Bacteroidaceae;Bacteroides	2	1	27	0
		CCTACGGGAGGCAGCAGTGAGGAATATTGGTCAATGGCCGTAAGGCTGAACCAGCCAAGTAGCGTGAAGGATGACGGCCCTACGGGTTGTAAACTTCTTTTATAAGGGAATAAAGTCCGGTACGCGTACCGGTTTGTATGTACCTTATGAATAAGCATCGGCTAACTCCGTGCCAGCAGCCGCGGTAATACGGAGGATGCGAGCGTTATCCGGATTTATTGGGTTTAAAGGGAGCGCAGGCGGACTTTTAAGTCAGTTGTGAAATCCCGCGGCTCAACCGTGGAATTGCAGTTGATACTGGAAGTCTTGAGTGCGGCAGAGGCAGGCGGAATTCGTGGTGTAGCGGTGAAATGCTTAGATATCACGAAGAACCCCGATTGCGAAGGCAGCCTGCTGGAC…	Bacteria;Bacteroidetes;Bacteroidia;Bacteroidales;Bacteroidaceae;Bacteroides	0	0	23	0
		CCTACGGGTGGCAGCAGTAGGGAGTTTTCGTCAATGGGGGCAACCCTGAACGAGCAACGCCGCGTGAGTGATGAAGGTCTTCGGATTGTAAAACTCTGTTGTAAGGGATAAATGGTAAAAATAGGAAATGATTTTTACTTGATAGTACCTTATTAGAAAGCAACGACTAACTTCGTGCCAGCAGTCGCGGTAATACGAAGGTTGCAAGCGTTATCCGGAATTATTGGGCGTAAAGAGTGAGCAGGCGGCTTGTTAAGTTTGAAGTTAAATCGTTAGGCTTAACCTAATTTCGCTTCAAAAACTGGCAGGCTAGAGTATGTGAGAGGTAAGTGGAACTCCATGTGTAGCGGTAAAATGCGTAGATATATGGAAGAACACCAGTGGCGAAGGCGGCTTACC…	Bacteria;Tenericutes;Mollicutes;Anaeroplasmatales;Anaeroplasmataceae;Asteroleplasma	0	0	23	0
		CCTACGGGTGGCAGCAGTGAGGGATATTGGTCAATGGGCGGAAGCCTGAACCAGCCAAGTCGCGTGAGGGAAGGAGGCCGTCAAGGTTGTAAACCTCTTTTGCCGGGGGACAACGGGCGCCACGGGCTGGCGTCGTGAGGGTACCCGGAGAAAAAGCATCGGCTAACTCCGTGCCAGCAGCCGCGGTAATACGGAGGATGCGAGCGTTATCCGGACTTATTGGGTTTAAAGGGTGCGCAGGCGGCCCTTCAAGCCGGCGGTAAAATGTCGGGGCTCAACCCCGGCCGGCCGTCGGGACTGCGGGGCTGGAGACGGCGGGAGGCACGCGGAATGCGCGGTGTAGCGGTGAAATGCATAGATATCGCGCAGAACTCCGATTGCGAAGGCAGCGTGCCGCCG…	Bacteria;Bacteroidetes;Bacteroidia;Bacteroidales;Porphyromonadaceae	1	0	24	0																																										0.00193461
		CCTACGGGAGGCTGCAGTGAGGAATATTGGACAATGGGCGGAAGCCTGATCCAGCCATGCCGCGTGAAGGAATACGGTCCTATGGATTTTAAACTTCTTTTGCACGGGAGCAATAAGGGTCACGTGTGGCCCGATGAGAGTACCGTGCGAATAAGCATCGGCTAACTCCGTGCCAGCAGCCGCGGTAATACGGAGGATGCGAGCGTTATCCGGATTCATTGGGTTTAAAGGGTGCGTAGGCGGTCATGTAAGTCAGCGGTGAAATTCACGGGCTCAACCCGTGCCGTGCCGTTGATACTGCGTGGCTGGAATACGGTTGCCGTGGGAGGAATGTGTGGTGTAGCGGTGAAATGCATAGATATCACACAGAACACCGATTGCGAAGGCATCTCACGAAGC…	Bacteria;Bacteroidetes	1	0	25	1
		CCTACGGGAGGCTGCAGTGGGGAATTTTGGACAATGGGGGCAACCCTGATCCAGCCATGCCGCGTGCGGGATGAAGGCCTTCGGGTTGTAAACCGCTTTTGTCAGGGACGAAAAGGGACGTGCCAATACCACGTTCTGCTGACGGTACCTGAAGAATAAGCACCGGCTAACTACGTGCCAGCAGCCGCGGTAATACGTAGGGTGCAAGCGTTAATCGGAATTACTGGGCGTAAAGCGTGCGCAGGCGGTTTCGTAAGATAGATGTGAAATCCCCGGGCTCAACCTGGGAATTGCATTTATGACTGCGGGACTGGAGTTTGTCAGAGGGGGGTGGAATTCCAAGTGTAGCAGTGAAATGCGTAGATATTTGGAAGAACACCGATGGCGAAGGCAGCCCCC…	Bacteria;Proteobacteria;Betaproteobacteria;Burkholderiales;Sutterellaceae;Sutterella	2	1	27	1																																										0.00386922
		CTCGGGCGGCAGCAGTGAGGAATATTGGTCAATGGGCGCGAGCCTGCACCAGCCAAGTAGCGTGAAGGATGAAGGTTCTATGGATTGTAAACTTCTTTTATAAGGGAATAAAGTGCTTTACGTGTAGAGTTTTGTATGTACCTTATGAATAAGCATCGGCTAACTCCGTGCCAGCAGCCGCGGTAATACGGAGGATGCGAGCGTTATCCGGATTTATTGGGTTTAAAGGGAGCGTAGACGGGATGTTAAGTCAGCTGTGAAAGTTTGGGGCTCAACCTTAAAATTGCAGTTGAAACTGGCGTTCTTGAGTGCGGTAGAGGCAGGCGGAATTCGTGGTGTAGCGGTGAAATGCTTAGATATCACGAAGAACTCCAATTGCGAAGGCAGCTTGCTGGAGCG…	Bacteria;Bacteroidetes;Bacteroidia;Bacteroidales;Bacteroidaceae;Bacteroides	3	5	32	1																																										0.00386922
		CCTACGGGGGGCAGCAGTGGGGAATATTGCACAATGGAGGAAACTCTGATGCAGCGACGCCGCGTGAGGGAAGAAGATTTTCGGATTGTAAACCTCTGTCTTCGGGGACGATAATGACGGTACCCGAGGAGGAAGCCACGGCTAACTACGTGCCAGCAGCCGCGGTAATACGTAGGTGGCAAGCGTTGTCCGGAATTACTGGGTGTAAAGGGAGCGCAGGCGGGTGTGCAAGTTGGATGTTTAAACTATGGGCTCAACCCATAGGTGCATTCAAAACTGCATATCTTGAGTGGTGCAGAGGCAGGCGGAATTCCCGGTGTAGCGGTGGAATGCGTAGATATCGGGAGGAACACCAGTGGCGAAGGCGGCCTGCTGGGCACTAACTGACGCTGAGGCTCG…	Bacteria;Firmicutes;Clostridia;Clostridiales;Ruminococcaceae	0	0	22	0
		CCTACGGGTGGCAGCAGTCGAGAATCATTCACAATGGGGGAAACCCTGATGGTGCGACGCCGCGTGGGGGAGGAAGGTCTTCGGATTGTAAACCCCTGTCATGCAGGAGCAAGGCGCAAGCTTGATAGTACTGCAAGAGGAAGAGACGGCTAACTCTGTGCCAGCAGCCGCGGTAATACAGAGGTCTCAAGCGTTGTTCGGAATCACTGGGCGTAAAGGGTACGTAGGCTGCGGCATAAGTCGTGCGTGAAAGGCAGGGGCTCAACCCCTGGAGTGCGCGTGATACTGTGCTGCTGGAGTAATGGAGGGGGAACCGGAATTCTTGGTGTAGCAGTGAAATGCGTAGATATCAAGAAGAAGACTCGTGGCGAAGGCGGGTTCCTGGACATTAACTGACGC…	Bacteria;Verrucomicrobia;Verrucomicrobiae;Verrucomicrobiales;Verrucomicrobiaceae;Akkermansia	1	0	23	0
		CCTACGGGAGGCTGCAGTCGAGGATCATTCGCAATGGGGGGAACCCTGACGATGCGACGCTGCGTGAAGGATGAAGGCCTTCGGGTCGTAAACTTCTGTCATGAGGGAAAAGGCAATCGCCGCGAACAGCGGCGTGCGTTGATGGTACCTCAAGAGGAAGCCACGGCTAACTCTGTGCCAGCAGCCGCGGTAATACAGAGGTGGCGAGCGTTGTTCGGATTTACTGGGCGTAAAGGGCGCGTAGGCGGCCGGATGTGTCGGATGTGAAAGCCCCGGGCTCAACCCGGGAAGTGCGTTCGAAACTGTCCGGCTGGAGCACGGAAGGGGGATGCGGAATGCAGGGTGTAGCGGTGAAATGCGTTGATATCCTGCAGAACACCGGTGGCGAAGGCGGCATCC…	Bacteria;Verrucomicrobia;Subdivision5;Subdivision5_genera_incertae_sedis;Subdivision5_genera_incertae_sedis;Subdivision5_genera_incertae_sedis	2	0	24	0
		CCTACGGGTGGCTGCAGTCGAGGATCATTCGCAATGGGCGAAAGCCTGACGATGCGACGCTGCGTGAAGGATGAAGGTCTTCGGATCGTAAACTTCTGTCATGAGGGAAAAGGCAATCGTGGTGAACAGCCACGTACGTTGATGGTACCTCAAGAGGAAGCCACGGCTAACTCTGTGCCAGCAGCCGCGGTAATACAGAGGTGGCGAGCGTTGTTCGGATTTACTGGGCGTAAAGGGCGCGTAGGCGGCCGGATGTGTCGGATGTGAAAGCCCCGGGCTCAACCCGGGAAGTGCGTTCGAAACTGTTCGGCTGGAGCACGGAAGGGGGATGCGGAATGCAGGGTGTAGCGGTGAAATGCGTTGATATCCTGCAGAACACCGGTGGCGAAGGCGGCATCC…	Bacteria;Verrucomicrobia;Subdivision5;Subdivision5_genera_incertae_sedis;Subdivision5_genera_incertae_sedis;Subdivision5_genera_incertae_sedis	2	0	24	0
		CCTACGGGTGGCAGCAGTGGGGAATATTGGGCAATGGGCGCAAGCCTGACCCAGCAACGCCGCGTGAAGGAAGAAGGCTTTCGGGTTGTAAACTTCTTTTATTCGGGACGAAGGATGTGACGGTACCGAATGAATAAGCCACGGCTAACTACGTGCCAGCAGCCGCGGTAATACGTAGGTGGCAAGCGTTATCCGGATTTATTGGGTGTAAAGGGCGTGTAGGCGGGGCTGCAAGTCAGATGTGAAAACCAGGGGCTCAACCTCTGGCCTGCATTTGAAACTGTAGCTCTTGAGTGTCGGAGAGGCAATCGGAATTCCGTGTGTAGCGGTGAAATGCGTAGATATACGGAGGAACACCAGTGGCGAAGGCGGATTGCTGGACGATAACTGACGCTGAGG…	Bacteria;Firmicutes;Clostridia;Clostridiales;Ruminococcaceae;Flavonifractor	3	0	25	0			0.0285948															0.00265013						0.00531865
		CCTACGGGAGGCAGCAGTGAGGAATATTGGACAATGGGCGGAAGCCTGATCCAGCCATGCCGCGTGAAGGAATACGGTCCTATGGATTTTAAACTTCTTTTGTACGTGAGCAATAAGGGTCACGTGTGGCCCGATGAGAGTAGCGTACGAATAAGCATCGGCTAACTCCGTGCCAGCAGCCGCGGTAATACGGAGGATGCGAGCGTTATCCGGATTCATTGGGTTTAAAGGGTGCGTAGGCGGCTTGGTAAGTCAGCGGTGAAATGTACGGGCTTAACCTGTAACTTGCCGTTGATACTGCCGCGCTGGAATACGGTTGCCGTGGGAGGAATGTGTGGTGTAGCGGTGAAATGCATAGATATCACACAGAACACCGATTGCGAAGGCATCTCACGAAAC…	Bacteria;Bacteroidetes	2	0	25	1
		CCTACGGGGGGCAGCAGTGAGGGATATTGGTCAATGGGGGAAACCCTGAACCAGCAACGCCGCGTGAGGGAAGACGGTTTTCGGATTGTAAACCTCTGTCCTCTGTGAAAATAGTGATGGTAGCAGAGGAGGAAGCTCCGGCTAACTACGTGCCAGCAGCCGCGGTAATACGTAGGGAGCGAGCGTTGTCCGGAATTACTGGGTGTAAAGGGTGCGTAGGCGGCTTTGCAAGTCAGAAGTGAAATCCATGGGCTTAACCCATGAACTGCTTTTGAAACTGTAGAGCTTGAGTGAAGTAGAGGTAGGCGGAATTCCCGGTGTAGCGGTGAAATGCGTAGAGATCGGGAGGAACACCAGTGGCGAAGGCGGCCTACTGGGCTTTAACTGACGCTGAGGCAC…	Bacteria;Firmicutes;Clostridia;Clostridiales;Ruminococcaceae;Clostridium IV	7	1	31	1																		0.222611		0.00256279	0.0616941			0.00531865	0.000824511									0.00146088
		CCTACGGGTGGCAGCAGTGGGGAATATTGGGCAATGGGGGAAACCCTGACCCAGCAACGCCGCGTGAAGGAAGAAGGCCTTCGGGTTGTAAACTTCTTTTACCAGGGACGAAGAAAGTGACGGTACCTGGAGAAAAAGCTCCGGCTAACTACGTGCCAGCAGCCGCGGTAATACGTAGGGAGCGAGCGTTGTCCGGATTTACTGGGTGTAAAGGGCGTGTAGGCGGAGCTGCAAGTCAGAAGTGAAATCCCCGGGCTCAACCCGGGAACTGCTTTTGAAACTGCAGCCCTTGAGTATCGGAGAGGCAGGCGGAATTCCTAGTGTAGCGGTGAAATGCGTAGATATTAGGAGGAACACCAGTGGCGAAGGCGGCCTGCTGGACGACAACTGACGCTGAGG…	Bacteria;Firmicutes;Clostridia;Clostridiales;Ruminococcaceae;Sporobacter	8	5	35	0			0.00408497													0.00213643	0.00176629	0.00265013			0.000881345				0.000824511						0.00130303											0.00580383
		CCTACGGGAGGCAGCAGTGAGGAATATTGGTCAATGGGCGGAAGCCTGAACCAGCCAAGTCGCGTGAAGGAAGACGGCCCTAAGGGTTGTAAACTTCTTTTGTCGGGGATTAAAGTCAGCCACGTGTGGTTGTTTGCAAGTACCCGAAGAAAAAGCATCGGCTAACTCCGTGCCAGCAGCCGCGGTAATACGGAGGATGCGAGCGTTATCCGGATTTATTGGGTTTAAAGGGTGCGTAGGCGGCCTGTCAAGTCAGCGGTGAAACGCTCGGGCTTAACCCGGGACATGCCATTGAAACTGACGGGCTAGCGTTAGGTAGAGGTATGCGGAATGCGTGGTGTAGCGGTGAAATGCATAGATATCACGCAGAACCCCGATTGCGAAGGCAGCATACCAGAC…	Bacteria;Bacteroidetes;Bacteroidia;Bacteroidales;Porphyromonadaceae;Barnesiella	0	0	21	0
		CCTACGGGAGGCAGCAGTGAGGAATATTGGTCAATGGACGGAAGTCTGAACCAGCCAAGTCGCGTGAAGGAAGACGGCCCTTAGGGTTGTAAACTTCTTTTACTTGTGAGTAAAGTGTTTTACGAGATAGAATATTGCAATTAACAAGAGAATAAGCATCGGCTAATTCCGTGCCAGCAGCCGCGGTAATACGGAAGATGCGAGCGTTATCCGGATTTATTGGGTTTAAAGGGTGCGTAGGCGGGATTGAAAGTCAGCGGTGAAATCTCACGGCTTAACCGTGAAACTGCCGTTGAAACTATAAACCTTGAGTGTAAAAGAGGTATGCGGAATGCGTGGTGTAGCGGTGAAATGCATAGATATCACGCAGAACTCCGATTGCGAAGGCAGCATACTGGG…	Bacteria;Bacteroidetes;Bacteroidia;Bacteroidales;Porphyromonadaceae	1	0	22	0
		CCTACGGGAGGCAGCAGTGGGGAATATTGCGCAATGGGCGAAAGCCTGACGCAGCGACGCCGCGTGAGGGATGAAGGTCTTCGGATCGTAAACCTCTGTCAGAAGGGAAGAAACCGGAGCGTGCTAATCAGCGCTCCATTGACGGTACCTTCAAAGGAAGCACCGGCTAACTCCGTGCCAGCAGCCGCGGTAATACGGAGGGTGCAAGCGTTAATCGGAATCACTGGGCGTAAAGCGCACGTAGGCTGTTGCGTAAGTCAGGGGTGAAATCCCACGGCTCAACCGTGGAACTGCCCTTGATACTGCGTGACTAGAATCCGGGAGAGGGTGGCGGAATTCCTGGTGTAGGAGTGAAATCCGTAGATATCAGGAGGAACATCAGTGGCGAAGGCGGCCACC…	Bacteria;Proteobacteria;Deltaproteobacteria;Desulfovibrionales;Desulfovibrionaceae;Desulfovibrio	1	15	37	0																																										0.00386922
		CCTACGGGAGGCTGCAGTCGGGAATATTGCGCAATGGAGGAAACTCTGACGCAGTGACGCCGCGTGCAGGAAGAAGGTTTTCGGATTGTAAACTGCTTTAGACAGGGAAGAAACAAATGACAGTACCTGTAGAATAAGCTCCGGCTAACTACGTGCCAGCAGCCGCGGTAATACGTAGGGAGCAAGCGTTATCCGGATTTATTGGGTGTAAAGGGTGCGTAGATGGACAAACAAGTTGGTTGTGAAATACCTCGGCTCAACTGAGGAACTGCAACCAAAACTGTAGGTCTTGAGTACTGGAGGGGAAAGCGGAATTCCTAGTGTAGCGGTGAAATGCGTAGATATTAGGAAGAACACCGGTGGCGAAGGCGGCTTTCTGGACAGAAACTGACATTGAGG…	Bacteria;Firmicutes;Clostridia;Clostridiales	2	5	28	0
		CCTACGGGAGGCAGCAGTAGGGAATTTTGCGCAATGGGGGAAACCCTGACGCAGCAACGCCGCGTGATCGAGACGCCCTTCGGGGTGTAAAGATCTGTCAGTGGGGACGAACAAATGACGGTACCCACAGAGGAAGCACCGGCTAACTCCGTGCCAGCAGCCGCGGTAATACGGGGGGTGCGAGCGTTGTCCGGAATCATTGGGCGTAAAGAGTTCGTAGGCGGCATGTAAAGTCCGGTGTTAAAGGCAGGTGCTTAACATCTGTAAGGCACTGGATACTTGCAAGCTAGAATGCGGTAGAGGTAAAGGGAATTCCTGGTGTAGCGGTGAAATGCTTAGATATCAGGAGGAACATCGGTGGCGTAAGCGCTTTACTGGGCCGTGATTGACGCTGAGGAA…	Bacteria;Proteobacteria;Deltaproteobacteria	0	0	20	0
		CCTACGGGTGGCAGCAGTAGGGAATTTTGCGCAATGGGGGAAACCCTGACGCAGCAACGCCGCGTGATTGATGAAGCCCTTCGGGGTGTAAAGATCTGTCAGTGGGGACGAAAGATGACGGTACCCACAGAGGAAGCACCGGCTAACTCCGTGCCAGCAGCCGCGGTAATACGGAGGGTGCAAGCGTTGTCCGGAATCATTGGGCGTAAAGAGTTCGTAGGCGGCATAGTAAGTTTGGTGTTAAAGGTCGAGGCTCAACCTCGGTAGGGCACTGGATACTGCTAAGCTAGAATGCGGTAGAGGTAAAGGGAATTCCTGGTGTAGCGGTGAAATGCGTAGATATCAGGAGGAACATCGGAGGCGTAAGCGCTTTACTGGGCCGAAATTGACGCTGAGGAA…	Bacteria;Proteobacteria;Deltaproteobacteria;Bdellovibrionales;Bdellovibrionaceae;Vampirovibrio	2	0	22	0
		CCTACGGGTGGCAGCAGTGAGGAATATTGGTCAATGGACGAGAGTCTGAACCAGCCAAGTAGCGTGCAGGAGGACGGCCCTATGGGTTGTAAACTGCTTTAGTATGGGAATAAAGTCATCCACGCGTGGATGTTTGCATGTACCATAAGAATAAGGACCGGCTAATTCCGTGCCAGCAGCCGCGGTAATACGGAAGGTCCGGGCGTTATCCGGATTTATTGGGTTTAAAGGGAGCGTAGGCGGATTTTTAAGTCAGTTGTGAAAGTTCACGGCCCAACCGTGAAATTGCAGTTGAAACTGAAAGTCTTGAGTGCACGCAGGGATGCTGGAATTCGTGGTGTAGCGGTGAAATGCTTAGATATCACGAAGAACTCCGATCGCGAAGGCATGTGTCCGGAG…	Bacteria;Bacteroidetes;Bacteroidia;Bacteroidales;Prevotellaceae;Alloprevotella	9	1	30	0																0.0064093	0.00176629	0.0265013	0.0360021	5.16146																		0.718512	0.00318634		0.00839595	0.00193461
		CCTACGGGAGGCTGCAGTGAGGAATATTGGTCAATGGCCGAGAGGCTGAACCAGCCAAGTCGCGTGAAGGAAGAAGGATCTATGGTTTGTAAACTTCTTTTATACGGGAATAAAGTGTGGAACGTGTTCCATTTTGTATGTACCGTATGAATAAGCATCGGCTAACTCCGTGCCAGCAGCCGCGGTAATACGGAGGATGCGAGCGTTATCCGGATTTATTGGGTTTAAAGGGTGCGTAGGTGGTCTTTTAAGTCAGCGGTGAAAGTTTGTGGCTCAACCATAAAATTGCCATTGAAACTGGGAGACTTGAGTATGTTTGAGGTAGGCGGAATGCGTGGTGTAGCGGTGAAATGCATAGATATCACGCAGAACTCCGATTGCGAAGGCAGCTTGCCAAGC…	Bacteria;Bacteroidetes;Bacteroidia;Bacteroidales;Porphyromonadaceae;Parabacteroides	10	6	36	0			0.0285948																		0.00176269	0.00174948	0.00104525	0.124988	0.000824511													0.166244			0.00419798	0.00193461
		CCTACGGGTGGCAGCAGTGGGGAATTTTGGACAATGGGGGCAACCCTGATCCAGCCATGCCGCGTGCGGGAAGAAGGCCTTCGGGTTGTAAACCGCTTTTGTTAGGAACGAAAAGGTATCTGTGAACAACAGGTATTGCTGACGGTACCTAAAGAATAAGCACCGGCTAACTACGTGCCAGCAGCCGCGGTAATACGTAGGGTGCGAGCGTTAATCGGAATTACTGGGCGTAAAGCGTGCGCAGGCGGTTGGGTAAGACAGGTGTGAAATCCCCGAGCTTAACTTGGGAACTGCACTTGTGACTGCTCAACTAGAGTATGTCAGAGGGAGGTGGAATTCCAAGTGTAGCAGTGAAATGCGTAGATATTTGGAAGAACACCGATGGCGAAGGCAGCCTCC…	Bacteria;Proteobacteria;Betaproteobacteria;Burkholderiales;Sutterellaceae;Parasutterella	10	7	37	0	0.00339836			0.00766284				0.0820232	0.00244182							0.440105		0.00795039			0.00264403																					0.00193461
		CCTACGGGAGGCAGCAGTGAGGAATATTGGTCAATGGTCGGCAGACTGAACCAGCCAAGTCGCGTGAAGGAAGACGGCCCTAAGGGTTGTAAACTTCTTTTGTCGGAGAGTAAAGGTCTTCACGAGTGGAGATTTGCAAGTATCCGAAGAAAAAGCATCGGCTAACTCCGTGCCAGCAGCCGCGGTAATACGGAGGATGCGAGCGTTATCCGGATTTATTGGGTTTAAAGGGTGCGTAGGCGGCATGACAAGTCAGCGGTGAAATGCCCGGGCTTAACCCGGGAGCTGCCGTTGAAACTGTCGAGCTAGCGTGCACAAGAGGTAGGCGGAATGCGTGGTGTAGCGGTGAAATGCATAGATATCACGCAGAACCCCGATTGCGAAGGCAGCCTACTAGGG…	Bacteria;Bacteroidetes;Bacteroidia;Bacteroidales;Porphyromonadaceae;Barnesiella	15	0	37	2																0.130322	0.167797	0.249112	0.163394	0.222963	0.00176269	0.0069979		0.0019945	0.00329804				0.00113968		0.00130303				0.00589918							0.00193461
		CCTACGGGTGGCAGCAGCTAAGAATATTCCGCAATGGACGAAAGTCTGACGGAGCGACGCCGCGTGGACGACGGAGGCCGAAAGGTTGTAAAGTCCTTTTGCCGGTGAGGAATAAGGCGGGCAGGGAATGGCCTGCTGATGACGTTAACCGGTGAATAAGCCCCGGCTAATTACGTGCCAGCAGCCGCGGTAACACGTAAGGGGCGAGCGTTGTTCGGAATTATTGGGCGTAAAGGGCACGCAGGCGGCCTGCTAAGCCCGGTGTGAAATGCCGCAGCTCAACTGCGGAGCTGCACCGGGTACTGGTGGGCTTGAATCACGGAAGGGGAACTGGAATTCCAGGTGTAGGGGTGGAATCTGTAGATATCTGGAAGAATACCGGTGGCGAAGGCGGGTTCC…	Bacteria;Spirochaetes;Spirochaetia;Spirochaetales;Spirochaetaceae;Treponema	0	0	19	0
		CCTACGGGAGGCAGCAGTGAGGAATATTGGTCAATGGGCGGAAGCCTGAACCAGCCAAGTAGCGTGCAGGAAGACGGCCCTTAGGGTTGTAAACTGCTTTGGTGCGGGAGTAAAGTCGGGTACGGGTTACCCGTTTGCACGTACCGCAAGAACAAGGACCGGCTAATTCCGTGCCAGCAGCCGCGGTAATACGGAAGGTCCGGGCGTTATCCGGAATTATTGGGTTTAAAGGGAGCGCAGGCGGATGTTCAGGTCGGCCGTGAAATGTCCTGGCTTAACCAGGTCACTGCGGTCGAAACCAGATGTCTTGAGTGCACGCAGGGGTGTTGGAATTCATGGTGTAGCGGTGAAATGCTTAGATATCATGAAGAACTCCGATCGCGAAGGCATATGCCCGGA…	Bacteria;Bacteroidetes;Bacteroidia;Bacteroidales;Prevotellaceae;Alloprevotella	1	0	20	0
		CCTACGGGGGGCAGCAGTGAGGAATATTCCGCAATGGGCGAAAGCCTGACGGAGCAATGCCGCGTGAACGAAGAAGGTCCTCTGGATTGTAAAGTTCTTTAGTCAGGGACGAAAAAAATGACGGTACCTGAAGAATAAGCCCCGGCTAACTACGTGCCAGCAGCCGCGGTAATACGTAGGGGGCAAGCGTTGTCCGGAATGACTGGGCGTAAAGGGTGTGTAGGCGGTTTGTCAAGTTAGGAGTGAAATACCCGGGCTTAACTCGGGTGCTGCTTTTAAGACTGGCAGACTTGAGTGCAGGAGAGGCTATCGGAATTCCTAGTGTAGCGGTAGAATGCGTAGATATTAGGAAGAACACCGGAGGCGAAGGCGGATAGCTGGCCTGTAACTGACGCTGAG…	Bacteria;Firmicutes;Clostridia	2	7	28	0
		CCTACGGGAGGCAGCAGTGAGGAATCTTGCGCAATGGGCGAAAGCCTGACGCAGCGACGCCGCGTGAGGGATGAAGGTCTTCGGATTGTAAACCTTTGTCAGTGGGGAAGAGAACGGACGGTACCTACTGAGGAAGCATCGGCTTACTACGTGCCAGCAGCCGCGGTAATACGTAGGATGCAAGCGTTGTCCGGAATTACTGGGCGTAAAGAGCTCGTAGGCGGGAAGGTACGTTTGGAAGTAAATCTCACGGCTCAACCGTGAGTCCATTCCAAATACGGCCTTTCTTGAGGTCAGCAGGGGAGAATGGAATTCCCAGTGTAGCGGTGAAATGCGTAGATATTGGGAAGAATACCGGTGGCGAAGGCGATTCTCTGGGCTGTCTCTGACGCTGAGGAG…	Bacteria	2	13	34	0
		CCTACGGGAGGCTGCAGCTAAGAATATTCCGCAATGGGCGAAAGCCTGACGGAGCGACGCCGCGTGGACGAAGAAGGCCGAAAGGTTGTAAAGTCCTTTTAATACCGAAGAATAATCTTGGGAGGGAATGCCTGGGAGGTGACGGTAGGTATTGAATAAGCAACGGCTAATTACGTGCCAGCAGCCGCGGTAACACGTAAGTTGCGAGCGTTGTTCGGAATTATTGGGCGTAAAGGGCATGTAGGCGGCTTGTCAAGCCTGGCGTGAAATATAGAGGCTCAACCTCTGGACTGCGCTGGGAACTAATGAGCTTGAGTAACTGAAGGGCATCCGGAATTCCAGGTGTAGGGGTGAAATCTGTAGATATCTGGAAGAACACCGATGGCGAAGGCAGGGTGC…	Bacteria;Spirochaetes;Spirochaetia;Spirochaetales;Spirochaetaceae;Treponema	0	0	18	0
		CCTACGGGAGGCTGCAGTCGAGAATCTTGGGCAATGCGCGAAAGCGTGACCCAGCAATGCCGCGTGTGTGATGAAGGTCTTCGGATTGTAAAACACTGTCACTCGTGACGATAATGACGGTAGCGAGGGAGGAAGCCACGGCTAACTACGTGCCAGCAGCCGCGGTAATACGTAGGTGGCGAGCGTTGTTCGGATTTATTGGGCGTAAAGGGTCTGTAGGAGGTTCGTTAAATGCGGGGTGAAATCCGGGAGCTCAACTTCCGAATTGCCTTGTAGACTGATGGACTAGAGTACTGTATAGGCAAGCGGAATACCAGGTGTAGCGGTGGAATGCGTAGATATCTGGTAGAACACCGAAAGCGAAGGCAGCTTGCTGGGCAGCCACTGACTCTGAGAGAC…	Bacteria;Lentisphaerae;Lentisphaeria;Victivallales;Victivallaceae;Victivallis	0	0	18	0
		CCTACGGGAGGCAGCAGTGAGGAATATTGGTCAATGGGCGAGAGCCTGAACCAGCCAAGTAGCGTGAAGGATGACTGCCCTATGGGTTGTAAACTTCTTTTATACGGGAATAACAAGCGGCACGTGTGCCGCTCTGCATGTACCGTATGAATAAGCATCGGCTAACTCCGTGCCAGCAGCCGCGGTAATACGGAGGATGCGAGCGTTATCCGGATTTATTGGGTTTAAAGGGAGCGCAGACGGGTCTTTAAGTCAGTTGTGAAAGTTTGCGGCTCAACCGTAAAATTGCAGTTGATACTGGAGACCTTGAGTGCGGTATAGGCAGGCGGAATTCGTGGTGTAGCGGTGAAATGCTTAGATATCACGAAGAACTCCGATTGCGAAGGCAGCTTGCTGGAC…	Bacteria;Bacteroidetes;Bacteroidia;Bacteroidales;Bacteroidaceae;Bacteroides	3	13	34	0																																										0.00193461
		CCTACGGGAGGCTGCAGTCGAGAATTTTGGGCAATGGGGGCAACCCTGACCCAGCAATGCCGCGTGCGGGATGAAGGTCTTCGGATTGTAAACCGCTGTCAAGAGGGACGAAACAAATGACGGTACCTCTGGAGGAAGCCACGGCTAACTACGTGCCAGCAGCCGCGGTAATACGTAGGTGGCGAGCGTTGTTCGGATTCATTGGGCGTAAAGGGTCCGCAGGTGGTTTGATAAGTCTGACGTGAAATACCGGAGCTCAACTCCGGAACTGCGTTGGAGACTGTTGAACTAGAGTATCGGAGAGGAAATTGGAATTCCAGGTGTAGCGGTGGAATGCGTAGATATCTGGAAGAACATCGAAAGCGAAGGCAGATTTCTGGACGATGACTGACACTCAGG…	Bacteria;Lentisphaerae;Lentisphaeria;Victivallales;Victivallaceae;Victivallis	4	13	35	0				0.111111																	0.0185082													0.18261				0.028177
		CCTACGGGCGGCAGCAGTGGGGAATCTTCCGCAATGGACGAAAGTCTGACGGAGCAACGCCGCGTGAGTGAAGACGGCCTTCGGGTTGTAAAGCTCTTTGATCCGGGACGAACGGCAGGACAGCTAATACCTGTTCTGAATGACGGTACCGGAAGAACAAGCCACGGCTAACTACGTGCCAGCAGCCGCGGTAATACGTAGGTGGCAAGCGTTGTCCGGAATTATTGGGCGTAAAGCGCGCGCAGGCGGCTTTTTAAGTCCATCTTAAAAGCGTGGGGCTCAACCCCATGATGGGATGGAAACTGGAGAGCTGGAGTATCGGAGAGGAAAGCGGAATTCCTAGTGTAGCGGTGAAATGCGTAGAGATTAGGAAGAACACCGGTGGCGAAGGCGGCTTTC…	Bacteria;Firmicutes;Negativicutes;Selenomonadales;Veillonellaceae;Dialister	5	0	23	0																													0.396608	0.00112013			0.00120253	0.00146088								0.0212807
		CCTACGGGTGGCAGCAGTGGGGAATATTGGGCAATGGGCGCAAGCCTGACCCAGCAACGCCGCGTGAGGGAAGAAGGTCTTCGGATTGTAAACCTCTGTCGCAAGGGACGAAGGCGTGACGGTACCTTGTGAGGAAGCCCCGGCTAACTACGTGCCAGCAGCCGCGGTAATACGTAGGGGGCGAGCGTTGTCCGGAATTACTGGGCGTAAAGGGTGCGTAGGCGGTTGCTTAAGTTGGATGTGAAATACCCGGGCTTAACTTGGGGGGTGCATTCAAAACTGGGCGACTAGAGTTCAGGAGAGGGAAGCGGAATTCCTAGTGTAGCGGTGAAATGCGTAGATATTAGGAGGAACACCAGTGGCGAAGGCGGCTTTCTGGACTGACACTGACGCTGAGGC…	Bacteria;Firmicutes;Clostridia;Clostridiales	7	6	31	0			0.0122549						0.00732547												0.00528807			0.00265933														0.0197239
		CCTACGGGTGGCAGCAGTAGGGAATCTTTCACAATGGGCGCAAGCCTGATGGAGCAACGCCGCGTGCAGGATGAAGGCCTTCGGGTTGTAAACTGCTTTTATAAGCGAGAAATATGATGGTAACTTATGAATAAGGATCGGCTAACTACGTGCCAGCAGCCGCGGTCATACGTAGGATCCGAGCATTATCCGGAGTGACTGGGTGTAAAGAGTTGCGTAGGTGGCATAGTAAGTAACTAGTGAAATCTGGTGGCTCAACCATTCAGACTATTAGTTAAACTGCTAAGCTCGAGACCGTTAGGGGTAACTGGAATTTCTAGTGTAGGAGTGAAATCCGTAGATATTAGAAGGAACACCGATAGCGTAGGCAGGTTACTGGGACGGTTCTGACACTAAGGC…	Bacteria;Candidatus Saccharibacteria;Saccharibacteria_genera_incertae_sedis;Saccharibacteria_genera_incertae_sedis;Saccharibacteria_genera_incertae_sedis;Saccharibacteria_genera_incertae_sedis	8	0	26	0																													0.00683807	0.0123215	0.0039091	0.0116328	0.0108228	0.00876527	0.0117984
		CCTACGGGAGGCTGCAGTGAGGAATATTGGTCAATGGGCGGAAGCCTGAACCAGCCATGCCGCGTGAAGGGAGAAGGTCCTATGGACCGTCAACTTCTTTGGCAGGGGAGCAATAAGGGTCACGAGCTGATCCGATGAGAGTACCCTGCAAAAAAGCATCGGCTAACTCCGTGCCAGCAGCCGCGGTAATACGGGGGATGCAAGCGTTATCCGGATTTATTGGGTTTAAAGGGTGCGTAGGCGGCTCGACAAGTCAGCGGTGAAATACCGGGGCTCAACCCCGGGGCTGCCGTAGAAACTGCCGGGCTGGGATTCGACTGCCGTGTGAGGAATGTGTGGTGTAGCGGTGAAATGCATAGATATCACACAGAACACCGATTGCGAAGGCATCACACGAAG…	Bacteria;Bacteroidetes;Sphingobacteriia;Sphingobacteriales	0	0	17	0
		CCTACGGGTGGCAGCAGTGGGGAATATTGGACAATGGGGGGTACCCTGATCCAGCCATGCCGCGTGAGTGATGACGGCCTTCGGGTTGTAAAGCTCTTTTACACGGGAAGATAATGACGGTACCGTGAGAATAAGCACCGGCTAACTTCGTGCCAGCAGCCGCGGTAATACGAAGGGTGCGAGCGTTGTTCGGAATTACTGGGTGTAAAGGGCATGTAGGCTGAGATAAAAGTTAGCGGTGAAATCCCCGAGCTTAACTTGGGAACTGCCGTTAAAACTGTATTTCTGGAGAATTGGAGAGGATGATGGAATATCCAGTGTAGAGGTGAAATTCGTAGATATTGGATAGAACACCGGTGGCGAAGGCGATCATCTGGCCAATTTCTGACGCTGAGATGC…	Bacteria;Proteobacteria;Alphaproteobacteria	0	0	17	0
		CCTACGGGAGGCAGCAGTAGGGAATTTTGCGCAATGGGCGAAAGCCTGACGCAGCAACACCGCGTGAATGTTAAGCCCTTCGGGGTGTAAAGTTCTGTCAATTGGGACGAATTTTGACTGTACCAATAAAGGAAGCACCGGCTAACTCCGTGCCAGCAGCCGCGGTAATACGGGGGGTGCAAGCGTTGTCCGGAATCATTGGGCGTAAAGCGTTCGTAGGCGGCACGTCAAGTTTGGTGTCAAAGCCCGGGGCTCAACTCCGGTTCGGCATTGGATACTGGCGAGCTAGAATGCGGTAGAGGTGAAGGGAATTCCTGGTGTAGCGGTGAAATGCGTAGATATCAGGAGGAACACCGGTGGCGAAAGCGCTTCACTGGGCCGTTATTGACGCTAAGGAAC…	Bacteria;Proteobacteria;Deltaproteobacteria;Bdellovibrionales;Bdellovibrionaceae;Vampirovibrio	3	0	20	0									0.00244182
		CCTACGGGAGGCAGCAGTGAGGAATATTGGTCAATGGGCGAGAGCCTGAACCAGCCAAGTAGCGTGAAGGATGACTGCCCTATGGGTTGTAAACTTCTTTTATACGGGAATAACATCATCCACGTGTGGGTGTCTGCATGTACCGTATGAATAAGCATCGGCTAACTCCGTGCCAGCAGCCGCGGTAATACGGAGGATGCGAGCGTTATCCGGATTTATTGGGTTTAAAGGGAGCGTAGACGGGTCCTTAAGTCAGTTGTGAAAGTTTGCGGCTCAACCGTAAAATTGCAGTTGATACTGGGGACCTTGAGTGCGGCAGAGGCAGGCGGAATTCGTGGTGTAGCGGTGAAATGCTTAGATATCACGAAGAACTCCGATTGCGAAGGCAGCTTGCTGGAC…	Bacteria;Bacteroidetes;Bacteroidia;Bacteroidales;Bacteroidaceae;Bacteroides	3	12	36	4																																										0.0116077
		CCTACGGGAGGCAGCAGTGAGGAATATTGGTCAATGGACGAGAGTCTGAACCAGCCAAGTAGCGTGAAGGAAGACTGCCCTATGGGTTGTAAACTTCTTTTATATAGGAATAAAGTGAGGTATGTATACCTTTTTGTATGTACTATATGAATAAGCATCGGCTAACTCCGTGCCAGCAGCCGCGGTAATACGGAGGATGCGAGCGTTATCCGGATTTATTGGGTTTAAAGGGAGCGTAGATGGGATGTTAAGTCAGTTGTGAAAGTTTGCGGCTCAACCGTAAAATTGCAGTTGAAACTGGCATTCTTGAGTGCAGTTGAGGTGGATGGAATTCGTGGTGTAGCGGTGAAATGCTTAGATATCACGAAGAACTCCGATTGCGAAGGCAGTTCACTAAAC…	Bacteria;Bacteroidetes;Bacteroidia;Bacteroidales;Bacteroidaceae;Bacteroides	17	0	34	0			0.118464													0.0918666	0.00176629		0.00276939			0.000874738	0.00522624	0.396905	0.00164902				0.0148158	0.00448054	0.0117273	0.00872461	0.00841771	0.00730439	2.20629							0.00193461
		CCTACGGGTGGCAGCAGTGAGGAATATTGGTCAATGGGCGCGAGCCTGAACCAGCCAAGTAGCGTGGAGGACGAATGCCCTACGGGTTGTAAACTCCTTTTGGCGGAGGATAACGTGCGCCACGTGTGGTGCAGTGCAGGTATCCGCCGAATAAGGGCCGGCTAATTCCGTGCCAGCAGCCGCGGTAATACGGAAGGCCCGAGCGTTATCCGGATTTATTGGGTTTAAAGGGAGCGTAGGCGGGAGCTCAAGTCAGCTGTGAAACTGCGCCGCTCAACGGCGCCGAGCAGTTGAAACTGGGTTTCTTGAGTCCGCAAGAGGTGCGTGGAATTCGTGGTGTAGCGGTGAAATGCATAGATATCACGAAGAACTCCGATTGCGAAGGCAGCGCACTGGGGC…	Bacteria;Bacteroidetes;Bacteroidia;Bacteroidales;Prevotellaceae	0	0	16	0
		CCTACGGGTGGCAGCAGTAGGGAATTTTGCGCAATGGGGGAAACCCTGACGCAGCAACGCCGCGTGATTGAAGAAGCCCTTCGGGGTGTAAAGATCTGTCAGTGGGGACGAAAGATGACGGTACCCACAGAGGAAGCACCGGCTAACTCCGTGCCAGCAGCCGCGGTAATACGGGGGGTGCAAGCGTTGTCCGGAATCATTGGGCGTAAAGAGTTCGTAGGTGGTATGTTAAGTCTGGTGTTAAATGCAGGAGCTCAACTTCTGTTCGGCACTGGATACTGGCAAACTAGAATGCGGTAGAGGTAAAGGGAATTCCTGGTGTAGCGGTGAAATGCGTAGATATCAGGAGGAACATCGGTGGCGTAAGCGCTTTACTGGGCCGTAATTGACACTGAGGAA…	Bacteria;Proteobacteria;Deltaproteobacteria	9	4	29	0			0.00408497																				0.0020905	0.0113021					0.312272	0.00112013	0.00130303			0.00146088			0.0731172
		CCTACGGGGGGCAGCAGTTTCGAATCATTCACAATGGGGGCAACCCTGATGGTGCAACGCCGCGTGGGGGATGAAGGTCTTCGGATTGTAAACCCCTGTCACACAGGACTAACCGCGAGGTTCATAGCCTCGCCTGAATTAACTGTGAGAGGAAGTAGTGGCTAACTCCGTGCCAGCAGCCGCGGTAATACGGAGACTACGAGCGTTACTCGGATTCACTGGGCGTAAAGGGAGCGCAGGCGGATTGGTGTGTTGGGTGTGAAATACCGGGGCTTAACTTCGGAATTGCGCCCAAAACTATTAATCTAGAGACTTGGAGAGGTAAGCGGAATTTCCGGTGTAGCGGTAAAATGCGCAGATATCGGAAGGAACACCGAAGGCGAAGGCAGCTTACTGGAC…	Bacteria;Verrucomicrobia;Opitutae;Puniceicoccales;Puniceicoccaceae	5	7	27	0																																		0.00876527					0.00318634			0.00193461
		CCTACGGGGGGCAGCAGTGGGGAATATTGCGCAATGGGCGAAAGCCTGACGCAGCGACGCCGCGTGCGGGATGGAGGCCTTCGGGTTGTAAACCGCTTTTATCGGGGAGCAAGCGAGAGTGAGTGTACCCGTTGAATAAGCACCGGCTAACTACGTGCCAGCAGCCGCGGTAATACGTAGGGTGCAAGCGTTATCCGGATTTATTGGGCGTAAAGGGCTCGTAGGCGGTTCGTCGCGTCTGGTGTGAAAGTCCATCGCTTAACGGTGGATCTGCGCCGGGTACGGGCGGGCTGGAGTGCGGCAGGGGAGACTGGAATTCCCGGTGTAACGGTGGAATGTGTAGATATCGGGAAGAACACCAATGGCGAAGGCAGGTCTCTGGGCCGTTACTGACGCTGA…	Bacteria;Actinobacteria;Actinobacteria;Bifidobacteriales;Bifidobacteriaceae;Bifidobacterium	14	3	36	4						0.00371168										0.0064093	0.00706514	0.00530026	0.00276939	0.00256279	0.00440672	0.00787264	0.00313575	0.00332416	0.00329804																	0.00386922
		CCTACGGGCGGCAGCAGTGAGGAATATTGGTCAATGGGCGAGAGCCTGAACCAGCCAAGTAGCGTGAAGGATGAAGGTCCTACGGATTGTAAACTTCTTTTATACGGGAATAAAGTATCCTACGTGTAGGATTTTGTATGTACCGTATGAATAAGCATCGGCTAACTCCGTGCCAGCAGCCGCGGTAATACGGAGGATGCGAGCGTTATCCGGATTTATTGGGTTTAAAGGGAGCGCAGACGGGAGATTAAGTCAGTTGTGAAAGTTTGCGGCTCAACCGTAAAATTGCAGTTGATACTGGTTTCCTTGAGTGCAGTTGAGGCAGGCGGAATTCGTGGTGTAGCGGTGAAATGCTTAGATATCACGAAGAACCCCGATTGCGAAGGCAGCTTGCTAAAC…	Bacteria;Bacteroidetes;Bacteroidia;Bacteroidales;Bacteroidaceae;Bacteroides	19	1	35	0		0.00797035	0.0245098	0.321839	0.00322987					0.0039336		0.00398581	0.227295	0.00879507	0.00403894						0.00881345			0.0172856												8.41837	0.00304655	0.00845309	0.00637267		0.0167919	0.00773844
		CCTACGGGAGGCAGCAGTGAGGAATATTGGTCAATGGACGTAAGTCTGAACCAGCCAAGTAGCGTGCAGGACGACGGCCCTATGGGTTGTAAACTGCTTTTGTACGGGGATAAAGTGAGCCACGTGTGGTTTATTGCAGGTACCGTACGAATAAGGACCGGCTAATTCCGTGCCAGCAGCCGCGGTAATACGGAAGGTCCGGGCGTTATCCGGATTTATTGGGTTTAAAGGGAGCGCAGGCCGCAGGTTAAGCGTGTTGTGAAATGCAGGGGCCCAACCTCTGCACTGCAGCGCGAACTGGTCTGCTTGAGTGCGCGCAACGTCAGCGGAATTTGTCGTGTAGCGGTGAAATGCTTAGATATGACGAAGAACTCCGATTGCGAAGGCAGCTGACGGGAG…	Bacteria;Bacteroidetes;Bacteroidia;Bacteroidales;Prevotellaceae;Prevotella	10	0	24	0																													1.26504	0.0033604	0.00521213	0.00727051	0.0120253	0.00730439	0.00294959							0.044496
		CCTACGGGTGGCAGCAGTGGGGAATATTGCACAATGGGCGAAAGCCTGATGCAGCAACGCCGCGTGAAGGAAGAAGGCCTTCGGGTCGTAAACTTCTGTCCAAAAGGAAGAAAAAAATGACGGTACTTTTGGAGGAAGCCCCGGCTAACTACGTGCCAGCAGCCGCGGTAATACGTAGGGGGCAAGCGTTATCCGGAATTATTGGGCGTAAAGAGTGCGTAGGTGGTTACCTAAGCGCAGGGTTTAAGGCAATGGCTCAACCATTGTTCGCCTTGCGAACTGGGCTACTTGAGTGCAGGAGAGGAAAGCGGAATTCCTAGTGTAGCGGTGAAATGCGTAGATATTAGGAGGAACACCGGTGGCGAAGGCGGCTTTCTGGACTGTAACTGACACTGAGGC…	Bacteria;Firmicutes;Clostridia;Clostridiales;Eubacteriaceae;Eubacterium	0	4	17	0
		CCTACGGGAGGCAGCAGTAGGGAATCTTCCACAATGGGCGCAAGCCTGATGGAGCAACGCCGCGTGAATGAAGAAGGTCTTCGGATCGTAAAATTCTGTTGTTAGAGAAGAATATGAGTAATAGTAACTGATTATTCACTGACGGTATCTAACCAGCAAGTCACGGCTAACTACGTGCCAGCAGCCGCGGTAATACGTAGGTGGCAAGCGTTGTCCGGATTTATTGGGCGTAAAGGGAACGCAGGCGGTTTTTTAAGTCTGATGTGAAAGCCTTCGGCTTAACCGGAGATGTGCATTGGAAACTGGAAGACTTGAGTGCAGAAGAGGAGAGTGGAACTCCATGTGTAGCGGTGAAATGCGTAGATATATGGAAGAACACCAGTGGCGAAAGCGGCTCTC…	Bacteria;Firmicutes;Bacilli;Lactobacillales;Lactobacillaceae;Lactobacillus	12	8	33	0					0.00322987											0.00427287	0.00883143	0.00795039	0.00276939	0.0102512	0.0176269	0.0131211	0.016724	0.00731315	0.00989413										0.00294959
		CCTACGGGTGGCAGCAGTAGGGAATCTTCCACAATGGGCGCAAGCCTGATGGAGCAACGCCGCGTGAGTGAAGAAGGTCTTCGGATCGTAAAACTCTGTTGTTAGAGAAGAACATGCGAGAGAGTAACTGTTCTTGTATTGACGGTATCTAACCAGAAAGCCACGGCTAACTACGTGCCAGCAGCCGCGGTAATACGTAGGTGGCAAGCGTTGTCCGGATTTATTGGGCGTAAAGGGAACGCAGGCGGTCCTTTAAGTCTGATGTGAAAGCCTTCGGCTTAACCGAAGAATTGCATTGGAAACTGGAGGACTTGAGTGCAGAAGAGGAGAGTGGAACTCCATGTGTAGCGGTGAAATGCGTAGATATATGGAAGAACACCAGTGGCGAAAGCGGCTCTC…	Bacteria;Firmicutes;Bacilli;Lactobacillales;Lactobacillaceae;Lactobacillus	12	11	36	0						0.00371168											0.00176629	0.00530026	0.00276939		0.0370165	0.0306158	0.0553982	0.0179505	0.0164902																	0.069646
		CCTACGGGAGGCAGCAGTGGGGAATTTTGGACAATGGGGGCAACCCTGATCCAGCCATGCCGCGTGCGGGAAGAAGGCCTTCGGGTTGTAAACCGCTTTTGTCAGGGACGAAAAGGTGCGGGTTAAGAGCTAGCACTGATGACGGTACCTGAAGAATAAGCACCGGCTAACTACGTGCCAGCAGCCGCGGTAATACGTAGGGTGCGAGCGTTAATCGGAATTACTGGGCGTAAAGCGTGCGCAGGCGGTTGGGTAAGACAGATGTGAAATCCCCGGGCTTAACCTGGGAACTGCATTTGTGACTGTCCGACTGGAGTATGTCAGAGGGGGGTGGAATTCCAAGTGTAGCAGTGAAATGCGTAGATATTTGGAAGAACACCGATGGCGAAGGCAGCCCCC…	Bacteria;Proteobacteria;Betaproteobacteria;Burkholderiales;Sutterellaceae	22	2	37	0	0.0101951	0.00398518	0.0898693	0.0114943	0.00645974		0.00781525	0.00546822	0.00244182	0.0078672	0.00902486	0.00797162	0.0145082	0.00879507	1.07436			0.0318016			0.00881345	0.00437369	0.004181	0.200114	0.000824511
		CCTACGGGTGGCAGCAGTGAGGAATATTGGTCAATGGGCGAGAGCCTGAACCAGCCAAGTAGCGTGAAGGATGAAGGTTCTATGGATTGTAAACTTCTTTTATAAGGGAATAACCGACACCACGTGTGGTGTTCTGCATGTACCTTATGAATAAGCATCGGCTAACTCCGTGCCAGCAGCCGCGGTAATACGGAGGATGCGAGCGTTATCCGGATTTATTGGGTTTAAAGGGAGCGTAGACGGGATGTTAAGTCAGCTGTGAAAGTTTGGGGCTCAACCTTAAAATTGCAGTTGAAACTGGCGTTCTTGAGTGCGGTAGAGGCAGGCGGAATTCGTGGTGTAGCGGTGAAATGCTTAGATATCACGAAGAACTCCGATTGCGAAGGCAGCTTGCTGGAG…	Bacteria;Bacteroidetes;Bacteroidia;Bacteroidales;Bacteroidaceae;Bacteroides	0	18	30	0
		CCTACGGGTGGCTGCAGTGAGGAATATTGGTCAATGGGCGCGAGCCTGACCCAGCCAAGTCGCGTGAAGGATGAAGGTCCTACGGATTGTAAACTTCTTTTATAAGGGAATAAAGTCACCTACGTGTAGTTGTTTGTATGTACCCTATGAATAAGCATCGGCTAACTCCGTGCCAGCAGCCGCGGTAATACGGAGGATGCGAGCGTTATCCGGATTTATTGGGTTTAAAGGGAGCGTAGACGGGTCGTTAAGTCAGCTGTGAAAGTTTGAGGCTCAACCTTAAAATTGCAGTTGATACTGGCGCCCTTGAGTACGGTTGAGGCAGGCGGAATTCGTGGTGTAGCGGTGAAATGCGTAGATATCACGAAGAACCCCGATTGCGAAGGCAGCCTGCTAACC…	Bacteria;Bacteroidetes;Bacteroidia;Bacteroidales;Bacteroidaceae;Bacteroides	4	0	20	4																																						0.0253593				0.0212807
		CCTACGGGAGGCAGCAGTGGGGAATTTTGGACAATGGACGAAAGTCTGATCCAGCAACGCAGCGTGAAGGACGAAGGTTCTCGGATTGTAAACTTCTTTTGCAGGGGAAGAAAAAAATGACGGTACCCTGTGAATAAGCCACGGCTAACTACGTGCCAGCAGCCGCGGTAAGACGTAGGTGGCAAGCGTTACTCGGAATTACTAGGCGTAAAGCGCACGTAGGCGGAAATTTAAGTCTGTTGTGTAATCTCTGGGCTCAACCCAGAAACTGCAACGGAAACTGGGTTTCTTGAGTGAGGCAGAGGAAGACGGAATTCCTGGTGTAGCAGTGAAATGCGTAGATATCAGGAGGAACACCGGTGGCGAAGGCGGTCTTCTGGGCCTTTACTGACGCTAAAG…	Bacteria;Elusimicrobia;Elusimicrobia;Elusimicrobiales;Elusimicrobiaceae;Elusimicrobium	0	14	25	0
		CCTACGGGAGGCAGCAGGTGGGAATATTGGACAATGGGCGAAAGCCTGATCCAGCAATACCGCGTGAATGATGAAGGCCTTCGGGTTGTAAAGTTCTTTTAATAGGGAAGATAATGACGGTACCTATAGAATAAGCACCGGCAAACTTCGTGCCAGCAGCCGCGGTAATACGAAGGGTGCTAGCGTTGTTCGGAATTATTGGGCGTAAAGGGTGTGTAGGCGGTTTCGTAAGTTAGTTGTGAAAGCCCGGGGCTCAACCTCGGAATTGCGGTTAAAACTACGGAACTAGAGTATGATAGGCGATGGCAGAATTTCTAGTGTAGGGGTAAAATCCGCAGATATTAGAAGGAATACCGGTGGTGTAGACGGCTATCTTGGTCATTACTGACGCTAAGACAC…	Bacteria;Proteobacteria;Alphaproteobacteria	2	6	19	0
		CCTACGGGAGGCAGCAGTGGGGAATCTTCCGCAATGGGCGAAAGCCTGACGGAGCAACGCCGCGTGAGTGAAGAAGGTCTTCGGATTGTAAAGCTCTGTTGTACATGACGAATGTGCCGGTTGTGAATAATGGCTGGTAATGACGGTAGTGTACGAGGAAGCCACGGCTAACTACGTGCCAGCAGCCGCGGTAATACGTAGGTGGCAAGCGTTGTCCGGAATTATTGGGCGTAAAGAGCATGTAGGCGGCCTATTAAGTCGGGCGTGAAAATGCGGGGCTCAACCCCGTATGGCGCCCGATACTGGTGGGCTTGAGTGCAGGAGAGGAAAGGGGAATTCCCAGTGTAGCGGTGAAATGCGTAGATATTGGGAGGAACACCAGTGGCGAAGGCGCCTTTC…	Bacteria;Firmicutes;Negativicutes;Selenomonadales;Acidaminococcaceae;Phascolarctobacterium	25	1	37	0	0.0101951	0.00797035	0.00408497	0.0114943	0.00645974	0.00371168	1.88347	0.00820232	0.00732547	0.0157344	0.00902486		0.00483606		0.0121168	0.51488		0.00530026	0.00276939	0.00256279															0.0398195		0.0121862	2.8825	0.00318634	0.0480154		0.0193461
		CCTACGGGGGGCAGCAGTGGGGAATTTTGGACAATGGGCGAAAGCCTGATCCAGCAACGATGCGTGGAGGATGAAGGTTCTCGGATTGTAAACTCCTTTTGAGAGGGAAGAAAAAAATGACGGTACCTCTCGAATAAGCCACGGCTAACTACGTGCCAGCAGCCGCGGTAAGACGTAGGTGGCAAGCGTTACTCGGAATTACTAGGCGTAAAGCGCGCGTAGGCGGAATGTTAAGTCTGTTGTGTAATCTCTGGGCTCAACCCAGAAACTGCAACAGAAACTGGCGTTCTTGAGTGAGGCAGAGGAAATCGGAATTCCTAGTGTAGCAGTGAAATGCGTAGATATTAGGAGGAACACCGGTGGCGAAGGCGGATTTCTGGGCCTTTACTGACGCTAAAG…	Bacteria;Elusimicrobia;Elusimicrobia;Elusimicrobiales;Elusimicrobiaceae;Elusimicrobium	1	24	34	0
		CCTACGGGGGGCAGCAGTGGGGAATATTGCACAATGGGGGAAACCCTGATGCAGCAACGCCGCGTGAAGGAAGAAGTATTTCGGTATGTAAACTTCTATCAGCAGGGAAGAATAAAATGACGGTACCTGACTAAGAAGAACCGGCTAAATACGTGCCAGCAGCCGCGGTAATACGTATGGTTCAAGCGTTATCCGGATTTACTGGGTGTAAAGGGTGAGTAGGCGGTTATGCAAGTCACATGTGAAATGTCGGGGCTCAACTCCGGCCTGCATGAGAAACTGTATAACTAGAGTGCAGGAGAGGCAAGCGGAATTCCTAGTGTAGCGGTGAAATGCGTAGATATTAGGAAGAACACCGGTGGCGAAGGCGGCTTGCTGGACTGTAACTGACGCTGAGTC…	Bacteria;Firmicutes;Clostridia;Clostridiales;Lachnospiraceae	2	5	17	1																									0.000824511																	0.0638421
		CCTACGGGAGGCAGCAGTGAGGAATATTGGTCAATGGGCGCGAGCCTGAACCAGCCAAGTAGCGTGAAGGATGAAGGTCCTATGGATTGTAAACTTCTTTTATACGGGAATAAAGTGGTCCACGTGTGGACTTTTGCATGTACCGTATGAATAAGCATCGGCTAACTCCGTGCCAGCAGCCGCGGTAATACGGAGGATGCGAGCGTTATCCGGATTTATTGGGTTTAAAGGGAGCGCAGACGGGGGATTAAGTCAGTTGTGAAAGTTTGCGGCTCAACCGTAAAATTGCAGTTGATACTGGTTCCCTTGAGTGCAGTTGAGGCAGGCGGAATTCGTGGTGTAGCGGTGAAATGCATAGATATCACGAAGAACCCCGATTGCGAAGGCAGCCTGCTAAGC…	Bacteria;Bacteroidetes;Bacteroidia;Bacteroidales;Bacteroidaceae;Bacteroides	10	5	24	0																													0.00455872	0.00112013	0.0039091	1.04404	0.00240506	0.00584351	0.00589918							0.0541691
		CCTACGGGGGGCAGCAGTGAGGAATATTGGGCAATGGAGGAAACTCTGACCCAGCCATGCCGCGTGAGTGAAGAAGGTTTTCGAATTGTAAAGCTCTTTCGGATGGGACGATGATGACGGTACCATCTAAAGAAGCCCCGGCAAACTTCGTGCCAGCAGCCGCGGTAATACGAAGGGGGCAAGCGTTGTTCGGAATTACTGGGCGTAAAGGGTGTGTAGGCGGATTTGTAAGATAGTGGTGAAATACCTGAGCTCAACTTAGGAATTGCCATTATAACTATAGATCTGGAGTGACAGAGAGGATATTGGAATACCCAGTGTAGAGGTGAAATTCGTAGATATTGGGTAGAACACCAGTGGCGAAGGCGAGTATCTGGCTGTCAACTGACGCTGAGGCAC…	Bacteria;Proteobacteria;Alphaproteobacteria;Rhodospirillales;Rhodospirillaceae	19	1	29	0	0.00679671		0.00408497	0.00383142				0.489405	0.00244182				0.00967212	0.263852	0.15348		0.049456		0.0747736							1.29487	0.304193	0.0098668								0.75904	0.374726	0.177515			0.00839595
		CCTACGGGAGGCAGCAGCTAAGAATATTCCGCAATGGACGAAAGTCTGACGGAGCGACGCCGCGTGAACGAAGAAGGCCGGAAGGTTGTAAAGTTCTTTTGAAACTGAAGAATAAGTATTGCAGGGAATGGCGATATGGTGACGGTAGGTTTTGAATAAGCAACGGCTAATTACGTGCCAGCAGCCGCGGTAACACGTAAGTTGCGAGCGTTGTTCGGAATTATTGGGCGTAAAGGGCATGTAGGCGGTTTTGCAAGCTTGGTGTGAAATGCATAGGCTCAACCTATGAACTGCATTGAGAACTACAAGACTTGAGTTACTGAGGTGGAACTGGAATTCCAGGTGTAGGGGTGAAATCTGCAGATATCTGGAAGAACACCAATGGCGAAGGCAAGTTTC…	Bacteria;Spirochaetes;Spirochaetia;Spirochaetales;Spirochaetaceae;Treponema	1	21	30	0
		CCTACGGGCGGCAGCAGTAGGGAATCTTTCACAATGGGCGAAAGCCTGATGGAGCAACGCCGCGTGCAGGATGAAGGCCTTCGGGTTGTAAACTGCTTTTATAAGCGAGAAATATGATGGTAACTTATGAATAAGGATCGGCTAACTACGTGCCAGCAGCCGCGGTCATACGTAGGATCCGAGCATTATCCGGAGTGACTGGGCGTAAAGAGTTGCGTAGGTGGCGTGTTAAGTAGATAGTGAAATCTGGTGGCTCAACCATTCAGACTGTTATCTAAACTGGCATGCTCGAGAGCGTCATGGGTAACTGGAATTTCTAGTGTAGGAGTGAAATCCGTAGATATTAGAAGGAACACCGATAGCGTAGGCAGGTTACTGGGGCGTTTCTGACACTAAGGC…	Bacteria;Candidatus Saccharibacteria;Saccharibacteria_genera_incertae_sedis;Saccharibacteria_genera_incertae_sedis;Saccharibacteria_genera_incertae_sedis;Saccharibacteria_genera_incertae_sedis	0	12	19	0
		CCTACGGGAGGCAGCAGTGAGGAATATTGGGCAATGGGCGAAAGCCTGACCCAGCCATGCCGCGTGCAGGAAGACGGCCCTATGGGTTGTAAACTGCTTTTACTCGGGAAGAATAAGGGTTACGTGTAACCCGATGACGGTACCGAAAGAATAAGCATCGGCTAACTCCGTGCCAGCAGCCGCGGTAATACGGAGGATGCGAGCGTTATCCGGAATTATTGGGTTTAAAGGGTCCGCAGGCGGACAGGTAAGTCAGTAGTGAAAAACCGGGGCTTAACCCCGGTCGTGCTACAGAAACTGCCTGACTAGAGAAAGTTTGGCGTTGGCGGAATGTGACAAGTAGCGGTGAAATGCATAGATATGTCACAGAACACCGATAGCGAAAGCAGCTGACGAAGA…	Bacteria;Bacteroidetes;Flavobacteriia;Flavobacteriales	25	1	33	0			0.0816993	0.00383142				0.00273411	0.00976729	0.0039336	0.00451243	0.0956595			0.00403894	0.00854573	0.00529886	0.0159008	0.00553879	0.0102512	0.00528807	0.00612316	0.0020905	0.244658	0.000824511										0.0250715		0.0121862	0.83122	1.49121	0.0240077	0.0125939
		CCTACGGGTGGCTGCAGTGGGGGATATTGCGCAATGGGGGAAACCCTGACGCAGCAACGCCGCGTGAAGGATGAAGGTCTTCGGATTGTAAACTTCTTTTATTAAGGACGAAGAAAGTGACGGTACTTAATGAATAAGCTCCGGCTAACTACGTGCCAGCAGCCGCGGTAATACGTAGGGAGCAAGCGTTGTCCGGATTTACTGGGTGTAAAGGGTGCGTAGGCGGCTTTGCAAGTCAGATGTGAAATCTATGGGCTCAACCCATAGCCTGCATTTGAAACTGCAGGGCTTGAGTGAAGTAGAGGCAGGCGGAATTCCCCGTGTAGCGGTGAAATGCGTAGAGATGGGGAGGAACACCAGTGGCGAAGGCGGCCTGCTGGGCTTTAACTGACGCTGAGG…	Bacteria;Firmicutes;Clostridia;Clostridiales;Ruminococcaceae;Ruminococcus	10	3	19	0			0.00408497													0.00854573	0.00529886	0.739386	0.894514			0.0104969					0.198386		0.10713								0.0121862					0.684852
		CCTACGGGGGGCAGCAGTGGGGAATATTGCGCAATGGGCGAAAGCCTGACGCAGCGACGCCGCGTGAGGGATGAAGGTCTTCGGATCGTAAACCTCTGTCAGAAGGGAAGAACAAGCACCGTTCTAATCAGCGGTGCCCTGACGGTACCTTCAAAGGAAGCACCGGCTAACTCCGTGCCAGCAGCCGCGGTAATACGGAGGGTGCAAGCGTTAATCGGAATTACTGGGCGTAAAGCGCGTGTAGGCTGTACGGCAAGTTGGAGGTGAAATCCCACGGCTCAACCGTGGAACTGCCTTCAAAACTACCGAACTGGAGTGCGAGAGAGGATAGCGGAATTCCAGGTGTAGGAGTGAAATCCGTAGATATCTGGAAGAACATCAGTGGCGAAGGCGGCTATC…	Bacteria;Proteobacteria;Deltaproteobacteria;Desulfovibrionales;Desulfovibrionaceae	3	30	37	0																																										0.00193461
		CCTACGGGTGGCAGCAGTTTCGAATCATTCACAATGGGGGAAACCCTGATGGTGCGACGTCGCGTGGGGGATGAAGGTCTTCGGATTGTAAACCTCTGTCAAGAGGGAGTAAAGATAAGGTTGATAGCCTTATTTGAATTAACCTCTAGAGGAAGCAGTGGCTAACTCTGTGCCAGCAGCCGCGGTAATACAGAGACTGCAAGCGTTACTCGGAATCACTGGGCGTAAAGGGAGCGCAGGCGGGTTGGTGTGTCAGGTGTGAAATTCCGGGGCTTAACTCCGGCGCTGCGCCTGAAACTACTGATCTAGAGACTCGGAGGGGTAAGCGGAATTCCTGGTGGAGCAGTGAAATGCGTAGATATCAGGAGGAACACCGACGGCGAAGGCAGCTTACTGGAC…	Bacteria;Verrucomicrobia;Opitutae	0	18	21	0
		CCTACGGGTGGCAGCAGTGGGGGATATTGCACAATGGGGGGAACCCTGATGCAGCGACGCCGCGTGGAGGAAGAAGGTTTTCGGATTGTAAACTCCTGTCGTAAGGGACGATAATGACGGTACCTTACAAGAAAGCCACGGCTAACTACGTGCCAGCAGCCGCGGTAAAACGTAGGTGGCAAGCGTTGTCCGGAATTACTGGGTGTAAAGGGAGCGCAGGCGGACCGGCAAGTTGGAAGTGAAAACTATGGGCTCAACCCATAAACTGCTTTCAAAACTGCTGGCCTTGAGTAGTGCAGAGGTAGGCGGAATTCCCGGTGTAGCGGTGGAATGCGTAGATATCGGGAGGAACACCAGTGGCGAAGGCGGCCTACTGGGCACCAACTGACGCTGAGGCTC…	Bacteria;Firmicutes;Clostridia;Clostridiales;Ruminococcaceae;Gemmiger	1	31	35	0																0.00213643
		CCTACGGGGGGCAGCAGGCGCGAAACCTCCGCAATGTGAGAAATCGCGACGGGGGGATCCCAAGTGCCATTCTTAACGGGATGGCTTTTCATTAGTGTAAAGAGCTTTTGGAATAAGAGCTGGGCAAGACCGGTGCCAGCCGCCGCGGTAACACCGGCAGCTCTAGTGGTAGCAGTTTTTATTGGGCCTAAAGCGTCCGTAGCCGGTTTATTAAGTCTCTGGTGAAATCCTGTAGCTTAACTGTGGGAATTGCTGGAGATACTAGTAGACTTGAGATCGGGAGAGGTTAGAGGTACTCCCAGGGTAGAGGTGAAATTCTGTAATCCTGGGAGGACCGCCTGTGGCGAAGGCGTCTAGCTGGAACGATTCTGACGGTGAGGGACGAAAGCTAGGGGCGCG…	Archaea;Euryarchaeota;Methanobacteria;Methanobacteriales;Methanobacteriaceae;Methanobrevibacter	20	40	33	0				0.0498084				0.0218729	0.327204	0.204547					0.0525062	0.0534108	0.316165		0.0498491		0.363114	0.00174948	0.00104525	0.000664832					0.0216539					0.0146088	0.0014748		0.0365586	0.755142	0.305888	0.00800256
		CCTACGGGAGGCAGCAGTGGGGAATCTTGCGCAATGGGGGGAACCCTGACGCAGCGACGCCGCGTGCGGGATGAAGGCCCTCGGGTCGTAAACCGCTTTCAGCAGGGATGAGACAAGACGGTACCTGCAGAAGAAGCCCCGGCTAACTACGTGCCAGCAGCCGCGGTAATACGTAGGGGGCGAGCGTTATCCGGATTCATTGGGCGTAAAGCGCGCGTAGGCGGCCCGGCAGGCAGGGGGTCAAATGGCGGGGCTCAACCCCGTCCCGCCCCCTGAACCGCCGGGCTCGGGTCCGGTAGGGGAGGGTGGAACACCCGGTGTAGCGGTGGAATGCGCAGATATCGGGTGGAACACCGGTGGCGAAGGCGGCCCTCTGGGCCGAGACCGACGCTGAGGCGC…	Bacteria;Actinobacteria;Actinobacteria;Coriobacteriales;Coriobacteriaceae;Collinsella	5	5	0	4																					0.00440672	0.00787264	0.0355385	0.00664832	0.502127
		CCTACGGGAGGCAGCAGTGGGGAATCTTGCGCAATGGGGGGAACCCTGACGCAGCGACGCCGCGTGCGGGACGGAGGCCTTCGGGTCGTAAACCGCTTTCAGCAGGGAAGAGTCAAGACTGTACCTGCAGAAGAAGCCCCGGCTAACTACGTGCCAGCAGCCGCGGTAATACGTAGGGGGCGAGCGTTATCCGGATTCATTGGGCGTAAAGCGCGCGTAGGCGGCCCGGCAGGCCGGGGGTCGAAGCGGGGGGCTCAACCCCCCGAAGCCCCCGGAACCTCCGCGGCTTGGGTCCGGTAGGGGAGGGTGGAACACCCGGTGTAGCGGTGGAATGCGCAGATATCGGGTGGAACACCGGTGGCGAAGGCGGCCCTCTGGGCCGAGACCGACGCTGAGGCG…	Bacteria;Actinobacteria;Actinobacteria;Coriobacteriales;Coriobacteriaceae;Collinsella	41	41	21	0	0.132536	0.00398518	0.0980392	0.0613027	0.048448	0.011135	0.0195381	0.0328093	0.258833	1.77012	0.00451243		0.0193442	0.00439754	0.0403894	0.0384558	0.169563	0.0318016		0.0691953	0.138371	0.01662	0.817385	0.164878	0.520266	0.00893017	0.145483	0.710409	0.17665	0.201624	0.573335	0.109058	0.312658	0.0628177	0.166652	0.535447	0.127955	0.566357	0.299516	0.144046	0.230889
		CCTACGGGAGGCAGCAGTGAGGAATATTGGTCAATGGGCGAGAGCCTGAACCAGCCAAGTAGCGTGAAGGATGACGGCCCTACGGGTTGTAAACTTCTTTTGTGCGGGAATAAAGGAGCCTACGTGTAGGCTTTTGCATGTACCGTAACGAATAAGCATCGGCTAACTCCGTGCCAGCAGCCGCGGTAATACGGAGGATGCGAGCGTTATCCGGATTTATTGGGTTTAAAGGGAGCGTAGACGGGTTTTTAAGTCAGCTGTGAAAGTTTGGGGCTCAACCTTAAAATTGCAGTTGAAACTGGAGACCTTGAGTACGGTTGAGGCAGGCGGAATTCGTGGTGTAGCGGTGAAATGCTTAGATATCACGAAGAACCCCGATTGCGAAGGCAGCCTGCTAAG…	Bacteria;Bacteroidetes;Bacteroidia;Bacteroidales;Bacteroidaceae;Bacteroides	19	21	37	3	0.0407803	0.0159407	0.0367647	0.0191571	0.00968961	0.0222701	0.031261	0.0273411	0.00488365	0.0236016	0.00451243	0.0199291	3.65606	0.0351803	0.0242336																					0.00672461						0.00193461
		CCTACGGGAGGCAGCAGTGAGGAATATTGGTCAATGGACGAGAGTCTGAACCAGCCAAGTAGCGTGAAGGATGAAGGTCCTACGGATTGTAAACTTCTTTTATAAGGGAATAAACCCTCCCACGTGTGGGAGCTTGTATGTACCTTATGAATAAGCATCGGCTAACTCCGTGCCAGCAGCCGCGGTAATACGGAGGATGCGAGCGTTATCCGGATTTATTGGGTTTAAAGGGAGCGCAGACGGGTCGTTAAGTCAGCTGTGAAAGTTTGGGGCTCAACCTTAAAATTGCAGTTGATACTGGCGTCCTTGAGTGCGGTTGAGGTGTGCGGAATTCGTGGTGTAGCGGTGAAATGCTTAGATATCACGAAGAACTCCGATTGCGAAGGCAGCACACTAAGC…	Bacteria;Bacteroidetes;Bacteroidia;Bacteroidales;Bacteroidaceae;Bacteroides	33	35	37	0	0.0135934	0.0119555	0.0122549	0.00766284	2.52576	0.00371168	0.00390762	0.0164046	0.00488365	0.0078672	0.00451243	0.0159432	0.00483606	0.0175901	0.0201947						0.456536	0.524843	1.14559	0.845666	0.41308				0.00911743	0.00448054	0.00521213	0.00872461	0.00721518	0.00730439	0.00737398			0.352212	0.219857		0.00419798	0.118011
		CCTACGGGGGGCAGCAGTGAGGAATATTGGTCAATGGACGCGAGTCTGAACCAGCCAAGTAGCGTGAAGGATGACTGCCCTATGGGTTGTAAACTTCTTTTATATGGGAATAAAGTGGTCCACGTGTGGATTTTTGTATGTACCATATGAATAAGGATCGGCTAACTCCGTGCCAGCAGCCGCGGTAATACGGAGGATCCGAGCGTTATCCGGATTTATTGGGTTTAAAGGGAGCGTAGGCGGATTGTTAAGTCAGTTGTGAAAGTTTGCGGCTCAACCGTAAAATTGCAGTTGATACTGGCAGTCTTGAGTGCAGTAGAGGTGGGCGGAATTCGTGGTGTAGCGGTGAAATGCTTAGATATCACGAAGAACTCCGATTGCGAAGGCAGCTCACTGGAG…	Bacteria;Bacteroidetes;Bacteroidia;Bacteroidales;Bacteroidaceae;Bacteroides	43	28	22	0	1.07728	0.274977	0.187908	0.0383142	0.0290688	0.0482518	0.507991	0.147642	0.473714	2.57651	0.0270746	0.597872	0.0338524	0.215479	0.0282725	0.00427287	0.81779	0.0344517	1.14653	0.140953	0.0431859	0.0419874	0.0240407	0.499289	1.1304	0.285765		0.24667	1.1488	0.670961	0.0247576	0.0697969	1.08709	0.0189914	0.79639	0.18913	0.405191	0.453649	9.11292	1.39245	0.659082	0.468176
		CCTACGGGAGGCAGCAGTGAGGAATATTGGTCAATGGGCGCGAGCCTGAACCAGCCAAGTAGCGTGAAGGATGAAGGCTCTATGGGTCGTAAACTTCTTTTATATGGGAATAAAGTTTTCCACGTGTGGAATTTTGTATGTACCATATGAATAAGGATCGGCTAACTCCGTGCCAGCAGCCGCGGTAATACGGAGGATCCGAGCGTTATCCGGATTTATTGGGTTTAAAGGGAGCGTAGGTGGATTGTTAAGTCAGTTGTGAAAGTTTGCGGCTCAACCGTAAAATTGCAGTTGAAACTGGCAGTCTTGAGTACAGTAGAGGTGGGCGGAATTCGTGGTGTAGCGGTGAAATGCTTAGATATCACGAAGAACTCCGATTGCGAAGGCAGCTCACTAGAC…	Bacteria;Bacteroidetes;Bacteroidia;Bacteroidales;Bacteroidaceae;Bacteroides	44	37	25	0	4.7611	0.541984	0.114379	0.0996169	0.0807467	2.4163	0.136767	0.328093	0.129417	1.78979	1.12811	0.338794	9.73015	0.237467	0.141363	0.288418	0.471598	0.0291514	0.437564	7.90108	0.218573	1.0733	0.0261312	0.104379	1.33488	0.205394	0.43645	17.9872	0.433078	0.0425651	0.0039091	0.126507	0.971644	0.0788874	1.36124	4.89384	0.127955	0.140885	1.01644	0.648207	0.919357	0.764171
		CCTACGGGAGGCAGCAGTGAGGAATATTGGTCAATGGGCGCAGGCCTGAACCAGCCAAGTAGCGTGAAGGATGACTGCCCTATGGGTTGTAAACTTCTTTTATATGGGAATAAAGTTTTCCACGTGTGGAATTTTGTATGTACCATATGAATAAGGATCGGCTAACTCCGTGCCAGCAGCCGCGGTAATACGGAGGATCCGAGCGTTATCCGGATTTATTGGGTTTAAAGGGAGCGTAGGTGGACAGTTAAGTCAGTTGTGAAAGTTTGCGGCTCAACCGTAAAATTGCAGTTGATACTGGCTGTCTTGAGTACAGTAGAGGTGGGCGGAATTCGTGGTGTAGCGGTGAAATGCTTAGATATCACGAAGAACTCCGATTGCGAAGGCAGCTCACTGGAC…	Bacteria;Bacteroidetes;Bacteroidia;Bacteroidales;Bacteroidaceae;Bacteroides	44	42	29	0	1.42051	0.705376	0.539216	0.180077	3.42689	2.29382	0.211012	1.84826	0.627549	0.263551	0.938586	1.7697	2.31647	1.20932	0.278687	0.33542	0.19959	0.373668	0.390484	0.791902	0.0740329	1.32873	0.181873	1.06971	1.53359	0.651902	0.767094	1.48002	0.273523	0.16802	0.0195455	0.183217	1.19411	0.0204523	1.19753	0.602693	0.213259	0.25641	0.363242	0.144046	0.654884	1.34262
		CCTACGGGAGGCAGCAGTGAGGAATATTGGTCAATGGGCGAGAGCCTGAACCAGCCAAGTAGCGTGAAGGATGACTGCCCTATGGGTTGTAAACTTCTTTTATAAAGGAATAAAGTCGGGTATGGATACCCGTTTGCATGTACTTTATGAATAAGGATCGGCTAACTCCGTGCCAGCAGCCGCGGTAATACGGAGGATCCGAGCGTTATCCGGATTTATTGGGTTTAAAGGGAGCGTAGATGGATGTTTAAGTCAGTTGTGAAAGTTTGCGGCTCAACCGTAAAATTGCAGTTGATACTGGATATCTTGAGTGCAGTTGAGGCAGGCGGAATTCGTGGTGTAGCGGTGAAATGCTTAGATATCACGAAGAACTCCGATTGCGAAGGCAGCCTGCTAAGC…	Bacteria;Bacteroidetes;Bacteroidia;Bacteroidales;Bacteroidaceae;Bacteroides	44	44	33	3	9.04302	46.3157	3.21078	1.70498	7.90672	11.0497	8.67102	7.46138	4.18284	3.65038	0.370019	8.24266	19.9342	7.3219	2.98881	2.88846	3.48311	3.83739	5.33108	5.26909	1.56527	7.66707	3.26118	10.6712	25.3817	7.70673	3.46515	11.9388	6.19302	3.22151	12.5795	2.48361	16.4699	0.324315	18.2889	13.9998	7.69254	5.22401	11.047	3.36108	42.8445	22.7181
		CCTACGGGAGGCAGCAGTGAGGAATATTGGTCAATGGACGAGAGTCTGAACCAGCCAAGTAGCGTGAAGGATGACTGCCCTATGGGTTGTAAACTTCTTTTATACGGGAATAAAGTGAGGCACGTGTGCCTTTTTGTATGTACCGTATGAATAAGGATCGGCTAACTCCGTGCCAGCAGCCGCGGTAATACGGAGGATCCGAGCGTTATCCGGATTTATTGGGTTTAAAGGGAGCGTAGGCGGACGCTTAAGTCAGTTGTGAAAGTTTGCGGCTCAACCGTAAAATTGCAGTTGATACTGGGTGTCTTGAGTACAGTAGAGGCAGGCGGAATTCGTGGTGTAGCGGTGAAATGCTTAGATATCACGAAGAACTCCGATTGCGAAGGCAGCCTGCTGGAC…	Bacteria;Bacteroidetes;Bacteroidia;Bacteroidales;Bacteroidaceae;Bacteroides	44	37	25	3	2.71529	11.3697	2.08742	0.544061	2.58067	5.63061	0.894846	9.03896	1.24533	4.66918	7.09806	12.2643	3.15311	15.1099	2.94438	0.420877	2.58937	4.57942	1.73641	1.44285	0.396605	3.30213	1.27416	5.08131	3.76884	6.90302	9.42997	0.0592008	1.51919	10.974	0.0951214	0.718326	4.39525	0.138783	3.46577	1.38443	2.06556	2.21189	4.20278	1.63252	3.27442	18.8508
		CCTACGGGAGGCAGCAGTGAGGAATATTGGTCAATGGGCGCTAGCCTGAACCAGCCAAGTAGCGTGAAGGATGAAGGCTCTATGGGTCGTAAACTTCTTTTATATAAGAATAAAGTGCAGTATGTATACTGTTTTGTATGTATTATATGAATAAGGATCGGCTAACTCCGTGCCAGCAGCCGCGGTAATACGGAGGATCCGAGCGTTATCCGGATTTATTGGGTTTAAAGGGAGCGTAGGTGGACTGGTAAGTCAGTTGTGAAAGTTTGCGGCTCAACCGTAAAATTGCAGTTGATACTGTCAGTCTTGAGTACAGTAGAGGTGGGCGGAATTCGTGGTGTAGCGGTGAAATGCTTAGATATCACGAAGAACTCCGATTGCGAAGGCAGCTCACTGGAC…	Bacteria;Bacteroidetes;Bacteroidia;Bacteroidales;Bacteroidaceae;Bacteroides	37	40	17	2	0.0985523	0.00398518	0.00816993	0.00383142	0.626595	1.80387	0.0117229	0.0683527	0.00488365	0.0118008	0.00451243	0.0159432	0.34336	0.0439754	0.15348		0.00176629	0.00265013	2.15182	0.00768836	0.00176269	0.00174948	0.117068	0.00332416	0.110484		0.277741	0.0098668		0.175861	0.00260607			0.00146088			0.0639776	0.0563539	5.22559	1.04834	0.0923555	0.433353
		CCTACGGGGGGCAGCAGTGAGGAATATTGGTCAATGGACGAGAGTCTGAACCAGCCAAGTAGCGTGAAGGATGACTGCCCTATGGGTTGTAAACTTCTTTTATATGGGAATAAAGTATTCCACGTGTGGGATTTTGTATGTACCATATGAATAAGGATCGGCTAACTCCGTGCCAGCAGCCGCGGTAATACGGAGGATCCGAGCGTTATCCGGATTTATTGGGTTTAAAGGGAGCGTAGGTGGATTGTTAAGTCAGTTGTGAAAGTTTGCGGCTCAACCGTAAAATTGCAGTTGAAACTGGCAGTCTTGAGTACAGTAGAGGTGGGCGGAATTCGTGGTGTAGCGGTGAAATGCTTAGATATCACGAAGAACTCCGATTGCGAAGGCAGCTCACTAGAC…	Bacteria;Bacteroidetes;Bacteroidia;Bacteroidales;Bacteroidaceae;Bacteroides	44	42	21	0	1.33555	3.02873	0.0939542	0.114943	0.429573	1.15804	0.695557	0.308954	0.385808	0.342223	0.455756	1.39503	0.149918	3.50923	0.141363	0.094003	0.118341	0.41077	0.216013	1.48642	0.4063	0.370014	0.23309	0.274576	0.0296824	4.20611	0.238064	4.26246	0.0774982	0.269952	0.00912123	0.507481	0.186392	0.0321393	0.0162228	0.119362	0.0761638	0.588898	0.446087	0.34411	2.06121	0.179919
		CCTACGGGCGGCAGCAGTGAGGAATATTGGTCAATGGCCGAGAGGCTGAACCAGCCAAGTCGCGTGAAGGATGAAGGATCTATGGTTTGTAAACTTCTTTTATACGGGAATAAAGTGAGCCACGTGTGGTTTTTTGTATGTACCGTATGAATAAGCATCGGCTAACTCCGTGCCAGCAGCCGCGGTAATACGGAGGATGCGAGCGTTATCCGGATTTATTGGGTTTAAAGGGTGCGTAGGTGGTTTCTTAAGTCAGCGGTGAAAGTTTGTGGCTTAACCATAAAATTGCCATTGATACTGGGAGACTTGAGTATGTTTGAGGTAGGCGGAATGCGTGGTGTAGCGGTGAAATGCATAGATATCACGCAGAACTCCGATTGCGAAGGCAGCTTGCCAAGC…	Bacteria;Bacteroidetes;Bacteroidia;Bacteroidales;Porphyromonadaceae;Parabacteroides	12	24	34	0			0.0694444			0.00371168															0.00176269	0.00174948	0.0020905	0.246653	0.00164902													0.650888	0.00637267		0.00419798	0.00193461
		CCTACGGGAGGCAGCAGTGAGGAATATTGGTCAATGGCCGAGAGGCTGAACCAGCCAAGTCGCGTGAAGGAAGAAGGATCTATGGTTTGTAAACTTCTTTTATAGGGGAATAAAGTGGAGGACGTGTCCTTTTTTGTATGTACCCTATGAATAAGCATCGGCTAACTCCGTGCCAGCAGCCGCGGTAATACGGAGGATGCGAGCGTTATCCGGATTTATTGGGTTTAAAGGGTGCGTAGGTGGTGATTTAAGTCAGCGGTGAAAGTTTGTGGCTCAACCATAAAATTGCCGTTGAAACTGGGTTACTTGAGTGTGTTTGAGGTAGGCGGAATGCGTGGTGTAGCGGTGAAATGCATAGATATCACGCAGAACTCCGATTGCGAAGGCAGCTTACTAAAC…	Bacteria;Bacteroidetes;Bacteroidia;Bacteroidales;Porphyromonadaceae;Parabacteroides	43	36	14	0	2.2769	0.00797035	0.498366	0.275862	0.171183	0.0259817	0.386855	0.276145	0.10744	0.110141	0.0225622	0.494241	1.17033	0.0307828	0.767398	0.952849	0.687085	0.792389	0.0692348	0.448488	0.375453	3.14293	1.86786	0.601008	0.0288579		0.833223	0.187469	2.23035	1.19294	0.0273637	0.296637	1.68474	0.0423655	0.314131	0.205101	0.679381	0.549451	4.14861	0.744238	0.751438	0.909267
		CCTACGGGAGGCAGCAGTGAGGAATATTGGTCAATGGACGAGAGTCTGAACCAGCCAAGTAGCGTGCAGGAAGACGGCCCTATGGGTTGTAAACTGCTTTTATAAGGGAATAAAGTGAGTCTCGTGAGACTTTTTGCATGTACCTTATGAATAAGGACCGGCTAATTCCGTGCCAGCAGCCGCGGTAATACGGAAGGTCCGGGCGTTATCCGGATTTATTGGGTTTAAAGGGAGCGTAGGCCGGAGATTAAGCGTGTTGTGAAATGTAGACGCTCAACGTCTGCACTGCAGCGCGAACTGGTTTCCTTGAGTACGCACAAAGTGGGCGGAATTCGTGGTGTAGCGGTGAAATGCTTAGATATCACGAAGAACTCCGATTGCGAAGGCAGCTCACTGGAG…	Bacteria;Bacteroidetes;Bacteroidia;Bacteroidales;Prevotellaceae;Prevotella	40	40	10	0	0.251478	0.247081	19.2402	5.08429	0.138884	0.244971	33.1249	0.194122	0.114766	0.68838	0.139885	0.259078	0.251475	0.277045	6.17553	0.222189	0.136004	0.182859	30.8344	34.4464	0.226506	0.155703	0.100344	20.2361	0.145938			0.0394672	38.0049	0.49846	35.6406	51.2498	0.366772	30.6594	0.513229		0.0731172	1.41448	0.223044	3.7612	0.117543
		CCTACGGGGGGCTGCAGTGAGGAATATTGGTCAATGGGCGAGAGCCTGAACCAGCCAAGTAGCGTGCAGGATGACGGCCCTATGGGTTGTAAACTGCTTTTATAAGGGAATAAAGTGAGAGTCGTGACTCTTTTTGCATGTACCTTATGAATAAGGACCGGCTAATTCCGTGCCAGCAGCCGCGGTAATACGGAAGGTCCGGGCGTTATCCGGATTTATTGGGTTTAAAGGGAGCGTAGGCCGGAGATTAAGCGTGTTGTGAAATGTAGTTGCTCAACATCTGCACTGCAGCGCGAACTGGTTTCCTTGAGTACGCACAAAGTGGGCGGAATTCGTGGTGTAGCGGTGAAATGCTTAGATATCACGAAGAACTCCGATTGCGAAGGCAGCTCACTGGAG…	Bacteria;Bacteroidetes;Bacteroidia;Bacteroidales;Prevotellaceae;Prevotella	38	38	4	0	0.0305852	0.0398518	1.98938	0.0842912	0.0193792	0.0222701	0.253996	0.024607	0.0146509	0.0944064	0.00902486	0.0239149	0.0338524	0.0439754	2.71013	0.00213643			0.00276939	0.0102512	0.0273217	0.0236179	0.0188145	1.88147	0.0239108			0.0296004	2.37509	0.041445	0.746638	1.83217	0.0264557	4.92754	0.0929121		0.00304655	0.0169062	0.00318634	0.0480154	0.00419798
		CCTACGGGAGGCAGCAGTGAGGAATATTGGTCAATGGACGCAAGTCTGAACCAGCCATGCCGCGTGCAGGAAGACGGCTCTATGAGTTGTAAACTGCTTTTGTACGAGGGTAAACTCACCTACGTGTAGGTGACTGAAAGTATCGTACGAATAAGGATCGGCTAACTCCGTGCCAGCAGCCGCGGTAATACGGAGGATTCAAGCGTTATCCGGATTTATTGGGTTTAAAGGGTGCGTAGGCGGTTTGATAAGTTAGAGGTGAAATCCCGGGGCTTAACTCCGGAACTGCCTCTAATACTGTTAGACTAGAGAGTAGTTGCGGTAGGCGGAATGTATGGTGTAGCGGTGAAATGCTTAGAGATCATACAGAACACCGATTGCGAAGGCAGCTTACCAAAC…	Bacteria;Bacteroidetes;Bacteroidia;Bacteroidales;Rikenellaceae;Alistipes	44	18	35	0	0.224291	0.0199259	0.359477	0.103448	0.0549078	3.09925	0.121136	0.191388	0.595805	0.979467	1.6335	0.825063	0.0773769	1.44239	0.0525062	0.128186	0.535184	0.235862	0.121853	0.164018	0.0502366	0.237929	0.31671	2.1627	0.0288579	0.446508	4.17934	10.5476	0.331647	0.299076	0.0078182	0.594727	1.07867	0.0175305	1.31404	0.0260579	0.0548379	0.185968	1.57724	2.8249	0.121741	1.87077
		CCTACGGGAGGCAGCAGTAGGGAATCTTCGGCAATGGACGAAAGTCTGACCGAGCAACGCCGCGTGAGTGAAGAAGGTTTTCGGATCGTAAAACTCTGTTGTTAGAGAAGAACAAGGATGAGAGTAACTGTTCATCCCTTGACGGTATCTAACCAGAAAGCCACGGCTAACTACGTGCCAGCAGCCGCGGTAATACGTAGGTGGCAAGCGTTGTCCGGATTTATTGGGCGTAAAGCGAGCGCAGGCGGTTTCTTAAGTCTGATGTGAAAGCCCCCGGCTCAACCGGGGAGGGTCATTGGAAACTGGGAGACTTGAGTGCAGAAGAGGAGAGTGGAATTCCATGTGTAGCGGTGAAATGCGTAGATATATGGAGGAACACCAGTGGCGAAGGCGGCTCTC…	Bacteria;Firmicutes;Bacilli;Lactobacillales;Enterococcaceae;Enterococcus	31	37	33	3		0.0358666			0.119505	0.00371168		0.00273411	0.0244182							0.0235008	0.037092	2.35067	0.013847	0.0281907	0.0317284	0.0069979	0.126475	0.0172856	0.00329804	0.767994	0.753869	2.81204		0.00560067	0.00651517	0.0654346	0.00721518	0.0146088	0.00589918	0.00420288	0.00304655	0.00845309	0.00318634	0.0160051		0.00967305
		CCTACGGGGGGCTGCAGTAGGGAATCTTCCACAATGGACGCAAGTCTGATGGAGCAACGCCGCGTGAGTGAAGAAGGTTTTCGGATCGTAAAGCTCTGTTGTTGGTGAAGAAGGATAGAGGCAGTAACTGGTCTTTATTTGACGGTAATCAACCAGAAAGTCACGGCTAACTACGTGCCAGCAGCCGCGGTAATACGTAGGTGGCAAGCGTTGTCCGGATTTATTGGGCGTAAAGCGAGCGCAGGCGGAATGATAAGTCTGATGTGAAAGCCCACGGCTCAACCGTGGAACTGCATCGGAAACTGTCATTCTTGAGTGCAGAAGAGGAGAGTGGAATTCCATGTGTAGCGGTGGAATGCGTAGATATATGGAAGAACACCAGTGGCGAAGGCGGCTCTC…	Bacteria;Firmicutes;Bacilli;Lactobacillales;Lactobacillaceae;Lactobacillus	6	18	25	4					0.0129195						0.063174					0.00213643	0.00176629	0.500875		0.00256279
		CCTACGGGTGGCAGCAGTAGGGAATCTTCCACAATGGACGCAAGTCTGATGGAGCAACGCCGCGTGAGTGAAGAAGGTCTTCGGATCGTAAAACTCTGTTGTTAGAGAAGAACACGAGTGAGAGTAACTGTTCATTCGATGACGGTATCTAACCAGCAAGTCACGGCTAACTACGTGCCAGCAGCCGCGGTAATACGTAGGTGGCAAGCGTTGTCCGGATTTATTGGGCGTAAAGGGAACGCAGGCGGTCTTTTAAGTCTGATGTGAAAGCCTTCGGCTTAACCGGAGTAGTGCATTGGAAACTGGAAGACTTGAGTGCAGAAGAGGAGAGTGGAACTCCATGTGTAGCGGTGAAATGCGTAGATATATGGAAGAACACCAGTGGCGAAAGCGGCTCTC…	Bacteria;Firmicutes;Bacilli;Lactobacillales;Lactobacillaceae;Lactobacillus	19	37	36	1			0.00408497					0.00273411	0.00244182	0.0157344					0.00403894	0.0064093	0.00529886	0.00265013	0.0193857	0.00768836	0.103999	0.0970959	0.114977	0.0698073	0.0651364													0.00845309				0.0851228
		CCTACGGGAGGCAGCAGTAGGGAATCTTCCACAATGGGCGCAAGCCTGATGGAGCAACACCGCGTGAGTGAAGAAGGGTTTCGGCTCGTAAAGCTCTGTTGTTGGAGAAGAACGTGCGTGAGAGTAACTGTTCACGCAGTGACGGTATCCAACCAGAAAGTCACGGCTAACTACGTGCCAGCAGCCGCGGTAATACGTAGGTGGCAAGCGTTATCCGGATTTATTGGGCGTAAAGCGAGCGCAGGCGGTTGCTTAGGTCTGATGTGAAAGCCTTCGGCTTAACCGAAGAAGTGCATCGGAAACCGGGCGACTTGAGTGCAGAAGAGGACAGTGGAACTCCATGTGTAGCGGTGGAATGCGTAGATATATGGAAGAACACCAGTGGCGAAGGCGGCTGTC…	Bacteria;Firmicutes;Bacilli;Lactobacillales;Lactobacillaceae;Lactobacillus	18	50	36	2											0.00451243								0.00276939	0.0102512	0.00528807	0.00262421	0.00940724	0.00465382	0.000824511				0.060403	0.0795295	0.0638486	0.0625264	0.0541139	0.0803483	0.079639							0.00386922
		CCTACGGGAGGCAGCAGTAGGGAATCTTCCACAATGGACGCAAGTCTGATGGAGCAACGCCGCGTGAGTGAAGAAGGTTTTCGGATCGTAAAGCTCTGTTGTTGGTGAAGAAGGATAGAGGTAGTAACTGGCCTTTATTTGACGGTAATCAACCAGAAAGTCACGGCTAACTACGTGCCAGCAGCCGCGGTAATACGTAGGTGGCAAGCGTTGTCCGGATTTATTGGGCGTAAAGCGAGCGCAGGCGGAAAAATAAGTCTAATGTGAAAGCCCTCGGCTTAACCGAGGAACTGCATCGGAAACTGTTTTTCTTGAGTGCAGAAGAGGAGAGTGGAACTCCATGTGTAGCGGTGGAATGCGTAGATATATGGAAGAACACCAGTGGCGAAGGCGGCTCTC…	Bacteria;Firmicutes;Bacilli;Lactobacillales;Lactobacillaceae;Lactobacillus	21	47	36	2				0.00383142		0.00371168										0.0064093		0.00265013		0.00256279	0.022915	0.00349895	0.0313575	0.00598349	0.00247353	0.00893017			0.00113968	0.00112013	0.00260607	0.0014541	0.0252531	0.00292176				0.0140885				0.00580383
		CCTACGGGAGGCAGCAGTAGGGAATCTTCGGCAATGGGGGCAACCCTGACCGAGCAACGCCGCGTGAGTGAAGAAGGTTTTCGGATCGTAAAGCTCTGTTGTAAGAGAAGAACGTGTGTGAGAGTGGAAAGTTCACACAGTGACGGTAACTTACCAGAAAGGGACGGCTAACTACGTGCCAGCAGCCGCGGTAATACGTAGGTCCCGAGCGTTGTCCGGATTTATTGGGCGTAAAGCGAGCGCAGGCGGTTTAATAAGTCTGAAGTTAAAGGCAGTGGCTTAACCATTGTTCGCTTTGGAAACTGTTAAACTTGAGTGCAGAAGGGGAGAGTGGAATTCCATGTGTAGCGGTGAAATGCGTAGATATATGGAGGAACACCGGTGGCGAAAGCGGCTCTC…	Bacteria;Firmicutes;Bacilli;Lactobacillales;Streptococcaceae;Streptococcus	36	49	32	2			0.0163399		0.125965		0.0195381		0.0122091	0.114074	0.00451243	0.0199291	0.00483606	0.00879507		0.0235008	0.0141303	0.0450522	0.00553879	0.133265	0.00616941	0.086599	0.012543	0.011967	0.00329804	0.0178603		0.0197336	0.00455872	0.112013	0.0182425	0.0814297	0.400443	0.00146088		0.00672461	0.027419	0.0535362	0.00637267	0.00800256	0.00419798	0.0735152
		CCTACGGGAGGCTGCAGTGGGGAATATTGCACAATGGGGGAAACCCTGATGCAGCAACGCCGCGTGAGTGAAGAAGGTTTTCGGATTGTAAAGCTCTGTTAGCAGGGAAGAGGAAGGACGGTACCTGCAGAGGAAGCCACGGCTAACTACGTGCCAGCAGCCGCGGTAATACGTAGGTGGCAAGCGTTGTTCGGAATAACTGGGCGTAAAGGATGCGTAGGCGGTTAAACAAGTTATATGTTAAATATATAGGCTTAACCTGTAGAAAGCATATAAAACTGTTTAACTAGAGTGCAGGAGAGGTAAGTGGAATTCCTAGTGTAGCGGTGAAATGCGTAGAGATTAGGAAGAACACCAGTGGCGAAGGCGACTTACTGGACTGTAACTGACGCTGAGGCA…	Bacteria;Firmicutes;Clostridia;Clostridiales	10	11	12	4																						0.000874738	0.00104525		0.000824511				0.668992	1.13806	0.809184	0.623809	0.853796	0.857535	0.797864
		CCTACGGGAGGCAGCAGTCGGGAATATTGCGCAATGGAGGAAACTCTGACGCAGTGACGCCGCGTATGGGAAGAAGGTTTTCGGATTGTAAACCATTTTAGACAAGGAAGAAACAAGACAGTACTTGTAGAATAAGCTCCGGCTAACTACGTGCCAGCAGCCGCGGTAATACGTAGGGAGCAAGCGTTATCCGGATTTATTGGGTGTAAAGGGTGCGTAGACGGGAAGGTAAGTTAGTTGTGAAATCCCTCGGCTCAACTGAGGAACTGCGACTAAAACTGCTTTTCTTGAGTGCTGGAGAGGAAAGTGGAATTCCTAGTGTAGCGGTGAAATGCGTAGATATTAGGAGGAACACCAGTGGCGAAGGCGACTTTCTGGACAGTAACTGACGTTGAGGCA…	Bacteria;Firmicutes;Clostridia;Clostridiales	24	17	28	0			0.453431				0.00390762			0.0039336				0.00439754	0.00807787						0.00440672	0.00174948		0.152911	0.000824511	0.616181		0.0098668	0.472967	0.00448054	0.00130303	0.00581641	0.00240506	0.00584351	0.0117984		0.0060931	0.00563539	0.857125	0.240077
		CCTACGGGGGGCAGCAGTCGGGAATATTGCGCAATGGAGGAAACTCTGACGCAGTGACGCCGCGTATAGGAAGAAGGTTTTCGGATTGTAAACTATTGTCGTTAGGGAAGAAAAAAGACAGTACCTAAGGAGGAAGCTCCGGCTAACTACGTGCCAGCAGCCGCGGTAATACGTAGGGAGCGAGCGTTATCCGGATTTATTGGGTGTAAAGGGTGCGTAGACGGGTTAGCAAGTTAGTTGTGAAATCCCTCGGCTCAACTGAGGAACTGCAACTAAAACTGTTAATCTTGAGTGCAGGAGAGGTAAGTGGAATTCCTAGTGTAGCGGTGAAATGCGTAGATATTAGGAGGAACACCAGTGGCGAAGGCGACTTACTGGACTGTAACTGACGTTGAGGCA…	Bacteria;Firmicutes;Clostridia;Clostridiales	15	37	33	1			0.00816993						0.00732547								0.00706514		0.00553879	0.00512558	0.0185082	0.00174948		0.000664832					0.00797775					0.00584351	0.0014748		0.00304655			0.00800256
		CCTACGGGAGGCTGCAGTCGGGAATATTGCGCAATGGAGGAAACTCTGACGCAGTGACGCCGCGTGCAGGAAGAAGGTTTTCGGATTGTAAACTGCTTTAGACAGGGAAGAGAAAGGACAGTACCTGTAGAATAAGCTCCGGCTAACTACGTGCCAGCAGCCGCGGTAATACGTAGGGAGCGAGCGTTATCCGGATTTATTGGGTGTAAAGGGTGCGTAGACGGGAATACAAGTTAGTTGTGAAATACCTCGGCTTAACTGAGGAACTGCAACTAAAACTATATTTCTTGAGTACAGGAGAGGTAAGTGGAATTCCTAGTGTAGCGGTGAAATGCGTAGATATTAGGAGGAACACCAGTGGCGAAGGCGACTTACTGGACTGAAACTGACGTTGAGGCA…	Bacteria;Firmicutes;Clostridia;Clostridiales	23	23	19	0	0.00339836		0.816993					0.00273411	0.0463946							0.196552	0.904338	0.174909		0.00256279	0.000881345		0.0020905	0.000664832							0.00130303	0.0014541		0.436802	0.0014748		0.0304655	3.60383	3.85865	1.2564	0.0251879	0.00193461
		CCTACGGGAGGCAGCAGTCGGGAATATTGCGCAATGGAGGAAACTCTGACGCAGTGACGCCGCGTATAGGAAGAAGGTTTTCGGATTGTAAACTATTGTCGTTAGGGAAGAGAAAGGACAGTACCTAAGGAGGAAGCTCCGGCTAACTACGTGCCAGCAGCCGCGGTAATACGTAGGGAGCGAGCGTTATCCGGAATTATTGGGTGTAAAGGGTGCGTAGACGGGAAGATAAGTTAGTTGTGAAATCCCTCGGCTTAACTGAGGAACTGCAACTAAAACTGTTTTTCTTGAGTGCAGGAGAGGTAAGTGGAATTCCTAGTGTAGCGGTGAAATGCGTAGATATTAGGAGGAACACCAGTGGCGAAGGCGACTTACTGGACTGTAACTGACGTTGAGGCA…	Bacteria;Firmicutes;Clostridia;Clostridiales	29	37	25	2	0.261673		0.220588	3.13793	0.0129195	0.296934	0.0117229	0.0218729	0.33453	0.019668		0.00797162	0.106393		0.0161557	0.0683658	0.00706514	0.567128			5.49695	0.0376137	0.0271765	0.0957358	0.0189638		0.330644		0.0877553			0.0130869		0.00730439			0.725079	0.495914		0.00800256		0.00386922
		CCTACGGGGGGCAGCAGTCGGGAATATTGCGCAATGGAGGAAACTCTGACGCAGTGACGCCGCGTGCAGGAAGAAGGTTTTCGGATTGTAAACTGCTTTAGACAGGGAAGAATAAAGACAGTACCTGTAGAATAAGCTCCGGCTAACTACGTGCCAGCAGCCGCGGTAATACGTAGGGAGCAAGCGTTATCCGGATTTATTGGGTGTAAAGGGTGCGTAGACGGGAAATTAAGTTAGTTGTGAAATCCCTCGGCTTAACTGAGGAACTGCAACTAAAACTGGTTTTCTTGAGTGCTGGAGAGGAAAGTGGAATTCCTAGTGTAGCGGTGAAATGCGTAGATATTAGGAGGAACACCAGTGGCGAAGGCGACTTTCTGGACAGTAACTGACGTTGAGGCA…	Bacteria;Firmicutes;Clostridia;Clostridiales	34	45	35	1	0.00679671	0.00398518	0.424837	0.291188	0.00645974	0.367456	0.128952	0.00273411	1.16231		0.0541492			0.00879507	0.00403894	1.42927	1.04741	0.0159008	0.864051	0.0128139	0.210641	0.00437369	0.0020905	0.083104	0.00329804				0.0159555	0.0033604			0.00240506	0.280489	1.20491		0.554472	0.0535362	0.0254907		0.814407	0.0174115
		CCTACGGGAGGCAGCAGTCGGGAATATTGCGCAATGGAGGAAACTCTGACGCAGTGACGCCGCGTATAGGAAGAAGGTTTTCGGATTGTAAACTATTGTCGTTAGGGAAGATACAAGACAGTACCTAAGGAGGAAGCTCCGGCTAACTACGTGCCAGCAGCCGCGGTAATACGTAGGGAGCAAGCGTTATCCGGATTTATTGGGTGTAAAGGGTGCGTAGACGGGAAAGCAAGTTAGTTGTGAAATCCCTCGGCTTAACTGAGGAACTGCAACTAAAACTACTTTTCTTGAGTGTTGGAGAGGAAAGTGGAATTCCTAGTGTAGCGGTGAAATGCGTAGATATTAGGAGGAACACCGGTGGCGAAGGCGACTTTCTGGACAATAACTGACGTTGAGGCA…	Bacteria;Firmicutes;Clostridia;Clostridiales	32	43	27	0		0.00797035	0.232843	0.716475		0.00742335	0.101598	0.243336	0.00976729	0.0078672	0.239159	0.00398581			0.00403894	0.014955	0.150134	2.24996	0.578803	0.00256279	1.90018	0.00874738	0.00836199	0.00531865	0.00412256				0.00113968	0.00224027			0.00240506	0.223514			0.173653	0.00563539	2.31009	0.0160051	0.319046
		CCTACGGGGGGCAGCAGTGGGGAATATTGCACAATGGGGGAAACCCTGATGCAGCAACGCCGCGTGAAGGAAGACGGTTTTCGGATTGTAAACTTCTGTTCTTAGTGAAGAATAATGACGGTAGCTAAGGAGCAAGCCACGGCTAACTACGTGCCAGCAGCCGCGGTAATACGTAGGTGGCAAGCGTTGTCCGGAATTACTGGGTGTAAAGGGAGCGCAGGCGGGAAGCCAAGTCAGCTGTGAAAACTACAGGCTTAACTTGTAGACTGCAGTTGAAACTGGTTTTCTTGAGTGAAGTAGAGGTTGGCGGAATTCCGAGTGTAGCGGTGAAATGCGTAGATATTCGGAGGAACACCGGTGGCGAAGGCGGCCAACTGGGCTTTAACTGACGCTGAGGCT…	Bacteria;Firmicutes;Clostridia;Clostridiales	38	42	32	3	0.0203901	0.0119555	0.0531046	1.91954	0.0193792	0.0222701	0.0468915	0.404648	0.0195346	2.79286	0.573079	0.0119574	0.120901	1.2533	0.0161557	0.322601	0.369154	0.0238512	0.00830818	0.0102512	0.849616	0.20119	0.0114977	0.0285878	0.00906962			0.0394672	0.100292	0.0156819	0.00260607	0.00727051	2.25595	0.00876527	0.00737398		0.0060931			1.16837		0.137357
		CCTACGGGAGGCAGCAGTGGGGAATATTGGGCAATGGGCGAAAGCCTGACCCAGCAACGCCGCGTGAGGGAAGAAGGGTTTCGGCTCGTAAACCTCTGTCCTATGGGACGAAGGAAGTGACGGTACCATAGGAGGAAGCCCCGGCTAACTACGTGCCAGCAGCCGCGGTAATACGTAGGGGGCGAGCGTTGTCCGGAATGATTGGGCGTAAAGGGCGCGTAGGCGGCCTGCTAAGTCTGGAGTGAAAGTCCTGCTTTCAAGGTGGGAATTGCTTTGGATACTGGGAGGCTGGAGTGCAGGAGAGGAAAGCGGAATTACCGGTGTAGCGGTGAAATGCGTAGAGATCGGTAGGAACACCAGTGGCGAAGGCGGCTTTCTGGACTGTAACTGACGCTGAGG…	Bacteria;Firmicutes;Clostridia;Clostridiales	39	50	25	0	0.0305852	0.00797035	0.00816993	0.275862	0.00968961	0.129909	0.0390762	0.0710868	0.561619	0.0157344	0.0767113	0.0119574	0.236967		0.274648	0.352511	0.134238	0.731436	0.0193857		0.271454	0.175822	0.00104525	0.00398899	0.00577158	0.0893017	0.198386	0.0197336	0.135622	0.00112013	0.00130303	0.0029082	0.00481012	0.0423655	0.0663658			0.202874	0.028677	0.144046	0.00419798
		CCTACGGGAGGCAGCAGTGGGGAATATTGCACAATGGGGGAAACCCTGATGCAGCAACGCCGCGTGAGTGATGACGGCCTTCGGGTTGTAAAGCTCTGTCTTCAGGGACGATAATGACGGTACCTGAGGAGGAAGCCACGGCTAACTACGTGCCAGCAGCCGCGGTAATACGTAGGTGGCGAGCGTTGTCCGGATTTACTGGGCGTAAAGGGAGCGTAGGCGGATTTTTAAGTGAGATGTGAAATACTCGGGCTTAACCTGAGTGCTGCATTTCAAACTGGAAGTCTAGAGTGCAGGAGAGGAGAAGGGAATTCCTAGTGTAGCGGTGAAATGCGTAGAGATTAGGAAGAACACCAGTGGCGAAGGCGCTTCTCTGGACTGTAACTGACGCTGAGGCTC…	Bacteria;Firmicutes;Clostridia;Clostridiales;Clostridiaceae 1;Clostridium sensu stricto	41	49	30	1	0.0101951	0.22317	0.00408497	0.0306513	0.171183	0.0185584	0.0195381	0.103896	0.0537201	1.09354	1.73277		0.00483606	0.0219877	0.0727008	0.373876	0.704748	0.20671	1.23238	0.00256279	0.0475926	0.329776	0.0386742	0.00332416	0.104713	0.0803715	0.0925803	0.592008	0.134482	0.0806497	0.0260607	0.0508935	0.229683	0.810787	0.0501431	0.00504346	0.0213259	0.72133	0.238975	0.480154	0.0503757
		CCTCGGGCGGCAGCAGTGGGGAATATTGCACAATGGGGGAAACCCTGATGCAGCAACGCCGCGTGAGTGATGACGGCCTTCGGGTTGTAAAGCTCTGTCTTCAGGGACGATAATGACGGTACCTGAGGAGGAAGCCACGGCTAACTACGTGCCAGCAGCCGCGGTAATACGTAGGTGGCGAGCGTTGTCCGGATTTACTGGGCGTAAAGGGAGCGTAGGCGGACTTTTAAGTGAGATGTGAAATACCCGGGCTCAACTTGGGTGCTGCATTTCAAACGGGAAGTCTAGAGTGCAGGAGAGGAGAATGGAATTCCGAGTGTAGCGGTGAAATGCGTAGAGATTAGGAAGAACACCAGTGGCGAAGGCGATTCTCTGGACTGTAACTGACGCTGAGGCTCG…	Bacteria;Firmicutes;Clostridia;Clostridiales;Clostridiaceae 1;Clostridium sensu stricto	35	47	19	0		0.0717332	0.00408497	0.0114943	0.0161493	0.00742335		0.0191388	0.00976729	0.495634	0.555029		0.00483606	0.00439754	0.0444283	0.064093	0.0264943		0.304633		0.00616941	0.0288663	0.012543		0.00989413	0.107162	0.0661288	0.207203	0.0376094	0.0235228		0.00872461	0.0324683	0.24981	0.00294959	0.00336231		0.132432	0.00955901	0.0400128	0.0293858
		CCTACGGGGGGCAGCAGTGGGGAATATTGCACAATGGGGGAAACCCTGATGCAGCGATGCCGCGTGAAGGAAGAAGATTTTCGGATTGTAAACTTCTATCAGCAAGGAAGAAAACGGACAGTACTTGACTAAGAAGCCCCGGCTAACTACGTGCCAGCAGCCGCGGTAATACGTAGGGGGCAAGCGTTATCCGGAATTACTGGGTGTAAAGGGTGCGTAGGCGGTATGGCAAGTTTGATGTGAAACCCACAGGCTTAACCTGTGGCTTGCATCGAAAACTACTGAACTAGAGTGCAGGAGAGGAAAGCGGAATTCCTAGTGTAGCGGTGAAATGCGTAGATATTAGGAAGAACACCAGTGGCGAAGGCGGCTTTCTGGACTGCAACTGACGCTGAGGCA…	Bacteria;Firmicutes;Clostridia;Clostridiales;Defluviitaleaceae;Defluviitalea	24	12	19	0		0.00398518	0.00816993	0.0306513	0.00322987	0.00371168		0.00273411	0.0170928		0.0541492	0.0518155				0.0256372			0.00276939	0.0205023	0.00440672	0.00174948		0.00132966					0.0056984	0.00112013		0.0174492	0.0444936			0.000840576	0.00304655	0.00845309	0.00318634	0.0240077
		CCTACGGGTGGCAGCAGTGGGGAATATTGCACAATGGGGGAAACCCTGATGCAGCGACGCCGCGTGAGTGAAGAAGTATTTCGGTATGTAAAGCTCTATCAGCAGGGAAGAAAATGACGGTACCTGACTAAGAAGCCCCGGCTAACTACGTGCCAGCAGCCGCGGTAATACGTAGGGGGCAAGCGTTATCCGGATTTACTGGGTGTAAAGGGAGCGTAGACGGTGAAGCAAGTCTGGTGTGAAAGGCAGGGGCTCAACCCCTGGACTGCATTGGAAACTGTTTTACTTGAGTGCCGGAGAGGTAAGCGGAATTCCTAGTGTAGCGGTGAAATGCGTAGATATTAGGAGGAACACCAGTGGCGAAGGCGGCTTACTGGACGGTAACTGACGTTGAGGCTC…	Bacteria;Firmicutes;Clostridia;Clostridiales;Lachnospiraceae;Blautia	26	32	27	0	0.00339836		0.00816993	0.00383142	0.00322987	0.011135			0.00488365		0.00451243			0.00439754	0.00403894	0.00213643	0.00353257		0.00276939		0.00969479	0.00437369	0.0020905			0.00893017		0.0098668		0.00112013			0.00481012	0.00146088		0.00504346	0.00304655	0.0028177		0.00800256		0.00193461
		CCTACGGGGGGCAGCAGTGGGGAATATTGCACAATGGGGGAAACCCTGATGCAGCGACGCCGCGTGAAGGAAGAAGTATCTCGGTATGTAAACTTCTATCAGCAGGGAAGATAATGACGGTACCTGACTAAGAAGCCCCGGCTAACTACGTGCCAGCAGCCGCGGTAATACGTAGGGGGCAAGCGTTATCCGGATTTACTGGGTGTAAAGGGAGCGTAGACGGCGCAGCAAGTCTGATGTGAAAGGCAGGGGCTTAACCCCTGGACTGCATTGGAAACTGCTGTGCTTGAGTGCCGGAGGGGTAAGCGGAATTCCTAGTGTAGCGGTGAAATGCGTAGATATTAGGAGGAACACCAGTGGCGAAGGCGGCTTACTGGACGGTAACTGACGTTGAGGCTC…	Bacteria;Firmicutes;Clostridia;Clostridiales;Lachnospiraceae;Blautia	44	40	37	1	0.611704	0.282947	0.102124	0.168582	0.358516	0.367456	0.105506	0.0902256	0.473714	3.84313	0.884437	0.438439	0.860818	1.2533	0.525062	0.442242	0.333828	0.840091	0.335097	0.181958	0.144541	0.293912	0.426462	0.120335	0.507074	2.13431	0.34387	0.098668	0.115108	2.94595	0.136819	0.0479853	0.957214	0.108105	0.421792	0.630432	0.511821	0.907298	0.242162	1.66453	0.113345	0.698394
		CCTACGGGAGGCAGCAGTGGGGAATATTGCACAATGGGGGAAACCCTGATGCAGCGACGCCGCGTGAAGGAAGAAGTATCTCGGTATGTAAACTTCTATCAGCAGGGAAGATAGTGACGGTACCTGACTAAGAAGCCCCGGCTAACTACGTGCCAGCAGCCGCGGTAATACGTAGGGGGCAAGCGTTATCCGGATTTACTGGGTGTAAAGGGAGCGTAGACGGTGTGGCAAGTCTGATGTGAAAGGCATGGGCTCAACCTGTGGACTGCATTGGAAACTGTCATACTTGAGTGCCGGAGGGGTAAGCGGAATTCCTAGTGTAGCGGTGAAATGCGTAGATATTAGGAGGAACACCAGTGGCGAAGGCGGCTTACTGGACGGTAACTGACGTTGAGGCTC…	Bacteria;Firmicutes;Clostridia;Clostridiales;Lachnospiraceae;Blautia	44	48	29	1	0.394209	0.0159407	2.04248	0.287356	1.04971	0.70893	0.382947	0.790157	1.41382	3.00134	1.47557	1.83347	1.82319	1.2489	0.666424	1.30536	1.13572	0.113956	1.00252	0.648385	0.296132	10.3175	1.57624	0.47469	4.13905	5.41168	1.81193	0.24667	1.85198	1.10557	3.88304	0.434776	1.22538	0.321393	0.477834	2.55451	1.13027	0.180332	0.516187	1.04834	0.491163	4.62759
		CCTACGGGCGGCAGCAGTGGGGAATATTGCACAATGGGGGAAACCCTGATGCAGCGACGCCGCGTGAAGGAAGAAGTATCTCGGTATGTAAACTTCTATCAGCAGGGAAGATAGTGACGGTACCTGACTAAGAAGCCCCGGCTAACTACGTGCCAGCAGCCGCGGTAATACGTAGGGGGCAAGCGTTATCCGGATTTACTGGGTGTAAAGGGAGCGTAGACGGACTGGCAAGTCTGATGTGAAAGGCGGGGGCTCAACCCCTGGACTGCATTGGAAACTGTTAGTCTTGAGTGCCGGAAAGGTAAGCGGAATTCCTAGTGTAGCGGTGAAATGCGTAGATATTAGGAGGAACACCAGTGGCGAAGGCGGCTTACTGGACGGTAACTGACGTTGAGGCTC…	Bacteria;Firmicutes;Clostridia;Clostridiales;Lachnospiraceae;Blautia	43	45	18	2	0.047577	0.0199259	0.0326797	0.091954	0.138884	0.159602	0.109413	0.131237	0.62999	0.558571	0.293308	0.119574	0.415901		0.282725	0.104685	0.0900805	0.0530026	0.0193857	0.0281907	0.111049	0.0647306	0.31671	0.0378954	0.0123677	0.0178603	0.158709	0.0197336	0.0786379	0.640717	0.0104243	0.0392607	0.188797	0.0584351	0.0235967	0.0117681	0.0731172	0.0479008	0.0860311	0.144046	0.0125939	0.0619075
		CCTACGGGTGGCTGCAGTGGGGAATATTGCACAATGGGGGAAACCCTGATGCAGCGACGCCGCGTGAGTGAAGAAGTATTTCGGTATGTAAAGCTCTATCAGCAGGGAAGAAAATGACGGTACCTGACTAAGAAGCCCCGGCTAACTACGTGCCAGCAGCCGCGGTAATACGTAGGGGGCAAGCGTTATCCGGATTTACTGGGTGTAAAGGGAGCGTAGACGGTGATGCAAGTCTGAAGTGAAAGCCCGGGGCTCAACCGCGGGACTGCTTTGGAAACTGTGTGACTGGAGTGCCGGAGAGGTAAGCGGAATTCCTAGTGTAGCGGTGAAATGCGTAGATATTAGGAGGAACACCAGTGGCGAAGGCGGCTTACTGGACGGTAACTGACGTTGAGGCTC…	Bacteria;Firmicutes;Clostridia;Clostridiales;Lachnospiraceae;Clostridium XlVa	39	41	36	4	0.0203901	0.00398518	0.00816993	0.00766284	0.0516779	0.00742335	0.0547067	0.0109364	0.0122091	0.0078672		0.00797162	0.0241803	0.00439754	0.0201947	0.0405922	0.0194291	0.021201	0.0166164	0.0384418	0.022915	0.0349895	0.04181	0.0166208	0.0494707	0.00893017	0.0132258		0.0102571	0.0190423	0.0286667	0.00872461	0.0156329	0.011687	0.0014748	0.0453911	0.0304655	0.00563539				0.00773844
		CCTACGGGAGGCAGCAGTGGGGAATATTGCACAATGGGGGAAACCCTGATGCAGCGACGCCGCGTGAGTGAAGAAGTATTTCGGTATGTAAAGCTCTATCAGCAGGGAAGAAAATGACGGTACCTGACTAAGAAGCCCCGGCTAACTACGTGCCAGCAGCCGCGGTAATACGTAGGGGGCAAGCGTTATCCGGATTTACTGGGTGTAAAGGGAGCGTAGACGGCATGACAAGCCAGATGTGAAAACCCAGGGCTCAACCCTGGGACTGCATTTGGAACTGCCAGGCTGGAGTGCAGGAGAGGTAAGCGGAATTCCTAGTGTAGCGGTGAAATGCGTAGATATTAGGAGGAACACCAGTGGCGAAGGCGGCTTACTGGACTGTAACTGACGTTGAGGCTC…	Bacteria;Firmicutes;Clostridia;Clostridiales;Lachnospiraceae;Clostridium XlVa	30	31	5	2	0.156324	0.00398518	0.220588	0.00383142		0.0593868		0.0136705	0.00244182	0.019668		0.207262	0.00483606	0.00439754		0.0064093	0.00353257	0.0742036	0.00830818	0.0256279	0.00176269	0.0489853	0.00313575	0.0359009	0.0107186	0.0178603	0.132258	0.0197336		0.00896108		0.0043623					0.00913965	0.0309946			0.0629696	0.00773844
		CCTACGGGAGGCAGCAGTGGGGAATATTGCACAATGGGGGAAACCCTGATGCAGCGACGCCGCGTGAGTGAAGAAGTATTTCGGTATGTAAAGCTCTATCAGCAGGGAAGAAGAAATGACGGTACCTGACTAAGAAGCCCCGGCTAACTACGTGCCAGCAGCCGCGGTAATACGTAGGGGGCAAGCGTTATCCGGATTTACTGGGTGTAAAGGGAGCGTAGACGGCAATGCAAGTCTGAAGTGAAAGGCCGGGGCTCAACCCCGGGACTGCTTTGGAAACTGTGTAGCTGGAGTACAGGAGAGGTAAGTGGAATTCCTAGTGTAGCGGTGAAATGCGTAGATATTAGGAGGAACACCAGTGGCGAAGGCGGCTTACTGGACTGTAACTGACGTTGAGGC…	Bacteria;Firmicutes;Clostridia;Clostridiales;Lachnospiraceae;Clostridium XlVa	40	49	32	1	0.159723	0.243096	6.98529	0.114943	0.429573	0.360033	0.281349	0.0273411	0.0122091	0.0039336		0.00797162	0.0628687		0.500828	0.294828	0.0529886	0.0477023	0.0553879	0.338288	0.0308471	0.0463611	0.236226	0.0445437	0.314139	0.0267905	0.25129		0.0159555	0.152338	0.0964245	0.0465312	0.0769619	0.0774265	0.0619414	0.236202	0.124909	0.0535362	0.00318634	0.0320102		0.00386922
		CCTACGGGAGGCAGCAGTGGGGGATATTGCACAATGGGGGAAACCCTGATGCAGCGACGCCGCGTGAGTGAAGAAGTATTTCGGTATGTAAAGCTCTATCAGCAGGGAAGAAAATGACGGTACCTGACTAAGAAGCCCCGGCTAACTACGTGCCAGCAGCCGCGGTAATACGTAGGGGGCAAGCGTTATCCGGATTTACTGGGTGTAAAGGGAGCGTAGACGGCGATGCAAGTCTGGAGTGAAAGCCCAGGGCTCAACCCTGGGACTGCTTTGGAAACTGTATGGCTAGAGTGCTGGAGAGGTAAGTGGAATTCCTAGTGTAGCGGTGAAATGCGTAGATATTAGGAGGAACACCAGTGGCGAAGGCGGCTTACTGGACAGTAACTGACGTTGAGGCTC…	Bacteria;Firmicutes;Clostridia;Clostridiales;Lachnospiraceae;Clostridium XlVa	40	47	27	2	0.176714	0.713346	0.0531046	0.0498084	0.0968961	0.0296934	0.0820601	0.0300752			0.00902486	0.0717446	0.0290163	0.00439754	0.0928955	0.190143	0.0229617	0.0583029	0.0553879	0.146079	0.0264403	0.0857243	0.215321	0.0518569	0.466673	0.00893017	0.0264515		0.0193745	0.016802	0.0260607	0.0130869	0.0324683	0.011687	0.00589918	0.177362	0.0487448	0.0169062		0.0160051	0.00419798	0.0367576
		CCTACGGGAGGCAGCAGTGGGGAATATTGCACAATGGGCGAAAGCCTGATGCAGCGACGCCGCGTGAGTGAAGAAGTATTTCGGTATGTAAAGCTCTATCAGCAGGGAAGAAAATGACGGTACCTGACTAAGAAGCCCCGGCTAACTACGTGCCAGCAGCCGCGGTAATACGTAGGGGGCAAGCGTTATCCGGATTTACTGGGTGTAAAGGGAGCGTAGACGGCGAAGCAAGTCTGAAGTGAAAACCCAGGGCTCAACCCTGGGACTGCTTTGGAAACTGTTTTGCTAGAGTGTCGGAGAGGTAAGTGGAATTCCTAGTGTAGCGGTGAAATGCGTAGATATTAGGAGGAACACCAGTGGCGAAGGCGGCTTACTGGACGATAACTGACGTTGAGGCTC…	Bacteria;Firmicutes;Clostridia;Clostridiales;Lachnospiraceae;Clostridium XlVa	42	47	29	2	0.146129	2.08425	0.0857843	0.0383142	0.616905	0.397149	0.0351686	0.0683527	0.0195346	0.125875	0.0992735	1.78564	0.0386885	0.738786	0.165596	0.00213643	0.00529886	0.272963	0.0387715	0.302409	0.0237963	0.111092	0.0888461	0.0458734	0.965502	0.133952	0.290967	0.345338	0.00227936	0.112013	0.00651517	0.0174492	0.0565189		0.00442439	0.158028	0.0700707	0.00563539	0.00318634		0.00419798	0.0812536
		CCTACGGGAGGCAGCAGTGGGGAATATTGCACAATGGGGGAAACCCTGATGCAGCAACGCCGCGTGAGTGAAGAAGTATTTCGGTATGTAAAGCTCTATCAGCAGGAAAGAAAATGACGGTACCTGACTAAGAAGCCCCGGCTAACTACGTGCCAGCAGCCGCGGTAATACGTAGGGGGCAAGCGTTATCCGGATTTACTGGGTGTAAAGGGAGCGTAGACGGTTTTGCAAGTCTGAAGTGAAAGCCCGGGGCTTAACCCCGGGACTGCTTTGGAAACTGTAGGACTAGAGTGCAGGAGAGGTAAGTGGAATTCCTAGTGTAGCGGTGAAATGCGTAGATATTAGGAGGAACACCAGTGGCGAAGGCGGCTTACTGGACTGTAACTGACGTTGAGGCTC…	Bacteria;Firmicutes;Clostridia;Clostridiales;Lachnospiraceae;Clostridium XlVa	44	42	19	0	0.047577	0.0239111	0.118464	0.40613	0.0678273	0.734912	0.226642	2.13807	2.55659	0.161278	0.64979	0.0318865	1.96828	0.0527704	2.28604	1.31177	0.298502	0.373668	0.86682	0.189646	0.0378978	0.732155	0.0135882	0.0398899	0.00824511	0.107162	2.60548	0.138135	1.30607	0.0873705	0.0208485	0.472583	0.38481	1.48863	0.21532	0.950692	11.7353	0.321217	0.0541677	2.4968	0.247681	2.76262
		CCTACGGGGGGCAGCAGTGGGGAATATTGCACAATGGGGGAAACCCTGATGCAGCGACGCCGCGTGAGTGAAGAAGTATTTCGGTATGTAAAGCTCTATCAGCAGGGAAGAAAACAATGACGGTACCTGACTAAGAAGCCCCGGCTAACTACGTGCCAGCAGCCGCGGTAATACGTAGGGGGCAAGCGTTATCCGGATTTACTGGGTGTAAAGGGAGCGTAGACGGTAGACCAAGTCTGAAGTGAAAGCCCGGGGCTCAACCCCGGAACTGCTTTGGAAACTGGTAAACTAGAGTGCAGGAGAGGTAAGTGGAATTCCTAGTGTAGCGGTGAAATGCGTAGATATTAGGAGGAACACCAGTGGCGAAGGCGGCTTACTGGACTGTAACTGACGTTGAGG…	Bacteria;Firmicutes;Clostridia;Clostridiales;Lachnospiraceae;Clostridium XlVa	41	36	7	0	0.105349	0.0159407	0.0204248	0.613027	0.374665	1.10979	0.23055	0.0464798	0.0195346	0.0236016	0.031587	0.0279007	0.0773769	0.00879507	0.117129	0.18587	0.0547548	0.0185509	0.0387715	0.230651	0.182438	0.0446116	0.126475	0.0398899	0.134395	0.0267905	0.0661288		0.0125365	0.0817698	0.186334	0.043623	0.0637341	0.122714	0.00442439	0.386665	0.0974896	0.0394477	0.00637267	0.0320102
		CCTACGGGGGGCAGCAGTGGGGAATATTGCACAATGGGGGAAACCCTGATGCAGCGACGCCGCGTGAGTGAAGAAGTATTTCGGTATGTAAAGCTCTATCAGCAGGGAAGAAAATGACGGTACCTGACTAAGAAGCCCCGGCTAACTACGTGCCAGCAGCCGCGGTAATACGTAGGGGGCAAGCGTTATCCGGATTTACTGGGTGTAAAGGGAGCGTAGACGGTCAAGCAAGTCAGAAGTGAAAGGCTGGGGCTCAACCCCGGGACTGCTTTTGAAACTGTTTGACTGGAGTGCTGGAGAGGTAAGCGGAATTCCTAGTGTAGCGGTGAAATGCGTAGATATTAGGAGGAACACCAGTGGCGAAGGCGGCTTACTGGACAGTAACTGACGTTGAGGCTC…	Bacteria;Firmicutes;Clostridia;Clostridiales;Lachnospiraceae;Clostridium XlVa	43	41	6	0	0.0407803	0.00398518	0.106209	0.0842912	0.177643	0.0779452	0.339963	0.30622	0.0439528	0.0157344	0.0676865	0.0119574	0.333688	0.00439754	0.480633	0.316192	0.0794828	0.0344517	0.155086	0.328037	0.00705076	0.170574	0.183964	0.0678128	0.0931698	0.339346	0.0661288		0.0866156	0.0257631	0.0130303	0.159951	0.0420886	0.08327	0.0103236	0.24797	0.179747	0.0535362	0.038236	0.120038	0.0419798	0.0773844
		CCTACGGGAGGCAGCAGTGGGGAATATTGCACAATGGGCGAAAGCCTGATGCAGCAACGCCGCGTGAAGGATGAAGGGTTTCGGCTCGTAAACTTCTATCAATAGGGAAGAAACAAATGACGGTACCTAAATAAGAAGCCCCGGCTAACTACGTGCCAGCAGCCGCGGTAATACGTAGGGGGCAAGCGTTATCCGGAATTACTGGGTGTAAAGGGAGCGTAGGCGGCATGGTAAGCCAGATGTGAAAGCCTTGGGCTTAACCCGAGGATTGCATTTGGAACTATCAAGCTAGAGTACAGGAGAGGAAAGCGGAATTCCTAGTGTAGCGGTGAAATGCGTAGATATTAGGAAGAACACCAGTGGCGAAGGCGGCTTTCTGGACTGAAACTGACGCTGAGG…	Bacteria;Firmicutes;Clostridia;Clostridiales;Lachnospiraceae;Clostridium XlVb	26	36	31	0	0.316047	0.0159407	0.00408497	0.00383142	0.0226091	0.00371168	0.031261	0.0109364	0.00976729	0.019668	0.0225622	0.876878	0.0145082	1.89974	0.00807787	0.00427287	0.00353257	0.00795039		0.758585			0.0324027						0.00113968	0.284514	0.0039091	0.0014541	0.00360759	0.00146088
		CCTACGGGGGGCAGCAGTGGGGAATATTGCACAATGGGGGAAACCCTGATGCAGCGACGCCGCGTGAGCGAAGAAGTATTTCGGTATGTAAAGCTCTATCAGCAGGGAAGAAAATGACGGTACCTGACTAAGAAGCACCGGCTAAATACGTGCCAGCAGCCGCGGTAATACGTATGGTGCAAGCGTTATCCGGATTTACTGGGTGTAAAGGGAGCGTAGACGGCTGTGTAAGTCTGAAGTGAAAGCCCGGGGCTCAACCCCGGGACTGCTTTGGAAACTATGCAGCTAGAGTGTCGGAGAGGTAAGTGGAATTCCCAGTGTAGCGGTGAAATGCGTAGATATTGGGAGGAACACCAGTGGCGAAGGCGGCTTACTGGACGATGACTGACGTTGAGGCTC…	Bacteria;Firmicutes;Clostridia;Clostridiales;Lachnospiraceae;Coprococcus	43	50	17	0	0.0237885	0.68545	0.0776144	0.103448	0.164723	0.00742335	0.203196	0.112098	1.8509	1.08567	0.970173	0.0119574	0.0531966	0.0219877	0.428127	0.350375	0.579342	0.233211	0.196627	0.589441	0.10488	0.0131211	0.131701	0.136955	0.0634874	0.669762	0.0529031	1.88456	0.271244	0.548866	0.151152	0.0974248	0.69867	0.487933	0.00442439	0.00336231	0.201072	0.3184	0.675503	0.368118	0.00419798
		CCTACGGGAGGCAGCAGTGGGGAATATTGCACAATGGGGGAAACCCTGATGCAGCGACGCCGCGTGAAGGATGAAGTATTTCGGTATGTAAACTTCTATCAGCAGGGAAGAAAATGACGGTACCTGACTAAGAAGCCCCGGCTAACTACGTGCCAGCAGCCGCGGTAATACGTAGGGGGCAAGCGTTATCCGGATTTACTGGGTGTAAAGGGAGCGTAGACGGCAGTGCAAGTCTGAAGTGAAAGCCCGGGGCTCAACCCCGGGACTGCTTTGGAAACTGTGCAGCTAGAGTGTCGGAGAGGCAAGCGGAATTCCTAGTGTAGCGGTGAAATGCGTAGATATTAGGAGGAACACCAGTGGCGAAGGCGGCTTGCTGGACGATGACTGACGTTGAGGCTC…	Bacteria;Firmicutes;Clostridia;Clostridiales;Lachnospiraceae;Dorea	18	20	25	2		0.163392	0.00408497			0.00371168			0.102557				0.00483606	0.0175901				0.00795039			0.000881345	0.00349895	0.0020905	0.000664832	0.0972923										0.00442439	0.848141		0.00845309			0.0167919	0.0116077
		CCTACGGGAGGCAGCAGTGGGGAATATTGCACAATGGGCGAAAGCCTGATGCAGCGACGCCGCGTGAAGGATGAAGTATTTCGGTATGTAAACTTCTATCAGCAGGGAAGAAAATGACGGTACCTGACTAAGAAGCCCCGGCTAACTACGTGCCAGCAGCCGCGGTAATACGTAGGGGGCAAGCGTTATCCGGATTTACTGGGTGTAAAGGGAGCGTAGACGGCTGTGCAAGTCTGAAGTGAAAGGCATGGGCTCAACCTGTGGACTGCTTTGGAAACTGTGCAGCTAGAGTGTCGGAGAGGTAAGTGGAATTCCTAGTGTAGCGGTGAAATGCGTAGATATTAGGAGGAACACCAGTGGCGAAGGCGGCTTACTGGACGATGACTGACGTTGAGGCTC…	Bacteria;Firmicutes;Clostridia;Clostridiales;Lachnospiraceae;Dorea	40	29	16	0	0.101951	0.844857	0.0367647	0.0421456	0.164723	0.218989	0.109413	0.158578	0.312553	0.23995	0.293308		0.15959		0.214064	0.200825	0.144835	0.0530026	0.108006	0.00256279	0.158642	0.129461	0.0878009	0.0272581	0.395765	0.276835	0.317418	0.365072	0.0262126	0.17026	0.222819	0.0319902		0.0189914	0.0353951	0.0268984	0.0974896	0.00845309	0.140199	0.136044	0.0251879
		CCTACGGGAGGCAGCAGTGGGGAATATTGCACAATGGAGGAAACTCTGATGCAGCGACGCCGCGTGAAGGATGAAGTATTTCGGTATGTAAACTTCTATCAGCAGGGAAGAAAATGACGGTACCTGACTAAGAAGCCCCGGCTAACTACGTGCCAGCAGCCGCGGTAATACGTAGGGGGCAAGCGTTATCCGGATTTACTGGGTGTAAAGGGAGCGTAGACGGCACGGCAAGCCAGATGTGAAAGCCCGGGGCTCAACCCCGGGACTGCATTTGGAACTGCTGAGCTAGAGTGTCGGAGAGGCAAGTGGAATTCCTAGTGTAGCGGTGAAATGCGTAGATATTAGGAGGAACACCAGTGGCGAAGGCGGCTTGCTGGACGATGACTGACGTTGAGGCTC…	Bacteria;Firmicutes;Clostridia;Clostridiales;Lachnospiraceae;Dorea	44	48	18	0	0.0237885	0.0119555	0.0939542	0.111111	0.603986	0.367456	0.890938	0.136705	0.600689	3.56778	1.11908	1.07218	0.406229	0.0263852	0.298881	0.578973	0.943196	0.392219	0.221551	0.125577	0.121626	0.964836	1.74975	0.0757908	2.80993	0.330416	0.171935	1.86482	0.330507	0.798656	1.14146	0.143956	0.376392	0.169462	0.207946	0.870837	0.319888	0.819949	0.232603	0.792254	0.499559	0.286322
		CCTACGGGAGGCTGCAGTGGGGAATATTGCACAATGGGGGAAACCCTGATGCAGCGACGCCGCGTGAGCGATGAAGTATTTCGGTATGTAAAGCTCTATCAGCAGGGAAGATAATGACGGTACCTGACTAAGAAGCTCCGGCTAAATACGTGCCAGCAGCCGCGGTAATACGTATGGAGCAAGCGTTATCCGGATTTACTGGGTGTAAAGGGAGCGTAGGCGGTCCTGCAAGTCTGATGTGAAAGGCCGGGGCTCAACCCCGGGACTGCATTGGAAACTGTAGGACTAGAGTGTCGGAGGGGTAAGTGGAATTCCTAGTGTAGCGGTGAAATGCGTAGATATTAGGAGGAACACCAGTGGCGAAGGCGGCTTACTGGACGACTACTGACGCTGAGGCTC…	Bacteria;Firmicutes;Clostridia;Clostridiales;Lachnospiraceae;Lachnospiracea_incertae_sedis	36	20	25	1			0.0245098	0.0191571	0.125965	0.00371168	0.109413	0.0546822	0.114766	0.279286	0.207572		0.164426	0.00879507	0.278687	0.382421	0.0300268	0.0397519		0.00256279	0.0264403	0.225682	0.520534	0.0598349	0.00824511	0.285765		0.0394672	0.0831966	0.0515262	0.656729	0.0261738	0.317468	0.0511307	0.057517	0.228637	0.182793		0.0127453	0.0240077
		CCTACGGGAGGCAGCAGTGGGGAATATTGCACAATGGGGGAAACCCTGATGCAGCGACGCCGCGTGAGCGATGAAGTATTTCGGTATGTAAAGCTCTATCAGCAGGGAAGAAAATGACGGTACCTGACTAAGAAGCCCCGGCTAACTACGTGCCAGCAGCCGCGGTAATACGTAGGGGGCAAGCGTTATCCGGATTTACTGGGTGTAAAGGGAGCGTAGACGGCATGGCAAGCCAGATGTGAAAGCCCGGGGCTCAACCCCGGGACTGCATTTGGAACTGTCAGGCTAGAGTGTCGGAGAGGAAAGCGGAATTCCTAGTGTAGCGGTGAAATGCGTAGATATTAGGAGGAACACCAGTGGCGAAGGCGGCTTTCTGGACGATGACTGACGTTGAGGCTC…	Bacteria;Firmicutes;Clostridia;Clostridiales;Lachnospiraceae;Lachnospiracea_incertae_sedis	40	35	23	1	0.105349	4.24023	0.0245098	0.0344828	0.0645974	0.0222701	0.0273534	0.0328093	0.041511	0.0668712	0.0360995	0.641715	0.0338524	0.25066	0.0403894	0.117504	0.0529886	0.119256	0.063696	1.35572	0.0290844	0.0857243	0.0668959	0.0226043	2.19402	0.053581			0.00227936	0.0123215	0.0351819		0.0300633	0.00292176	0.00442439	1.80472	0.0700707		0.532118	0.0160051	0.0293858	0.0425614
		CCTACGGGAGGCTGCAGTGGGGAATATTGCACAATGGGGGAAACCCTGATGCAGCGACGCCGCGTGAGTGAGGAAGTATTTCGGTATGTAAAACTCTATCAGCAGGGAAGATAATGACGGTACCTGACTAAGAAGCACCGGCTAAATACGTGCCAGCAGCCGCGGTAATACGTATGGTGCAAGCGTTATCCGGATTTACTGGGTGTAAAGGGTGCGTAGGTGGTATGGCAAGTCAGAAGTGAAAGGCTGGGGCTTAACCCCGGGACTGCTTTTGAAACTGTCAAACTAGAGTACAGGAGAGGAAAGCGGAATTCCTAGTGTAGCGGTGAAATGCGTAGATATTAGGAGGAACACCAGTGGCGAAGGCGGCTTTCTGGACTGAAACTGACACTGAGGCAC…	Bacteria;Firmicutes;Clostridia;Clostridiales;Lachnospiraceae;Lachnospiracea_incertae_sedis	30	32	8	0		0.0159407	0.00816993	0.766284	0.00322987	0.011135	0.00390762	0.0136705	0.0879056	0.059004	0.121836	0.0119574	0.00483606		0.00807787							0.00612316	0.00731674	0.182829	0.00494707				0.00455872	0.0492859	0.00130303	0.127961	0.0517088	0.664699			0.00304655	0.00845309	0.0796584	0.512164		0.566841
		CCTACGGGAGGCAGCAGTGGGGAATATTGCACAATGGGGGAAACCCTGATGCAGCAACGCCGCGTGAGTGAAGAAGTATTTCGGTATGTAAAGCTCTATCAGCAGGGAAGATAATGACGGTACCTGACTAAGAAGCTCCGGCTAAATACGTGCCAGCAGCCGCGGTAATACGTATGGAGCAAGCGTTATCCGGATTTACTGGGTGTAAAGGGTGCGTAGGTGGCAGTGCAAGTCAGATGTGAAAGGCCGGGGCTCAACCCCGGAGCTGCATTTGAAACTGCTCGGCTAGAGTACAGGAGAGGCAGGCGGAATTCCTAGTGTAGCGGTGAAATGCGTAGATATTAGGAGGAACACCAGTGGCGAAGGCGGCCTGCTGGACTGTTACTGACACTGAGGCAC…	Bacteria;Firmicutes;Clostridia;Clostridiales;Lachnospiraceae;Lachnospiracea_incertae_sedis	44	41	22	0	0.0781622	0.0478221	0.694444	0.252874	1.81519	1.622	0.211012	0.237867	0.888824	3.8864	2.77063	0.0438439	0.348196	0.422164	0.811826	2.01893	1.13396	1.47347	0.2714	0.889288	0.232675	2.53849	3.36779	0.329092	0.0560668	0.767994	1.11096	0.611741	0.394329	4.07393	1.27437	0.344622	0.497847	0.281949	0.172551	0.400955	0.16756	0.3663	0.200739	1.22439	0.411402	0.553299
		CCTACGGGGGGCAGCAGTGGGGAATATTGCACAATGGAGGAAACTCTGATGCAGCGACGCCGCGTGAGTGAAGAAGTATTTCGGTATGTAAAGCTCTATCAGCAGGGAAGAAAATGACGGTACCTGACTAAGAAGCACCGGCTAAATACGTGCCAGCAGCCGCGGTAATACGTATGGTGCAAGCGTTATCCGGATTTACTGGGTGTAAAGGGAGCGTAGGTGGCAAGGCAAGCCAGAAGTGAAAACCCGGGGCTCAACCGCGGGATTGCTTTTGGAACTGTCATGCTAGAGTGCAGGAGGGGTGAGCGGAATTCCTAGTGTAGCGGTGAAATGCGTAGATATTAGGAGGAACACCGGAGGCGAAGGCGGCTCACTGGACTGTAACTGACACTGAGGCTC…	Bacteria;Firmicutes;Clostridia;Clostridiales;Lachnospiraceae;Lachnospiracea_incertae_sedis	40	37	13	0		0.00797035	0.0816993	0.114943	0.0678273	0.319204	0.109413	0.0710868	0.0732547	0.0432696	0.212084	0.00797162	0.193442	0.00879507	0.496789	0.45506	0.0600537	0.108655	0.166164		0.0846091	0.18457	0.0804842	0.00997248	0.00412256	0.392927	0.34387		0.150438	0.604873	0.364849	0.101787	0.392025	0.0686613	0.0280211	0.823765	0.396052	0.295858	0.140199	0.120038		0.110273
		CCTACGGGGGGCAGCAGTGGGGAATATTGCACAATGGGGGAAACCCTGATGCAGCGACGCCGCGTGAGTGAAGAAGTATTTCGGTATGTAAAGCTCTATCAGCAGGGAAGATAATGACGGTACCTGACTAAGAAGCCCCGGCTAACTACGTGCCAGCAGCCGCGGTAATACGTAGGGGGCAAGCGTTATCCGGATTTACTGGGTGTAAAGGGTGCGTAGGTGGCAAGGCAAGTCAGATGTGAAAGCCCGGGGCTCAACCCCGGTACTGCATTTGAAACTGTCTAGCTAGAGTGCAGGAGAGGTAAGCGGAATTCCTAGTGTAGCGGTGAAATGCGTAGATATTAGGAGGAACACCAGTGGCGAAGGCGGCTTACTGGACTGTAACTGACACTGAGGCAC…	Bacteria;Firmicutes;Clostridia;Clostridiales;Lachnospiraceae;Lachnospiracea_incertae_sedis	43	36	12	0	0.0203901	0.00797035	0.0245098	0.233716	0.00322987	0.159602	0.0117229	0.265208	0.0708129	0.0157344	0.442218	0.00398581	0.0193442		0.00807787	0.967804	0.347958	0.20936	0.013847	0.00256279	0.0590501	0.0279916	0.00627149	0.0325768	0.00577158	0.473299	0.489353	0.0394672	0.0900346	0.368524	0.00912123	0.132323	0.453354	0.406124	0.197623	0.0201738	0.149281	0.571992	0.038236	0.128041	0.00419798	0.675179
		CCTACGGGTGGCTGCAGTGGGGAATATTGCACAATGGAGGAAACTCTGATGCAGCGACGCCGCGTGAGTGAAGAAGTAATTCGTTATGTAAAGCTCTATCAGCAGGGAAGATAGTGACGGTACCTGACTAAGAAGCTCCGGCTAAATACGTGCCAGCAGCCGCGGTAATACGTATGGAGCAAGCGTTATCCGGATTTACTGGGTGTAAAGGGAGTGTAGGTGGCATCACAAGTCAGAAGTGAAAGCCCGGGGCTCAACCCCGGGACTGCTTTTGAAACTGTGGAGCTGGAGTGCAGGAGAGGCAAGTGGAATTCCTAGTGTAGCGGTGAAATGCGTAGATATTAGGAGGAACACCAGTGGCGAAGGCGGCTTGCTGGACTGTAACTGACACTGAGGCTC…	Bacteria;Firmicutes;Clostridia;Clostridiales;Lachnospiraceae;Lachnospiracea_incertae_sedis	39	37	7	0		0.00398518	0.0122549	0.0229885	0.132425	0.0519635	0.339963	0.191388	0.0244182	0.0078672	0.0225622	0.00398581		0.00439754		1.66642	0.0565211	0.00795039	0.0692348	0.00512558	0.0167455	1.11791	0.231	0.0186153	0.0131922	0.258975		0.0197336	0.0387491	0.0123215	0.00130303		0.0276582	0.0409046	0.00294959	0.00504346	0.0456983	0.0901662	0.019118	0.0560179	0.0881575	0.659702
		CCTACGGGTGGCTGCAGTGGGGAATATTGCACAATGGGGGAAACCCTGATGCAGCGACGCCGCGTGAGCGAAGAAGTATTTCGGTATGTAAAGCTCTATCAGCAGGGAAGAAGAATGACGGTACCTGACTAAGAAGCACCGGCTAAATACGTGCCAGCAGCCGCGGTAATACGTATGGTGCAAGCGTTATCCGGATTTACTGGGTGTAAAGGGAGCGCAGGCGGTACGGCAAGTCTGATGTGAAATCCTGGGGCTCAACCTCGGTACTGCATTGGAAACTGTCGGACTAGAGTGTCGGAGGGGTAAGTGGAATTCCTAGTGTAGCGGTGAAATGCGTAGATATTAGGAGGAACACCAGTGGCGAAGGCGGCTTACTGGACGATTACTGACGCTGAGGCT…	Bacteria;Firmicutes;Clostridia;Clostridiales;Lachnospiraceae;Roseburia	44	42	25	0	0.0543737	0.0159407	0.0326797	0.114943	0.322987	0.315493	2.43836	0.218729	0.0756965	0.0826056	0.370019	0.063773	0.565819	0.0395778	0.258492	1.17931	0.104211	0.0980548	0.376637	0.00512558	0.0211523	0.16795	0.143199	0.23668	0.188813	1.43776	0.0661288	0.0197336	0.144739	0.0963316	0.15897	0.0639805	0.244114	0.151931	0.564847	0.0235361	0.182793	0.112708	0.0318634	0.232074	0.142731	0.502999
		CCTACGGGAGGCAGCAGTGGGGAATATTGCACAATGGGCGAAAGCCTGATGCAGCGACGCCGCGTGAGCGAAGAAGTATTTCGGTATGTAAAGCTCTATCAGCAGGGAAGATAATGACGGTACCTGACTAAGAAGCACCGGCTAAATACGTGCCAGCAGCCGCGGTAATACGTATGGTGCAAGCGTTATCCGGATTTACTGGGTGTAAAGGGAGCGCAGGCGGTGCGGCAAGTCTGATGTGAAAGCCCGGGGCTCAACCCCGGTACTGCATTGGAAACTGTCGTACTAGAGTGTCGGAGGGGTAAGCGGAATTCCTAGTGTAGCGGTGAAATGCGTAGATATTAGGAGGAACACCAGTGGCGAAGGCGGCTTACTGGACGATAACTGACGCTGAGGCTC…	Bacteria;Firmicutes;Clostridia;Clostridiales;Lachnospiraceae;Roseburia	44	45	26	0	1.37633	0.0637628	0.236928	0.854406	2.67433	1.4624	4.23196	1.10458	5.22794	1.34923	5.83006	0.147475	1.10746	0.105541	1.56307	4.7087	4.98269	3.10595	13.5257	0.0563813	0.336674	1.81683	15.293	0.370976	1.93925	2.37542	0.119032	0.0197336	1.40864	5.18398	2.36761	1.60387	6.99031	1.699	2.52633	0.0369854	1.33134	0.304311	1.34782	0.696223	5.6043	1.6657
		CCTACGGGAGGCAGCAGTGGGGAATATTGCACAATGGGGGAAACCCTGATGCAGCGACGCCGCGTGAGCGAAGAAGTATTTCGGTATGTAAAGCTCTATCAGCAGGGAAGAAGAAATGACGGTACCTGACTAAGAAGCACCGGCTAAATACGTGCCAGCAGCCGCGGTAATACGTATGGTGCAAGCGTTATCCGGATTTACTGGGTGTAAAGGGAGCGCAGGCGGAAGGCTAAGTCTGATGTGAAAGCCCGGGGCTCAACCCCGGTACTGCATTGGAAACTGGTCATCTAGAGTGTCGGAGGGGTAAGTGGAATTCCTAGTGTAGCGGTGAAATGCGTAGATATTAGGAGGAACACCAGTGGCGAAGGCGGCTTACTGGACGATAACTGACGCTGAGGC…	Bacteria;Firmicutes;Clostridia;Clostridiales;Lachnospiraceae;Roseburia	42	44	18	0	0.118942	0.0159407	0.0898693	0.0689655	1.77643	0.300646	1.43019	0.276145	0.0463946	0.184879	0.0857362	0.0159432	0.125737	0.0131926	0.201947	1.25622	0.155433	0.0185509	0.595419		0.0475926	0.220434	2.60476	0.103714	0.145938	0.0893017	0.25129		0.209701	0.0772893	0.0690608	0.0916084	0.891075	0.162157	0.0339203	0.00756519	0.938338	0.0760778	0.0477951	0.34411	0.184711	0.81834
		CCTACGGGGGGCTGCAGTGGGGAATATTGCACAATGGGGGAAACCCTGATGCAGCGACGCCGCGTGAGCGAAGAAGTATTTCGGTATGTAAAGCTCTATCAGCAGGGAAGAAAATGACGGTACCTGACTAAGAAGCCCCGGCTAACTACGTGCCAGCAGCCGCGGTAATACGTAGGGGGCAAGCGTTATCCGGATTTACTGGGTGTAAAGGGAGCGTAGACGGAGCAGCAAGTCTGATGTGAAAACCCGGGGCTCAACCCCGGGACTGCATTGGAAACTGTTGATCTGGAGTGCCGGAGAGGTAAGCGGAATTCCTAGTGTAGCGGTGAAATGCGTAGATATTAGGAGGAACACCAGTGGCGAAGGCGGCTTACTGGACGGTAACTGACGTTGAGGCTC…	Bacteria;Firmicutes;Clostridia;Clostridiales;Lachnospiraceae;Ruminococcus2	42	40	34	3	0.0407803	0.00797035	0.118464	0.0191571	0.0193792	0.571598	0.140674	0.10663	0.212439	0.0432696	0.388069	0.0159432	1.71196	0.0219877	0.363504	0.564018	0.166031	0.0185509	0.0996981		0.0114575	0.0157453	0.0303122	0.13895	0.00906962	0.0714413	0.0132258		0.028492	0.0179222	0.78182	0.0203574	0.0132278	0.0131479	0.0206471	0.203419	0.0761638	0.236686	0.28677	0.0800256	0.230889	0.108338
		CCTACGGGTGGCTGCAGTGGGGAATATTGCACAATGGGGGAAACCCTGATGCAGCGACGCCGCGTGAGCGAAGAAGTATTTCGGTATGTAAAGCTCTATCAGCAGGGAAGAAAATGACGGTACCTGACTAAGAAGCCCCGGCTAACTACGTGCCAGCAGCCGCGGTAATACGTAGGGGGCAAGCGTTATCCGGATTTACTGGGTGTAAAGGGAGCGTAGACGGAATGGCAAGTCTGATGTGAAAGGCCGGGGCTCAACCCCGGGACTGCATTGGAAACTGTCAATCTAGAGTACCGGAGGGGTAAGTGGAATTCCTAGTGTAGCGGTGAAATGCGTAGATATTAGGAGGAACACCAGTGGCGAAGGCGGCTTACTGGACGGTAACTGACGTTGAGGCTC…	Bacteria;Firmicutes;Clostridia;Clostridiales;Lachnospiraceae;Ruminococcus2	43	38	17	1	0.0169918	0.00797035	0.0285948	0.0191571	0.271309	0.218989	0.128952	0.196856	0.183137	0.0236016	0.433193	0.0119574	0.087049	0.518909	0.0807787	0.256372	0.0388583	0.0768538	0.00553879	0.184521	0.0423045	0.00437369	0.0522624	0.00598349	0.00412256	0.205394	0.304193	0.0394672	0.0877553	0.16914	0.0039091	0.014541	0.0456961	0.0905744	0.0530926	0.000840576	0.00304655	0.0591716	0.028677	0.336108	0.0167919
		CCTACGGGAGGCAGCAGTGGGGAATATTGCACAATGGGGGAAACCCTGATGCAGCGACGCCGCGTGAGCGATGAAGTATTTCGGTATGTAAAGCTCTATCAGCAGGGAAGAAAATGACGGTACCTGACTAAGAAGCACCGGCTAAATACGTGCCAGCAGCCGCGGTAATACGTATGGTGCAAGCGTTATCCGGATTTACTGGGTGTAAAGGGAGCGTAGACGGAGTGGCAAGTCTGATGTGAAAACCCGGGGCTCAACCCCGGGACTGCATTGGAAACTGTCAATCTAGAGTACCGGAGAGGTAAGCGGAATTCCTAGTGTAGCGGTGAAATGCGTAGATATTAGGAGGAACACCAGTGGCGAAGGCGGCTTACTGGACGGTAACTGACGTTGAGGCTC…	Bacteria;Firmicutes;Clostridia;Clostridiales;Lachnospiraceae;Ruminococcus2	43	48	19	0	0.00679671	0.0597776	0.273693	0.0996169	0.74287	0.0519635	0.926107	0.120301	0.52255	0.385493	0.830287	0.0279007	2.47606	0.233069	0.193869	1.16649	0.340893	0.19876	1.25177	0.184521	0.130439	0.020119	0.699271	0.0924116	0.0123677	0.0357207		0.049334	0.267825	0.322599	0.373971	0.14541	0.20443	0.690995	0.00884877	0.0184927	0.0121862	0.0676247	0.430155	0.400128	0.495361	0.00773844
		CCTACGGGGGGCAGCAGTGGGGAATATTGCACAATGGGCGAAAGCCTGATGCAGCAACGCCGCGTGAGCGATGAAGGCCTTCGGGTCGTAAAGCTCTGTCCTCAAGGAAGATAATGACGGTACTTGAGGAGGAAGCCCCGGCTAACTACGTGCCAGCAGCCGCGGTAATACGTAGGGGGCTAGCGTTATCCGGAATTACTGGGCGTAAAGGGTGCGTAGGTGGTTTCTTAAGTCAGAGGTGAAAGGCTACGGCTCAACCGTAGTAAGCCTTTGAAACTGAGAAACTTGAGTGCAGGAGAGGAGAGTAGAATTCCTAGTGTAGCGGTGAAATGCGTAGATATTAGGAGGAATACCAGTTGCGAAGGCGGCTCTCTGGACTGTAACTGACACTGAGGCACG…	Bacteria;Firmicutes;Clostridia;Clostridiales;Peptostreptococcaceae;Clostridium XI	44	50	35	3	0.047577	0.0478221	0.0531046	0.0536398	0.413423	0.011135	0.273534	0.0410116	0.083022	0.955865	0.582104	0.0119574	0.0628687	0.0263852	0.0242336	0.151687	0.0300268	0.0503525	0.612036	0.363916	0.0564061	0.0279916	0.826792	0.0166208	0.0659609	0.133952	0.0793546	0.98668	0.0296317	0.0828899	0.0039091	0.0363525	0.135886	0.31555	0.0191723	0.00252173	0.027419	0.152156	0.0796584	0.424136	0.0923555	0.00193461
		CCTACGGGAGGCTGCAGTGGGGGATATTGCACAATGGGGGAAACCCTGATGCAGCGACGCCGCGTGGAGGAAGAAGGTTTTCGGATTGTAAACTCCTGTCGTAAGGGACGATAATGACGGTACCTTACAAGAAAGCCACGGCTAACTACGTGCCAGCAGCCGCGGTAAAACGTAGGTGGCAAGCGTTGTCCGGAATTACTGGGTGTAAAGGGAGCGCAGGCGGGCTGTCAAGTTGGAAGTGAAATCTATGGGCTCAACCCATAAATTGCTTTCAAAACTGATGGTCTTGAGTAGTGCAGAGGTAGGCGGAATTCCCGGTGTAGCGGTGGAATGCGTAGATATCGGGAGGAACACCAGTGGCGAAGGCGGCCTACTGGGCACCAACTGACGCTGAGGCTC…	Bacteria;Firmicutes;Clostridia;Clostridiales;Ruminococcaceae	10	31	37	0																0.00427287	0.00529886	0.00265013	0.00553879										0.00113968		0.0039091		0.00120253									0.00193461
		CCTACGGGGGGCAGCAGTGGGGAATATTGCACAATGGGGGAAACCCTGATGCAGCGACGCCGCGTGGAGGAAGAAGGTTTTCGGATTGTAAACTCCTGTCTTCGGGGACGATAATGACGGTACCCGAGGAGGAAGCCACGGCTAACTACGTGCCAGCAGCCGCGGTAAAACGTAGGTGGCAAGCGTTGTCCGGAATTACTGGGTGTAAAGGGAGCGCAGGCGGGTCGGCAAGTTGGAGGTGAAAGCTGTGGGCTCAACTCACAAACTGCCTTCAAAACTGCCGGTCTTGAGTGGTGTAGAGGTAGGCGGAATTCCCGGTGTAGCGGTGGAATGCGTAGATATCGGGAGGAACACCAGTGGCGAAGGCGGCCTACTGGGCACTAACTGACGCTGAGGCTC…	Bacteria;Firmicutes;Clostridia;Clostridiales;Ruminococcaceae	14	27	37	0			0.0204248						0.00244182							0.00213643	0.00529886				0.0079321			0.000664832					0.00113968			0.00581641		0.00292176			0.00304655			0.00800256		0.0212807
		CCTACGGGAGGCAGCAGTGGGGAATATTGGGCAATGGGGGAAACCCTGACCCAGCAACGCCGCGTGAAGGAAGAAGGCCCTCGGGTTGTAAACTTCTTTTACCAGGGACGAAGGACGTGACGGTACCTGGAGAAAAAGCAACGGCTAACTACGTGCCAGCAGCCGCGGTAATACGTAGGTTGCAAGCGTTGTCCGGATTTACTGGGTGTAAAGGGCGTGTAGGCGGAGCTGCAAGTCAGATGTGAAATCCTGGGGCTTAACCCCGGAACTGCATTTGAAACTGTAGCCCTTGAGTATCGGAGAGGCAAGCGGAATTCCTAGTGTAGCGGTGAAATGCGTAGATATTAGGAGGAACACCAGTGGCGAAGGCGGCTTGCTGGACGACAACTGACGCTGAGG…	Bacteria;Firmicutes;Clostridia;Clostridiales;Ruminococcaceae	18	45	27	1			0.0326797								0.0180497	0.0358723	0.00483606	0.057168		0.0128186	0.00529886	0.00265013				0.0113716		0.0179505			0.0264515						0.00240506		0.00294959			0.0169062	0.00318634	0.0160051
		CCTACGGGGGGCAGCAGTGGGGAATATTGCGCAATGGGGGCAACCCTGACGCAGCAACGCCGCGTGCAGGAAGAAGGTCTTCGGATTGTAAACTGTTGTCGCAAGGGAAGAAGACAGTGACGGTACCTTGTGAGAAAGTCACGGCTAACTACGTGCCAGCAGCCGCGGTAATACGTAGGTGACAAGCGTTGTCCGGATTTACTGGGTGTAAAGGGCGCGTAGGCGGACTGTCAAGTCAGTCGTGAAATACCGGGGCTTAACCCCGGGGCTGCGATTGAAACTGACAGCCTTGAGTATCGGAGAGGAAAGCGGAATTCCTAGTGTAGCGGTGAAATGCGTAGATATTAGGAGGAACACCAGTGGCGAAGGCGGCTTTCTGGACGACAACTGACGCTGAGG…	Bacteria;Firmicutes;Clostridia;Clostridiales;Ruminococcaceae	43	23	27	0	0.156324	0.0119555	0.0163399	0.122605	0.813927	0.196719	0.0820601	0.284347	1.05243	0.09834	0.230134	0.00797162	0.0290163	0.0219877	0.177713	0.147414	0.121874	0.373668	0.0526185	0.00256279	0.0334911	0.588698	0.253995	0.0505272	0.624979	0.133952	0.0661288	0.720276	0.0558443	0.224027	0.995518	0.353347	2.9005	0.0730439	0.659234		0.475262	0.0591716	0.028677	0.0640205	0.0545737	1.14142
		CCTACGGGAGGCAGCAGTGGGGGATATTGCACAATGGGCGCAAGCCTGATGCAGCGACGCCGCGTGTGGGAAGACGGCCCTCGGGTTGTAAACCACTGGCTTTGGGGACGATAATGACGGTACCCAAGGAGGAAGCTCCGGCTAACTACGTGCCAGCAGCCGCGGTAATACGTAGGGAGCGAGCGTTGTCCGGAATTACTGGGTGTAAAGGGAGCGTAGGCGGGAGTGCAAGTTGAATGTTTAATCTATGGGCTCAACCCATATCAGCGTTCAAAACTGCATTTCTTGAGTGAAGTAGAGGTTGGCGGAATTCCTAGTGTAGCGGTGAAATGCGTAGATATTAGGAGGAACACCAGTGGCGAAGGCGGCCAACTGGGCTTTTACTGACGCTGAGGCTCG…	Bacteria;Firmicutes;Clostridia;Clostridiales;Ruminococcaceae	28	36	17	0	0.00679671	0.00398518	0.00816993	0.0191571	0.0161493	2.21958	0.00781525	0.0109364	0.041511	0.0118008	0.00451243	0.00398581	0.00967212	0.00439754	0.0161557	0.0192279	0.0406246	0.0265013			0.0246776	0.000874738	0.00104525	0.000664832						0.0112013				0.00292176				0.028177	0.00318634	0.00800256
		CCTACGGGTGGCAGCAGTGGGGAATATTGGGCAATGGGGGCAACCCTGACCCAGCAACGCCGCGTGAAGGAAGAAGGCTTTCGGGTTGTAAACTTCTTTTACCAGGGACGAAGGACGTGACGGTACCTGGAGAAAAAGCCACGGCTAACTACGTGCCAGCAGCCGCGGTAATACGTAGGTGGCAAGCGTTGTCCGGATTTACTGGGTGTAAAGGGCGTGTAGGCGGGAGAGCAAGTCAGATGTGAAATCTATGGGCTTAACCCATAAACTGCATTTGAAACTGTTCTTCTTGAGTATCGGAGAGGCAGGCGGAATTCCTAGTGTAGCGGTGAAATGCGTAGATATTAGGAGGAACACCAGTGGCGAAGGCGGCCTGCTGGACGACAACTGACGCTGAGG…	Bacteria;Firmicutes;Clostridia;Clostridiales;Ruminococcaceae	34	50	34	0	0.00339836	0.00398518	0.0204248	0.295019		0.0742335	0.00390762	0.0710868	0.0317437	0.169145	0.0676865		0.0531966	0.00879507	0.0969344	0.0320465	0.279073	0.0238512	0.0276939		0.497078	0.053359	0.00627149	0.0292526	0.00247353		0.0925803	0.0098668	0.0991521				0.00120253	0.0423655			0.0121862	0.169062	0.0764721	0.296095	0.00419798
		CCTACGGGAGGCAGCAGTGGGGAATATTGGGCAATGGGCGAAAGCCTGACCCAGCAACGCCGCGTGAAGGAAGAAGGTCTTCGGATTGTAAACTTCTTTTATGAGGGACGAAGGACGTGACGGTACCTCATGAATAAGCCACGGCTAACTACGTGCCAGCAGCCGCGGTAATACGTAGGTGGCAAGCGTTATCCGGATTTACTGGGTGTAAAGGGCGCGTAGGCGGGGATGCAAGTCAGATGTGAAATCTATGGGCTTAACCCATAAACTGCATTTGAAACTGTATCTCTTGAGTGCTGGAGAGGTAGATGGAATTCCTTGTGTAGCGGTGAAATGCGTAGATATAAGGAAGAACACCAGTGGCGAAGGCGATCTACTGGACAGTAACTGACGCTGAGG…	Bacteria;Firmicutes;Clostridia;Clostridiales;Ruminococcaceae	30	50	28	0	0.0135934	0.00797035	0.00408497	0.363985	0.00645974	0.00742335		0.00273411	0.190462	0.0078672	0.0135373		0.00483606	0.00439754	1.16321	0.435832	0.510456		0.00276939		0.158642	0.000874738	0.00104525	0.000664832					0.00113968	0.00112013				0.103722			0.00304655	0.0112708	0.133826	0.0400128	0.00419798
		CCTACGGGAGGCAGCAGTGGGGAATATTGGGCAATGGGGGAAACCCTGACCCAGCAACGCCGCGTGAAGGAAGAAGGCTTTCGGGTTGTAAACTTCTTTTACCAGGGACGAAGGACGTGACGGTACCTGGAGAAAAAGCCACGGCTAACTACGTGCCAGCAGCCGCGGTAATACGTAGGTGGCAAGCGTTGTCCGGATTTACTGGGTGTAAAGGGCGTGTAGGCGGAGAAGCAAGTCAGAAGTGAAATCCATGGGCTTAACCCATGAACTGCTTTTGAAACTGTTTCCCTTGAGTATCGGAGAGGCAGGCGGAATTCCTAGTGTAGCGGTGAAATGCGTAGATATTAGGAGGAACACCAGTGGCGAAGGCGGCCTGCTGGACGACAACTGACGCTGAGG…	Bacteria;Firmicutes;Clostridia;Clostridiales;Ruminococcaceae	41	50	30	0	0.275267	0.00398518	0.253268	2.2682	0.0161493	0.230124	0.0234457	0.385509	0.119649	0.14161	0.212084	0.0159432	0.0290163	0.0131926	0.137324	0.141005	1.16045	0.0291514	0.110776	0.0230651	3.45046	0.202939	0.0303122	0.374965	0.0206128			0.0592008	0.555024	0.107533	0.00260607	0.129415	0.00481012	0.176766	0.0530926		0.298562	1.10735	0.375988	0.488156	0.0335838	0.0116077
		CCTACGGGGGGCAGCAGTGGGGAATATTGGGCAATGGGCGAAAGCCTGACCCAGCAACGCCGCGTGAAGGAAGAAGGCCCTCGGGTTGTAAACTTCTTTTGTCAGGGACGAAGCAAGTGACGGTACCTGACGAATAAGCCACGGCTAACTACGTGCCAGCAGCCGCGGTAATACGTAGGTGGCAAGCGTTATCCGGATTTACTGGGTGTAAAGGGCGTGTAGGCGGGAGTGCAAGTCAGATGTGAAAACTATGGGCTCAACCCATAGCCTGCATTTGAAACTGTACTTCTTGAGTGATGGAGAGGCAGGCGGAATTCCCTGTGTAGCGGTGAAATGCGTAGATATAGGGAGGAACACCAGTGGCGAAGGCGGCCTGCTGGACATTAACTGACGCTGAGG…	Bacteria;Firmicutes;Clostridia;Clostridiales;Ruminococcaceae	32	37	7	0	0.0169918	0.12354	0.0326797			0.0296934			0.00244182	0.0118008	0.00451243		0.00483606		0.0121168	0.00854573	0.00883143	0.00530026		0.00256279	0.00528807	0.036739	0.004181	0.0245988	0.00824511	0.0178603	0.0396773		0.00113968	0.257631		0.0043623	0.0156329		0.00442439	0.000840576	0.0670241		0.00637267	0.00800256		0.0212807
		CCTACGGGGGGCAGCAGTGGGGAATATTGGGCAATGGGCGCAAGCCTGACCCAGCAACGCCGCGTGAAGGAAGAAGGCTTTCGGGTTGTAAACTTCTTTTAAGAGGGAAGAGCAGAAGACGGTACCTCTAGAATAAGCCACGGCTAACTACGTGCCAGCAGCCGCGGTAATACGTAGGTGGCAAGCGTTGTCCGGATTTACTGGGTGTAAAGGGCGTGCAGCCGGGTCTGCAAGTCAGATGTGAAATCCATGGGCTCAACCCATGAACTGCATTTGAAACTGTAGATCTTGAGTGTCGGAGGGGCAATCGGAATTCCTAGTGTAGCGGTGAAATGCGTAGATATTAGGAGGAACACCAGTGGCGAAGGCGGATTGCTGGACGATAACTGACGGTGAGGC…	Bacteria;Firmicutes;Clostridia;Clostridiales;Ruminococcaceae	41	49	22	0	0.0169918		0.0163399	0.796935	0.00645974	0.011135	0.16412	0.95147	0.493248	0.0078672	0.437706	0.00797162	0.66254	0.00439754	0.34331	0.243553	0.143069	0.882493	0.0553879	0.00256279	0.538502	0.305283	0.00731674	0.482003	0.0115432	1.91999		0.118402	0.543627	0.0156819	0.0078182	0.0174492	0.815315	0.591655	0.687255	0.00588403	1.4989	0.0873485	1.10247	0.672215	0.0125939
		CCTACGGGGGGCTGCAGTGGGGAATATTGGGCAATGGGCGCAAGCCTGACCCAGCAACGCCGCGTGAAGGAAGAAGGCTTTCGGGTTGTAAACTTCTTTTAAGAGGGAAGAGCAGAAGACTGTACCTCTAGAATAAGCCACGGCTAACTACGTGCCAGCAGCCGCGGTAATACGTAGGTGGCAAGCGTTGTCCGGATTTACTGGGTGTAAAGGGCGTGCAGCCGGGAATGCAAGTCAGATGTGAAATCCATGGGCTTAACCCATGAACTGCATTTGAAACTGTATTTCTTGAGTACTGGAGAGGCAATCGGAATTCCTAGTGTAGCGGTGAAATGCGTAGATATTAGGAGGAACACCAGTGGCGAAGGCGGATTGCTGGACGACAACTGACGGTGAGGC…	Bacteria;Firmicutes;Clostridia;Clostridiales;Ruminococcaceae	38	41	5	0	0.0169918	0.00398518	0.163399	0.283525	0.0129195		0.0117229	0.388243	0.786267	0.0472032	0.00902486	0.00797162	0.00967212	0.0219877	0.060584	0.202961	1.66914	0.00530026	0.00830818	0.00256279	0.285556	0.00349895	0.00104525	0.0811095	0.00164902				0.110549	0.00112013	0.00130303	0.109058	0.00120253	0.122714	0.0604666	0.000840576	0.840848	0.321217	0.162503	0.672215	0.00419798
		CCTACGGGAGGCAGCAGTGGGGAATATTGGGCAATGGGCGAAAGCCTGACCCAGCAACGCCGCGTGAAGGAAGAAGGCCTTCGGGTTGTAAACTTCTTTTAAGAGGGACGAAGAAGTGACGGTACCTCTTGAATAAGCCACGGCTAACTACGTGCCAGCAGCCGCGGTAATACGTAGGTGGCGAGCGTTATCCGGATTTACTGGGTGTAAAGGGCGCGTAGGCGGGAATGCAAGTCAGATGTGAAATCCAAGGGCTCAACCCTTGAACTGCATTTGAAACTGTATTTCTTGAGTGTCGGAGAGGTTGACGGAATTCCTAGTGTAGCGGTGAAATGCGTAGATATTAGGAGGAACACCAGTGGCGAAGGCGGTCAACTGGACGATAACTGACGCTGAGGC…	Bacteria;Firmicutes;Clostridia;Clostridiales;Ruminococcaceae	38	46	9	0	0.00679671	0.00797035	0.00408497	0.210728	0.00968961	0.00742335	0.0976906	0.538619	0.275926	0.692314	0.604666		0.0773769	0.00879507	0.214064	0.350375	1.47838	0.784438	0.00276939	0.00512558	0.0802024	0.0629811	0.00836199	0.00465382	0.00329804				0.0182349	0.00672081	0.0039091	0.238473	0.0949999	0.417811	0.921747		0.524007	0.580445	0.124267	0.192061	0.00839595
		CCTACGGGGGGCAGCAGTGGGGAATATTGCACAATGGGGGAAACCCTGATGCAGCGACGCCGCGTGGAGGAAGAAGGTCTTCGGATTGTAAACTCCTGTCCCAGGGGACGATAATGACGGTACCCTGGGAGGAAGCACCGGCTAACTACGTGCCAGCAGCCGCGGTAAAACGTAGGGTGCAAGCGTTGTCCGGAATTACTGGGTGTAAAGGGAGCGCAGGCGGATTGGCAAGTTGGGAGTGAAATCTATGGGCTCAACCCATAAATTGCTTTCAAAACTGTCAGTCTTGAGTGGTGTAGAGGTAGGCGGAATTCCCGGTGTAGCGGTGGAATGCGTAGATATCGGGAGGAACACCAGTGGCGAAGGCGGCCTACTGGGCACTAACTGACGCTGAGGCTC…	Bacteria;Firmicutes;Clostridia;Clostridiales;Ruminococcaceae	43	45	10	3	0.217495	0.00797035	0.102124	0.0421456		0.0334051	0.0351686	0.0273411	0.126975	0.232082	0.0947611	1.20371	0.0725409	0.386983	0.0686619	0.0448651	0.0300268	0.174909	0.0830818	0.199897	0.0608128	0.107593	0.016724	0.0279229	0.370205	0.0446508	0.0132258	0.384805	0.00227936	0.033604	0.00130303	0.014541	0.0252531	0.00584351	0.0427691	0.0781736	0.152328	0.0479008	0.0318634	0.136044	0.00839595	0.0270845
		CCTACGGGAGGCAGCAGTGAGGGATATTGGGCAATGGGGGAAACCCTGACCCAGCAACGCCGCGTGAGGGATGACGGTTTTCGGATTGTAAACCTCTGTCCTCTGTGAAGATAGTGACGGTAGCAGAGGAGGAAGCTCCGGCTAACTACGTGCCAGCAGCCGCGGTAATACGTAGGGAGCGAGCGTTGTCCGGATTTACTGGGTGTAAAGGGTGCGTAGGCGGATTGGCAAGTCAGAAGTGAAATCCATGGGCTTAACCCATGAACTGCTTTTGAAACTGTTAGTCTTGAGTGAAGTAGAGGTAGGCGGAATTCCCGGTGTAGCGGTGAAATGCGTAGAGATCGGGAGGAACACCAGTGGCGAAGGCGGCCTACTGGGCTTTAACTGACGCTGAGGCAC…	Bacteria;Firmicutes;Clostridia;Clostridiales;Ruminococcaceae;Clostridium IV	31	44	36	1	0.00339836		0.330882	0.0306513			0.00781525	0.0191388	0.195346			0.0438439		0.00439754	0.00403894	0.014955	0.190759	0.426671	0.063696	0.0512558	0.148947	0.00262421	0.00940724	0.0259284					0.0136761	0.0134416		0.0159951	0.00120253	0.119792	0.00442439	0.0697678	0.0182793	0.208509	0.0127453	0.0160051		0.00193461
		CCTACGGGGGGCAGCAGTGGGGGATATTGGACAATGGGGGAAACCCTGATCCAGCGATGCCGCGTGAGGGAAGAAGGTTTTCGGATTGTAAACCTCTGTGGACAGGGACGATAATGACGGTACCTGTTTAGAAAGCCACGGCTAACTACGTGCCAGCAGCCGCGGTAATACGTAGGTGGCGAGCGTTGTCCGGAATTACTGGGTGTAAAGGGAGTGTAGGCGGGAAGGCAAGTCAGAAGTGAAAATTATGGGCTTAACCCATAACCTGCTTTTGAAACTGTTTTTCTTGAGTGAGGCAGAGGCAAGCGGAATTCCTAGTGTAGCGGTGAAATGCGTAGATATTAGGAGGAACACCAGTGGCGAAGGCGGCTTGCTGGGCCTTTACTGACGCTGAGGCTC…	Bacteria;Firmicutes;Clostridia;Clostridiales;Ruminococcaceae;Clostridium IV	25	34	10	0		0.00398518	0.00408497		0.00322987	0.00371168	0.00781525	0.303486	0.241741	0.0039336	0.126348	0.00398581	0.00483606	0.00439754	0.779515		0.00529886				0.00176269	0.000874738		0.0718018						0.0033604		0.0014541	0.364367	0.00146088			0.127955	0.00845309				0.574579
		CCTACGGGAGGCAGCAGTGGGGGATATTGGACAATGGGGGCAACCCTGATCCAGCGACGCCGCGTGAGGGAAGAAGGTTTTCGGATTGTAAACCTCTGTTGACGGAGAAAAAAATGATGGTATCCGTTTAGAAAGCCACGGCTAACTACGTGCCAGCAGCCGCGGTAATACGTAGGTGGCAAGCGTTGTCCGGAATTACTGGGTGTAAAGGGAGTGTAGGCGGGATATCAAGTCAGAAGTGAAAATTACGGGCTCAACTCGTAACCTGCTTTTGAAACTGACATTCTTGAGTGAAGTAGAGGCAAGCGGAATTCCTAGTGTAGCGGTGAAATGCGTAGATATTAGGAGGAACACCAGTGGCGAAGGCGGCTTGCTGGGCTTTTACTGACGCTGAGGCTC…	Bacteria;Firmicutes;Clostridia;Clostridiales;Ruminococcaceae;Clostridium IV	38	38	22	0	0.0237885	0.00398518	0.0245098	0.260536	0.00322987	0.011135	0.0234457	0.0410116	0.00976729	0.932263	0.031587	3.16473	0.00483606	0.00439754	0.0161557	3.63194	0.358556	0.0159008	0.013847	0.37673	0.112812		0.00104525	0.0132966	0.000824511	0.0178603	0.0396773		0.092314	0.00112013	0.00260607	0.0029082		0.18261			0.557519	0.247957	0.111522	0.120038	0.0167919
		CCTACGGGAGGCAGCAGTGGGGAATATTGCACAATGGGGGAAACCCTGATGCAGCGACGCCGCGTGGAGGAAGAAGGTCTTCGGATTGTAAACTCCTGTTGTTGAGGAAGATAATGACGGTACTCAACAAGGAAGTGACGGCTAACTACGTGCCAGCAGCCGCGGTAAAACGTAGGTCACAAGCGTTGTCCGGAATTACTGGGTGTAAAGGGAGCGCAGGCGGGAAGACAAGTTGGAAGTGAAATCCATGGGCTCAACCCATGAACTGCTTTCAAAACTGTTTTTCTTGAGTAGTGCAGAGGTAGGCGGAATTCCCGGTGTAGCGGTGGAATGCGTAGATATCGGGAGGAACACCAGTGGCGAAGGCGGCCTACTGGGCACCAACTGACGCTGAGGCTC…	Bacteria;Firmicutes;Clostridia;Clostridiales;Ruminococcaceae;Faecalibacterium	44	48	31	0	0.72385	0.553939	2.07516	3.3295	4.92555	2.69839	11.6877	13.0827	9.53288	4.51971	8.28031	0.382638	6.66892	0.171504	7.32663	10.2549	4.74071	4.65893	5.19815	2.7063	2.24126	5.40675	10.1964	0.715359	0.42957	5.80461	2.12935	0.818944	6.03802	3.35816	18.1122	2.50105	7.9391	6.90557	6.49942	0.105913	2.16305	3.22063	4.30474	3.19302	3.7404	4.0917
		CCTACGGGTGGCAGCAGTGGGGAATATTGGGCAATGGGCGCAAGCCTGACCCAGCAACGCCGCGTGAAGGAAGAAGGCTTTCGGGTTGTAAACTTCTTTTATTAAGGACGAAACAAATGACGGTACTTAATGAATAAGCTCCGGCTAACTACGTGCCAGCAGCCGCGGTAATACGTAGGGAGCAAGCGTTATCCGGATTTACTGGGTGTAAAGGGCGTGTAGGCGGGAGTGCAAGTCAGATGTGAAAACTATGGGCTCAACCCATAGCCTGCATTTGAAACTGTACTTCTTGAGTACTGGAGAGGCAGGCGGAATTCCGTGTGTAGCGGTGAAATGCGTAGATATACGGAGGAACACCAGTGGCGAAGGCGGCCTGCTGGACAGCAACTGACGCTGAGG…	Bacteria;Firmicutes;Clostridia;Clostridiales;Ruminococcaceae;Flavonifractor	25	28	36	0	0.00339836			0.00383142	0.00322987	0.129909	0.00390762	0.0355434		0.0039336	0.275258			0.0791557	0.00403894	0.130322		0.0583029		0.084572	0.00176269	0.00174948		0.00265933	0.000824511		0.0529031		0.0341904		0.00130303	0.0668887	0.0108228	0.00146088				0.152156
		CCTACGGGAGGCAGCAGTGGGGAATATTGGGCAATGGGCGCAAGCCTGACCCAGCAACGCCGCGTGAAGGAAGAAGGCTTTCGGGTTGTAAACTTCTTTTCTCAGGGACGAAGCAAGTGACGGTACCTGAGGAATAAGCCACGGCTAACTACGTGCCAGCAGCCGCGGTAATACGTAGGTGGCAAGCGTTATCCGGATTTACTGGGTGTAAAGGGCGTGTAGGCGGGATCGCAAGTCAGATGTGAAAACTGGAGGCTCAACCTCCAGCCTGCATTTGAAACTGTGGTTCTTGAGTACTGGAGAGGCAGACGGAATTCCTAGTGTAGCGGTGAAATGCGTAGATATTAGGAGGAACACCAGTGGCGAAGGCGGTCTGCTGGACAGCAACTGACGCTGAGG…	Bacteria;Firmicutes;Clostridia;Clostridiales;Ruminococcaceae;Flavonifractor	34	25	36	0	0.237885	0.613717	0.0980392	0.0114943	0.0129195	0.0408284	0.0156305	0.00273411	0.00244182	0.0275352	0.0180497	0.279007		0.347405	0.0121168						0.0114575	0.110217	0.0731674	0.0491975	0.633224	0.0625112	0.0793546		0.00227936	0.320358	0.0247576	0.0319902	0.0132278		0.00294959	0.55394	0.0456983	0.028177		0.0160051		0.0116077
		CCTACGGGAGGCAGCAGTGGGGAATATTGGGCAATGGGCGCAAGCCTGACCCAGCAACGCCGCGTGAAGGAAGAAGGCTTTCGGGTTGTAAACTTCTTTTGTCAGGGACGAAACAAATGACGGTACCTGACGAATAAGCCACGGCTAACTACGTGCCAGCAGCCGCGGTAATACGTAGGTGGCAAGCGTTATCCGGATTTACTGGGTGTAAAGGGCGTGTAGGCGGGAGTGCAAGTCAGATGTGAAAATTATGGGCTCAACCCATAACCTGCATTTGAAACTGTACTTCTTGAGTACTGGAGAGGCAGGCGGAATTCCGTGTGTAGCGGTGAAATGCGTAGATATACGGAGGAACACCAGTGGCGAAGGCGGCCTGCTGGACAGCAACTGACGCTGAGG…	Bacteria;Firmicutes;Clostridia;Clostridiales;Ruminococcaceae;Flavonifractor	24	45	27	0				0.0651341	0.00645974	0.00742335	0.0351686	0.00273411	0.00244182			0.063773			0.173674	0.0064093	0.00176629			0.0128139	0.081965	0.00262421		0.0019945					0.00341904			0.0029082	0.00240506		0.00884877		0.0121862	0.0112708	0.0669131	0.320102
		CCTACGGGAGGCAGCAGTGGGGGATATTGCACAATGGGGGAAACCCTGATGCAGCGACGCCGCGTGGAGGAAGAAGGTTTTCGGATTGTAAACTCCTGTCGTTAGGGACGATAATGACGGTACCTAACAAGAAAGCACCGGCTAACTACGTGCCAGCAGCCGCGGTAAAACGTAGGGTGCAAGCGTTGTCCGGAATTACTGGGTGTAAAGGGAGCGCAGGCGGGAAGACAAGTTGGAAGTGAAAACCATGGGCTCAACCCATGAATTGCTTTCAAAACTGTTTTTCTTGAGTAGTGCAGAGGTAGATGGAATTCCCGGTGTAGCGGTGGAATGCGTAGATATCGGGAGGAACACCAGTGGCGAAGGCGGTCTACTGGGCACCAACTGACGCTGAGGCTC…	Bacteria;Firmicutes;Clostridia;Clostridiales;Ruminococcaceae;Gemmiger	42	24	21	0	0.0135934	0.00797035	0.66585	0.118774	0.355286	0.0185584	0.152397	0.932331	1.11591	2.14381	3.1587	0.0279007	0.174098	0.0263852	0.286764	3.48666	3.44779	2.09625	0.376637	0.0153767	0.0916598	0.526592	3.86638	1.03913	0.033805	0.00893017		0.177602	1.63316	0.0134416	0.00912123	0.519114	0.0132278	0.0540525	0.855382		1.92542	3.00648	1.56131	2.37676	0.180513	0.599729
		CCTACGGGGGGCAGCAGTGGGGGATATTGCACAATGGGGGAAACCCTGATGCAGCGACGCCGCGTGGAGGAAGAAGGTTTTCGGATTGTAAACTCCTGTCGTTAGGGACGATAATGACGGTACCTAACAAGAAAGCACCGGCTAACTACGTGCCAGCAGCCGCGGTAAAACGTAGGGTGCAAGCGTTGTCCGGAATTACTGGGTGTAAAGGGAGCGCAGGCGGACCGGCAAGTTGGAAGTGAAAACTATGGGCTCAACCCATAAATTGCTTTCAAAACTGCTGGCCTTGAGTAGTGCAGAGGTAGGTGGAATTCCCGGTGTAGCGGTGGAATGCGTAGATATCGGGAGGAACACCAGTGGCGAAGGCGACCTACTGGGCACCAACTGACGCTGAGGCTC…	Bacteria;Firmicutes;Clostridia;Clostridiales;Ruminococcaceae;Gemmiger	44	49	37	1	0.560729	0.0119555	0.428922	0.237548	0.0936662	0.13362	0.222735	0.298018	0.175811	2.28936	1.7418	0.0119574	1.0736	0.00879507	0.278687	1.17504	0.554614	0.506175	1.70872	0.00512558	0.267047	3.38086	0.573842	1.23592	0.0643119	0.0982318	0.330644	0.0394672	0.240472	0.050406	1.40337	2.37019	5.97778	0.0803483	1.0766	0.00420288	1.07543	0.222598	0.38236	0.184059	0.847991	0.00580383
		CCTACGGGAGGCAGCAGTGGGGAATATTGGGCAATGGGCGCAAGCCTGACCCAGCAACGCCGCGTGAAGGAAGAAGGCTTTCGGGTTGTAAACTTCTTTTGTCAGGGAACAGTAGAAGAGGGTACCTGACGAATAAGCCACGGCTAACTACGTGCCAGCAGCCGCGGTAATACGTAGGTGGCAAGCGTTGTCCGGATTTACTGGGTGTAAAGGGCGTGCAGCCGGGCTGGTAAGTCAGATGTGAAATCCGTGGGCTCAACCCGCGAACTGCATTTGAAACTGCTGGTCTTGAGTACCGGAGAGGTTATCGGAATTCCTTGTGTAGCGGTGAAATGCGTAGATATAAGGAAGAACACCAGTGGCGAAGGCGGATAACTGGACGGCAACTGACGGTGAGGC…	Bacteria;Firmicutes;Clostridia;Clostridiales;Ruminococcaceae;Oscillibacter	31	13	37	1		0.00398518	0.208333	0.00766284		0.0334051		0.00273411	0.00244182			0.0318865			0.00403894	0.0192279	0.00883143	0.00530026	0.0110776	0.00768836	0.0079321	0.00262421	0.00313575	0.162219	0.00164902		0.0132258		0.188047	0.0156819	0.00260607	0.0130869	0.00962024	0.00292176	0.0014748			0.0760778	0.00637267		0.0713656	0.00773844
		CCTACGGGAGGCAGCAGTGGGGAATATTGGGCAATGGACGCAAGTCTGACCCAGCAACGCCGCGTGAAGGAAGAAGGCTTTCGGGTTGTAAACTTCTTTTGTCAGGGAACAGTAGAAGAGGGTACCTGACGAATAAGCCACGGCTAACTACGTGCCAGCAGCCGCGGTAATACGTAGGTGGCAAGCGTTGTCCGGATTTACTGGGTGTAAAGGGCGTGTAGCCGGGCTGATAAGTCAGATGTGAAATCTGGAGGCTCAACCTCCAAACTGCATTTGAAACTGTCGGTCTTGAGTATCGGAGAGGTAACCGGAATTCCTAGTGTAGCGGTGAAATGCGTAGATATTAGGAAGAACACCAGTGGCGAAGGCGGGTTACTGGACGACAACTGACGGTGAGGC…	Bacteria;Firmicutes;Clostridia;Clostridiales;Ruminococcaceae;Oscillibacter	22	19	32	0			0.0694444				0.00390762	0.0109364				0.00398581			0.00403894	0.014955	0.00353257				0.00352538	0.000874738	0.00522624	0.0186153					0.00911743			0.014541	0.00120253	0.00146088			0.0152328	0.408566	0.00637267	0.00800256	0.00839595
		CCTACGGGAGGCAGCAGTGGGGAATATTGGGCAATGGACGCAAGTCTGACCCAGCAACGCCGCGTGAAGGAAGAAGGCTTTCGGGTTGTAAACTTCTTTTGTCAGGGAAGAGTAGAAGACGGTACCTGACGAATAAGCCACGGCTAACTACGTGCCAGCAGCCGCGGTAATACGTAGGTGGCAAGCGTTGTCCGGATTTACTGGGTGTAAAGGGCGTGCAGCCGGGCCGGCAAGTCAGATGTGAAATCTGGAGGCTTAACCTCCAAACTGCATTTGAAACTGTAGGTCTTGAGTACCGGAGAGGTTATCGGAATTCCTTGTGTAGCGGTGAAATGCGTAGATATAAGGAAGAACACCAGTGGCGAAGGCGGATAACTGGACGGCAACTGACGGTGAGGC…	Bacteria;Firmicutes;Clostridia;Clostridiales;Ruminococcaceae;Oscillibacter	43	13	34	3	1.43071	0.876739	0.249183	0.0651341	0.0129195	0.504788	0.0429839	0.0464798	0.0366274	0.0904728	0.0812238	1.26749	0.0773769	0.57168	0.0444283	0.151687	0.049456	0.315365	0.063696	0.297283	0.0334911	0.0743527	0.251905	0.160889	0.751954	0.214324	0.317418		0.113968	1.28815	0.00651517	0.260284	0.365569	0.0438263	0.0265463	0.764084	0.146234	0.028177	0.0764721	0.184059	0.70526	0.524279
		CCTACGGGAGGCAGCAGTGGGGAATATTGGGCAATGGGCGCAAGCCTGACCCAGCAACGCCGCGTGAAGGAAGAAGGCTTTCGGGTTGTAAACTTCTTTTAAGTGGGAAGAGTAGAAGACGGTACCACTTGAATAAGCCACGGCTAACTACGTGCCAGCAGCCGCGGTAATACGTAGGTGGCAAGCGTTGTCCGGATTTACTGGGTGTAAAGGGCGTGCAGCCGGGCATGCAAGTCAGATGTGAAATCTCAGGGCTTAACCCTGAAACTGCATTTGAAACTGTATGTCTTGAGTGCCGGAGAGGTAATCGGAATTCCTTGTGTAGCGGTGAAATGCGTAGATATAAGGAAGAACACCAGTGGCGAAGGCGGATTACTGGACGGTAACTGACGGTGAGGC…	Bacteria;Firmicutes;Clostridia;Clostridiales;Ruminococcaceae;Oscillibacter	41	40	12	0	0.00679671	0.0119555	0.0326797	0.195402	0.0226091	0.0408284	0.128952	1.05263	0.0732547	0.0314688	0.00902486	0.00398581	0.435245	0.0131926	1.00973	0.213643	0.657058	0.0874543	0.013847	0.0743209	0.138371	0.168824	0.0135882	0.0718018	0.00412256	0.0267905			0.0797775	0.00784094	1.07761	0.420235	0.0649366	1.22129	0.39672	0.59765	3.0039	0.357847	0.101963	0.368118	0.0167919
		CCTACGGGAGGCAGCAGTGGGGAATATTGGGCAATGGGCGCAAGCCTGACCCAGCAACGCCGCGTGAAGGAAGAAGGCTTTCGGGTTGTAAACTTCTTTTGTCAGGGACGAGTAGAAGACGGTACCTGACGAATAAGCCACGGCTAACTACGTGCCAGCAGCCGCGGTAATACGTAGGTGGCAAGCGTTGTCCGGATTTACTGGGTGTAAAGGGCGTGTAGCCGGGAGGGCAAGTCAGATGTGAAATCCACGGGCTCAACTCGTGAACTGCATTTGAAACTACTCTTCTTGAGTATCGGAGAGGCAATCGGAATTCCTAGTGTAGCGGTGAAATGCGTAGATATTAGGAGGAACACCAGTGGCGAAGGCGGATTGCTGGACGACAACTGACGGTGAGGC…	Bacteria;Firmicutes;Clostridia;Clostridiales;Ruminococcaceae;Oscillibacter	43	50	11	0	0.0713655	0.0398518	0.363562	3.0613	0.0355286	4.9254	0.117229	2.07519	2.52973	0.0865392	0.157935	0.0478297	0.241803	0.0527704	2.39913	1.54678	3.44779	0.696984	0.396023	0.410046	1.38019	0.163576	0.0553982	0.78982	0.0263844	0.0178603	1.45483	0.21707	0.0353301	0.564548	0.0078182	1.01351	0.0541139	0.997779	0.601717	0.0605215	1.00232	3.6151	3.14173	4.16933	0.222493
		CCTACGGGAGGCAGCAGTGGGGAATATTGGGCAATGGGCGCAAGCCTGACCCAGCAACGCCGCGTGAAGGAAGAAGGCTTTCGGGTTGTAAACTTCTTTTGTCAGGGACGAACAAATGACGGTACCTGACGAATAAGCCACGGCTAACTACGTGCCAGCAGCCGCGGTAATACGTAGGTGGCAAGCGTTATCCGGATTTATTGGGTGTAAAGGGCGTGTAGGCGGGACTGCAAGTCAGATGTGAAAACCACGGGCTCAACCTGTGGCCTGCATTTGAAACTGTAGTTCTTGAGTGTCGGAGAGGCAATCGGAATTCCGTGTGTAGCGGTGAAATGCGTAGATATACGGAGGAACACCAGTGGCGAAGGCGGATTGCTGGACGATAACTGACGCTGAGGC…	Bacteria;Firmicutes;Clostridia;Clostridiales;Ruminococcaceae;Pseudoflavonifractor	33	23	37	1	0.0237885	0.00797035	0.147059	0.00383142		0.0259817	0.00390762	0.00546822	0.00488365	0.0039336		0.111603	0.0290163	0.00439754		0.0106822	0.00883143	0.0132506	0.00830818	0.0256279	0.0193896	0.0358642	0.00836199	0.0372306	0.00577158			0.0098668	0.00911743	0.0761691		0.00581641	0.0949999				0.0335121	0.0253593	0.00637267		0.00419798	0.00193461
		CCTACGGGAGGCTGCAGTGGGGAATATTGCACAATGGAGGAAACTCTGATGCAGCGATGCCGCGTGAGGGAAGAAGGTTTTCGGATTGTAAACCTCTGTCTTTGGGGACGATAATGACGGTACCCAAGGAGGAAGCTCCGGCTAACTACGTGCCAGCAGCCGCGGTAATACGTAGGGAGCAAGCGTTATCCGGAATTACTGGGTGTAAAGGGAGTGTAGGCGGGACTGCAAGTCAGATGTGAAAATTATGGGCTCAACTCATAACCTGCATTTGAAACTGTAGTTCTTGAGTGAAGTAGAGGTAAGCGGAATTCCTAGTGTAGCGGTGAAATGCGTAGATATTAGGAAGAACATCAGTGGCGAAGGCGGCTTACTGGGCTTTTACTGACGCTGAGGCTC…	Bacteria;Firmicutes;Clostridia;Clostridiales;Ruminococcaceae;Ruminococcus	7	18	19	0																				0.00256279	0.00176269	0.00174948	0.00522624	0.000664832	0.00164902								0.00120253
		CCTACGGGGGGCAGCAGTGGGGAATATTGCACAATGGGGGAAACCCTGATGCAGCGATGCCGCGTGGAGGAAGAAGGTTTTCGGATTGTAAACTCCTGTTGAAGAGGACGATAATGACGGTACTCTTTTAGAAAGCTCCGGCTAACTACGTGCCAGCAGCCGCGGTAATACGTAGGGAGCGAGCGTTGTCCGGAATTACTGGGTGTAAAGGGAGCGTAGGCGGGATGGCAAGTCAGATGTGAAAACTATGGGCTCAACCCATAGACTGCATTTGAAACTGTTGTTCTTGAGTGAGGTAGAGGTAAGCGGAATTCCTGGTGTAGCGGTGAAATGCGTAGAGATCAGGAGGAACATCGGTGGCGAAGGCGGCTTACTGGGCCTTTACTGACGCTGAGGCTC…	Bacteria;Firmicutes;Clostridia;Clostridiales;Ruminococcaceae;Ruminococcus	31	14	27	0	0.00339836	0.00797035	0.00408497	0.0881226	0.00645974	0.141044	0.0117229	0.024607	0.158719	0.424829	0.938586	0.00398581	0.00483606		0.00403894	0.0598201	0.0635863	0.593629	0.00276939									0.226936	0.00455872	0.306917	0.0039091	0.316994	0.61329	0.314089	0.303808			0.0422654	0.0732858	0.37612
		CCTACGGGAGGCAGCAGTGGGGGATATTGCGCAATGGGGGCAACCCTGACGCAGCAACGCCGCGTGAAGGATGAAGGTTTTCGGATTGTAAACTTCTTTTATTAAGGACGAAAAATGACGGTACTTAATGAATAAGCTCCGGCTAACTACGTGCCAGCAGCCGCGGTAATACGTAGGGAGCAAGCGTTGTCCGGATTTACTGGGTGTAAAGGGTGCGTAGGCGGCTTTGCAAGTCAGATGTGAAATCTATGGGCTCAACCCATAAACTGCATTTGAAACTGTAGAGCTTGAGTGAAGTAGAGGCAGGCGGAATTCCCCGTGTAGCGGTGAAATGCGTAGAGATGGGGAGGAACACCAGTGGCGAAGGCGGCCTGCTGGGCTTTAACTGACGCTGAGGCA…	Bacteria;Firmicutes;Clostridia;Clostridiales;Ruminococcaceae;Ruminococcus	43	41	29	0	1.57684	0.0438369	0.167484	0.421456	0.0936662	6.13169	0.093783	0.478469	0.124533	2.58044	9.12865	0.103631	0.580327	9.6482	1.40959	0.745615	1.46778	1.57418	2.53953	0.00768836	0.720059	1.99353	2.76782	0.160224	0.0197883	1.33952	0.608385	0.52294	1.25707	0.0268832	0.0182425	0.029082	4.80772	0.0131479	0.0191723		2.00158	2.643	0.0254907	4.14533	0.453381	3.76669
		CCTACGGGGGGCTGCAGTGGGGAATATTGGGCAATGGGGGAAACCCTGACCCAGCAACGCCGCGTGAAGGAAGAAGGCTTTCGGGTTGTAAACTTCTTTTACCAGGGACGAAGAAAGTGACGGTACCTGGAGAAAAAGCCACGGCTAACTACGTGCCAGCAGCCGCGGTAATACGTAGGTGGCAAGCGTTGTCCGGATTTACTGGGTGTAAAGGGCGTGTAGGCGGAGATGCAAGTCAGATGTGAAATCCCCGGGCTTAACCCGGGAACTGCATTTGAAACTGTATCCCTTGAGTATCGGAGAGGCAGGCGGAATTCCTAGTGTAGCGGTGAAATGCGTAGATATTAGGAGGAACACCAGTGGCGAAGGCGGCCTGCTGGACGACAACTGACGCTGAGG…	Bacteria;Firmicutes;Clostridia;Clostridiales;Ruminococcaceae;Sporobacter	41	39	7	0	0.632094		0.318627	0.103448	0.00322987	0.00371168	0.0117229	0.0410116	0.041511	0.204547	0.225622	0.0159432	0.0435245	0.0439754	0.0161557	0.0235008	0.0459234	0.0371018	0.132931	0.0410046	0.181557	0.0218684	0.0020905	0.204768	0.00329804	0.0714413	0.0396773	0.187469	0.0136761	0.183702	0.00130303	0.00581641	0.00962024	0.00292176	0.0176975		0.0243724	0.0338123	0.124267	0.072023	0.0797616	0.0154769
		CCTACGGGAGGCAGCAGTAGGGAATCTTCGGCAATGGGCGAAAGCCTGACCGAGCAACGCCGCGTGAATGATGAAGGCCTTCGGGTTGTAAAATTCTGTTATAAGGGAAGAACGACTTTAGTAGGAAATGGCTAGAGTGTGACGGTACCTTATGAGAAAGCCACGGCTAACTACGTGCCAGCAGCCGCGGTAATACGTAGGTGGCGAGCGTTATCCGGAATTATTGGGCGTAAAGAGCGCGCAGGTGGTTGATTAAGTCTGATGTGAAAGCCCACGGCTTAACCGTGGAGGGTCATTGGAAACTGGTCGACTTGAGTGCAGAAGAGGGAAGTGGAATTCCATGTGTAGCGGTGAAATGCGTAGAGATATGGAGGAACACCAGTGGCGAAGGCGGCTTCC…	Bacteria;Firmicutes;Erysipelotrichia;Erysipelotrichales;Erysipelotrichaceae;Turicibacter	33	41	36	0	0.00339836		0.00816993	0.00383142			0.0117229	0.00820232	0.00488365	1.23515	0.261721		0.0193442		0.00403894	0.0363194	0.0211954	0.00795039	0.279709		0.00176269	0.0638558	0.0020905	0.0019945	0.00164902			0.0296004	0.00113968		0.0117273	0.0276279	0.018038	0.127096		0.00168115	0.00304655	0.174697	0.0223044		0.00419798	0.0116077
		CCTACGGGAGGCAGCAGTGAGGAATATTGGGCAATGGGGGCAACCCTGACCCAGCCATGCCGCGTGAGTGAAGAAGGTTTTCGGATTGTAAAGCTCTTTCGGATGTGACGATGATGACGGTAGCATCTAAAGAAGCCCCGGCAAACTTCGTGCCAGCAGCCGCGGTAATACGAAGGGGGCAAGCGTTGTTCGGAATTACTGGGCGTAAAGGGTGTGTAGGCGGTTATGTAAGATAGCGGTGAAATGCCGGGGCTCAACCTCGGAATTGCCTTTATGACTATATAACTAGAATAATGGAGAGGATATCGGAATACCCAGTGTAGAGGTGAAATTCGTAGATATTGGGTAGAACACCAGTGGCGAAGGCGGGTATCTGGCCATTTATTGACGCTGAGGCAC…	Bacteria;Proteobacteria;Alphaproteobacteria;Rhodospirillales;Rhodospirillaceae	12	8	19	0			0.159314			0.00742335			0.0195346					0.00439754			0.00176629	0.0424021			0.00352538	0.00349895	0.00313575	0.283218														0.104255		0.00800256
		CCTACGGGAGGCAGCAGTGAGGAATATTGGGCAATGGAGGCAACTCTGACCCAGCCATGCCGCGTGAGTGAAGAAGGTTTTCGGATTGTAAAGCTCTTTCGGATGTGACGATGATGACGGTAGCATCTAAAGAAGCCCCGGCTAACTTCGTGCCAGCAGCCGCGGTAATACGAAGGGGGCGAGCGTTGTTCGGAATTACTGGGCGTAAAGGGTGTGTAGGCGGTTATGTAAGATAGCGGTGAAATCCCGGGGCTTAACCTCGGAATAGCCGTTATAACTATGTAGCTAGAGTTATGGAGAGGATAGCGGAATACCCAGTGTAGAGGTGAAATTCGTAGATATTGGGTAGAACACCGGTGGCGAAGGCGGCTATCTGGCCATATACTGACGCTGAGGCAC…	Bacteria;Proteobacteria;Alphaproteobacteria;Rhodospirillales;Rhodospirillaceae	31	15	19	0	2.93958	0.00797035	0.0449346		0.00645974	0.011135	0.0156305	0.0656186	0.0634874	0.0118008	0.00451243		0.00483606	0.0175901		0.36533		0.0477023	0.00276939		0.00616941	0.00262421	0.00313575	0.366322	0.00164902				0.186907	0.00224027			0.00120253	0.00146088	0.0014748		0.26505	0.0028177	0.00318634		0.906763
		CCTACGGGAGGCAGCAGTAGGGAATTTTGCGCAATGGGCGAAAGCCTGACGCAGCAACGCCGCGTGATTGATAAAGCCCTTCGGGGTGTAAAGATCTGTCAGTGGGGACGAAACTTGACGGTACCCACAGAGGAAGCACCGGCTAACTCCGTGCCAGCAGCCGCGGTAATACGGAGGGTGCAAGCGTTGTCCGGAATCATTGGGCGTAAAGAGTTCGTAGGTGGTTTGTTAAGTTTGGTGTTAAATGCAGAGGCTCAACTTCTGTTCGGCATCGGATACTGGCAGACTAGAATGCGGTAGAGGTAAAGGGAATTCCTGGTGTAGCGGTGAAATGCGTAGATATCAGGAGGAACATCGGTGGCGTAAGCGCTTTACTGGGCCGTAATTGACACTGAGGAA…	Bacteria;Proteobacteria;Deltaproteobacteria;Bdellovibrionales;Bdellovibrionaceae;Vampirovibrio	24	25	24	0			0.0245098		0.0226091	0.0334051	0.00781525	0.188653	0.00244182	0.0078672	0.00451243	0.00398581	0.270819		0.00403894	0.878074	0.00176629	0.0450522		0.00256279	0.000881345	0.0069979	0.0564434	0.0226043													0.060931	0.0140885				0.0406268
		CCTACGGGAGGCAGCAGTGGGGAATATTGCGCAATGGGCGAAAGCCTGACGCAGCGACGCCGCGTGAGGGATGAAGGTTCTCGGATCGTAAACCTCTGTCAGGGGGGAAGAAACCCCCTCGTGTGAATAATGCGAGGGCTTGACGGTACCCCCAAAGGAAGCACCGGCTAACTCCGTGCCAGCAGCCGCGGTAATACGGAGGGTGCAAGCGTTAATCGGAATCACTGGGCGTAAAGCGCACGTAGGCGGCTTGGTAAGTCAGGGGTGAAATCCCACAGCCCAACTGTGGAACTGCCTTTGATACTGCCAGGCTTGAGTACCGGAGAGGGTGGCGGAATTCCAGGTGTAGGAGTGAAATCCGTAGATATCTGGAGGAACACCGGTGGCGAAGGCGGCCAC…	Bacteria;Proteobacteria;Deltaproteobacteria;Desulfovibrionales;Desulfovibrionaceae;Bilophila	44	36	23	0	0.26847	0.00398518	0.0163399	0.0727969	0.0710571	0.75347	0.0351686	0.0874915	0.0537201	0.0629376	0.135373	0.235163	0.140246	0.290237	0.0121168	0.303373	0.0671188	0.190809	0.0415409	0.0256279	0.0951852	0.11809	0.288489	0.135626	0.695887	0.0714413	0.43645	2.80217	0.095733	0.595912	0.00260607	0.0014541	0.00721518	0.0642786	0.101761	0.20426	0.770777	0.0676247	0.124267	0.456146	0.146929	0.0502999
		CCTACGGGAGGCAGCAGTGGGGAATATTGCGCAATGGGCGAAAGCCTGACGCAGCGACGCCGCGTGAGGGATGAAGGTCTTCGGATCGTAAACCTCTGTCAGAAGGGAAGAAACTAGGGTGCTCTAATCATCATCCTACTGACGGTACCTTCAAAGGAAGCACCGGCTAACTCCGTGCCAGCAGCCGCGGTAATACGGAGGGTGCAAGCGTTAATCGGAATCACTGGGCGTAAAGCGCACGTAGGCTGTTATGTAAGTCAGGGGTGAAATCCCACGGCTCAACCGTGGAACTGCCCTTGATACTGCACGACTTGAATCCGGGAGAGGGTGGCGGAATTCCAGGTGTAGGAGTGAAATCCGTAGATATCTGGAGGAACATCAGTGGCGAAGGCGGCCACC…	Bacteria;Proteobacteria;Deltaproteobacteria;Desulfovibrionales;Desulfovibrionaceae;Desulfovibrio	19	45	34	0	0.00339836					0.00371168	0.00390762		0.419994	0.0039336		0.00398581																	0.468408				0.00120253	0.0686613	0.00294959	0.2631	0.0060931	0.00563539	0.420596	0.00800256	0.00419798	0.00193461
		CCTACGGGTGGCAGCAGTGGGGAATATTGCACAATGGGCGCAAGCCTGATGCAGCCATGCCGCGTGTATGAAGAAGGCCTTCGGGTTGTAAAGTACTTTCAGCGGGGAGGAAGGTGTTGTGGTTAATAACCACAGCAATTGACGTTACCCGCAGAAGAAGCACCGGCTAACTCCGTGCCAGCAGCCGCGGTAATACGGAGGGTGCAAGCGTTAATCGGAATTACTGGGCGTAAAGCGCACGCAGGCGGTCTGTCAAGTCGGATGTGAAATCCCCGGGCTCAACCTGGGAACTGCATTCGAAACTGGCAGGCTAGAGTCTTGTAGAGGGGGGTAGAATTCCAGGTGTAGCGGTGAAATGCGTAGAGATCTGGAGGAATACCGGTGGCGAAGGCGGCCCCC…	Bacteria;Proteobacteria;Gammaproteobacteria;Enterobacteriales;Enterobacteriaceae	32	23	25	4	0.00339836	0.00797035	0.00408497	0.0383142		0.653255		0.00273411		0.0039336	0.00451243	0.115589		0.0175901	0.0403894	0.117504	0.114809	1.22436	0.152317	0.166581	0.0185082	0.804759	0.012543	0.00731315	0.00247353	0.133952	0.304193	0.128268				0.0029082	0.0132278			0.0117681	0.00304655			0.00800256	0.00419798	0.0232153
		CCTACGGGTGGCAGCAGTGGGGAATATTGCACAATGGGCGCAAGCCTGATGCAGCCATGCCGCGTGTGTGAAGAAGGCCTTCGGGTTGTAAAGCACTTTCAGCGGGGAGGAAGGCGATAAGGTTAATAACCTTGTCGATTGACGTTACCCGCAGAAGAAGCACCGGCTAACTCCGTGCCAGCAGCCGCGGTAATACGGAGGGTGCAAGCGTTAATCGGAATTACTGGGCGTAAAGCGCACGCAGGCGGTCTGTCAAGTCGGATGTGAAATCCCCGGGCTTAACCTGGGAACTGCATTCGAAACTGGCAGGCTAGAGTCTTGTAGAGGGGGGTAGAATTCCAGGTGTAGCGGTGAAATGCGTAGAGATCTGGAGGAATACCGGTGGCGAAGGCGGCCCCC…	Bacteria;Proteobacteria;Gammaproteobacteria;Enterobacteriales;Enterobacteriaceae;Klebsiella	22	21	23	1				0.0268199		0.222701		0.00273411					0.00483606			0.0982759	0.0971457	0.500875	0.110776	0.176832	0.00352538	0.120714	0.0104525	0.00132966	0.0239108		0.0132258					0.0029082				0.0260579		0.00563539	0.00318634			0.0425614
[truncated: 98 more columns]
