# Supplementary material for: Host Species Adaptation of Obligate Gut Anaerobes Is Dependent on Their Environmental Survival
Source: Microorganisms. 2022 May 25;10(6):1085. doi: 10.3390/microorganisms10061085 (PMC9229247; doi:10.3390/microorganisms10061085)
Supplement: Supplementary file 1 [file microorganisms-10-01085-s001.zip › Table S3.xlsx]

## Sheet: Table S3
Table S3. Host and environmental survival adaptation.
Sequence	#OTU ID	Taxon Qiime	Aerobic Survival Strategy	GenBank taxon	GenBank Similarity %	Host Specificity	Human 1	Human 2	Human 3	Human 4	Human 5	Human 6	Human 7	Human 8	Human 9	Human 10	Human 11	Human 12	Human 13	Human 14	Human 15	Human 16	Human 17	Human 18	Human 19	Human 20	Human 21	Human 22	Human 23	Human 24	Human 25	Human 26	Human 27	Human 28	Human 30	Human 31	Human 32	Human 33	Human 34	Human 35	Human 36	Human 37	Human 38	Human 39	Human 40	Human 41	Human 42	Human 29	Human 43
CCTACGGGTGGCAGCAGTGAGGAATATTGGTCAATGGGCGAGAGCCTGAACCAGCCAAGTAGCGTGAAGGATGACTGCCCTATGGGTTGTAAACTTCTTTTATAAAGGAATAAAGTCGGGTATGGATACCCGTTTGCATGTACTTTATGAATAAGGATCGGCTAACTCCGTGCCAGCAGCCGCGGTAATACGGAGGATCCGAGCGTTATCCGGATTTATTGGGTTTAAAGGGAGCGTAGGCGGGTTGTTAAGTCAGTTGTGAAAGTTTGCGGCTCAACCGTAAAATTGCAGTTGATACTGGCGACCTTGAGTGCAACAGAGGTAGGCGGAATTCGTGGTGTAGCGGTGAAATGCTTAGATATCACGAAGAACTCCGATTGCGAAGGCAGCTTACTGGAT…	denovo40954	Bacteria;Bacteroidetes;Bacteroidia;Bacteroidales;Bacteroidaceae;Bacteroides	Non-spore forming anaerobe	Bacteroides stercoris	95.74	Human	0.744652	0.189145	0.0122524	0.0192197	0.0802434	0.0523795	0.0699926	0.231791	0.0512695	0.0156593	0.0134204	0.0589739	0.0919741	0.353014	0.0282783	0.0021287	0.00347264		0.00554877	0.00517545	0.00176819	0.00436716	0.0190684	0.0362076	0.00916888	0.00905059			0.00227793	0.0181464	0.00656099	0.0043618	0.0841559	0.0014599	0.00586184	0.000852152		0.0083841	0.012491		0.114253	0.00194553	0.00186975
CCTACGGGCGGCTGCAGTGAGGAATATTGGTCAATGGACGAGAGTCTGAACCAGCCAAGTAGCGTGAAGGATGACTGCCCTATGGGTTGTAAACTTCTTTTATACGGGAATAAAGTGAGGCACGTGTGCCTTTTTGTATGTACCGTATGAATAAGGATCGGCTAACTCCGTGCCAGCAGCCGCGGTAATACGGAGGATCCGAGCGTTATCCGGATTTATTGGGTTTAAAGGGAGCGTAGGCGGGTGCTTAAGTCAGTTGTGAAAGTTTGCGGCTCAACCGTAAAATTGCAGTTGATACTGGGCGCCTTGAGTGCAGCATAGGTAGGCGGAATTCGTGGTGTAGCGGTGAAATGCTTAGATATCACGAAGAACTCCGATTGCGAAGGCAGCTTACTGGAC…	denovo105678	Bacteria;Bacteroidetes;Bacteroidia;Bacteroidales;Bacteroidaceae;Bacteroides	Non-spore forming anaerobe	Bacteroides uniformis	97.87	Human	0.0880043	0.0328947	0.00408413	0.00768787	0.0167174	0.0336726	0.0116654	0.201794	0.00732422	0.0195741	0.0268408	0.117948	0.0387259	0.0970788	0.0121193			0.0104742			0.00353638	0.00524059	0.00105936	0.0368659	0.00416767	0.543036	0.0132926		0.0034169	0.267659		0.0043618	0.00721336	0.00583959	0.0131891	0.039199	0.00896727	0.0111788	0.012491	0.0316156	0.00408047	0.00389105	0.00373951
CCTACGGGAGGCAGCAGTGAGGAATATTGGTCAATGGGCGCAGGCCTGAACCAGCCAAGTAGCGTGAAGGATGACTGCCCTATGGGTTGTAAACTTCTTTTATAAAGGAATAAAGTCGGGTATGTATACCCGTTTGCATGTACTTTATGAATAAGGATCGGCTAACTCCGTGCCAGCAGCCGCGGTAATACGGAGGATCCGAGCGTTATCCGGATTTATTGGGTTTAAAGGGAGCGTAGGCGGACGCTTAAGTCAGTTGTGAAAGTTTGCGGCTCAACCGTAAAATTGCAGTTGATACTGGGTGTCTTGAGTACAGTAGAGGCAGGCGGAATTCGTGGTGTAGCGGTGAAATGCTTAGATATCACGAAGAACTCCGATTGCGAAGGCAGCCTGCTGGAC…	denovo106072	Bacteria;Bacteroidetes;Bacteroidia;Bacteroidales;Bacteroidaceae;Bacteroides	Non-spore forming anaerobe	Bacteroides rodentium	95.98	Human	0.115083	0.571546	0.11844	0.0230636	0.147113	0.243191	0.0699926	0.766273	0.0439453	0.0274037	0.00447347	0.0825634	0.256559	0.18092	0.0727155	0.0042574	0.00520897	0.0261856	0.0221951	0.00776317	0.0238706	0.281245	0.0455523	0.622112	0.211718	0.45253	0.199389		0.034169	0.217756	0.0144342	0.0189011	0.0757403		0.0806003	0.095441	0.0298909	0.0251523	0.112419	0.00790389	0.208104	0.365759	0.00747901
CCTACGGGGGGCTGCAGTGAGGAATATTGGTCAATGGACGAGAGTCTGAACCAGCCAAGTAGCGTGAAGGATGACTGCCCTATGGGTTGTAAACTTCTTTTATATGGGAATAAAGTATTCCACGTGTGGGATTTTGTATGTACCATATGAATAAGGATCGGCTAACTCCGTGCCAGCAGCCGCGGTAATACGGAGGATCCGAGCGTTATCCGGATTTATTGGGTTTAAAGGGAGCGTAGGTGGATTGTTAAGTCAGTTGTGAAAGTTTGCGGCTCAACCGTAAAATTGCAGTTGATACTGGATGTCTTGAGTGCAGTTGAGGCAGGCGGAATTCGTGGTGTAGCGGTGAAATGCTTAGATATCACGAAGAACTCCGATTGCGAAGGCAGCCTGCTAAGC…	denovo305293	Bacteria;Bacteroidetes;Bacteroidia;Bacteroidales;Bacteroidaceae;Bacteroides	Non-spore forming anaerobe	Bacteroides xylanisolvens	96.68	Human	0.0710804	0.213816	0.00816827	0.00384394	0.063526	0.0897935	0.0233309	0.0845355	0.0195312	0.0234889	0.00894694	0.0157264	0.0338852	0.141206	0.0080795	0.0021287			0.00554877	0.00258772	0.0565821	0.095204	0.0286026	0.0691235	0.0166707	0.687845	0.0132926	0.15292	0.00683379	0.0170122		0.0101775	0.0288534		0.0073273	0.0477205	0.00896727	0.0363311	0.0562096		0.142816	0.0116732	0.0261765
CCTACGGGAGGCAGCAGTGAGGAATATTGGTCAATGGACGAGAGTCTGAACCAGCCAAGTAGCGTGAAGGATGACTGCCCTATGGGTTGTAAACTTCTTTTATACGGGAATAAAGTGAGGCACGTGTGCCTTTTTGTATGTACCGTATGAATAAGGATCGGCTAACTCCGTGCCAGCAGCCGCGGTAATACGGAGGATCCGAGCGTTATCCGGATTTATTGGGTTTAAAGGGAGCGTAGATGGGTTGTTAAGTCAGTTGTGAAAGTTTGCGGCTCAACCGTAAAATTGCAATTGATACTGGCAGTCTTGAGTACAGTTGAGGTAGGCGGAATTCGTGGTGTAGCGGTGAAATGCTTAGATATCACGAAGAACTCCGATTGCGAAGGCAGCTTACTAACC…	denovo41450	Bacteria;Bacteroidetes;Bacteroidia;Bacteroidales;Bacteroidaceae;Bacteroides	Non-spore forming anaerobe	Bacteroides sartorii	97.16	Human	0.0406174	0.0287829	0.0163365		0.00334348	0.018707	0.0311078	0.640833	0.012207	0.00782963	0.0357878	0.137606	0.00968148	0.154444	0.0242385	0.0021287	0.00347264			0.0207018	0.00353638	0.00786088	0.00317807	0.145489	0.00666828				0.00113897	0.0249512		0.00145393	0.0408757		0.073273	0.0468683	0.0119564	0.0027947	0.00312276		0.0530461		0.00373951
CCTACGGGGGGCAGCAGTGAGGAATATTGGTCAATGGGCGGGAGCCTGAACCAGCCAAGTAGCGTGAAGGACGACGGCCCTACGGGTTGTAAACTTCTTTTATAAGGGAATAAAGTTCGCCACGTGTGGTGTTTTGTATGTACCTTATGAATAAGCATCGGCTAATTCCGTGCCAGCAGCCGCGGTAATACGGAAGATGCGAGCGTTATCCGGATTTATTGGGTTTAAAGGGAGCGTAGGCGGGCTTTTAAGTCAGCGGTCAAATGTCGTGGCTCAACCATGTCAAGCCGTTGAAACTGTAAGCCTTGAGTCTGCACAGGGCACATGGAATTCGTGGTGTAGCGGTGAAATGCTTAGATATCACGAAGAACTCCGATCGCGAAGGCATTGTGCCGGGGC…	denovo21763	Bacteria;Bacteroidetes;Bacteroidia;Bacteroidales;Prevotellaceae;Paraprevotella	Non-spore forming anaerobe	Paraprevotella clara	97.86	Human	0.0101543	0.0123355	0.747396	0.0845666	0.822495		0.00388848	0.111805	0.065918	0.630285	0.0134204	0.711618	0.019363	0.00882535	0.00403975	1.35173	1.03138	0.0837938	0.613139	2.85685	0.0150296	0.0104812	1.2225	0.132322	0.012503	0.00905059		1.26159	0.0136676	2.37831	0.0118098	0.319865	0.00120223	0.223364	0.0073273	3.71027	1.24645	0.0950198	0.202979	0.71135	0.0163219	2.83463	0.772208
CCTACGGGTGGCAGCAGTGAGGAATATTGGTCAATGGACGAGAGTCTGAACCAGCCAAGTAGCGTGAAGGATGACTGCCCTATGGGTTGTAAACTTCTTTTATACGGGAATAAAGTGAGGCACGTGTGCCTTTTTGTATGTACCGTATGAATAAGGATCGGCTAACTCCGTGCCAGCAGCCGCGGTAATACGGAGGATCCGAGCGTTATCCGGATTTATTGGGTTTAAAGGGAGCGTAGGTGGATTGTTAAGTCAGTTGTGAAAGTTTGCGGCTCAACCGTAAAATTGCAGTTGAAACTGGCAGTCTTGAGTACAGTAGAGGTGGGCGGAATTCGTGGTGTAGCGGTGAAATGCTTAGATATCACGAAGAACTCCGATTGCGAAGGCAGCTCACTAGAC…	denovo228657	Bacteria;Bacteroidetes;Bacteroidia;Bacteroidales;Bacteroidaceae;Bacteroides	Non-spore forming anaerobe	Bacteroides finegoldii	97.87	Human	0.984972	0.127467	0.0204207	0.0153757	0.0434652	0.231966	0.0116654	0.231791	0.0292969	0.0469778	0.0268408	0.0943582	0.19363	0.666314	0.016159	0.0042574	0.00520897	0.023567	0.00277439	0.0828072	0.0203342	0.185167	0.0190684	0.0934813	0.0258396	0.660693	0.0797554	0.0860174	0.03303	0.0748537	0.0013122	0.00290786	0.0276512	0.0014599	0.0175855	0.0613549		0.0167682	0.0936827	0.102751	0.0408047	0.0603113	0.00560926
CCTACGGGGGGCTGCAGTGAGGAATATTGGTCAATGGGCGCAGGCCTGAACCAGCCAAGTAGCGTGAAGGATGACTGCCCTATGGGTTGTAAACTTCTTTTATAAAGGAATAAAGTCGGGTATGTATACCCGTTTGCATGTACTTTATGAATAAGGATCGGCTAACTCCGTGCCAGCAGCCGCGGTAATACGGAGGATCCGAGCGTTATCCGGATTTATTGGGTTTAAAGGGAGCGTAGGTGGATTGTTAAGTCAGTTGTGAAAGTTTGCGGCTCAACCGTAAAATTGCAGTTGAAACTGGCAGTCTTGAGTACAGTAGAGGTGGGCGGAATTCGTGGTGTAGCGGTGAAATGCTTAGATATCACGAAGAACTCCGATTGCGAAGGCAGCTCACTAGAC…	denovo243042	Bacteria;Bacteroidetes;Bacteroidia;Bacteroidales;Bacteroidaceae;Bacteroides	Non-spore forming anaerobe	Bacteroides caecimuris	95.74	Human	0.24032	0.271382	0.0122524	0.0115318	0.00668695	0.16088	0.0155539	0.0872624	0.0195312	0.0274037		0.0275211	0.711589	0.0441267	0.0282783	0.0042574	0.00520897	0.00523711	0.0221951	0.0207018	0.0150296	0.101318	0.00529678	0.07834	0.0491786	0.190062	0.0132926	0.487432	0.0136676	0.00680488	0.00393659	0.00726966	0.0180334	0.0014599	0.0424983	0.20196	0.00597818	0.0083841	0.0655779	0.0316156	0.163219	0.00972763	0.0355253
CCTACGGGAGGCAGCAGTGAGGAATATTGGTCAATGGACGAGAGTCTGAACCAGCCAAGTAGCGTGAAGGATGACTGCCCTATGGGTTGTAAACTTCTTTTATATGGGAATAAAGTGAGCCACGTGTGGCTTTTTGTATGTACCATACGAATAAGGATCGGCTAACTCCGTGCCAGCAGCCGCGGTAATACGGAGGATCCGAGCGTTATCCGGATTTATTGGGTTTAAAGGGAGCGTAGGCGGACTATTAAGTCAGCTGTGAAAGTTTGCGGCTCAACCGTAAAATTGCAGTTGATACTGGTCGTCTTGAGTGCAGTAGAGGTAGGCGGAATTCGTGGTGTAGCGGTGAAATGCTTAGATATCACGAAGAACTCCGATTGCGAAGGCAGCTTACTGGAC…	denovo135726	Bacteria;Bacteroidetes;Bacteroidia;Bacteroidales;Bacteroidaceae;Bacteroides	Non-spore forming anaerobe	Bacteroides cellulosilyticus	100	Human	0.101543	0.11102	0.0245048	0.219104	0.0234043	9.64532	0.089435	0.460855	0.488281	0.0274037	1.09153	2.57519	0.0580889	0.11473	0.185829	0.0021287	0.305593	0.513237	0.00554877	0.0232895	0.0486252	0.310941	0.0137716	0.0322576	0.0208384	2.58847	0.744384		0.287019	5.09686	0.0380537	0.0945056	0.283725	0.0364974	1.38046	0.00766937	0.505156	0.0419205	0.0530868	0.0158078	0.901783		0.0411346
CTACGGGTGGCTGCAGTGGGGAATATTGCACAATGGAGGAAACTCTGATGCAGCAACGCCGCGTGAGCGATGAAGGCCTTCGGGTCGTAAAGCTCTGTCCTCAAGGAAGATAATGACGGTACTTGAGGAGGAAGCCCCGGCTAACTACGTGCCAGCAGCCGCGGTAATACGTAGGGGGCTAGCGTTATCCGGATTTACTGGGCGTAAAGGGTGCGTAGGCGGTCTTTTAAGTCAGGAGTGAAAGGCTACGGCTCAACCGTAGTAAGCTCTTGAAACTGGAGGACTTGAGTGCAGGAGAGGAGAGTGGAATTCCTAGTGTAGCGGTGAAATGCGTAGATATTAGGAGGAACACCAGTAGCGAAGGCGGCTCTCTGGACTGTAACTGACGCTGAGGCACGA…	denovo157822	Bacteria;Firmicutes;Clostridia;Clostridiales;Peptostreptococcaceae;Clostridium XI	Spore forming anaerobe	Intestinibacter bartlettii	99	Human	0.00676956	0.00822368	0.00816827	0.00768787	0.0300913	0.0112242	0.00777696	0.0136348	0.00976562	1.27623	0.295249	0.00393159	0.00484074	0.0176507	0.0080795	0.0574749	0.0173632	0.00261856	0.135945		0.0106091	0.210497	0.00847485	0.00460823	0.0766852	0.00905059	0.0132926	0.955749	0.00113897	0.0170122	0.0446147	0.00872359	0.104594	0.0218984	0.00146546	0.00511291	0.00298909	0.083841	0.0437186	0.0553272	0.0408047	0.00194553	0.00373951
CCTACGGGTGGCAGCAGTGGGGAATATTGCACAATGGGGGAAACCCTGATGCAGCGACGCCGCGTGAGTGAAGAAGTATTTCGGTATGTAAAGCTCTATCAGCAGGGAAGAAAGTGACGGTACCTGAATAAGAAGCCCCGGCTAACTACGTGCCAGCAGCCGCGGTAATACGTAGGGGGCAAGCGTTATCCGGATTTACTGGGTGTAAAGGGAGCGTAGACGGCAAGGCAAGTCTGAAGTGAAAGCCCGGTGCTTAACGCCGGGACTGCTTTGGAAACTGTTTGGCTGGAGTGCCGGAGAGGTAAGCGGAATTCCTAGTGTAGCGGTGAAATGCGTAGATATTAGGAAGAACACCAGTGGCGAAGGCGGATTGCTGGACGACAACTGACGGTGAGGCGC…	denovo238221	Bacteria;Firmicutes;Clostridia;Clostridiales;Lachnospiraceae	Spore forming anaerobe	Kineothrix alysoides	95.52	Human	0.00676956	0.0205592	0.0326731	0.00768787	0.0267478	0.0261898	0.0388848	0.3845	1.0376	0.0391481	0.0357878	0.00786318	0.0484074	0.00441267	0.016159	0.0255444	0.0156269	0.0837938	0.122073		0.0256388	0.0253295	0.0095342	0.00394992	0.000833535	0.642592	0.132926		0.0580872	0.00113415	0.0013122	0.00581573	0.0649202	0.00875938	0.00879275	0.00766937	0.0418473	0.0055894	0.012491	0.0158078	0.0244828		0.00186975
CCTACGGGAGGCAGCAGTGGGGAATCTTCCGCAATGGGCGAAAGCCTGACGGAGCAACGCCGCGTGAGTGATGACGGCCTTCGGGTTGTAAAACTCTGTGATCCGGGACGAAAAGGCAGAGTGCGAAGAACAAACTGCATTGACGGTACCGGAAAAGCAAGCCACGGCTAACTACGTGCCAGCAGCCGCGGTAATACGTAGGTGGCAAGCGTTGTCCGGAATTATTGGGCGTAAAGCGCGCGCAGGCGGCTTCCCAAGTCCCTCTTAAAAGTGCGGGGCTTAACCCCGTGATGGGAAGGAAACTGGGAAGCTGGAGTATCGGAGAGGAAAGTGGAATTCCTAGTGTAGCGGTGAAATGCGTAGAGATTAGGAAGAACACCGGTGGCGAAGGCGACTTTC…	denovo255574	Bacteria;Firmicutes;Negativicutes;Selenomonadales;Veillonellaceae;Dialister	Non-spore forming anaerobe	Dialister invisus	100	Human	0.00338478	0.0370066		0.00768787	0.00334348	0.654744	0.00388848	0.0054539	0.00976562	0.0117444	1.11389		0.00968148	0.013238	0.0080795	0.0106435	4.06126	0.023567	0.0110975	0.00258772	0.0123773	0.00698745	0.0137716	0.00724151	1.34366				0.00227793	0.00226829	0.65085	0.00145393	0.0192356			0.00340861	0.0119564	0.0083841	0.012491	0.134366		0.309339	0.022437
CCTACGGGGGGCAGCAGTGAGGAATATTGGTCAATGGACGAGAGTCTGAACCAGCCAAGTAGCGTGAAGGATGAAGGTTCTATGGATTGTAAACTTCTTTTATACGGGAATAAACGGATCCACGTGTGGATTTTTGCATGTACCGTATGAATAAGGATCGGCTAACTCCGTGCCAGCAGCCGCGGTAATACGGAGGATCCGAGCGTTATCCGGATTTATTGGGTTTAAAGGGAGCGTAGATGGGTTGTTAAGTCAGTTGTGAAAGTTTGCGGCTCAACCGTAAAATTGCAATTGATACTGGCAGTCTTGAGTACAGTTGAGGTAGGCGGAATTCGTGGTGTAGCGGTGAAATGCTTAGATATCACGAAGAACTCCGATTGCGAAGGCAGCTTACTAACC…	denovo277555	Bacteria;Bacteroidetes;Bacteroidia;Bacteroidales;Bacteroidaceae;Bacteroides	Non-spore forming anaerobe	Bacteroides massiliensis	100	Human	0.128622	0.0699013	0.579947	0.0230636	0.0434652	0.0561209	3.96625	3.56685	0.0390625	0.234889	4.14244	5.31551	0.0774518	0.11473	0.0605963	1.09628	0.30212	0.0445154	0.0110975	4.21281	0.00884095	0.0139749	0.00529678	1.01644	0.0158372				0.0455586	0.0487683	0.0446147	0.0407101	3.04284	0.0321177	9.34523	5.27226	2.32252	0.0139735	0.012491	0.0237117	3.60713		0.00747901
CCTACGGGGGGCAGCAGTGAGGAATATTGGTCAATGGACGAGAGTCTGAACCAGCCAAGTAGCGTGAAGGATGACTGCCCTATGGGTTGTAAACTTCTTTTATACGGGAATAAAGTGGAGTATGCATACTCCTTTGTATGTACCGTATGAATAAGGATCGGCTAACTCCGTGCCAGCAGCCGCGGTAATACGGAGGATCCGAGCGTTATCCGGATTTATTGGGTTTAAAGGGAGCGTAGGCGGGTGCTTAAGTCAGTTGTGAAAGTTTGCGGCTCAACCGTAAAATTGCAGTTGATACTGGGCGCCTTGAGTGCAGCATAGGTAGGCGGAATTCGTGGTGTAGCGGTGAAATGCTTAGATATCACGAAGAACTCCGATTGCGAAGGCAGCTTACTGGAC…	denovo136426	Bacteria;Bacteroidetes;Bacteroidia;Bacteroidales;Bacteroidaceae;Bacteroides	Non-spore forming anaerobe	Bacteroides eggerthii	100	Human	0.0609261	0.0699013	0.183786	0.0884105	0.0334348	0.0935349	0.0933235	0.755365	0.244141	0.0665518	3.56088	5.31944	5.32481	0.127968	0.0929143	0.193712	0.00347264	1.32761	0.00832316	0.240658	0.0274069	0.00174686		0.154705	0.000833535	3.96416	0.0265851	0.00955749	0.0148065	2.30685	0.026244	0.0159933	0.0841559	0.0496365	1.03022	3.87559	3.68256	0.782516	0.18112	1.47012	0.0204023		0.280463
CCTACGGGAGGCAGCAGTGAGGAATATTGGTCAATGGGCGGAAGCCTGAACCAGCCAAGTCGCGTGGAGGAAGACGGCCCTACGGGTTGTAAACTCCTTTTACCTGGGAATAACGGGCGCTACGCGTAGCGCTGTGCAAGTACCGGGAGAATAAGCATCGGCTAATTCCGTGCCAGCAGCCGCGGTAATACGGAAGATGCGAGCGTTATCCGGATTTATTGGGTTTAAAGGGTGCGTAGGCGGAAGAATAAGTCAGCGGTGAAATGCTTCAGCTCAACTGGAGAATTGCCGATGAAACTGTTTTTCTAGAGTATAAAAGAGGTATGCGGAATGCGTGGTGTAGCGGTGAAATGCATAGATATCACGCAGAACCCCGATTGCGAAGGCAGCATACTGGGC…	denovo214229	Bacteria;Bacteroidetes;Bacteroidia;Bacteroidales;Porphyromonadaceae;Barnesiella	Non-spore forming anaerobe	Coprobacter fastidiosus	99.53	Human	0.00676956	0.00411184	0.547274	0.10763	0.0367782	0.00374139	0.0116654	0.0136348	0.00976562	0.0195741		0.507175	0.0387259	0.225046	0.0080795		0.0104179	0.0497525	0.0249695	0.269123	0.0123773		0.0169497	0.129031		0.0181012				0.00340244		0.103229	0.0444824	0.0014599		0.666383	0.0418473	0.0195629	0.0562096	0.300348	0.428449		0.0710506
CCTACGGGGGGCAGCAGTAGGGAATTTTCGGCAATGGGGGAAACCCTGACCGAGCAACGCCGCGTGAAGGAAGAAGTAATTCGTTATGTAAACTTCTGTCATAGAGGAAGAACGGTGGATATAGGGAATGATATCCAAGTGACGGTACTCTATAAGAAAGCCACGGCTAACTACGTGCCAGCAGCCGCGGTAATACGTAGGTGGCGAGCGTTATCCGGAATTATTGGGCGTAAAGAGGGAGCAGGCGGCACTAAGGGTCTGTGGTGAAAGATCGAAGCTTAACTTCGGTAAGCCATGGAAACCGTAGAGCTAGAGTGTGTGAGAGGATCGTGGAATTCCATGTGTAGCGGTGAAATGCGTAGATATATGGAGGAACACCAGTGGCGAAGGCGACGATCT…	denovo242843	Bacteria;Firmicutes;Erysipelotrichia;Erysipelotrichales;Erysipelotrichaceae;Clostridium XVIII	Non-spore forming anaerobe	[Clostridium] spiroforme	92.96	Human	0.00676956	0.00822368	0.175618	0.0115318	0.331004		1.56317	0.106351	0.681152	0.00782963	0.00894694	0.0117948	0.0484074		0.145431	0.357622	0.406299	0.0916494	0.149817	0.00258772	0.00618867	0.104812	0.425861	0.0447657	0.000833535			0.019115	0.0307521	0.184866	0.188957	0.0232629	0.19957	0.00583959	0.0498256	0.00511291	0.866836	0.162093	0.0780689	0.00790389	0.00816093	0.0525292	0.0336556
CCTACGGGAGGCAGCAGTGAGGAATATTGGTCAATGGACGGAAGTCTGAACCAGCCATGCCGCGTGCAGGAAGACGGCTCTATGAGTTGTAAACTGCTTTTGTACGAGGGTAAACGCAGATACGTGTATCTGCCTGAAAGTATCGTACGAATAAGGATCGGCTAACTCCGTGCCAGCAGCCGCGGTAATACGGAGGATCCAAGCGTTATCCGGATTTATTGGGTTTAAAGGGTGCGTAGGCGGTTTAGTAAGTCAGCGGTGAAATTTTGGTGCTTAACACCAAACGTGCCGTTGATACTGCTGGGCTAGAGAGTAGTTGCGGTAGGCGGAATGTATGGTGTAGCGGTGAAATGCTTAGAGATCATACAGAACACCGATTGCGAAGGCAGCTTACCAAAC…	denovo557	Bacteria;Bacteroidetes;Bacteroidia;Bacteroidales;Rikenellaceae;Alistipes	Non-spore forming anaerobe	Alistipes obesi	100	Human	0.104928	0.0123355	0.151113	0.0384394	0.0167174	0.0112242	0.0194424	0.488124	0.100098	0.622455	0.586025	0.086495	0.0242037		0.0444373	0.300147	0.484434	0.0497525	0.0749084	0.0310527	0.143223	0.0279498	0.0116529	0.14088	0.0025006	0.0814553	0.292437		0.124147	0.928866	0.00656099	0.0363483	0.122627	0.0116792	0.729799		0.292931	0.366106	0.434063	0.316156	0.322357		0.22998
CCTACGGGGGGCAGCAGTGAGGAATATTGGTCAATGGACGAGAGTCTGAACCAGCCAAGTAGCGTGAAGGATGAAGGTTCTATGGATTGTAAACTTCTTTTATACGGGAATAAACGAATCCACGTGTGGATTTTTGCATGTACCGTATGAATAAGGATCGGCTAACTCCGTGCCAGCAGCCGCGGTAATACGGAGGATCCGAGCGTTATCCGGATTTATTGGGTTTAAAGGGAGCGTAGATGGATGTTTAAGTCAGTTGTGAAAGTTTGCGGCTCAACCGTAAAATTGCAGTTGATACTGGATATCTTGAGTGCAGTTGAGGCAGGCGGAATTCGTGGTGTAGCGGTGAAATGCTTAGATATCACGAAGAACTCCGATTGCGAAGGCAGCCTGCTAAGC…	denovo64870	Bacteria;Bacteroidetes;Bacteroidia;Bacteroidales;Bacteroidaceae;Bacteroides	Non-spore forming anaerobe	Bacteroides massiliensis	96.45	Human	0.00676956		0.0449255				0.22942	0.490851	0.00732422	0.0117444	0.0447347	0.0393159	0.00968148	0.00441267		0.0106435	0.00347264	0.00261856		0.0129386	0.00176819	0.00174686	0.00317807	0.234362	0.000833535				0.00113897	0.00113415		0.00145393	0.0685269		0.253524	0.507882	0.0358691				0.257069
CCTACGGGGGGCAGCAGTGAGGAATATTGGTCAATGGGCGGAAGCCTGAACCAGCCATGCCGCGTGCAGGAAGACGGCTCTATGAGTTGTAAACTGCTTTTGTACTAGGGTAATTTGCGGTACGTGTACCGTATTGAAAGTATAGTACGAATAAGGATCGGCTAACTCCGTGCCAGCAGCCGCGGTAATACGGAGGATCCAAGCGTTATCCGGATTTATTGGGTTTAAAGGGTGCGTAGGCGGCAGATTAAGTTAGAGGTGAAATTCCGAGGCTCAACCTTGGCACTGCCTCTGATACTGGTTTGCTAGCGAGTAGATGCTGTAGGCGGAATGTGTGGTGTAGCGGTGAAATGCATAGAGATCACACAGAACACCGATTGCGAAGGCAGCTTACAAATC…	denovo187674	Bacteria;Bacteroidetes;Bacteroidia;Bacteroidales;Rikenellaceae;Alistipes	Non-spore forming anaerobe	Alistipes inops	100	Human	0.0203087	0.00411184	0.294058	0.0538151	0.00668695	0.00748279	0.0194424	0.00272695	0.19043	0.191826	1.12284	0.00393159	0.00484074		0.00403975	0.0170296	0.00347264	0.552515	0.00554877	0.0232895	0.0574662	0.660314	0.00847485	0.0717568	0.00750181	1.34854			0.00911172	0.00907318	0.00656099	0.0130854	1.55328	0.00729948	0.00439638		0.0717382	0.100609	0.00624551			1.45525	0.102836
CCTACGGGGGGCTGCAGTGAGGAATATTGGTCAATGGACGAGAGTCTGAACCAGCCAAGTAGCGTGAAGGATGACTGCCCTATGGGTTGTAAACTTCTTTTATACGGGAATAAAGTGGAGTATGCATACTCCTTTGTATGTACCGTATGAATAAGGATCGGCTAACTCCGTGCCAGCAGCCGCGGTAATACGGAGGATCCGAGCGTTATCCGGATTTATTGGGTTTAAAGGGAGCGTAGATGGATGTTTAAGTCAGTTGTGAAAGTTTGCGGCTCAACCGTAAAATTGCAGTTGATACTGGATATCTTGAGTGCAGTTGAGGCAGGCGGAATTCGTGGTGTAGCGGTGAAATGCTTAGATATCACGAAGAACTCCGATTGCGAAGGCAGCCTGCTAAGC…	denovo247538	Bacteria;Bacteroidetes;Bacteroidia;Bacteroidales;Bacteroidaceae;Bacteroides	Non-spore forming anaerobe	Bacteroides vulgatus	97.16	Human	0.00338478	0.00411184	0.00408413	0.00768787				0.114532	0.0146484		0.0357878	0.0786318	0.425985					0.00785567			0.0106091	0.000873431		0.0302827		0.506833			0.00227793	0.0782561		0.0043618	0.00120223	0.0014599	0.0278437	0.373242	0.0687491	0.0223576	0.012491	0.0237117			0.0186975
CCTACGGGAGGCAGCAGTGAGGAATATTGGTCAATGGACGAGAGTCTGAACCAGCCAAGTAGCGTGAAGGATGACTGCCCTATGGGTTGTAAACTTCTTTTATACGGGAATAAAGTTAGCCACGTGTGGTTTTTTGCATGTACCGTATGAATAAGGATCGGCTAACTCCGTGCCAGCAGCCGCGGTAATACGGAGGATCCGAGCGTTATCCGGATTTATTGGGTTTAAAGGGAGCGTAGGCGGGGTATTAAGTCAGTTGTGAAAGTTTGCGGCTCAACCGTAAAATTGCAGTTGATACTGGTATCCTTGAGTGCAGCAGAGGTGGGCGGAATTCGTGGTGTAGCGGTGAAATGCTTAGATATCACGAAGAACTCCGATTGCGAAGGCAGCTCACTGGAG…	denovo108424	Bacteria;Bacteroidetes;Bacteroidia;Bacteroidales;Bacteroidaceae;Bacteroides	Non-spore forming anaerobe	Bacteroides clarus	100	Human	0.0203087	0.0328947	0.294058	0.0422833	0.0133739	2.4581	0.124431	0.0218156	0.444336	0.00391481	0.00447347	0.0235895	0.00484074	0.0176507	0.016159			0.117835	0.00277439		0.0291751	0.0620136	0.0360181	2.68199	0.0658492		2.77815	0.019115	0.154899	0.0430976		0.00290786		0.0014599		0.126118						0.875486
CCTACGGGAGGCAGCAGTGGGGAATATTGGGCAATGGGCGCAAGCCTGACCCAGCAACGCCGCGTGAAGGAAGAAGGCTTTCGGGTTGTAAACTTCTTTTATGAGGGACGAAGGAAGTGACGGTACCTCATGAATAAGCTCCGGCTAACTACGTGCCAGCAGCCGCGGTAATACGTAGGGAGCGAGCGTTATCCGGATTTACTGGGTGTAAAGGGCGTGTAGGCGGGGAAGCAAGTCAGATGTGAAAACCAGTGGCTCAACCACTGGCCTGCATTTGAAACTGTTTTTCTTGAGTGATGGAGAGGCAGGCGGAATTCCGTGTGTAGCGGTGAAATGCGTAGATATACGGAGGAACACCAGTGGCGAAGGCGGCCTGCTGGACATTAACTGACGCTGAGG…	denovo151598	Bacteria;Firmicutes;Clostridia;Clostridiales;Ruminococcaceae	Spore forming anaerobe	Flintibacter butyricus	93.83	Human	0.145546	0.00411184	0.0490096	0.0115318	0.0334348	0.0112242		0.0136348	0.483398	1.87911	0.00447347	0.357775	0.0968148	0.013238	0.0121193	0.0021287	0.281284		0.0832316	0.00258772	0.00707276	0.133635	0.118648	0.0375242	0.0025006	0.0724047		0.315397	0.00227793	0.314159	0.0026244		0.00240445	0.0175188	0.0263783	0.0656157	0.0687491
CCTACGGGGGGCTGCAGTGAGGAATATTGGTCAATGGGCGAGAGCCTGAACCAGCCAAGTCGCGTGAGGGAAGACGGCCCTACGGGTTGTAAACCTCTTTTGTCGGAGAGTAAAGTACGCTACGTGTAGTGTATTGCAAGTATCCGAAGAAAAAGCATCGGCTAACTCCGTGCCAGCAGCCGCGGTAATACGGAGGATGCAAGCGTTATCCGGATTTATTGGGTTTAAAGGGTGCGTAGGCGGCACGCCAAGTCAGCGGTGAAATTTCCGGGCTCAACCCGGAGTGTGCCGTTGAAACTGGCGAGCTAGAGTACACAAGAGGCAGGCGGAATGCGTGGTGTAGCGGTGAAATGCATAGATATCACGCAGAACCCCGATTGCGAAGGCAGCCTGCTAGGG…	denovo164311	Bacteria;Bacteroidetes;Bacteroidia;Bacteroidales;Porphyromonadaceae;Barnesiella	Non-spore forming anaerobe	Barnesiella intestinihominis	98.58	Human	0.876659	0.0205592	0.00816827	0.00384394	0.0100304	0.0299312	0.0116654	0.242699	0.00976562	0.0469778	0.00894694	0.0117948	0.387259	0.026476	0.032318	0.0042574	0.00173632	0.19901	0.0305183		0.00176819	0.304827		0.00592487	0.00583474	0.0724047	0.0265851					0.0101775				0.00255646	0.00597818	0.368901	0.66827	0.0395194	0.269311		0.129013
CCTACGGGTGGCAGCAGTGGGGAATATTGCACAATGGGGGAAACCCTGATGCAGCGACGCCGCGTGAAGGAAGAAGTATCTCGGTATGTAAACTTCTATCAGCAGGGAAGATAGTGACGGTACCTGACTAAGAAGCCCCGGCTAACTACGTGCCAGCAGCCGCGGTAATACGTAGGGGGCAAGCGTTATCCGGATTTACTGGGTGTAAAGGGAGCGTAGACGGCAAGGCAAGTCTGAAGTGAAAGCCCGGTGCTTAACGCCGGGACTGCTTTGGAAACTGTTTGGCTGGAGTGCCGGAGAGGTAAGCGGAATTCCTAGTGTAGCGGTGAAATGCGTAGATATTAGGAAGAACACCAGTGGCGAAGGCGGCTTACTGGACGGTAACTGACGTTGAGGCTC…	denovo248805	Bacteria;Firmicutes;Clostridia;Clostridiales;Lachnospiraceae;Blautia	Spore forming anaerobe	Blautia hominis	96.28	Human	0.0101543	0.0123355	0.0326731	0.00768787	0.0167174	0.0261898	0.00388848	0.278149	0.57373	0.0704666	0.0268408	0.0235895	0.0435667	0.00882535	0.0201988	0.00851481	0.00347264	0.0549897	0.0610365	0.00258772	0.0114932	0.08909	0.014831	0.00394992	0.0100024	1.05892	0.146218	0.00955749	0.0512534	0.0102073	0.0026244	0.00726966	0.0396735		0.0073273	0.017043	0.0298909	0.0055894	0.012491	0.0395194	0.00816093
TCTACGGGGGGCTGCAGTGGGGAATATTGCACAATGGGGGAAACCCTGATGCAGCAACGCCGCGTGAGTGAAGAAGTATTTCGGTATGTAAAGCTCTATCAGCAGGGAAGAAAATGACGGTACCTGACTAAGAAGCCCCGGCTAACTACGTGCCAGCAGCCGCGGTAATACGTAGGGGGCAAGCGTTATCCGGATTTACTGGGTTTAAAGGGAGCGTAGACGGCAAGGCAAGTCTGAAGTGAAAGCCCGGTGCTTAACGCCGGGACTGCTTTGGAAACTGTTTGGCTGGAGTGCCGGAGAGGTAAGCGGAATTCCTAGTGTAGCGGTGAAATGCGTAGATATTAGGAAGAACACCAGTGGCGAAGGCGGCTTACTGGACGGTGACTGACGTTGAGGCTC…	denovo302893	Bacteria;Firmicutes;Clostridia;Clostridiales;Lachnospiraceae	Spore forming anaerobe	Kineothrix alysoides	96.77	Human	0.0203087	0.0123355	0.0367572	0.0192197	0.0568391	0.0374139	0.0699926	0.559025	1.30615	0.0743815	0.0223674	0.019658	0.0822926	0.00441267	0.048477	0.0276731	0.00694529	0.130928	0.0832316		0.0123773	0.0550262	0.0127123	0.00789983	0.0025006	0.633541	0.305729	0.019115	0.0899782	0.00340244	0.0026244	0.0203551	0.0937737	0.00583959	0.00879275	0.0153387	0.0627709	0.0027947	0.0156138	0.0395194	0.0408047		0.00186975
CCTACGGGAGGCAGCAGTGGGGAATTTTGGACAATGGGGGCAACCCTGATCCAGCCATGCCGCGTGCAGGATGAAGGTCTTCGGATTGTAAACTGCTTTTGTCAGGGACGAAAAGGGATGCGATAACACCGCATTCCGCTGACGGTACCTGAAGAATAAGCACCGGCTAACTACGTGCCAGCAGCCGCGGTAATACGTAGGGTGCAAGCGTTAATCGGAATTACTGGGCGTAAAGCGTGCGCAGGCGGTTCTGTAAGATAGATGTGAAATCCCCGGGCTCAACCTGGGAATTGCATATATGACTGCAGGACTTGAGTTTGTCAGAGGAGGGTGGAATTCCACGTGTAGCAGTGAAATGCGTAGATATGTGGAAGAACACCGATGGCGAAGGCAGCCCTC…	denovo74690	Bacteria;Proteobacteria;Betaproteobacteria;Burkholderiales;Sutterellaceae;Sutterella	Non-spore forming anaerobe	Sutterella wadsworthensis	100	Human	0.947739		0.0245048	0.0538151	0.260791		0.202201	0.00818085	0.00244141	0.00782963		0.00393159		0.00441267	0.0121193	0.0021287			0.18311		0.00795686	0.0113546	1.05406	0.276494	0.0025006			0.105132	1.36448	0.816586	0.267688	0.0101775	0.0817514	0.321177	0.0102582	0.0374947	0.0179345	0.114583	0.221716	0.126462	1.21598	0.464981	1.0695
CCTACGGGGGGCTGCAGTGAGGAATATTGGTCAATGGGCGGAAGCCTGAACCAGCCAAGTAGCGTGAAGGATGACTGCCCTATGGGTTGTAAACTTCTTTTATAGGGGAATAAAATGAGCCACGTGTGGCTTTTTGTATGTACCCTATGAATAAGGATCGGCTAACTCCGTGCCAGCAGCCGCGGTAATACGGAGGATCCGAGCGTTATCCGGATTTATTGGGTTTAAAGGGAGCGTAGGTGGACATGTAAGTCAGTTGTGAAAGTTTGCGGCTCAACCGTAAAATTGCAGTTGATACTGTGTGTCTTGAGTACAGTAGAGGTGGGCGGAATTCGTGGTGTAGCGGTGAAATGCTTAGATATCACGAAGAACTCCGATTGCGAAGGCAGCTCACTGGAC…	denovo89801	Bacteria;Bacteroidetes;Bacteroidia;Bacteroidales;Bacteroidaceae;Bacteroides	Non-spore forming anaerobe	Bacteroides nordii	99.76	Human	0.0880043	0.501645	0.00816827	0.0461272	0.0534956	0.00374139	0.00777696	0.00818085	0.0219727			0.0353843	0.00968148	0.0397141	0.0080795	0.0191583	0.0729255	0.00261856	0.0166463	0.0258772	0.00265229	0.000873431	0.00105936	0.0032916					0.00113897	0.00680488				0.00583959						0.00790389
CCTACGGGAGGCAGCAGTGGGGAATCTTCCGCAATGGACGAAAGTCTGACGGAGCAACGCCGCGTGAGTGATGAAGGATTTCGGTCTGTAAAGCTCTGTTGTTTATGACGAACGTGCAGTGTGTGAACAATGCATTGCAATGACGGTAGTAAACGAGGAAGCCACGGCTAACTACGTGCCAGCAGCCGCGGTAATACGTAGGTGGCGAGCGTTGTCCGGAATTATTGGGCGTAAAGAGCATGTAGGCGGCTTAATAAGTCGAGCGTGAAAATGCGGGGCTCAACCCCGTATGGCGCTGGAAACTGTTAGGCTTGAGTGCAGGAGAGGAAAGGGGAATTCCCAGTGTAGCGGTGAAATGCGTAGATATTGGGAGGAACACCAGTGGCGAAGGCGCCTTTC…	denovo11560	Bacteria;Firmicutes;Negativicutes;Selenomonadales;Acidaminococcaceae;Phascolarctobacterium	Non-spore forming anaerobe	Phascolarctobacterium faecium	100	Human	3.06661	0.0328947	1.97264	0.0345954	0.839212	0.0261898	0.0661041	1.11805	0.0390625	0.0861259	0.0134204	0.019658	1.6991	1.87097	0.0201988	0.0340592	0.114597	0.0366598			0.0442048	0.495235	0.795576	3.95452	0.0308408	1.86442	2.73827	2.08353	0.100229	1.13074	0.0118098	0.0174472	0.866805	0.00875938	2.12052	5.82616	1.45868	0.027947	0.024982	3.06671	1.90558		0.00373951
CCTACGGGTGGCAGCAGTGAGGAATATTGGTCAATGGACGAGAGTCTGAACCAGCCAAGTAGCGTGAAGGATGACTGCCTTATGGGTTGTAAACTTCTTTTATTTGGGAATAAAGTGGTCCACGTGTGGATTTTTGTATGTACCATATGAATAAGGATCGGCTAACTCCGTGCCAGCAGCCGCGGTAATACGGAGGATCCGAGCGTTATCCGGATTTATTGGGTTTAAAGGGAGCGTAGGTGGACAGTTAAGTCAGTTGTGAAAGTTTGCGGCTCAACCGTAAAATTGCAGTTGATACTGGCTGTCTTGAGTACAGTAGAGGTGGGCGGAATTCGTGGTGTAGCAGTGAAATGCTTAGATATCACGAAGAACTCCGATTGCGAAGGCAGCTCACTAGAC…	denovo134207	Bacteria;Bacteroidetes;Bacteroidia;Bacteroidales;Bacteroidaceae;Bacteroides	Non-spore forming anaerobe	Bacteroides faecis	98.58	Human	0.00676956	0.0205592		0.00768787	0.00334348	0.0112242	0.0194424	0.0190887	0.078125	0.0313185	0.00894694	0.648712	0.00484074	0.326538	0.0121193			0.0104742				0.000873431		0.00131664	0.000833535			0.888846	0.0125286	0.00113415	0.0026244		0.00120223	0.0014599	0.00146546	0.00426076		0.0391258	0.0468413	0.0553272	0.199943		0.0579623
CCTACGGGGGGCAGCAGTGGGGAATATTGCACAATGGGGGAAACCCTGATGCAGCAACGCCGCGTGAAGGAAGAAGGTTTTCGGATCGTAAACTTCTATCAACAGGGACGAAGAAAGTGACGGTACCTGAATAAGAAGCCCCGGCTAACTACGTGCCAGCAGCCGCGGTAATACGTAGGGGGCAAGCGTTATCCGGAATTACTGGGTGTAAAGGGAGCGTAGGCGGCACGCCAAGCCAGATGTGAAAGCCCGAGGCTTAACCTCGCGGATTGCATTTGGAACTGGCGAGCTAGAGTACAGGAGAGGAAAGCGGAATTCCTAGTGTAGCGGTGAAATGCGTAGATATTAGGAAGAACACCAGTGGCGAAGGCGGCTTTCTGGACTGAAACTGACGCTGAG…	denovo330098	Bacteria;Firmicutes;Clostridia;Clostridiales;Lachnospiraceae;Clostridium XlVb	Spore forming anaerobe	Anaerotignum faecicola	99.01	Human	0.0101543	0.00411184	0.0530937	0.0345954	0.00334348	1.20473	0.089435	0.231791	0.0585938	0.0195741	0.0223674	0.00786318	0.396941	0.00441267	0.32722		0.0225722	0.0418969	0.00554877		0.00884095	0.0227092	0.00317807	0.124422	0.000833535	0.470631	0.172803	0.0764599	0.0671989	0.00113415		0.0828741	0.00240445	0.0116792	0.0293092	0.437154	0.520102	0.0027947	0.00624551	0.071135		0.136187	0.125273
CCTACGGGCGGCAGCAGTAGGGAATATTGCACAATGGGGGAAACCCTGATGCAGCGACGCCGCGTGAAGGAAGAAGTATCTCGGTATGTAAACTTCTATCAGCAGGGAAGACAATGACGGTACCTGACTAAGAAGCCCCGGCTAACTACGTGCCAGCAGCCGCGGTAATACGTAGGGGGCAAGCGTTATCCGGATTTACTGGGTGTAAAGGGAGCGTAGACGGACATGCAAGTCTGAAGTGAAAGGCAGGGGCTCAACCCCTGGACTGCTTTGGAAACTGTGTATCTGGAGTGCCGGAGAGGTAAGCGGAATTCCTAGTGTAGCGGTGAAATGCGTAGATATTAGGAGGAACACCAGTGGCGAAGGCGGCTTACTGGACGGTAACTGACGTTGAGGCTC…	denovo43485	Bacteria;Firmicutes;Clostridia;Clostridiales;Lachnospiraceae;Blautia	Spore forming anaerobe	Blautia glucerasea	97.51	Human	0.00676956				0.00334348	0.00374139	0.00388848	0.00272695	0.0195312	0.0156593	0.0134204	0.00393159	0.0145222		0.016159	0.0021287	0.00347264	0.00261856			0.00265229		0.0105936	0.000658319					0.00455586	0.0147439		0.00290786	0.00360668	0.00729948	0.00146546	2.69876	0.00896727	0.0027947			0.0244828	0.00389105	0.00560926
CCTACGGGAGGCTGCAGTGAGGAATATTGGTCAATGGACGGAAGTCTGAACCAGCCATGCCGCGTGCAGGATGAATGTGCTATGCATTGTAAACTGCTTTTGTACGAGGGTAAACACAGATACGCGTATCTGCTTGAAAGTATCGTACGAATAAGGATCGGCTAACTCCGTGCCAGCAGCCGCGGTAATACGGAGGATCCGAGCGTTATCCGGATTTATTGGGTTTAAAGGGTGCGTAGGCTGTTTTTTAAGTTAGAGGTGAAAGCTCGACGCTCAACGTCGAAATTGCCTCTGATACTGAGAGACTAGAGTGTAGTTGCGGAAGGCGGAATGTGTGGTGTAGCGGTGAAATGCTTAGATATCACACAGAACACCGATTGCGAAGGCAGCTTTCCAAGC…	denovo236212	Bacteria;Bacteroidetes;Bacteroidia;Bacteroidales;Rikenellaceae;Alistipes	Non-spore forming anaerobe	Alistipes ihumii	99.76	Human	0.257243	0.00411184	0.061262		0.0100304	0.523795	0.00388848	0.00818085	0.0439453	0.281867	0.00447347	0.153332	0.019363	0.00441267	0.0080795		0.190995	0.0130928	0.0110975	0.0129386	0.00176819	0.000873431	0.0572052	0.0671486	0.00333414		0.225974		0.0740327	0.21322	0.0026244	0.021809	0.00120223	0.00583959	0.385416		0.00298909		0.024982	0.339867	0.0979312	0.272374	0.0243068
CCTACGGGTGGCAGCAGTAGGGAATTTTCGTCAATGGGGGAAACCCTGAACGAGCAATGCCGCGTGAGTGAAGAAGGTCTTCGGATCGTAAAGCTCTGTTGTAAGTGAAGAACGGCTCATAGAGGAAATGCTATGGGAGTGACGGTAGCTTACCAGAAAGCCACGGCTAACTACGTGCCAGCAGCCGCGGTAATACGTAGGTGGCAAGCGTTATCCGGAATCATTGGGCGTAAAGGGTGCGTAGGTGGCGTACTAAGTCTGTAGTAAAAGGCAATGGCTCAACCATTGTAAGCTATGGAAACTGGTATGCTGGAGTGCAGAAGAGGGCGATGGAATTCCATGTGTAGCGGTAAAATGCGTAGATATATGGAGGAACACCAGTGGCGAAGGCGGTCGCCT…	denovo322065	Bacteria;Firmicutes;Erysipelotrichia;Erysipelotrichales;Erysipelotrichaceae;Erysipelotrichaceae_incertae_sedis	Non-spore forming anaerobe	[Clostridium] innocuum	99.77	Human	0.00338478	0.0575658	0.00408413	0.00384394	0.00668695	0.0336726		0.00272695	0.00488281	0.0274037	0.00894694	0.837429	0.00484074	0.00882535	0.0121193	0.0063861	0.00868161	0.0130928	0.0166463	0.0103509	0.00618867	0.0104812	0.0105936	0.00658319	0.0500121	0.00905059		0.03823		0.00340244	0.00918539	0.00290786	0.00120223			0.0102258		0.0027947	0.0437186	0.00790389	0.00408047	0.00194553
CCTACGGGAGGCAGCAGTGGGGAATATTGCACAATGGGGGAAACCCTGATGCAGCAACGCCGCGTGAAGGAAGAAGTATTTCGGTATGTAAACTTCTATCGACAGGGAAGAAACAAATGACGGTACCTGAATAAGAAGCACCGGCTAAATACGTGCCAGCAGCCGCGGTAATACGTATGGTGCAAGCGTTATCCGGATTTACTGGGTGTAAAGGGTGAGTAGGCGGTCATGCAAGTCATATGTGAAATGTCAGGGCTTAACCTTGGCGCTGCATAAGAAACTGTATGACTAGAGTGCAGGAGAGGTAAGCGGAATTCCTAGTGTAGCGGTGAAATGCGTAGATATTAGGAAGAACACCGGTGGCGAAGGCGGCTTACTGGACTGTTACTGACGCTGAGT…	denovo177857	Bacteria;Firmicutes;Clostridia;Clostridiales;Lachnospiraceae;Clostridium XlVb	Spore forming anaerobe	[Clostridium] colinum	96.06	Human	0.030463			0.00384394	0.00334348	0.101018		0.0790816		0.0274037	0.00447347			0.0794281		0.67267	0.0364628	0.439917	0.00277439		0.0221024	0.0331904	0.0127123	0.0105331	1.84711	0.00905059	0.0265851		0.00455586	1.45624	0.00918539	0.0116315	0.00240445	0.00437969	0.0102582	0.000852152
CCTACGGGGGGCAGCAGTGGGGAATATTGCGCAATGGGGGCAACCCTGACGCAGCCATGCCGCGTGAATGAAGAAGGCCTTCGGGTTGTAAAGTTCTTTCGGTAGCGAGGAAGGCATTTAGTTTAATAGACTAGGTGATTGACGTTAACTACAGAAGAAGCACCGGCTAACTCCGTGCCAGCAGCCGCGGTAATACGGAGGGTGCGAGCGTTAATCGGAATAACTGGGCGTAAAGGGCACGCAGGCGGTGACTTAAGTGAGGTGTGAAAGCCCCGGGCTTAACCTGGGAATTGCATTTCATACTGGGTCGCTAGAGTACTTTAGGGAGGGGTAGAATTCCACGTGTAGCGGTGAAATGCGTAGAGATGTGGAGGAATACCGAAGGCGAAGGCAGCCCCT…	denovo186551	Bacteria;Proteobacteria;Gammaproteobacteria;Pasteurellales;Pasteurellaceae;Haemophilus	Facultative anaeorobe	Haemophilus parainfluenzae	100	Human		0.00822368		0.0192197	0.0200609			0.0136348	0.00732422	0.0195741			0.0338852	0.00441267	0.0080795	0.0063861	0.192732	0.00261856	0.510487	0.0543422	0.00265229	0.102191	0.029662	0.00197496				0.00955749	0.0501145	0.0170122	0.135156	1.66621	2.53189	0.328477	0.0102582	0.0553899	0.0209236	0.0894304	0.0187365	0.0948467	0.0163219	0.552529	0.0112185
CCTACGGGTGGCAGCAGTGGGGAATATTGGGCAATGGGGGGAACCCTGACCCAGCAACGCCGCGTGGAGGAAGAAGGTTTTCGGATCGTAAACTCCTGTCCTTGGAGACGAGTAGAAGACGGTATCCAAGGAGGAAGCCCCGGCTAACTACGTGCCAGCAGCCGCGGTAATACGTAGGGGGCAAGCGTTGTCCGGAATAATTGGGCGTAAAGGGCGCGTAGGCGGCTCGGTAAGTCTGGAGTGAAAGTCCTGCTTTTAAGGTGGGAATTGCTTTGGATACTGTCGGGCTTGAGTGCAGGAGAGGTTAGTGGAATTCCCAGTGTAGCGGTGAAATGCGTAGAGATTGGGAGGAACACCAGTGGCGAAGGCGACTAACTGGACTGTAACTGACGCTGAGGC…	denovo207421	Bacteria;Firmicutes;Clostridia;Clostridiales	Spore forming anaerobe	Gracilibacter thermotolerans	88.48	Human	0.0236935	0.0164474	0.0449255	0.23448	0.0468087	2.39823	0.0194424	1.16713	4.77783	0.043063	1.64176	0.0275211	0.0290444	0.0220634	0.698877	0.600294	2.04712	0.0183299	1.89491	0.00517545	0.269649	0.481261	0.0286026	0.0210662	0.0175042				0.00455586	0.0102073	0.00524879	0.0043618	0.00480891	0.109492	1.1753	0.00340861	1.4258	2.81985	0.902476	0.14227	0.0367242		0.583363
CCTCGGGGGCAGCAGTGAGGAATATTGGTCAATGGACGAGAGTCTGAACCAGCCAAGTAGCGTGAAGGATGACTGCCCTATGGGTTGTAAACTTCTTTTATATGGGAATAAAGTGATCCACGTGTGGATTTTTGTATGTACCATATGAATAAGGACCGGCTAACTCCGTGCCAGCAGCCGCGGTAATACGGAGGATCCGAGCGTTATCCGGATTTATTGGGTTTAAAGGGAGCGTAGGTGGACAGTTAAGTCAGTTGTGAAAGTTTGCGGCTCAACCGTAAAATTGCAGTTGATACTGGCTGTCTTGAGTACAGTAGAGGTGGGCGGAATTCGTGGTGTAGCGGTGAAATGCTTAGATATCACGAAGAACTCCGATTGCGAAGGCAGCTCACTGGACTG…	denovo247744	Bacteria;Bacteroidetes;Bacteroidia;Bacteroidales;Bacteroidaceae;Bacteroides	Non-spore forming anaerobe	Bacteroides faecis	99.76	Human	0.00338478	0.0328947		0.00768787		0.018707	0.0544387	0.0654468	0.170898	0.0508926		0.397091	0.00484074	0.238284	0.0121193			0.0104742				0.00436716		0.000658319	0.0025006	0.0271518	0.0132926	1.12778	0.0170845	0.00226829			0.00240445			0.000852152	0.00298909	0.0111788	0.0687006	0.0158078	0.163219		0.0430043
CCTACGGGTGGCTGCAGTGAGGAATATTGGTCAATGGGCGAGAGCCTGAACCAGCCAAGTAGCGTGAAGGATGACCGCCCTATGGGTTGTAAACTTCTTTTATATGGGAATAAAGTCTGCCACGTGTGGCATTTTGTATGTACCATATGAATAAGGATCGGCTAACTCCGTGCCAGCAGCCGCGGTAATACGGAGGATCCGAGCGTTATCCGGATTTATTGGGTTTAAAGGGAGCGTAGGTGGACATGTAAGTCAGTTGTGAAAGTTTGCGGCTCAACCGTAAAATTGCAGTTGATACTGCGTGTCTTGAGTACAGTAGAGGTGGGCGGAATTCGTGGTGTAGCGGTGAAATGCTTAGATATCACGAAGAACTCCGATTGCGAAGGCAGCTCACTGGAC…	denovo174718	Bacteria;Bacteroidetes;Bacteroidia;Bacteroidales;Bacteroidaceae;Bacteroides	Non-spore forming anaerobe	Bacteroides salyersiae	99.53	Human	0.0236935	0.797697	0.0326731	0.00384394	0.00334348	0.00748279	0.00388848		0.249023			0.00393159		0.0529521	0.00403975	1.55182	0.0243085	0.00523711	0.00832316	0.00776317	0.00442048	0.00611402	0.00317807	0.673461	0.0100024	0.00905059	0.757676		0.00113897	0.00567073	0.0013122	0.0261708	0.396735		0.00146546		0.301898		0.296662		0.00408047	0.692607	0.0617018
CCTTCGGGTGGCTGCAGTGAGGAATATTGGTCAATGGGCGCAGGCCTGAACCAGCCAAGTAGCGTGAAGGACGACTGCCCTATGGGTTGTAAACTTCTTTTATATGGGAATAAAGTTTTCCACGTGTGGAATTTTGTATGTACCATATGAATAAGGATCGGCTAACTCCGTGCCAGCAGCCGCGGTAATACGGAGGATCCGAGCGTTATCCGGATTTATTGGGTTTAAAGGGAGCGTAGGTGGATTGTTAAGTCAGTTGTGAAAGTTTGCGGCTCAACCGTAAAATTGCAGTTGAAACTGGCAGTCTTGAGTACAGTAGAGGTGGGCGGAATTCGTGGTGTAGCGGTGAAATGCTTAGATATCACGAAGAACTCCGATGGCGAAGGCAGCTCACTAGAC…	denovo324326	Bacteria;Bacteroidetes;Bacteroidia;Bacteroidales;Bacteroidaceae;Bacteroides	Non-spore forming anaerobe	Bacteroides kribbi	98.11	Human	0.0812348	0.0123355	0.00408413	0.00384394	0.0100304	0.0561209		0.00818085	0.00488281	0.00782963	0.00447347	0.00393159	0.85197	0.00441267	0.0121193	0.0042574	0.00173632		0.0249695	0.476141	0.00265229	0.044545		0.00460823	0.00750181	0.0181012		0.143362	0.00227793	0.00340244			0.00240445			0.0144866	0.0179345	0.0167682	0.00936827				0.00560926
CCTACGGGGGGCTGCAGTGGGGAATATTGCACAATGGGGGAAACCCTGATGCAGCGACGCCGCGTGAGCGAAGAAGTATTTCGGTATGTAAAGCTCTCTCAGCAGGGAAGAAAGTGACGGTACCTGAATAAGAAGCCCCGGCTAACTACGTGCCAGCAGCCGCGGTAATACGTAGGGGGCAAGCGTTATCCGGATTTACTGGGTGTAAAGGGAGCGTAGACGGCAAGGCAAGTCTGAAGTGAAAGCCCGGTGCTTAACGCCGGGACTTCTTTGGAAACTGTTTAGCTGGAGTGCCGGAGAGGTAAGCGGAATTCCTAGTGTAGCGGTGAAATGCGTAGATATTAGGAAGAACACCAGTGGCGAAGGCGGCTTACTGTACGGTAACTGACGTTGAGGCTC…	denovo190463	Bacteria;Firmicutes;Clostridia;Clostridiales;Lachnospiraceae	Spore forming anaerobe	Kineothrix alysoides	95.77	Human	0.0101543			0.00384394	0.0100304	0.0411553	0.0233309	0.19634	0.3125	0.101785	0.0268408	0.00393159	0.0484074	0.00441267	0.0080795	0.0276731	0.0104179	0.115216	0.160914		0.00442048	0.00436716	0.00741549	0.00526655	0.000833535	0.92316	0.425362	0.00955749	0.0170845		0.0013122	0.00290786	0.0757403	0.00583959	0.00293092	0.00766937	0.0388582	0.0083841	0.0218593	0.0869428	0.0367242		0.00373951
CCTACGGGTGGCAGCAGTGAGGAATATTGGTCAATGGACGCAAGTCTGAACCAGCCATGCCGCGTGCAGGATGACGGCTCTATGAGTTGTAAACTGCTTTTGTACTAGGGTAAACTCACCTACGTGTAGGTGACTGAAAGTATAGTACGAATAAGGATCGGCTAACTCCGTGCCAGCAGCCGCGGTAATACGGAGGATTCAAGCGTTATCCGGATTTATTGGGTTTAAAGGGTGCGTAGGCGGTTTGATAAGTTAGAGGTGAAATGTTAGGGCTCAACCCTGAAACTGCCTCTAATACTGTTGGACTAGAGAGTAGTTGCGGTAGGCGGAATGTATGGTGTAGCGGTGAAATGCTTAGAGATCATACAGAACACCGATTGCGAAGGCAGCTTACCAAAC…	denovo332112	Bacteria;Bacteroidetes;Bacteroidia;Bacteroidales;Rikenellaceae;Alistipes	Non-spore forming anaerobe	Alistipes onderdonkii	97.16	Human			0.00816827	0.246012			0.0738811	0.00272695		0.0195741	0.00447347			0.00882535	0.00403975			0.00785567	0.00277439		0.304129	0.00436716	0.00423742	0.00197496	0.000833535				1.38498	0.692964	0.00656099	0.0043618	0.0132245	0.0116792	0.0161201			0.0055894	0.012491				0.00373951
CCTACGGGGGGCAGCAGTGGGGAATTTTGCGCAATGGGGGCAACCCTGACGCAGCAACGCCGCGTGCGGGACGAAGGCGTCCGCGTCGTAAACCGCTTTCAGCGGGGAACACTTAAACGAGGGTACCCGCAGAAGAAGCCCCGGCTAAATACGTGCCAGCAGCCGCGGTAATACGTATGGGGCGAGCGTTATCCGGATTCATTGGGCGTAAAGCGCGCGTAGGCGGAGCGCTAAGCGGGACCTCTAACCCGAGGGCTCAACCCCCGGCCGGGTCCCGAACTGGCGCTCTCGAGTGCGGTAGGGGAGAGCGGAATTCCCGGTGTAGCGGTGGAATGCGCAGATATCGGGAAGAACACCGACGGCGAAGGCAGCTCTCTGGGCCGAAACTGACGCTGAGGC…	denovo335188	Bacteria;Actinobacteria;Actinobacteria;Coriobacteriales;Coriobacteriaceae	Non-spore forming anaerobe	Senegalimassilia anaerobia	99.5	Human	0.00338478	0.00411184	0.00408413	0.00384394			0.0116654		0.124512	0.93564	0.0134204		0.0290444		0.00403975	0.0021287		0.047134	0.00277439		0.0114932		0.00105936		0.000833535		0.0265851	0.468317	0.0239183	0.00340244		0.0276247	0.211592	0.0350375	0.00439638		0.00298909		0.0749461		0.102012
CCTACGGGAGGCAGCAGTGAGGAATATTGGTCAATGGTCGGCAGACTGAACCAGCCAAGTCGCGTGAGGGAAGACGGCCCTACGGGTTGTAAACCTCTTTTGTCGGAGAGTAAAGTACGCTACGTGTAGCGTATTGCAAGTATCCGAAGAAAAAGCATCGGCTAACTCCGTGCCAGCAGCCGCGGTAATACGGAGGATGCGAGCGTTATCCGGATTTATTGGGTTTAAAGGGTGCGTAGGCGGCACGCCAAGTCAGCGGTGAAATTTTCGGGCTCAACCCGGACTGTGCCGTTGAAACTGGCGAGCTAGAGTGCACAAGAGGCAGGCGGAATGCGTGGTGTAGCGGTGAAATGCATAGATATCACGCAGAACCCCGATTGCGAAGGCAGCCTGCTAGGG…	denovo49160	Bacteria;Bacteroidetes;Bacteroidia;Bacteroidales;Porphyromonadaceae;Barnesiella	Non-spore forming anaerobe	Barnesiella intestinihominis	98.82	Human	1.94286	0.0287829	1.20074	0.36133	0.0768999	0.0523795	0.0505502	0.428131	0.366211	1.84388	2.09359	1.19914	0.750315	0.0308887	0.0605963	0.0319305	0.171896	1.39307	1.49817	0.78408	0.167978	1.23416	0.138776	1.52664	0.0150036	0.597339	0.199389	0.00955749	0.592262	1.98362	0.0183708	0.207912	0.00961781	0.0262781	1.10349	0.465275	0.161411	1.65726	1.26159	5.92792	2.2565	0.605058	0.286072
CCTACGGGGGGCAGCAGTGGGGAATATTGCACAATGGGGGAAACCCTGATGCAGCGACGCCGCGTGAGTGAAGAAGTATTTCGGTATGTAAAGCTCTATCAGCAGGGAAGAAAGTGACGGTACCTGAGTAAGAAGCCCCGGCTAACTACGTGCCAGCAGCCGCGGTAATACGTAGGGGGCAAGCGTTATCCGGATTTACTGGGTGTAAAGGGAGCGTAGACGGCAAGGCAAGTCTGAAGTGAAAACCCAGTGCTCAACGCTGGGATTGCTTTGGAAACTGTTTAGCTGGAGTGCCGGAGAGGTAAGCGGAATTCCTAGTGTAGCGGTGAAATGCGTAGATATTAGGAAGAACACCAGTGGCGAAGGCGGCTTACTGGACGGTAACTGACGTTGAGGCTC…	denovo140720	Bacteria;Firmicutes;Clostridia;Clostridiales;Lachnospiraceae	Spore forming anaerobe	Fusicatenibacter saccharivorans	96.77	Human	0.0507717		0.0408413	0.0345954	0.127052	0.190811	0.202201	1.86251	5.69336	0.348418	0.254988	0.00393159	0.237196	0.0220634	0.109073	0.187326	0.0763982	0.72534	1.20408	0.00776317	0.0769163	0.131888	0.0836891	0.032916	0.0025006	3.33967	0.890602	0.0669024	0.675406	0.00793903	0.013122	0.0290786	1.17578	0.027738	0.0923239	0.0801023	0.382603	0.055894	0.190488	0.339867	0.416208		0.0186975
CCTACGGGAGGCAGCAGTGGGGAATATTGCACAATGGAGGAAACTCTGATGCAGCGACGCCGCGTGAGTGAAGAAGTAGTTCGCTATGTAAAGCTCTATCAGCAGGGAAGATAGTGACGGTACCTGACTAAGAAGCTCCGGCTAAATACGTGCCAGCAGCCGCGGTAATACGTATGGAGCAAGCGTTATCCGGATTTACTGGGTGTAAAGGGAGTGTAGGTGGCCAGGCAAGTCAGAAGTGAAAGCCCGGGGCTCAACCCCGGGACTGCTTTTGAAACTGCAGGGCTAGAGTGCAGGAGGGGCAAGTGGAATTCCTAGTGTAGCGGTGAAATGCGTAGATATTAGGAGGAACACCAGTGGCGAAGGCGGCTTGCTGGACTGTAACTGACACTGAGGCTC…	denovo53782	Bacteria;Firmicutes;Clostridia;Clostridiales;Lachnospiraceae;Lachnospiracea_incertae_sedis	Spore forming anaerobe	[Eubacterium] eligens	96.77	Human	1.33699	0.0493421	0.404329	0.138382	12.7687	0.127207	2.5975	0.103624	0.20752	0.395396	0.501029	0.0314527	0.19363	0.0353014	0.965501	3.54216	0.111125	0.0104742	0.280213	0.00517545	0.0503934	0.310068	2.05409	0.0526655	3.02323		0.0132926	0.019115	0.0489755	1.16477	0.0249318	0.043618	0.109403	0.309498	0.0161201	0.0153387	0.325811	0.257113	0.00624551	0.0869428	0.277472	0.194553	0.173887
CCTACGGGGGGCAGCAGTGGGGAATATTGCACAATGGGGGAAACCCTGATGCAGCAACGCCGCGTGAGTGAAGAAGTATTTCGGTATGTAAAGCTCTATCAGCAGGGAAGAAAATGACGGTACCTGACTAAGAAGCTCCGGCTAAATACGTGCCAGCAGCCGCGGTAATACGTATGGAGCAAGCGTTATCCGGATTTACTGGGTGTAAAGGGAGCGCAGGCGGTCTGGCAAGTCTGATGTGAAAACCCGGGGCTCAACCCCGGGACTGCATTGGAAACTGTCAGACTAGAGTGTCGGAGAGGTAAGTGGAATTCCTAGTGTAGCGGTGAAATGCGTAGATATTAGGAGGAACACCAGTGGCGAAGGCGGCTTACTGGACGATAACTGACGCTGAGGCTC…	denovo169047	Bacteria;Firmicutes;Clostridia;Clostridiales;Lachnospiraceae;Lachnospiracea_incertae_sedis	Spore forming anaerobe	Roseburia hominis	97.02	Human	0.0169239		0.0204207	0.0345954	0.0133739	0.0224484	0.295524	0.0927163	0.00732422	0.0117444	0.0447347	0.00393159	0.00484074		0.125232	0.108564	0.0225722	0.0314227	0.0110975		0.0141455	0.165952	0.00105936	0.0368659	0.000833535			0.00955749	0.0455586	0.0895976	0.0026244	0.0756045	0.0565046	0.243803	0.0322401	0.00255646	0.0508145	0.0754569	0.0156138	0.0158078	0.432529	0.0214008	0.0841389
CCTACGGGAGGCAGCAGTGAGGAATATTGGTCAATGGACGCAAGTCTGAACCAGCCATGCCGCGTGCAGGATGAAGGTGCTATGCATTGTAAACTGCTTTTGTACGAGGGTAAATGCAGGTACGTGTACCTGTTTGAAAGTATCGTACGAATAAGGGTCGGCTAACTCCGTGCCAGCAGCCGCGGTAATACGGAGGACCCGAGCGTTATCCGGATTTATTGGGTTTAAAGGGTGCGTAGGCGGATTAGTAAGTTAGAGGTGAAAGCTCGATGCTCAACATCGAAATTGCCTCTGATACTGTTAGTCTAGAGTATAGTTGCGGAAGGCGGAATGTGTGGTGTAGCGGTGAAATGCTTAGATATCACACAGAACACCGATTGCGAAGGCAGCTTTCCAAGC…	denovo216576	Bacteria;Bacteroidetes;Bacteroidia;Bacteroidales;Rikenellaceae;Alistipes	Non-spore forming anaerobe	Alistipes indistinctus	100	Human	0.0575413		0.0122524	0.00384394		0.112242	0.00388848	0.0245426	0.0170898	1.02568	0.0536817	0.184785	0.00484074	0.163269	0.016159	0.0063861		0.0523711	0.0110975		0.000884095	0.00174686		0.165238		0.00905059						0.00290786				0.0102258	0.0567927	0.0111788	0.252943	1.76257	0.00408047		0.00186975
CCTACGGGAGGCAGCAGTGGGGAATATTGCACAATGGGGGAAACCCTGATGCAGCAACGCCGCGTGAGTGAAGAAGTATTTCGGTATGTAAAGCTCTATCAGCAGGGAAGAAAATGACGGTACCTGACTAAGAAGCCCCGGCTAACTACGTGCCAGCAGCCGCGGTAATACGTAGGGGGCAAGCGTTATCCGGATTTACTGGGTGTAAAGGGAGCGCAGGCGGTGCGGCAAGTCAGATGTGAAAACCCGGGGCTCAACCCCGGGACTGCATTTGAAACTGTCGGACTAGAGTGCCGGAGAGGTAAGTGGAATTCCTAGTGTAGCGGTGAAATGCGTAGATATTAGGAGGAACACCAGTGGCGAAGGCGGCTTACTGGACGGTAACTGACGCTGAGGCTC…	denovo221813	Bacteria;Firmicutes;Clostridia;Clostridiales;Lachnospiraceae	Spore forming anaerobe	Anaerotaenia torta	97.51	Human	0.0135391	0.00822368	0.0245048	0.157601	0.0468087	0.198294	0.0311078	0.114532	0.0341797	0.0665518	0.277355		0.019363	0.013238	1.77345	0.0149009	0.00520897	0.0209484	0.0887804		0.0203342		0.0105936	0.014483			0.0797554	0.0860174	0.0239183	0.430976	0.00787319	0.539409	0.0937737	0.372274	0.486532		0.0388582	0.380079	0.00936827	0.221309		0.0116732	0.173887
CCTACGGGTGGCAGCAGTGAGGAATATTGGTCAATGGGCGGGAGCCTGAACCAGCCAAGTAGCGTGAAGGACGACGGCCCTACGGGTTGTAAACTTCTTTTATAAGGGAATAAAGTGCGTTACGTGTAATGTTTTGTATGTACCTTATGAATAAGCATCGGCTAATTCCGTGCCAGCAGCCGCGGTAATACGGAAGATGCGAGCGTTATCCGGATTTATTGGGTTTAAAGGGAGCGTAGGCGGGCTTTTAAGTCAGCGGTCAAATGTCACGGCTCAACCGTGGCCAGCCGTTGAAACTGCAAGCCTTGAGTCTGCACAGGGCACATGGAATTCGTGGTGTAGCGGTGAAATGCTTAGATATCACGAAGAACTCCGATCGCGAAGGCATTGTGCCGGGGC…	denovo286407	Bacteria;Bacteroidetes;Bacteroidia;Bacteroidales;Prevotellaceae;Paraprevotella	Non-spore forming anaerobe	Paraprevotella clara	98.1	Human		0.00822368	0.416582	0.00384394	0.00334348	0.00374139	0.0116654	0.319053	0.0244141		0.00894694	0.412817		0.013238	0.0121193	0.0170296	0.0277812	0.00261856	0.0138719	0.0491668	0.00176819			0.0533239						0.0453659				0.0350375			0.0149454	0.7909	0.0843144	0.371483	0.0204023	0.0700389	0.314119
CCTACGGGGGGCAGCAGTGGGGAATTTTGGACAATGGGCGCAAGCCTGATCCAGCTATTCCGCGTGTGGGATGAAGGCCCTCGGGTTGTAAACCACTTTTGTAGAGAACGAAAAGACATCTTCGAATAAAGGATGTTGCTGACGGTACTCTAAGAATAAGCACCGGCTAACTACGTGCCAGCAGCCGCGGTAATACGTAGGGTGCGAGCGTTAATCGGAATTACTGGGCGTAAAGGGTGCGCAGGCGGTTGAGTAAGACAGATGTGAAATCCCCGAGCTTAACTCGGGAATGGCATATGTGACTGCTCGACTAGAGTGTGTCAGAGGGAGGTGGAATTCCACGTGTAGCAGTGAAATGCGTAGATATGTGGAAGAACACCGATGGCGAAGGCAGCCTCC…	denovo318246	Bacteria;Proteobacteria;Betaproteobacteria;Burkholderiales;Sutterellaceae;Parasutterella	Non-spore forming anaerobe	Parasutterella excrementihominis	99.53	Human	0.0203087	0.0123355	0.0367572	0.0691909	0.0200609	0.392846	0.0272193	0.16089	0.0195312	0.0274037	0.00894694	0.0157264	1.49095	1.40764	0.315101	0.253315	0.0711892	0.175443	0.049939	0.326053	0.0512775	0.462045	0.0434336	0.0487156	4.59778	1.88252	0.677921	0.0286725	0.0432807	0.210951	0.0314928	1.93373	0.0324601	0.0627756	8.25786	0.0255646	1.73068	0.19004	0.131156	0.0158078	0.0122414		0.0392648
CCTACGGGTGGCAGCAGTGGGGAATATTGCACAATGGGGGAAACCCTGATGCAGCGACGCCGCGTGCGGGATGACGGCCTTCGGGTTGTAAACCGCTTTTGATCGGGAGCAAGCCTTCGGGTGAGTGTACCTTTCGAATAAGCACCGGCTAACTACGTGCCAGCAGCCGCGGTAATACGTAGGGTGCAAGCGTTATCCGGAATTATTGGGCGTAAAGGGCTCGTAGGCGGTTCGTCGCGTCCGGTGTGAAAGTCCATCGCTTAACGGTGGATCTGCGCCGGGTACGGGCGGGCTGGAGTGCGGTAGGGGAGACTGGAATTCCCGGTGTAACGGTGGAATGTGTAGATATCGGGAAGAACACCAATGGCGAAGGCAGGTCTCTGGGCCGTTACTGACGCT…	denovo312201	Bacteria;Actinobacteria;Actinobacteria;Bifidobacteriales;Bifidobacteriaceae;Bifidobacterium	Non-spore forming anaerobe	Bifidobacterium pseudocatenulatum	99.27	Human																	0.0659802	0.00261856	0.0277439		0.0309433	0.0366841	0.0264839	0.0256744	0.025006			0.143362	0.0501145	0.00113415	0.284747		0.00120223	0.0014599	0.00439638	0.0161909	0.0597818	0.0027947	0.0655779	0.252924	0.146897	0.00194553	0.029916
CCTACGGGAGGCAGCAGTGGGGAATATTGCACAATGGGCGCAAGCCTGATGCAGCGACGCCGCGTGAGGGATGGAGGCCTTCGGGTTGTAAACCTCTTTTATCGGGGAGCAAGCGAGAGTGAGTTTACCCGTTGAATAAGCACCGGCTAACTACGTGCCAGCAGCCGCGGTAATACGTAGGGTGCAAGCGTTATCCGGAATTATTGGGCGTAAAGGGCTCGTAGGCGGTTCGTCGCGTCCGGTGTGAAAGTCCATCGCTTAACGGTGGATCCGCGCCGGGTACGGGCGGGCTTGAGTGCGGTAGGGGAGACTGGAATTCCCGGTGTAACGGTGGAATGTGTAGATATCGGGAAGAACACCAATGGCGAAGGCAGGTCTCTGGGCCGTTACTGACGCTGA…	denovo327497	Bacteria;Actinobacteria;Actinobacteria;Bifidobacteriales;Bifidobacteriaceae;Bifidobacterium	Non-spore forming anaerobe	Bifidobacterium longum	100	Human	0.429867	0.341283	0.061262	0.00768787	0.103648	0.0261898	0.0116654	0.057266	0.090332	2.39195	0.514449		0.0338852	0.00441267	0.0282783	0.0681184	0.616394	0.0104742	0.0527134	0.00258772	0.0265229	0.0209623	1.26593	0.0526655	0.381759	0.217214		0.219822	0.265379	0.0340244	1.44342	0.0130854	0.271703	0.0102193	0.00439638	0.0195995	0.143476	0.299033	0.446554	1.10654	0.967071	0.00194553	0.467438
CCTACGGGAGGCAGCAGTGAGGAATATTGGTCAATGGACGCAAGTCTGAACCAGCCATGCCGCGTGCAGGATGACGGCTCTATGAGTTGTAAACTGCTTTTGTACGAGGGTAAACGCAGATACGTGTATCTGTCTGAAAGTATCGTACGAATAAGGATCGGCTAACTCCGTGCCAGCAGCCGCGGTAATACGGAGGATTCAAGCGTTATCCGGATTTATTGGGTTTAAAGGGTGCGTAGGCGGTTTGATAAGTTAGAGGTGAAATTTCGGGGCTCAACCCTGAACGTGCCTCTAATACTGTTGAGCTAGAGAGTAGTTGCGGTAGGCGGAATGTATGGTGTAGCGGTGAAATGCTTAGAGATCATACAGAACACCGATTGCGAAGGCAGCTTACCAAAC…	denovo33488	Bacteria;Bacteroidetes;Bacteroidia;Bacteroidales;Rikenellaceae;Alistipes	Non-spore forming anaerobe	Alistipes putredinis	100	Human	2.78229	0.0575658	0.96794	0.257544	0.070213	0.684675	0.139985	1.66617	0.722656	2.20013	0.0357878	3.60527	2.22674	1.3944	0.0848348	0.0127722	0.0364628	1.17049	1.26235	1.44913	0.270533	0.0270764	0.472473	2.16719	0.0191713	0.00905059	1.35584		1.83943	0.768952	0.0157464	0.665901	0.0156289	0.0131391	3.30314	1.45633	0.839934	1.03404	0.88374	0.482137	3.63162		0.955444
CCTACGGGAGGCAGCAGTGGGGAATATTGCACAATGGGCGCAAGCCTGATGCAGCGACGCCGCGTGCGGGATGACGGCCTTCGGGTTGTAAACCGCTTTTGACTGGGAGCAAGCCCTTCGGGGTGAGTGTACCTTTCGAATAAGCACCGGCTAACTACGTGCCAGCAGCCGCGGTAATACGTAGGGTGCAAGCGTTATCCGGAATTATTGGGCGTAAAGGGCTCGTAGGCGGTTCGTCGCGTCCGGTGTGAAAGTCCATCGCTTAACGGTGGATCCGCGCCGGGTACGGGCGGGCTTGAGTGCGGTAGGGGAGACTGGAATTCCCGGTGTAACGGTGGAATGTGTAGATATCGGGAAGAACACCAATGGCGAAGGCAGGTCTCTGGGCCGTCACTGACG…	denovo184657	Bacteria;Actinobacteria;Actinobacteria;Bifidobacteriales;Bifidobacteriaceae;Bifidobacterium	Non-spore forming anaerobe	Bifidobacterium adolescentis	100	Human	0.00676956	0.00411184	0.0163365	0.061503	0.103648	0.0149656	0.0194424	0.0327234	0.0146484	1.59333	1.37336	0.0157264	0.0290444	0.00882535	0.016159	0.136237	0.625076	0.00523711	0.124847	0.00517545	0.448236	0.0759885	0.968251	0.0487156	2.774	0.0362024	0.0265851	0.181592	1.12416	2.21953	0.939534	0.0537955	0.904074	0.455488	0.0219819	0.0289732	0.0956509	0.0391258	0.830653	2.70313	0.277472	0.0233463	0.254286
CCTACGGGGGGCAGCAGTCGGGAATATTGCGCAATGGAGGAAACTCTGACGCAGTGACGCCGCGTATAGGATGAAGGTTTTCGGATTGTAAACTATTGTCATTAGGGAAGATAAAAGACAGTACCTAAGGAGGAAGCTCCGGCTAACTACGTGCCAGCAGCCGCGGTAATACGTAGGGAGCAAGCGTTATCCGGATTTATTGGGTGTAAAGGGTGCGTAGACGGGAGATTAAGTTAGTTGTGAAAGCCCTCGGCTTAACTGAGGAATTGCAACTAAAACTGGTTTTCTTGAGTGCAGGAGAGGTAAGTGGAATTCCTAGTGTAGCGGTGAAATGCGTAGATATTAGGAGGAACACCAGTGGCGAAGGCGACTTACTGGACTGTAACTGACGTTGAGGCA…	denovo257701	Bacteria;Firmicutes;Clostridia;Clostridiales	Spore forming anaerobe	Vallitalea pronyensis	88.06	Human	0.00338478	0.0123355		0.00384394	0.00334348	0.00748279		0.256333	1.50391	0.00391481	0.00894694	0.00393159	0.00968148	0.00441267	0.0080795		0.0729255				0.0159137		0.00211871						0.00113897	0.00113415	0.0013122	0.0043618	0.00120223	0.366434	0.00439638					0.0158078			0.022437
CCTACGGGGGGCTGCAGTAGGGAATCTTCGGCAATGGGGGCAACCCTGACCGAGCAACGCCGCGTGAGTGAAGAAGGTTTTCGGATCGTAAAGCTCTGTTGTAAGTCAAGAACGGGTGTGAGAGTGGAAAGTTCACACTGTGACGGTAGCTTACCAGAAAGGGACGGCTAACTACGTGCCAGCAGCCGCGGTAATACGTAGGTCCCGAGCGTTGTCCGGATTTATTGGGCGTAAAGCGAGCGCAGGCGGTTTGATAAGTCTGAAGTTAAAGGCTGTGGCTCAACCATAGTTCGCTTTGGAAACTGTCAAACTTGAGTGCAGAAGGGGAGAGTGGAATTCCATGTGTAGCGGTGAAATGCGTAGATATATGGAGGAACACCGGTGGCGAAAGCGGCTCTC…	denovo196791	Bacteria;Firmicutes;Bacilli;Lactobacillales;Streptococcaceae;Streptococcus	Aerotolerant	Streptococcus thermophilus	100	Human	0.00338478	0.00822368	0.0449255	0.0115318	0.304256	0.00374139	0.0272193	0.0136348	0.100098	0.622455	0.0492082	0.0786318	0.0532481	0.0706028	0.0363578	0.0830193	0.168423	0.0916494	0.036067	0.0336404	0.0150296	0.303954	0.0413149	0.00921647	0.0216719	0.0633541		0.286725	0.0125286	0.444586	0.551123	0.164294	0.342635	0.0467167	0.0175855	0.0630592	0.0179345	0.363311	0.0156138	0.00790389	0.0244828	0.0155642	0.0467438
CCTACGGGAGGCTGCAGTCGAGAATCATTCACAATGGGGGAAACCCTGATGGTGCGACGCCGCGTGGGGGAATGAAGGTCTTCGGATTGTAAACCCCTGTCATGTGGGAGCAAATTAAAAAGATAGTACCACAAGAGGAAGAGACGGCTAACTCTGTGCCAGCAGCCGCGGTAATACAGAGGTCTCAAGCGTTGTTCGGAATCACTGGGCGTAAAGCGTGCGTAGGCTGTTTCGTAAGTCGTGTGTGAAAGGCGCGGGCTCAACCCGCGGACGGCACATGATACTGCGAGACTAGAGTAATGGAGGGGGAACCGGAATTCTCGGTGTAGCAGTGAAATGCGTAGATATCGAGAGGAACACTCGTGGCGAAGGCGGGTTCCTGGACATTAACTGACGCTG…	denovo303892	Bacteria;Verrucomicrobia;Verrucomicrobiae;Verrucomicrobiales;Verrucomicrobiaceae;Akkermansia	Non-spore forming anaerobe	Akkermansia muciniphila	100	Human	1.87517	0.0616776	0.326731	0.0230636	0.0568391	2.70503	0.0233309	0.0490851	0.0366211	2.55637	0.666547	0.00393159	0.0580889	4.05525	0.0605963	0.102178	0.18405	0.335175	0.0110975	0.28465	0.037132	0.0882165	0.0762736	0.348251	5.84641	0.850756	5.74239	0.019115	0.355357		0.0026244		0.037269		0.104048	0.112484	0.792109	1.51193	0.212347	1.52545	0.0122414	2.50973	0.510443
CCTACGGGAGGCAGCAGTGGGGAATATTGCACAATGGGGGAAACCCTGATGCAGCGACGCCGCGTGAGTGAAGAAGTTATTCGTAACGTAAAGCTCTATCAGCAGGGAAGAAAATGACGGTACCTGACTAAGAAGCCCCGGCTAACTACGTGCCAGCAGCCGCGGTAATACGTAGGGGGCAAGCGTTATCCGGATTTACTGGGTGTAAAGGGAGCGTAGACGGCACAGCAAGTCTGATGTGAAAGCCCGGGGCCCAACCCCGGAACTGCATTGGAAACTGCTGGGCTTGAGTGCAGGAGAGGTAAGCGGAATTCCTAGTGTAGCGGTGAAATGCGTAGATATTAGGAGGAACACCAGTGGCGAAGGCGGCTTACTGGACTGTAACTGACGTTGAGGCTC…	denovo322090	Bacteria;Firmicutes;Clostridia;Clostridiales;Lachnospiraceae;Clostridium XlVa	Spore forming anaerobe	Kineothrix alysoides	96.02	Human	0.00676956	0.00822368	0.445171	0.0153757	0.0167174	0.0224484	0.629934	0.428131	0.00976562	0.0156593	0.0268408		0.00968148		0.0888745	0.315048	0.0295175				0.0221024	1.4071	0.0349587	0.955879	0.0308408	0.524934		0.019115	0.0148065		0.0013122	0.00145393	0.00240445	0.00291979	0.354641	0.00426076	0.00896727		0.00936827	0.0237117			0.0186975
CCTCGGGGGGCAGCAGTGAGGAATATTGGTCAATGGGCGTAAGCCTGAACCAGCCAAGTCGCGTGAGGGATGAAGGTTCTATGGATCGTAAACCTCTTTTATAAGGGAATAAAGTGCGGGACGTGTCCTGTTTTGTATGTACCTTATGAATAAGGATCGGCTAACTCCGTGCCAGCAGCCGCGGTAATACGGAGGATCCGAGCGTTATCCGGATTTATTGGGTTTAAAGGGTGCGTAGGCGGCCTTTTAAGTCAGCGGTGAAAGTCTGTGGCTCAACCATAGAATTGCCGTTGAAACTGGGTGGCTTGAGTATGTTGGAGGCAGGCGGAATGCGTGGTGTAGCGGTGAAATGCTTAGATATCACGCAGAACCCCGATTGCGAAGGCAGCCTGCCAAGCC…	denovo198065	Bacteria;Bacteroidetes;Bacteroidia;Bacteroidales;Porphyromonadaceae;Parabacteroides	Non-spore forming anaerobe	Parabacteroides distasonis	98.82	Human	0.169239	0.00822368	0.0122524	0.0153757	0.0100304	0.0374139	0.0544387	0.0190887	0.10498	0.00391481	0.00447347	0.711618	0.0774518		0.032318	0.0340592	0.0121543		0.0971035	0.0621054	0.245778	0.0270764	0.0190684	0.0296244	0.0266731		0.0398777		0.0136676	0.00113415		0.0145393	0.00721336	0.00291979		0.0315296	0.0627709	0.0251523	0.224838	0.482137	0.00408047		0.108446
CCTACGGGGGGCAGCAGTGAGGAATATTGGTCAATGGACGAGAGTCTGAACCAGCCAAGTAGCGTGAAGGATGACTGCCCTATGGGTTGTAAACTTCTTTTATACGGGAATAAAGTGAGCCACGTGTGGCTTTTTGTATGTACCGTATGAATAAGGATCGGCTAACTCCGTGCCAGCAGCCGCGGTAATACGGAGGATCCGAGCGTTATCCGGATTTATTGGGTTTAAAGGGAGCGTAGGCGGGTTGTTAAGTCAGTTGTGAAAGTTTGCGGCTCAACCGTAAAATTGCAGTTGATACTGGCGACCTTGAGTGCAACAGAGGTAGGCGGAATTCGTGGTGTAGCGGTGAAATGCTTAGATATCACGAAGAACTCCGATTGCGAAGGCAGCTTACTGGAT…	denovo329938	Bacteria;Bacteroidetes;Bacteroidia;Bacteroidales;Bacteroidaceae;Bacteroides	Non-spore forming anaerobe	Bacteroides stercoris	100	Human	22.4242	0.345395	0.249132	0.130694	1.42766	0.512571	0.419956	2.75149	1.6333	0.223144	0.228147	9.61667	0.440507	25.7788	0.383776	0.0127722	1.14597	0.0130928	0.0721341	5.2479	0.00442048	0.0131015	0.909987	0.352201	0.00916888	0.0362024	0.0132926		0.0444196	0.875561	0.0341172	0.191919	5.38357	0.0306578	0.0381019	0.00340861	0.00896727	0.343748	0.0156138	0.00790389	1.55466
CCTACGGGAGGCAGCAGTGGGGAATATTGCACAATGGGGGAAACCCTGATGCAGCGACGCCGCGTGAGTGAAGAAGTATCTCGGTATGTAAAGCTCTATCAGCAGGGAAGAAAATGACGGTACCTGACTAAGAAGCCCCGGCTAACTACGTGCCAGCAGCCGCGGTAATACGTAGGGGGCAAGCGTTATCCGGAATTACTGGGTGTAAAGGGTGCGTAGGTGGTATGGCAAGTCAGAAGTGAAAACCCAGGGCTTAACTCTGGGACTGCTTTTGAAACTGTCAGACTGGAGTGCAGGAGAGGTAAGCGGAATTCCTAGTGTAGCGGTGAAATGCGTAGATATTAGGAGGAACATCAGTGGCGAAGGCGGCTTACTGGACTGAAACTGACACTGAGGCAC…	denovo15597	Bacteria;Firmicutes;Clostridia;Clostridiales;Lachnospiraceae;Anaerostipes	Spore forming anaerobe	Anaerostipes hadrus	100	Human	0.372326	0.0493421	2.00123	0.0730348	0.280852	0.83059	0.139985	0.354504	0.778809	2.55637	1.86544	0.0432475	0.798722	0.604536	0.428214	1.10267	2.41349	1.30666	0.177561	0.0207018	0.219256	8.488	0.300857	0.578663	1.90296	1.27613	1.54194	0.26761	0.535314	3.73928	0.79388	0.619375	0.266894	0.195626	0.133357	1.86706	0.280974	0.164887	0.343503	1.11445	0.432529	1.47665	0.239328
CCTACGGGTGGCTGCAGTGGGGAATATTGCACAATGGGGGAAACCCTGATGCAGCGACGCCGCGTGAGCGAAGAAGTATTTCGGTATGTAAAGCTCTATCAGCAGGGAAGAAGAAATGACGGTACCTGACTAAGAAGCCCCGGCTAACTACGTGCCAGCAGCCGCGGTAATACGTAGGGGGCAAGCGTTATCCGGATTTACTGGGTGTAAAGGGAGCGCAGGCGGATGGCTAAGTCTGATGTGAAAGCCCGGGGCTCAACCCCGGGACTGCATTGGAAACTGGTTATCTTGAGTGTCGGAGAGGTAAGTGGAATTCCTAGTGTAGCGGTGAAATGCGTAGATATTAGGAGGAACACCAGTGGCGAAGGCGGCTTACTGGACGACAACTGACGCTGAGGC…	denovo262801	Bacteria;Firmicutes;Clostridia;Clostridiales;Lachnospiraceae;Roseburia	Non-spore forming anaerobe	Roseburia inulinivorans	87.52	Human			0.0204207	0.0384394		0.217001		0.00272695	0.0268555		0.076049				0.0121193	0.0063861	0.112861	0.00261856			0.00618867	0.00524059	0.00105936	0.00131664	0.00166707		0.0265851			0.00113415			0.00240445	0.0218984				0.0055894	0.012491	0.126462		1.2393
CCTACGGGGGGCAGCAGTGGGGAATATTGCACAATGGAGGAAACTCTGATGCAGCGACGCCGCGTGAGGGAAGAAGGTCTTCGGATTGTAAACCTCTGTTGTCAGGGACGATGATGACGGTACCTGACGAGGAAGCCACGGCTAACTACGTGCCAGCAGCCGCGGTAAAACGTAGGTGGCAAGCGTTGTCCGGAATTACTGGGTGTAAAGGGAGCGCAGGCGGGAGAGCAAGTTGGGAGTGAAATCTGTGGGCTCAACCCACAAATTGCTTTCAAAACTGTTTTTCTTGAGTGGTGTAGAGGTAGGCGGAATTCCCGGTGTAGCGGTGGAATGCGTAGATATCGGGAGGAACACCAGTGGCGAAGGCGGCCTACTGGGCACTAACTGACGCTGAGGCTC…	denovo224133	Bacteria;Firmicutes;Clostridia;Clostridiales;Ruminococcaceae	Spore forming anaerobe	Ruthenibacterium lactatiformans	93.32	Human	0.030463	0.00822368	0.0285889	0.0115318		0.0374139	0.00388848	0.0054539	0.0146484	0.00782963	0.0178939	0.833497	0.00968148		0.0080795	0.00851481	0.00520897	0.00785567	0.0166463	0.00517545	0.00795686	0.0113546	0.00317807	0.0230412		0.0181012		0.0669024	0.00227793	0.0351586		0.0101775	0.00120223	0.0014599				0.0083841		0.0316156	0.0122414
CCTACGGGAGGCTGCAGTAGGGAATATTGCACAATGGGGGAAACCCTGATGCAGCGACGCCGCGTGAAGGAAGAAGTATTTCGGTATGTAAACTTCTATCAGCAAGGAAGAAAATGACGGTACTTGACTAAGAAGCCCCGGCTAAATACGTGCCAGCAGCCGCGGTAATACGTATGGGGCAAGCGTTATCCGGATTTACTGGGTGTAAAGGGAGCGTAGGCGGCATGGCAAGTCAGAAGTGAAAGCCTGGGGCTCAACCCCGGAATTGCTTTTGAAACTGTCAGGCTAGAGTGTCGGAGGGGTAAGCGGAATTCCTAGTGTAGCGGTGAAATGCGTAGATATTAGGAGGAACACCGGTGGCGAAGGCGGCTTACTGGACGATTACTGACGCTGAGGCTC…	denovo196517	Bacteria;Firmicutes;Clostridia;Clostridiales;Lachnospiraceae;Lachnospiracea_incertae_sedis	Spore forming anaerobe	Eubacterium ventriosum	99	Human	0.176009		0.0408413	0.0499712	0.0200609	0.190811	0.132208	0.0981702	0.786133	0.109615	0.169992	0.0275211	0.0242037	0.00441267	0.0080795	0.0979203	0.0642439	0.136165	0.0221951	0.0828072	0.0265229	0.0314435	0.166319	0.00658319	0.00333414	0.0543036	0.0132926		0.135537	0.085061	0.0656099	0.100321	0.0480891	0.0131391	0.0366365	0.318705	0.06576	0.0251523	0.00312276	0.0158078	0.0122414	0.0155642	0.00186975
CCTACGGGAGGCAGCAGTGAGGAATATTGGTCAATGGACGAGAGTCTGAACCAGCCAAGTCGCGTGAGGGAAGACTGCCCTATGGGTTGTAAACCTCTTTTATAAGGGAAGAATAAGTTCTACGTGTAGAATGATGCCTGTACCTTATGAATAAGCATCGGCTAACTCCGTGCCAGCAGCCGCGGTAATACGGAGGATGCGAGCGTTATCCGGATTTATTGGGTTTAAAGGGTGCGTAGGCGGTTTATTAAGTTAGTGGTTAAATATTTGAGCTAAACTCAATTGTGCCATTAATACTGGTAAACTGGAGTACAGACGAGGTAGGCGGAATAAGTTAAGTAGCGGTGAAATGCATAGATATAACTTAGAACTCCGATAGCGAAGGCAGCTTACCAGACT…	denovo197490	Bacteria;Bacteroidetes;Bacteroidia;Bacteroidales;Porphyromonadaceae;Odoribacter	Non-spore forming anaerobe	Odoribacter splanchnicus	99.52	Human	0.561874	0.534539	0.138861	0.484336	0.00334348	0.153397	0.0427733	0.362684	0.305176	0.0900407	0.00894694	0.369569	0.600252	0.233872	0.206027	0.0447027	0.803917	0.206866	0.169238	0.263948	0.197153	0.320549	0.095342	0.225145	0.365922	0.325821	0.0132926	0.00955749	0.35194	0.144037	0.00393659	0.465258	0.418375	0.0525563	0.902723	0.296549	1.1508	0.659549	2.14846	0.980082	0.0408047	0.241245	0.846998
CCTACGGGAGGCAGCAGTGGGGAATATTGCACAATGGGGGAAACCCTGATGCAGCGACGCCGCGTGAGTGATGAAGTATTTCGGTATGTAAAGCTCTATCAGCAGGGAAGATAATGACGGTACCTGACTAAGAAGCACCGGCTAAATACGTGCCAGCAGCCGCGGTAATACGTATGGTGCAAGCGTTATCCGGATTTACTGGGTGTAAAGGGTGCGTAGGTGGTGAGACAAGTCTGAAGTGAAAATCCGGGGCTTAACCCCGGAACTGCTTTGGAAACTGCCTGACTAGAGTACAGGAGAGGTAAGTGGAATTCCTAGTGTAGCGGTGAAATGCGTAGATATTAGGAGGAACACCAGTGGCGAAGGCGACTTACTGGACTGCTACTGACACTGAGGCAC…	denovo255129	Bacteria;Firmicutes;Clostridia;Clostridiales;Lachnospiraceae;Coprococcus	Spore forming anaerobe	Coprococcus eutactus	97.76	Human		0.00411184		0.0499712		0.00748279	0.0116654	0.362684	1.64307	0.00782963	0.0268408	0.0235895	0.00968148	0.00441267	3.06617	1.76256	0.218777	0.00785567								0.334872		0.124247	0.178818	0.0136098	0.00918539	2.19108	0.00480891	0.897836	0.257921		0.774174	2.8478	0.109296	0.00790389	0.00816093		0.256156
CCTACGGGAGGCAGCAGTGGGGGATATTGCACAATGGGGGAAACCCTGATGCAGCAACGCCGCGTGAGGGAAGAAGGTTTTCGGATTGTAAACCTCTGTTCTTAGTGACGATAATGACGGTAGCTAAGGAGAAAGCTCCGGCTAACTACGTGCCAGCAGCCGCGGTAATACGTAGGGAGCGAGCGTTGTCCGGATTTACTGGGTGTAAAGGGTGCGTAGGCGGCGAGGCAAGTCAGGCGTGAAATCTATGGGCTTAACCCATAAACTGCGCTTGAAACTGTCTTGCTTGAGTGAAGTAGAGGTAGGCGGAATTCCCGGTGTAGCGGTGAAATGCGTAGAGATCGGGAGGAACACCAGTGGCGAAGGCGGCCTACTGGGCTTTAACTGACGCTGAAGCAC…	denovo252216	Bacteria;Firmicutes;Clostridia;Clostridiales;Ruminococcaceae;Clostridium IV	Spore forming anaerobe	[Clostridium] leptum	100	Human	0.220011		0.0245048	0.0230636	0.00334348	0.00374139	0.00388848	0.0218156	0.0146484	0.477607	0.572604	0.0393159		0.00441267	0.0080795	0.00851481	0.00347264	0.0549897		0.00517545	0.0274069	0.00611402	0.0264839	0.00789983	0.0683499	0.00905059	0.0265851	0.00955749	0.00227793	0.0283537		0.00872359	0.00240445	0.00291979	0.00146546	0.0187473	0.00298909	0.0111788		0.0158078	0.00816093
CCTACGGGAGGCTGCAGTAGGGAATCTTCGGCAATGGACGAAAGTCTGACCGAGCAACGCCGCGTGAGTGAAGAAGGTTTTCGGATCGTAAAACTCTGTTGGTAGAGAAGAACGTTGGTGAGAGTGGAAAGCTCATCAAGTGACGGTAACTACCCAGAAAGGGACGGCTAACTACGTGCCAGCAGCCGCGGTAATACGTAGGTCCCGAGCGTTGTCCGGATTTATTGGGCGTAAAGCGAGCGCAGGTGGTTTATTAAGTCTGGTGTAAAAGGCAGTGGCTCAACCATTGTATGCATTGGAAACTGGTAGACTTGAGTGCAGGAGAGGAGAGTGGAATTCCATGTGTAGCGGTGAAATGCGTAGATATATGGAGGAACACCGGTGGCGAAAGCGGCTCTC…	denovo252474	Bacteria;Firmicutes;Bacilli;Lactobacillales;Streptococcaceae;Lactococcus	Aerotolerant	Lactococcus lactis	100	Human	0.00338478			0.00384394	0.287539	0.00748279		0.00272695		0.0195741	0.0268408	0.00393159		0.00441267	0.0080795						0.00795686		0.0116529	0.00263328	0.00416767				0.00455586	0.0102073		0.00290786				0.000852152	0.00298909	0.0055894		0.0158078	0.0122414		0.00747901
CCTACGGGTGGCTGCAGTGGGGAATATTGCACAATGGGGGAAACCCTGATGCAGCGACGCCGCGTGAGCGAAGAAGTATTTCGGTATGTAAAGCTCTATCAGCAGGGAAGAAAAAAATGACGGTACCTGACTAAGAAGCCCCGGCTAACTACGTGCCAGCAGCCGCGGTAATACGTAGGGGGCAAGCGTTATCCGGATTTACTGGGTGTAAAGGGAGCGCAGGCGGTGCGGCAAGTCTGATGTGAAAGCCCGGGGCTCAACCCCGGGACTGCATTGGAAACTGTCGTACTTGAGTATCGGAGAGGTAAGTGGAATTCCTAGTGTAGCGGTGAAATGCGTAGATATTAGGAGGAACACCAGTGGCGAAGGCGGCTTACTGGACGATAACTGACGCTGAGG…	denovo289143	Bacteria;Firmicutes;Clostridia;Clostridiales;Lachnospiraceae;Roseburia	Non-spore forming anaerobe	Roseburia faecis	97.28	Human	0.0169239	0.00822368	0.0530937		0.00334348	0.00748279	0.00388848	0.0136348	0.00488281	0.00782963		0.00393159			0.214107	0.0170296					0.000884095	0.00174686	0.0127123	0.000658319					0.00227793	0.130427			0.00240445	0.00291979	0.0161201	0.000852152	0.0179345	0.27947	0.012491	0.56908		0.0233463	0.123404
CCTACGGGGGGCAGCAGTGGGGAATATTGCACAATGGGCGCAAGCCTGATGCAGCAACGCCGCGTGAAGGAAGACGGTTTTCGGATTGTAAACTTCTGTTCTTAGTGAAGAATAATGACGGTAGCTAAGGAGCAAGCCACGGCTAACTACGTGCCAGCAGCCGCGGTAATACGTAGGTGGCAAGCGTTGTCCGGAATTACTGGGTGTAAAGGGAGCGCAGGCGGGTGATCAAGTCAGCTGTGAAAACTACGGGCTTAACCCGTAGACTGCAGTTGAAACTGTTCATCTTGAGTGAAGTAGAGGTTGGCGGAATTCCGAGTGTAGCGGTGAAATGCGTAGATATTCGGAGGAACACCGGTGGCGAAGGCGGCCAACTGGGCTTTAACTGACGCTGAGGCT…	denovo235689	Bacteria;Firmicutes;Clostridia;Clostridiales	Spore forming anaerobe	Eubacterium coprostanoligenes	97.27	Human	0.0135391	0.00822368	0.00408413	0.00768787	0.0100304	0.0112242	0.699926	0.00818085	0.00244141	0.00391481		0.00393159			0.234306	0.0042574	0.00694529	1.25691	0.00277439	0.00258772									0.00227793		0.0013122	0.254438	0.00120223	0.255482	0.00146546	0.000852152	1.79943	0.483483	0.012491	0.0158078	0.681438
CCTACGGGAGGCAGCAGTGGGGAATATTGCGCAATGGGGGAAACCCTGACGCAGCAACGCCGCGTGATTGAAGAAGGCCTTCGGGTTGTAAAGATCTTTAATCAGGGACGAAACAAATGACGGTACCTGAAGAATAAGCTCCGGCTAACTACGTGCCAGCAGCCGCGGTAATACGTAGGGAGCAAGCGTTATCCGGATTTACTGGGTGTAAAGGGCGCGCAGGCGGGCCGGCAAGTTGGAAGTGAAATCTATGGGCTTAACCCATAAACTGCTTTCAAAACTGCTGGTCTTGAGTGATGGAGAGGCAGGCGGAATTCCGTGTGTAGCGGTGAAATGCGTAGATATACGGAGGAACACCAGTGGCGAAGGCGGCCTGCTGGACATTAACTGACGCTGAGG…	denovo319779	Bacteria;Firmicutes;Clostridia;Clostridiales;Ruminococcaceae;Butyricicoccus	Spore forming anaerobe	Butyricicoccus faecihominis	99.75	Human	0.0676956	0.0205592	0.110272	0.057659	0.478117	0.273122	0.268305	0.0654468	0.251465	0.137018	0.317617	0.117948	0.0919741	0.127968	0.311061	0.610937	0.875106	0.201629	0.166463	0.263948	0.0530457	0.278625	0.29662	0.250161	0.876879	0.0633541	0.199389		0.191346	0.806378	1.05763	0.148301	1.2431	0.356215	0.0864621	0.588837	0.260051	0.0866357	0.0718234	0.0553272	0.330518	0.859922	0.213152
CCTACGGGAGGCAGCAGTGAGGAATATTGGTCAATGGACGCAAGTCTGAACCAGCCATGCCGCGTGCAGGAAGACGGCTCTATGAGTTGTAAACTGCTTTTGTACGAGGGTAAACGCTCTTACGTGTAAGAGCCTGAAAGTATCGTACGAATAAGGATCGGCTAACTCCGTGCCAGCAGCCGCGGTAATACGGAGGATCCAAGCGTTATCCGGATTTATTGGGTTTAAAGGGTGCGTAGGCGGTTTGATAAGTTAGAGGTGAAATACCGGTGCTTAACACCGGAACTGCCTCTAATACTGTTGAACTAGAGAGTAGTTGCGGTAGGCGGAATGTATGGTGTAGCGGTGAAATGCTTAGAGATCATACAGAACACCGATTGCGAAGGCAGCTTACCAAAC…	denovo47370	Bacteria;Bacteroidetes;Bacteroidia;Bacteroidales;Rikenellaceae;Alistipes	Non-spore forming anaerobe	Alistipes shahii	100	Human	1.28622	0.308388	0.408413	0.176821	0.0401217	0.636037	0.136097	0.395408	0.170898	0.540244	0.912588	1.5687	0.624455	0.0794281	0.185829	0.749303	1.94294	0.411113	0.105427	0.17079	0.232517	0.514451	0.0487304	1.73006	0.270899	0.181012	0.491825	2.4276	0.334856	0.302817	0.00524879	0.042164	0.345039	0.0131391	0.618424	0.198551	0.552982	0.581298	2.20467	1.44641	2.04023		0.955444
CCTACGGGAGGCAGCAGTGGGGAATATTGCACAATGGAGGAAACTCTGATGCAGCGACGCCGCGTGAGTGAAGAAGTAATTCGTTATGTAAAGCTCTATCAGCAGGGAAGATAGTGACGGTACCTGACTAAGAAGCTCCGGCTAAATACGTGCCAGCAGCCGCGGTAATACGTATGGAGCAAGCGTTATCCGGATTTACTGGGTGTAAAGGGAGTGTAGGTGGCCATGCAAGTCAGAAGTGAAAATCCGGGGCTCAACCCCGGAACTGCTTTTGAAACTGTAAGGCTGGAGTGCAGGAGGGGTGAGTGGAATTCCTAGTGTAGCGGTGAAATGCGTAGATATTAGGAGGAACACCAGTGGCGAAGGCGGCTCACTGGACTGTAACTGACACTGAGGCTC…	denovo92070	Bacteria;Firmicutes;Clostridia;Clostridiales;Lachnospiraceae;Lachnospiracea_incertae_sedis	Spore forming anaerobe	[Eubacterium] eligens	100	Human	0.0203087	0.0205592	0.996528	0.0422833	1.25715	0.0149656	0.734922	0.283603	0.336914	0.109615	1.06021	0.00393159	1.55388	0.0220634	0.779672	0.0149009	0.572986	0.0288041	0.241372	0.00258772	0.0786845	3.10679	0.37819	0.227778	0.0450109	0.814553		0.0286725	0.388387	0.100939	0.977588	0.133762	0.171918	0.519723	0.209561	0.0528334	0.388582	1.57062	0.0499641	0.071135	0.0122414	0.00972763	0.274854
CCTACGGGTGGCAGCAGTGAGGAATATTGGGCAATGGAGGCAACTCTGACCCAGCCATGCCGCGTGAGTGAGAAGGTTTTCGAATTGTAAAGCTCTTTCGGGTGTGAAGATGATGACGGTAACACCAGAAGAAGCCCCGGCAAACTTCGTGCCAGCAGCCGCGGTAATACGAAGGGGGCGAGCGTTGTTCGGAATTACTGGGCGTAAAGGGTGTGTAGGCGGTTAAGTAAGATAGTGGTGAAATGCCGGGGCTCAACCTCGGAATTGCCATTATGACTATTTAGCTAGAATGATGCAGAGGATAGCGGAATACCCAGTGTAGAGGTGAAATTCGTAGATATTGGGTAGAACACCAGAGGCGAAGGCGGCTATCTGGGCATTGATTGACGCTGAGGCACG…	denovo45762	Bacteria;Proteobacteria;Alphaproteobacteria	Unknown	Rhodospirillum rubrum	86.73	Human		0.00411184	0.00816827			0.441485		0.0899894				0.0511107			0.0403975	0.121336					0.000884095	0.116166	0.00211871	0.014483		0.117658	0.0132926		0.0034169	0.00226829	0.00524879	0.0945056	0.00601113	0.00437969	1.4552	0.144866	0.03288	0.265497	0.00312276		0.00816093		0.00186975
CCTACGGGAGGCAGCAGTGGGGAATATTGGGCAATGGACGCAAGTCTGACCCAGCAACGCCGCGTGAAGGAAGAAGGCTTTCGGGTTGTAAACTTCTTTTAAGGGGGAAGAGCAGAAGACGGTACCCCTTGAATAAGCCACGGCTAACTACGTGCCAGCAGCCGCGGTAATACGTAGGTGGCAAGCGTTGTCCGGATTTACTGGGTGTAAAGGGCGTGTAGCCGGGCCGACAAGTCAGATGTGAAATCCACGGGCTTAACCCGTGAACTGCATTTGAAACTGTTGGTCTTGAGTATCGGAGAGGTAACCGGAATTCCTAGTGTAGCGGTGAAATGCGTAGATATTAGGAAGAACACCAGTGGCGAAGGCGGGTTACTGGACGACAACTGACGGTGAGGC…	denovo168113	Bacteria;Firmicutes;Clostridia;Clostridiales;Ruminococcaceae;Oscillibacter	Non-spore forming anaerobe	Oscillibacter valericigenes	94.8	Pig
CCTACGGGAGGCTGCAGTGGGGAATATTGGGCAATGGACGCAAGTCTGACCCAGCAACGCCGCGTGAAGGAAGAAGGCTTTCGGGTTGTAAACTTCTTTTAAGAGGGAAGAGCAGAAGACGGTACCTCTTGAATAAGCCACGGCTAACTACGTGCCAGCAGCCGCGGTAATACGTAGGTGGCAAGCGTTGTCCGGATTTACTGGGTGTAAAGGGCGTGCAGCCGGGCCGGCAAGTCAGATGTGAAATCCCCAGGCTCAACCTGGGAACTGCATTTGAAACTGTTGGTCTTGAGTATCGGAGAGGTAATCGGAATTCCTTGTGTAGCGGTGAAATGCGTAGATATAAGGAAGAACACCAGTGGCGAAGGCGGATTACTGGACGACAACTGACGGTGAGGC…	denovo119745	Bacteria;Firmicutes;Clostridia;Clostridiales;Ruminococcaceae;Oscillibacter	Non-spore forming anaerobe	Oscillibacter ruminantium	96.29	Pig															0.00403975		0.00173632																	0.0262781			0.00298909
CCTACGGGAGGCAGCAGTGGGGAATCTTCCGCAATGGGCGCAAGCCTGACGGAGCAACGCCGCGTGAGTGAAGAAGGTTTTCGGATCGTAAAGCTCTGTTGAGAGGGACGAGAGATATAATCAGGAAATGGGTTATAGAGGACGGTACCTTTCGAGGAAGCCACGGCTAACTACGTGCCAGCAGCCGCGGTAATACGTAGGTGGCGAGCGTTGTCCGGAATTATTGGGCGTAAAGGGAGCGCAGGTGGGAAAGTAAGTCAGTCTTAAAAGTTCGGGGCTCAACCCCGTGATGGGATTGAAACTACTTTTCTTGAGTGCAGGAGAGGAAAGCGGAATTCCTAGTGTAGCGGTGAAATGCGTAGATATTAGGAGGAACACCAGTGGCGAAGGCGGCTTTCT…	denovo170178	Bacteria;Firmicutes;Negativicutes;Selenomonadales;Veillonellaceae;Anaerovibrio	Non-spore forming anaerobe	Anaerovibrio lipolyticus	95.77	Pig
CCTACGGGAGGCAGCAGTGAGGAATATTGGTCAATGGGCGGAAGCCTGAACCAGCCAAGTCGCGTGAGGGAAGACGGTCCTACGGATTGTAAACCTCTTTTGTCGGGGAGCAAAGAGGCCACGCGTGGCAAGATGAGCGTACCCGAAGAAAAAGCATCGGCTAACTCCGTGCCAGCAGCCGCGGTAATACGGAGGATGCGAGCGTTATCCGGATTTATTGGGTTTAAAGGGTGCGCAGGCGGTTCATCAAGTCAGCGGTAAAAATTCGGGGCTCAACCCCGTCCTGCCGTTGAAACTGACGAGCTGGAGTGCGACAGAGGAATGCGGAATGCGAGGTGTAGCGGTGAAATGCATAGATATCGCGCAGAACTCCGATTGCGAAGGCAGCGTTCCATGTCG…	denovo181862	Bacteria;Bacteroidetes;Bacteroidia;Bacteroidales;Porphyromonadaceae;Barnesiella	Non-spore forming anaerobe	Muribaculum intestinale	88.89	Pig
CCTACGGGAGGCAGCAGTGAGGAATATTGGTCAATGGTCGGAAGACTGAACCAGCCATGCCGCGTGCAGGAAGGAGGTCCTATGGATTGTAAACTGCTTTTTTCGGGGAATAATAAGACTTTTGCGAAGGTTGATGCAGGTACCCGAAGAATAAGGATCGGCTAACTCCGTGCCAGCAGCCGCGGTAATACGGAGGATTCGAGCGTTATCCGGATTTATTGGGTTTAAAGGGTGCGTAGGCGGTTAGATAAGTTTGAGGTTAAATGCTTCTGCTCAACAGGAGTTTGCCTTGAAAACTGTCTGACTAGGATGTAAACGGCGCAGGCGGAATGAATCATGTAGCGGTGACATGCATAGATATGATTCAGAACACCGATCGCGAAGGCAGCTTGCGAGGAT…	denovo53169	Bacteria;Bacteroidetes;Bacteroidia;Bacteroidales	Non-spore forming anaerobe	Odoribacter denticanis	83.37	Pig
CCTACGGGGGGCAGCAGTGAGGAATATTGGTCAATGGGCGGAAGCCTGAACCAGCCATGCCGCGTGAAGGACTAAGGCCCTATGGGTCGTAAACTTCTTTAGACGCAGAGCAATAAGGGTCTCGAGAGATCCGATGAGAGTATGCGTAGAATAAGCATCGGCTAACTCCGTGCCAGCAGCCGCGGTAATACGGGGGATGCGAGCGTTATCCGGATTTATTGGGTTTAAAGGGTGCGTAGGCGGAAGTGCAAGTCAGCGGTGAAATCCCCGCGCTCAACGCGGGAGTTGCCGTTGATACTGTACATCTGGAATGCTCTTGCCGTGGGAGGAATGAGTAGTGTAGCGGTGAAATGCATAGATATTACTCAGAACACCGATTGCGAAGGCATCTCACGAAGG…	denovo110556	Bacteria;Bacteroidetes;Bacteroidia;Bacteroidales;Marinilabiaceae;Anaerophaga	Non-spore forming anaerobe	Galbibacter mesophilus	82.94	Pig
CCTACGGGAGGCAGCAGTGAGGAATATTGGTCAATGGGCGGAAGCCTGAACCAGCCAAGTAGCGTGCAGGAAGACGGCCCTATGGGTTGTAAACTGCTTTCAGTCGGGAATAATTCGTCGGTCGTGACCGACGTTGCAGGTACCGTCATAAGAAGGACCGGCTAATTCCGTGCCAGCAGCCGCGGTAATACGGAAGGTCCGGGCGTTATCCGGATTTATTGGGTTTAAAGGGAGCGTAGGTGGACTGTCAAGTCAGTTGTGAAATCCGCGGGCTCAACCTGCGGCCTGCAGTTGAAACTGGCGGTCTTGAGTCCGTTCAGGGATGCTGGAATTCATGGTGTAGCGGTGAAATGCTCAGATATCATGAAGAACTCCAATCGCGAAGGCAGGCATCCGGGC…	denovo30926	Bacteria;Bacteroidetes;Bacteroidia;Bacteroidales;Prevotellaceae;Alloprevotella	Non-spore forming anaerobe	Prevotellamassilia timonensis	90.28	Pig
CCTACGGGGGGCTGCAGTGGGGAATATTGCACAATGGGGGAAACCCTGATGCAGCGACGCCGCGTGAGCGAAGAAGTATTTCGGTATGTAAAGCTCTATCAGCAGGGAAGAAGAAATGACGGTACCTGACTAAGAAGCCCCGGCTAACTACGTGCCAGCAGCCGCGGTAATACGTAGGGGGCAAGCGTTATCCGGATTTACTGGGTGTAAAGGGAGCGTAGGCGGCATGGCAAGTCTGATGTGAAAACCCAGGGCTCAACTCTGGGACTGCATTGGAAACTGTCAAGCTGGAGTGTCGGAGAGGTAAGCGGAATTCCTAGTGTAGCGGTGAAATGCGTAGATATTAGGAGGAACACCAGTGGCGAAGGCGGCTTACTGGACGATGACTGACGCTGAGGC…	denovo60303	Bacteria;Firmicutes;Clostridia;Clostridiales;Lachnospiraceae;Clostridium XlVa	Spore forming anaerobe	Fusicatenibacter saccharivorans	96.29	Pig						0.00374139											0.00173632
CCTACGGGGGGCAGCAGTGAGGAATATTGGTCAATGGCCGCAAGGCTGAACCAGCCAAGTAGCGTGCAGGATGACGGCCCTCGGGTTGTAAACTGCTTTTAGTCGGGAATAAAAGGGCGCACGTGTGCGTCGTATTGCAAGTACCGTCAGAAAAAGGACCGGCTAATTCCGTGCCAGCAGCCGCGGTAATACGGAAGGTCCGGGCGTTATCCGGATTTATTGGGTTTAAAGGGAGCGTAGGCGGTCTGGTAAGTCAGCTGTGAAAACGCGGGGCTCAACTCCGCGCCTGCAGTTGATACTGTCGGACTTGAGTGCACGCAGGGATGCCGGAATTCATGGTGTAGCGGTGAAATGCTTAGATATCATGAAGAACTCCGATCGCGAAGGCAGGTGTCCGGA…	denovo172207	Bacteria;Bacteroidetes;Bacteroidia;Bacteroidales;Prevotellaceae;Alloprevotella	Non-spore forming anaerobe	Prevotellamassilia timonensis	90.38	Pig
CCTACGGGTGGCAGCAGTGGGGAATATTGCACAATGGGGGAAACCCTGATGCAGCAACGCCGCGTGAAGGAAGACGGTTTTCGGATTGTAAACTTCTTTTCTTTGTGAAGAAACAAATGACGGTAGCAAAGGAATAAGCATCGGCTAACTACGTGCCAGCAGCCGCGGTAATACGTAGGATGCAAGCGTTATCCGGATTTACTGGGTGTAAAGGGAGCGCAGGCGGGACTTCAAGTTGGATGTGAAAGGTCAAGGCTTAACCTTGGCACTGCATCCAAAACTGTAGTTCTTGAGTGGAGTAGAGGTAAGCGGAATTCCGAGTGTAGCGGTGAAATGCGTAGATATTCGGAGGAACACCAGTGGCGAAGGCGGCTTACTGGGCTCTAACTGACGCTGAGG…	denovo53234	Bacteria;Firmicutes;Clostridia;Clostridiales	Spore forming anaerobe	Eubacterium coprostanoligenes	87.96	Pig
CCTACGGGAGGCAGCAGTGAGGAATATTGGTCAATGGTCGCGAGACTGAACCAGCCAAGTAGCGTGCAGGATGACGGCCCTCTGGGTTGTAAACTGCTTTTAGTTGGGAATAAAAGGCGGTACGTGTACCGCGTATTGTATGTACCATCAGAAAAAGGACCGGCTAATTCCGTGCCAGCAGCCGCGGTAATACGGAAGGTCCAGGCGTTATCCGGATTTATTGGGTTTAAAGGGAGCGTAGGCGGATTTTTAAGTCAGTTGTGAAAGTTTGAGGCTCAACCTTAAAATTGCAGTTGAAACTGGAAGTCTTGAGTGCACGCAGAGGTGCCGGAATTCATGGTGTAGCGGTGAAATGCTTAGATATCATGAAGAACTCCGATCGCGAAGGCAAGTGCCTGG…	denovo152882	Bacteria;Bacteroidetes;Bacteroidia;Bacteroidales;Prevotellaceae;Alloprevotella	Non-spore forming anaerobe	Alloprevotella rava	92.52	Pig
CCTACGGGAGGCAGCAGTGAGGAATATTGGTCAATGGACGGAAGTCTGAACCAGCCAAGTAGCGTGCAGGATGACGGCCCTATGGGTTGTAAACTGCTTTTATGTGGGAATAAAGTCAGGGACGTGTCCCTGTTTGCATGTACCACAGGAATAAGGACCGGCTAATTCCGTGCCAGCAGCCGCGGTAATACGGAAGGTCCGGGCGTTATCCGGATTTATTGGGTTTAAAGGGAGCGTAGGCCGGAGGGTAAGCGTGTTGTGAAATGCAGTTGCTCAACATCTGCACTGCAGCGCGAACTGTTCTCCTTGAGTGCGCAGGAAGTAGGCGGAATTCGTCGTGTAGCGGTGAAATGCTTAGATATGACGAAGAACTCCGATTGGGAAGCCAGCTTACTGTAG…	denovo166802	Bacteria;Bacteroidetes;Bacteroidia;Bacteroidales;Prevotellaceae;Prevotella	Non-spore forming anaerobe	Prevotella oris	91.73	Pig
CCTACGGGAGGCAGCAGTGAGGAATATTGGTCAATGGGCGAGAGCCTGAACCAGCCAAGTAGCGTGAAGGAAGACTGCCCTATGGGTTGTAAACTTCTTTTATGAGGGAATAAAGTGCGCCACGTGTGGTGTTTTGTATGTACCTCATGAATAAGGATCGGCTAACTCCGTGCCAGCAGCCGCGGTAATACGGAGGATCCGAGCGTTATCCGGATTTATTGGGTTTAAAGGGAGCGTAGGCGGCAGGTTAAGTCAGTTGTGAAAGTTTGCGGCTCAACCGTAAAATTGCAGTTGATACTGGCCTGCTTGAGTGCGGCAGAGGCAGGCGGAATTCGTGGTGTAGCGGTGAAATGCTTAGATATCACGAAGAACTCCGATTGCGAAGGCAGCTTGCTGGAG…	denovo280190	Bacteria;Bacteroidetes;Bacteroidia;Bacteroidales;Bacteroidaceae;Bacteroides	Non-spore forming anaerobe	Bacteroides stercoris	94.55	Pig
CCTACGGGAGGCAGCAGTGAGGAATATTGGTCAATGGGCGAGAGCCTGAACCAGCCAAGTAGCGTGCAGGATGACGGCCCTATGGGTTGTAAACTGCTTTTATACGGGGGTAAAGTCATCCACGTGTGGATGTTTGCAAGTACCGTAAGAAAAAGGATCGGCTAATTCCGTGCCAGCAGCCGCGGTAATACGGAAGATCCGAGCGTTATCCGGATTTATTGGGTTTAAAGGGAGCGTAGGCGGACGAGCAAGTCAGTTGTGAAAGTTTGCGGCTCAACCGTAAAATTGCAGTTGAAACTGTTTGTCTTGAGTTCACATAAGGATGGTGGAATTTGTGGTGTAGCGGTGAAATGCATAGATATCACGAAGAACTCCGATTGCGAAGGCAGCCATCCGGGG…	denovo28783	Bacteria;Bacteroidetes;Bacteroidia;Bacteroidales;Prevotellaceae;Alloprevotella	Non-spore forming anaerobe	Bacteroides faecichinchillae	89.91	Pig
CCTACGGGAGGCAGCAGTGAGGAATATTGGTCAATGGGCGAGAGCCTGAACCAGCCAAGTCGCGTGAGGGATGACGGTCCTACGGATTGTAAACCTCTTTTGTCGGGGAACAACAGGGGGCACGCGTGCCTTTGTGAGTGTACCCGAAGAAAAAGCATCGGCTAACTCCGTGCCAGCAGCCGCGGTAATACGGAGGATGCGAGCGTTATCCGGATTTATTGGGTTTAAAGGGTGCGTAGGCGGCGCGTCAAGCCGGTGGTAAAATTGCGGGGCTCAACCCCGTAGAGCCATCGGAACTGGCGTGCTTGAGTGGAGAAGAAGTATGCGGAATGCGAGGTGTAGCGGTGAAATGCATAGATATCGCGCAGAACTCCGATTGCGAAGGCAGCGTACTATTCT…	denovo47205	Bacteria;Bacteroidetes;Bacteroidia;Bacteroidales;Porphyromonadaceae;Barnesiella	Non-spore forming anaerobe	Muribaculum intestinale	88.63	Pig
CCTACGGGAGGCAGCAGTGGGGAATATTGGGCAATGGACGCAAGTCTGACCCAGCAACGCCGCGTGAAGGAAGAAGGCTTTCGGGTTGTAAACTTCTTTTAAGAGGGAACAGCAGAAGAGGGTACCTCTTGAATAAGCCACGGCTAACTACGTGCCAGCAGCCGCGGTAATACGTAGGTGGCAAGCGTTGTCCGGATTTACTGGGTGTAAAGGGCGTGCAGCCGGGTCTGCAAGTCAGATGTGAAATCCGTGGGCTCAACCCACGAACTGCATTTGAAACTGTGGATCTTGAGTATCGGAGAGGTAATCGGAATTCCTAGTGTAGCGGTGAAATGCGTAGATATTAGGAAGAACACCAGTGGCGAAGGCGGATTACTGGACGACAACTGACGGTGAGGC…	denovo48169	Bacteria;Firmicutes;Clostridia;Clostridiales;Ruminococcaceae;Oscillibacter	Non-spore forming anaerobe	Oscillibacter ruminantium	94.8	Pig				0.00384394
CCTACGGGAGGCAGCAGTGAGGAATATTGGTCAATGGGCGAGAGCCTGAACCAGCCAAGTCGCGTGAGGGAAGACGGTCCTACGGATTGTAAACCTCTTTTGTCGGGGAGTAATAGGCGGGACGTGTCCTGCTGTGAGAGTACCCGAAGAAAAAGCATCGGCTAACTCCGTGCCAGCAGCCGCGGTAATACGGAGGATGCGAGCGTTATCCGGATTTATTGGGTTTAAAGGGTGCGCAGGCGGCGTGCCAAGTCAGCGGTCAAAGTTCCGGGCTCAACCCGGTGATGCCGTTGAAACTGGTGTGCTTGAGTGCGTGCGAGGGAGGCGGAATGCGTTGTGTAGCGGTGAAATGCATAGATATGACGCAGAACTCCGATTGCGAAGGCAGCTTTCCAGCAC…	denovo198578	Bacteria;Bacteroidetes;Bacteroidia;Bacteroidales;Porphyromonadaceae;Barnesiella	Non-spore forming anaerobe	Duncaniella freteri	88.91	Pig
CCTACGGGAGGCAGCAGTGAGGAATATTGGTCAATGGGCGAGAGCCTGAACCAGCCAAGTCGCGTGAGGGAAGACGGTCCTACGGATTGTAAACCTCTTTTGTCGGGGAACAAAAGGCGCCACGCGTGGTGTATAGAGTGTACCCGAAGAAAAAGCATCGGCTAACTCCGTGCCAGCAGCCGCGGTAATACGGAGGATGCGAGCGTTATCCGGATTTATTGGGTTTAAAGGGTGCGCAGGCGGCGGATCAAGTCAGCGGTCAAACTTCGGGGCTCAACCCCGTTTTGCCGTTGAAACTGATCGGCTGGAGTCTGTTCGAGGGACGCGGAATGCGAGGTGTAGCGGTGAAATGCATAGATATCACGCAGAACTCCGATTGCGAAGGCAGCGTCCCGGGGC…	denovo242940	Bacteria;Bacteroidetes;Bacteroidia;Bacteroidales;Porphyromonadaceae;Barnesiella	Non-spore forming anaerobe	Muribaculum intestinale	88.68	Pig
CCTACGGGAGGCAGCAGTGGGGAATCTTGCGCAATGGAGGAAACTCTGACGCAGCCATGCCGCGTGAGTGATGAAGGCCTTCGGGTTGTAAAGCTCTGTCTAAGGGGAAAAATGATGCGATGTCGAATAGGCATGGCAAGTGATGGTACCCTTAAAGAAAACACCGGCTAACTCCGTGCCAGCAGCCGCGGCAATACGGGGGGTGTAAGCGTTGTTCGGAATTACTGGGCGTAAAGGGCGTGCAGGCGGCCACCGCAAGTTGAATGTGAAATCCCTGGGCTTAACCCGGGAAGTGCGTTCAAGACTGCGGGGCTTGAATACGGGAGAGGATCGTGGAATTCCTGGTGTAGAGGTGAAATTCGTAGATATCAGGAGGAACACTCGTGGCGAAGGCGACGG…	denovo259252	Bacteria;Proteobacteria;Deltaproteobacteria	Unknown	Desulfomonile limimaris	85.12	Pig
CCTACGGGAGGCAGCAGTGAGGAATATTGGTCAATGGGCGAGAGCCTGAACCAGCCAAGTCGCGTGAGGGACGAAGGCCCTACGGGTTGTAAACCTCTTTTATAAGGGAATAAAGGGCGCCACGTGTGGCGCATTGCATGTACCTTATGAATAAGCATCGGCTAACTCCGTGCCAGCAGCCGCGGTAATACGGAGGATGCGAGCGTTATCCGGATTCATTGGGTTTAAAGGGTGCGTAGGTGGCTTGTTAAGTCAGCGGTGAAAGTCAGTGGCTCAACCATTGAATTGCCGTTGAAACTGGCGAGCTTGAGTACGTACGGGGCAGGCGGAATGCGTGGTGTAGCGGTGAAATGCATAGATATCACGCAGAACCCCGATCGCGAAGGCAGCCTGCCAGGC…	denovo30928	Bacteria;Bacteroidetes;Bacteroidia;Bacteroidales;Porphyromonadaceae;Parabacteroides	Non-spore forming anaerobe	Parabacteroides distasonis	91.23	Pig
CCTACGGGAGGCAGCAGTGAGGAATATTGGTCAATGGTCGCGAGACTGAACCAGCCAAGTAGCGTGCAGGATGACGGCCCTCCGGGTTGTAAACTGCTTTTAGTTGGGAATAAAAGGGCGTACGTGTACGCCGAATTGTATGTACCATCAGAAAAAGGACCGGCTAATTCCGTGCCAGCAGCCGCGGTAATACGGAAGGTCCGGGCGTTATCCGGATTTATTGGGTTTAAAGGGAGCGTAGGCGGGTTTTTAAGTCAGTTGTGAAAGTCTGCGGCTCAACCGTAGAATTGCAGTTGAAACTGGAAGCCTTGAGTGCACGCAGGGGTGCCGGAATTCATGGTGTAGCGGTGAAATGCTTAGATATCATGAAGAACTCCGAAAGCGAAGGCAAGTGCCCGG…	denovo310214	Bacteria;Bacteroidetes;Bacteroidia;Bacteroidales;Prevotellaceae;Alloprevotella	Non-spore forming anaerobe	Alloprevotella rava	91.8	Pig
CCTACGGGAGGCAGCAGTGGGGGATATTGCACAATGGGGGAAACCCTGATGCAGCGACGCCGCGTGAGTGAAGAAGTATTTCGGTATGTAAAGCTCTATCAGCAGGAAAGATAATGACGGTACCTGACTAAGAAGCACCGGCTAAATACGTGCCAGCAGCCGCGGTAATACGTATGGTGCAAGCGTTATCCGGATTTACTGGGTGTAAAGGGAGCGCAGACGGCATGGCAAGCCAGATGTGAAAGGTGGGGGCTCAACCCCCAAGCTGCATTTGGAACTGTCAAGCTAGAGTATCGGAGAGGTAAGTGGAATTCCTAGTGTAGCGGTGAAATGCGTAGATATTAGGAGGAACACCAGTGGCGAAGGCGGCTTACTGGACGATAACTGACGTTGAGGCTC…	denovo345837	Bacteria;Firmicutes;Clostridia;Clostridiales;Lachnospiraceae;Lachnospiracea_incertae_sedis	Spore forming anaerobe	[Ruminococcus] gnavus	94.28	Pig
CCTACGGGAGGCTGCAGTAGGGAATATTGCTCAATGGGGGAAACCCTGAAGCAGCAACGCCGCGTGGAGGATGACACTTTTCGGAGCGTAAACTCCTTTTCTTAGGGAAGAACAATGACGGTACCTAAGGAATAAGCACCGGCTAACTCCGTGCCAGCAGCCGCGGTAATACGGAGGGTGCAAGCGTTACTCGGAATCACTGGGCGTAAAGGACGCGTAGGCGGATTATCAAGTCTTTTGTGAAATCTAATGGCTCAACCATTAAACTGCTTGAGAAACTGATAATCTAGAGTGAGGGAGAGGCAGATGGAATTGGTGGTGTAGGGGTAAAATCCGTAGAGATCACCAGGAATACCCATTGCGAAGGCGATCTGCTAGAACTCAACTGACGCTAATGCG…	denovo114082	Bacteria;Proteobacteria;Epsilonproteobacteria;Campylobacterales;Campylobacteraceae;Campylobacter	Aerotolerant	Campylobacter lanienae	99.26	Pig
CCTACGGGTGGCAGCAGTAGGGAATATTGCTCAATGGGCGAAAGCCTGAAGCAGCAACGCCGCGTGGAGGATGACACTTTTCGGAGCGTAAACTCCTTTTGTTGGGGAAGAAATTTGACGGTACCCAACGAATAAGCACCGGCTAACTCCGTGCCAGCAGCCGCGGTAATACGGAGGGTGCAAGCGTTACTCGGAATCACTGGGCGTAAAGGACGCGTAGGCGGATTATCAAGTCTTTTGTGAAATCTAATGGCTTAACCATTAAACTGCTTGAGAAACTGATAATCTAGAGTGAGGGAGAGGCAGATGGAATTGGTGGTGTAGGGGTAAAATCCGTAGAGATCACCAAGAATACCCATTGCGAAGGCGATCTGCTAGAACTCAACTGACGCTAATGCG…	denovo140632	Bacteria;Proteobacteria;Epsilonproteobacteria;Campylobacterales;Campylobacteraceae;Campylobacter	Aerotolerant	Campylobacter lanienae	98.01	Pig
CCTACGGGAGGCAGCAGTGAGGAATATTGGTCAATGGGCGAAAGCCTGAACCAGCCAAGTAGCGTGCAGGATGACGGCCCTATGGGTTGTAAACTGCTTTTAGGCGGGGGTAAAGGGGCGGACGCGTTCCGCCTTTGCAAGTACCGCCAGAAAAAGGACCGGCTAATTCCGTGCCAGCAGCCGCGGTAATACGGAAGGTCCAGGCGTTATCCGGATTTATTGGGTTTAAAGGGAGCGTAGGCGGGCTATTAAGTCAGCTGTGAAATCCGGCGGCTCAACCGTCGGCCTGCAGTTGATACTGGTGGCCTTGAGTGCGCGCAGGGGTGTTGGAATTCATGGTGTAGCGGTGAAATGCTCAGATATCATGAAGAACTCCGATCGCGAAGGCAGATGCCCGGA…	denovo157835	Bacteria;Bacteroidetes;Bacteroidia;Bacteroidales;Prevotellaceae;Alloprevotella	Non-spore forming anaerobe	Prevotellamassilia timonensis	90.35	Pig
CCTACGGGAGGCAGCAGTGAGGAATATTGGTCAATGGACGGGAGTCTGAACCAGCCAAGTAGCGTGCAGGATGACGGCCCTATGGGTTGTAAACTGCTTTTGTGCGGGGATAAAGTGTGGGACGCGTCCCATATTGCAGGTACCGCATGAATAAGGACCGGCTAATTCCGTGCCAGCAGCCGCGGTAATACGGAAGGTCCGGGCGTTATCCGGATTTATTGGGTTTAAAGGGAGCGTAGGCCGGAGATTAAGCGTGTTGTGAAATGCCGCGGCTCAACCGTGGCACTGCAGCGCGAACTGGTTTTCTTGAGTGCGCGCGACGCAGGCGGAATTCGTGGTGTAGCGGTGAAATGCTTAGATATCACGAGGAACCCCGATTGCGAAGGCAGCTTGCGGGAG…	denovo17545	Bacteria;Bacteroidetes;Bacteroidia;Bacteroidales;Prevotellaceae;Prevotella	Non-spore forming anaerobe	Prevotella oris	93.38	Pig
CCTACGGGAGGCAGCAGTGAGGAATATTGGTCAATGGACGAGAGTCTGAACCAGCCAAGTAGCGTGCAGGATGACGGCCCTCCGGGTTGTAAACTGCTTTTAGTTGGGAATAAAAAAGGTGACGTGTCGCCTATTGTATGTACCATCAGAAAAAGGACCGGCTAATTCCGTGCCAGCAGCCGCGGTAATACGGAAGGTCCAGGCGTTATCCGGATTTATTGGGTTTAAAGGGAGCGTAGGCGGAGAGATAAGTCAGCGGTAAAATCGTGCGGCTCAACCGTACCTCGCCGTTGATACTGTTTTTCTTGAGTGCACACAGGGATGCTGGAATTCGTCGTGTAGCGGTGAAATGCTTAGATATGACGAAGAACTCCGATCGCGAAGGCAGGTGTCCGGGGT…	denovo252633	Bacteria;Bacteroidetes;Bacteroidia;Bacteroidales;Prevotellaceae;Alloprevotella	Non-spore forming anaerobe	Alloprevotella rava	91.66	Pig
CCTACGGGAGGCAGCAGTGAGGAATATTGGTCAATGGGCGGAAGCCTGAACCAGCCATGCCGCGTGAAGGAAGAAGGTCCTATGGATTTTAAACTTCTTTTGTCGGAGAGCAATAAGGGTCTCGTGAGATCCGATGAGAGTATCCGACGAATAAGCATCGGCTAACTCCGTGCCAGCAGCCGCGGTAATACGGGGGATGCGAGCGTTATCCGGATTTATTGGGTTTAAAGGGTGCGTAGGCGGTCCGGTAAGTCAGCCGTGAAAAGCCCCCGCTCAACGGGGGTCGTGCGTTTGATACTGTTGGACTGGAATGCGGATGCCGTGGGAGGAATGTGTGGTGTAGCGGTGAAATGCATAGATATCACACAGAACACCGATTGCGAAGGCATCTCACGAATC…	denovo26485	Bacteria;Bacteroidetes	Non-spore forming anaerobe	Meniscus glaucopis	83.84	Pig
CCTACGGGTGGCAGCAGTGAGGAATATTGGTCAATGGGCGCGAGCCTGAACCAGCCAAGTCGCGTGAAGGATGAAGGTTCTATGGATTGTAAACTTCTTTTATGGGGGAATAAAGTGCGGGATGTATCCTGTTTTGTATGTACCTCATGAATAAGCATCGGCTAACTCCGTGCCAGCAGCCGCGGTAATACGGAGGATGCGAGCGTTATCCGGATTCATTGGGTTTAAAGGGTGCGTAGGTGGCCATTTAAGTCAGCGGTGAAAGTTTGTGGCTCAACCATAAAATTGCCGTTGAAACTGGAGGGCTTGAGTATGTTTGGGGCAGGCGGAATGTGTGGTGTAGCGGTGAAATGCATAGATATCACGCAGAACTCCGATCGCGAAGGCAGCTTGCCAAGC…	denovo273432	Bacteria;Bacteroidetes;Bacteroidia;Bacteroidales;Porphyromonadaceae;Parabacteroides	Non-spore forming anaerobe	Parabacteroides chinchillae	94.33	Pig
CCTACGGGAGGCAGCAGTGGGGAATATTGGGCAATGGGGGGAACCCTGACCCAGCGACGCCGCGTGGGTGAAGAAATCCTTCGGGATGTAAAGCCCTGTTGTGTGGGAAGATAATGACGGTACCACACGAGGAAGCCCCGGCAAACTACGTGCCAGCAGCCGCGGTAATACGTAGGGGGCAAGCGTTGTTCGGAATTACTGGGCGTAAAGCGCACGCAGGCTGGCCGTTAAGTCTGTCGTCAAAGGCGGAGGCTCAACCTCCGTTCTACGATAGATACTGGCGGCCTAGAGTATGTGAGAGGGAAGTGGAATTCCCGGTGTAGCGGTGAAATGCGTAGATATCGGGAGGAACACCAGTGGCGAAGGCGGCTTCCTGGCACACAACTGACGCTCATGTGC…	denovo31914	Bacteria;Synergistetes;Synergistia;Synergistales;Synergistaceae;Cloacibacillus	Non-spore forming anaerobe	Cloacibacillus porcorum	99.25	Pig																0.00851481
CCTACGGGAGGCAGCAGTGGGGAATATTGCACAATGGGGGAAACCCTGATGCAGCAACGCCGCGTGAGTGATGACGGTCTTCGGATTGTAAAGCTCTGTCTTTAGGGACGATAATGACGGTACCTAAGGAGGAAGCCACGGCTAACTACGTGCCAGCAGCCGCGGTAATACGTAGGTGGCAAGCGTTGTCCGGATTTACTGGGCGTAAAGGGAGCGTAGGTGGATATTTAAGTGGGATGTGAAATACCCGGGCTTAACCTGGGTGCTGCATTCCAAACTGGATATCTAGAGTGCAGGAGAGGAAAGGAGAATTCCTAGTGTAGCGGTGAAATGCGTAGAGATTAGGAAGAATACCAGTGGCGAAGGCGCCTTTCTGGACTGTAACTGACACTGAGGCTC…	denovo51301	Bacteria;Firmicutes;Clostridia;Clostridiales;Clostridiaceae 1;Clostridium sensu stricto	Spore forming anaerobe	Clostridium butyricum	100	Pig																										0.126708	0.106341	0.162477						0.0467167	0.00293092	0.00340861			0.00312276		0.00408047
CCTACGGGAGGCAGCAGTGAGGAATATTGGACAATGGATGGAAATCTGATCCAGCCATGCCGCGTGCAGGAAGACGGTCCTATGGATTGTAAACTGCTTTAGCATGGGAGCAATAAGGTGTACGCGTACACCGATGAGAGTACCATGAGAATAAGCACCGGCTAACTCCGTGCCAGCAGCCGCGGTAATACGGAGGGTGCAAGCGTTATCCGGATTTATTGGGTTTAAAGGGTGCGTAGGCTGTAAGTCAAGTCAGCGGTGAAAAGTCGGGGCTAAACCTTGAGGGTGCCGTTGAAACTGATTTACTAGAATGTGGATGATGCCGGCGGAATGTGTCAAGTAGCGGTGAAATGCATAGATATGACACAGAAGGCCGATTGCGAAGGCAGCTGGCAAAGG…	denovo61959	Bacteria;Bacteroidetes	Non-spore forming anaerobe	Parapedobacter defluvii	83.69	Pig
CCTACGGGTGGCAGCAGTGAGGAATATTGGTCAATGGGCGGAAGCCTGAACCAGCCAAGTAGCGTGCAGGACGACGGCCCTACGGGTTGTAAACTGCTTTTAGGCGGGGGTAAAGTGCCGGACGGGTTCCGGTATTGCAAGTACCGCCAGAAAAAGGACCGGCTAATTCCGTGCCAGCAGCCGCGGTAATACGGAAGGTCCGGGCGTTATCCGGATTTATTGGGTTTAAAGGGAGCGTAGGCGGGCTGTTAAGTCAGCTGTGAAATCCGGCGGCTCAACCGTCGGCCTGCAGTTGATACTGGCTGCCTTGAGTGCGCGCAGGGGCGTTGGAATTCATGGTGTAGCGGTGAAATGCTCAGATATCATGAAGAACTCCGATCGCGAAGGCAGATGCCCGGA…	denovo100628	Bacteria;Bacteroidetes;Bacteroidia;Bacteroidales;Prevotellaceae;Alloprevotella	Non-spore forming anaerobe	Prevotellamassilia timonensis	89.88	Pig
CCTACGGGTGGCAGCAGTGAGGAATATTGGTCAATGGACGAGAGTCTGAACCAGCCAAGTAGCGTGCAGGATGACGGCCCTCCGGGTTGTAAACTGCTTTTAGTTGGGAATAAAGTTCGGGACGTGTCCCGATTTGTATGTACCATCAGAAAAAGGACCGGCTAATTCCGTGCCAGCAGCCGCGGTAATACGGAAGGTCCGGGCGTTATCCGGATTTATTGGGTTTAAAGGGAGCGCAGGCGGGCTTTTAAGTCAGTTGTGAAATACGGCGGCTCAACCGTCGGACTGCAGTTGAAACTGGAAGTCTTGAGTTCACACAGGGATGCCGGAATTCATGGTGTAGCGGTGAAATGCTCAGATATCATGAAGAACTCCGATCGCGAAGGCAGGCATCCGGGG…	denovo166468	Bacteria;Bacteroidetes;Bacteroidia;Bacteroidales;Prevotellaceae;Alloprevotella	Non-spore forming anaerobe	Prevotellamassilia timonensis	93.62	Pig
CCTACGGGAGGCAGCAGTGAGGAATATTGGTCAATGGGCGAGAGCCTGAACCAGCCAAGTAGCGTGCAGGACGACGGCCCTATGGGTTGTAAACTGCTTTTATGCGGGGATAAAGTGGGGGATGCATCCCTTTTTGCAGGTACCGCATGAATAAGGACCGGCTAATTCCGTGCCAGCAGCCGCGGTAATACGGAAGGTCCGGGCGTTATCCGGATTTATTGGGTTTAAAGGGAGCGTAGGCTGGAGATTAAGCGTGTTGTGAAATGCCGCGGCTCAACCGTGGCACTGCAGCGCGAACTGGTTTCCTTGAGTGCGCTGAAAGTGGGCGGAATTTGTGGTGTAGCGGTGAAATGCTTAGATATCACGAAGAACTCCGATTGCGAAGGCAGCTCACTGTAT…	denovo205873	Bacteria;Bacteroidetes;Bacteroidia;Bacteroidales;Prevotellaceae;Prevotella	Non-spore forming anaerobe	Prevotella copri	92.47	Pig
CCTACGGGAGGCAGCAGTGGGGAATTTTGGACAATGGGGGCAACCCTGATCCAGCCATGCCGCGTGCAGGATGAAGGCCTTCGGGTTGTAAACTGCTTTTGTCAGGGACGAAAAGGACCGTGTTAATACCATGGTCTGCTGACGGTACCTGAAGAATAAGCACCGGCTAACTACGTGCCAGCAGCCGCGGTAATACGTAGGGTGCAAGCGTTAATCGGAATTACTGGGCGTAAAGCGTGCGCAGGCGGTTCTGTAAGACAGATGTGAAATCCCCGGGCTCAACCTGGGAATTGCATTTGTGACTGCAGGACTAGAGTTCATCAGAGGGGGGTGGAATTCCAAGTGTAGCAGTGAAATGCGTAGATATTTGGAAGAACACCAATGGCGAAGGCAGCCCCC…	denovo82536	Bacteria;Proteobacteria;Betaproteobacteria;Burkholderiales;Sutterellaceae;Sutterella	Non-spore forming anaerobe	Sutterella massiliensis	99.77	Pig									0.0634766							0.0021287	0.194468		0.177561	0.00258772																2.40988
CCTACGGGAGGCAGCAGTGAGGAATATTGGTCAATGGGCGCGAGCCTGAACCAGCCAAGTCGCGTGAGGGAAGACGGCCCTACGGGTTGTAAACCTCTTTTGCCGGGGAGCAACGCTGCGGACGTGTCCGCAGGTGAGAGTACCCGGAGAAAAAGCATCGGCTAACTCCGTGCCAGCAGCCGCGGTAATACGGAGGATGCGAGCGTTATCCGGATTTATTGGGTTTAAAGGGTGCGTAGGCCGGCTGTCAAGTCAGCGGTAAAAATTCGGGGCTCAACCCCGTAAAGCCGTTGAAACTGGCGGTCTTGAGTAGCGGCGAGGCATGCGGAATGCGAGGTGTAGCGGTGAAATGCATAGATATCACGCAGAACTCCGATTGCGAAGGCAGCATGCCAGCCG…	denovo134789	Bacteria;Bacteroidetes;Bacteroidia;Bacteroidales;Porphyromonadaceae;Barnesiella	Non-spore forming anaerobe	Barnesiella viscericola	89.83	Pig
CCTACGGGTGGCAGCAGTAAGGAATTTTCGGCAATGGGGGCAACCCTGACCGAGCAACGCCGCGTGAGTGATGAAGGTCTTCGGATCGTAAAACTCTGTTGTAAAGGAAGAATGTCATATATAGGAAATGATATATGAGTGACGGTACTTTACTAGAAAGTCACGGCTTACTACGTGCCAGCAGCCGCGGTAATACGTAGGTGGCAAGCGTTATCCGGATTTATTGGGCGTAAAGGGTGCGCAGGCGGTCTGTTAAGTTTGGTGTGAAAGCGTGGGGCTCAACCCCATACAGCATCGAATACTGGCAGACTAGAGTGCAGAAGAGGGTAATGGAACTCCATGTGTAGCGGTAAAATGCGTAGATATATGGAAGAACACCAGCGGCGAAGGCGGTTACCT…	denovo168128	Bacteria	Unknown	Holdemania filiformis	89.7	Pig
CCTACGGGTGGCAGCAGTGAGGAATATTGGTCAATGGGCGAGAGCCTGAACCAGCCAAGTAGCGTGCAGGATGACGGCCCTACGGGTTGTAAACTGCTTTTATGAAGGAATAAAGTCACCCACGTGTGGGTGTTTGCATGTACTTTATGAATAAGGACCGGCTAATTCCGTGCCAGCAGCCGCGGTAATACGGAAGGTCCGGGCGTTATCCGGATTTATTGGGTTTAAAGGGAGCGTAGGCCGCCTGGTAAGCGTGTTGTGAAATGTCGTTGCTCAACAACGTCACTGCAGCGCGAACTGCCGGGCTTGAGTGTGCGGAAAGCGGGCGGAATTTGTGGTGTAGCGGTGAAATGCTTAGATATCACGAAGAACTCCGATTGCGAAGGCAGCTCGCTGTAG…	denovo190146	Bacteria;Bacteroidetes;Bacteroidia;Bacteroidales;Prevotellaceae;Prevotella	Non-spore forming anaerobe	Prevotella paludivivens	91.23	Pig
CCTACGGGAGGCAGCAGTGAGGAATATTGGTCAATGGGCGAGAGCCTGAACCAGCCAAGTAGCGTGCAGGATGACGGCCCTATGGGTTGTAAACTGCTTTTATGCGGGGATAACGTGCACCACGTGTGGTGTATTGCAGGTACCGCATGAATAAGGACCGGCTAATTCCGTGCCAGCAGCCGCGGTAATACGGAAGGTCCGGGCGTTATCCGGATTTATTGGGTTTAAAGGGAGCGTAGGCCGCTGTTTAAGCGTGTTGTGAAAAACCGGGGCTCAACTCCGGTCGTGCAGCGCGAACTGGACGGCTTGAGTGCGCGGTAAGTGGGCGGAATTTGTGGTGTAGCGGTGAAATGCTTAGATATCACGAAGAACTCCGATTGCGAAGGCAGCTCACTGTAG…	denovo20224	Bacteria;Bacteroidetes;Bacteroidia;Bacteroidales;Prevotellaceae;Prevotella	Non-spore forming anaerobe	Prevotella shahii	92.69	Pig
CCTACGGGTGGCTGCAGTGAGGAATATTGGTCAATGGACGAGAGTCTGAACCAGCCAAGTAGCGTGAAGGATGACTGCCCTATGGGTTGTAAACTTCTTTTATAAGGGAATAAAGTGCACCACGTGTGGTGTTTTGTATGTACCTTATGAATAAGGATCGGCTAACTCCGTGCCAGCAGCCGCGGTAATACGGAGGATCCGAGCGTTATCCGGATTTATTGGGTTTAAAGGGAGCGTAGGCGGCGGGTTAAGTCAGTTGTGAAAGTTTGCGGCTCAACCGTAAAATTGCAGTTGATACTGTCCCGCTTGAGTGCGGTAGAGGCAGGCGGAATTCGTGGTGTAGCGGTGAAATGCTTAGATATCACGAAGAACTCCGATTGCGAAGGCAGCTTGCTGGAG…	denovo206842	Bacteria;Bacteroidetes;Bacteroidia;Bacteroidales;Bacteroidaceae;Bacteroides	Non-spore forming anaerobe	Bacteroides stercoris	95.02	Pig
CCTACGGGAGGCAGCAGTGAGGAATATTGGTCAATGGGCGGAAGCCTGAACCAGCCAAGTCGCGTGAGGGAAGACGGCCCTAAGGGTTGTAAACCTCTTTTGCCGGGGAGCAAAAGCGCCGTGCGCGGTGCTATGAGAGTACCCGGAGAAAAAGCATCGGCTAACTCCGTGCCAGCAGCCGCGGTAATACGGAGGATGCGAGCGTTATCCGGATTTATTGGGTTTAAAGGGTGCGTAGGCGGACAGTTAAGTCAGCGGTCAAAACGGGCGGCTCAACCGCCTGCCGCCGTTGAAACTGGCAGTCTAGAGTGGGCGAGAAGTACGCGGAATGCGCGGTGTAGCGGTGAAATGCATAGATATTGCGCAGAACTCCGATTGCGAAGGCAGCGTACCGGCGCC…	denovo274455	Bacteria;Bacteroidetes;Bacteroidia;Bacteroidales;Porphyromonadaceae;Barnesiella	Non-spore forming anaerobe	Muribaculum intestinale	88.52	Pig
CCTACGGGAGGCAGCAGTGAGGAATATTGGTCAATGGGCGAAAGCCTGAACCAGCCATGCCGCGTGAAGGAATAAGGCCCTATGGGTCGTAAACTTCTTTTGTATCGGAGCAATAAGGGCCACGAGTGGTCCGATGAGATTACGATACGAATAAGCATCGGCTAACTCCGTGCCAGCAGCCGCGGTAATACGGAGGATGCAAGCGTTATCCGGATTTATTGGGTTTAAAGGGTGCGTAGGCTGTTCTGCAAGTCAGCGGTGAAAGCCCGGGGCTCAACCCCGGAAATGCCGTTGATACTGCGGGGCTGGAATACGGATGCCGTGGGAGGAATGAGTAGTGTAGCGGTGAAATGCATAGATATTACTCAGAACACCGATTGCGAAGGCATCTCACGAATC…	denovo291643	Bacteria;Bacteroidetes;Bacteroidia;Bacteroidales;Marinilabiaceae;Anaerophaga	Non-spore forming anaerobe	Porphyromonas pogonae	84.81	Pig															0.0121193
CCTACGGGAGGCAGCAGTGAGGAATATTGGTCAATGGACGAGAGTCTGAACCAGCCAAGTCGCGTGAAGGAAGACGGATCTATGGTTTGTAAACTTCTTTAGTGTGGGAACAAAGCGTGGTTGCGACCGCAGATGAGTGTACCACAAGAATAAGCATCGGCTAACTCCGTGCCAGCAGCCGCGGTAATACGGAGGATGCGAGCGTTATCCGGATTTATTGGGTTTAAAGGGTGCGTAGGCGGACTTTCAAGTCAGCGGTAAAATTTCCGGGCTTAACCTGGTTGTGCCGTTGAAACTGAGAGACTGGAGTGCGCTTGAGGTAGGCGGAATGCGTTGTGTAGCGGTGAAATGCATAGATATGACGCAGAACTCCGATTGCGAAGGCAGCTTACCAAATCG…	denovo31617	Bacteria;Bacteroidetes;Bacteroidia;Bacteroidales;Porphyromonadaceae	Non-spore forming anaerobe	Parabacteroides merdae	86.29	Pig
CCTACGGGAGGCAGCAGTGAGGAATATTGGTCAATGGGCGGAAGCCTGAACCAGCCAAGTAGCGTGCAGGATGACGGCCCTCCGGGTTGTAAACTGCTTTTAGTTGGGAATAAACGGCGGGACGTGTCCCGCTTTGCATGTACCATCAGAAAAAGGACCGGCTAATTCCGTGCCAGCAGCCGCGGTAATACGGAAGGTCCGGGCGTTATCCGGATTTATTGGGTTTAAAGGGAGCGCAGGCGGGCTTTTAAGTCAGTTGTGAAATACGGCGGCTCAACCGTCGGACTGCAGTTGATACTGGAAGCCTTGAGTTCACACAGGGATGCCGGAATTCATGGTGTAGCGGTGAAATGCTCAGATATCATGAAGAACCCCGATCGCGAAGGCAGGCATCCGGGG…	denovo341649	Bacteria;Bacteroidetes;Bacteroidia;Bacteroidales;Prevotellaceae;Alloprevotella	Non-spore forming anaerobe	Prevotellamassilia timonensis	95.27	Pig
CCTACGGGAGGCAGCAGTGAGGAATATTGGTCAATGGGCGGAAGCCTGAACCAGCCATGCCGCGTGAAGGACTAAGGCCCTACGGGTCGTAAACTTCTTTAGACGCAGAGCAATAAGGTCCACGTGTGGACCGATGAGAGTATGCGTAGAATAAGCATCGGCTAACTCCGTGCCAGCAGCCGCGGTAATACGGGGGATGCGAGCGTTATCCGGATTCATTGGGTTTAAAGGGTGCGTAGGCGGCCGAGTAAGTCAGCGGTGAAAGACCGGGGCTCAACCCTGGAAGTGCCGTTGATACTGTTTGGCTGGAATGATCCCGCCGCGGGAGGAATGAGTGGTGTAGCGGTGAAATGCATAGATATCACTCAGAACACCGATTGCGAAGGCATCTCGCGAGGG…	denovo343674	Bacteria;Bacteroidetes	Non-spore forming anaerobe	Barnesiella viscericola	83.64	Pig																																		0.0379573
CCTACGGGAGGCAGCAGTGGGGAATATTGCGCAATGGGGGCAACCCTGACGCAGCCATGCCGCGTGAATGAAGAAGGCCTTCGGGTTGTAAAGTTCTTTCGGTGATGAGGAAGGCGGTTAGTTTAATAGGCTAATCGATTGACGTTAATCACAGAAGAAGCACCGGCTAACTCCGTGCCAGCAGCCGCGGTAATACGGAGGGTGCGAGCGTTAATCGGAATAACTGGGCGTAAAGGGCACGCAGGCGGTTGCTTAAGTGAGGTGTGAAATCCCCGGGCTTAACCTGGGAATTGCATTTCAGACTGGGCAGCTAGAGTATTTTAGGGAGGGGTAGAATTCCACGTGTAGCGGTGAAATGCGTAGAGATGTGGAGGAATACCGAAGGCGAAGGCAGCCCCT…	denovo817	Bacteria;Proteobacteria;Gammaproteobacteria;Pasteurellales;Pasteurellaceae;Pasteurella	Facultative anaeorobe	[Pasteurella] aerogenes	100	Pig
CCTACGGGAGGCAGCAGTGAGGAATATTGGTCAATGGGCGGAAGCCTGAACCAGCCAAGTAGCGTGAGGGATGACTGCCCTATGGGTTGTAAACCTCTTTTATAAGGGAATAAAATACGGGACGTGTCCTGTTTTGCATGTACCTTATGAATAAGGACCGGCTAATTCCGTGCCAGCAGCCGCGGTAATACGGAAGGTCCGGGCGTTATCCGGATTTATTGGGTTTAAAGGGAGCGCAGGCGGTCTTATAAGCGTGACGTGAAATGCAGCGGCTCAACCGTATGATGTGCGTCGCGAACTGTGAGACTTGAGTGTATTCGATGTCAGCGGAATTTGTGGTGTAGCGGTGAAATGCTTAGATATCACGAAGAACTCCGATTGCGAAGGCAGCTGACAAGG…	denovo18587	Bacteria;Bacteroidetes;Bacteroidia;Bacteroidales;Prevotellaceae;Prevotella	Non-spore forming anaerobe	Prevotella brevis	89.86	Pig
CCTACGGGAGGCAGCAGTAAGGAATTTTCGGCAATGGAGGAAACTCTGACCGAGCAACGCCGCGTGAGTGATGAAGGCCTTCGGGTTGTAAAGCTCTGTTGTAAAGGAAGAATGTATAGAAAAGGAAATGTTTCTATAGTGACGGTACTTTACTAGAAAGTCACGGCTTACTACGTGCCAGCAGCCGCGGTAATACGTAGGTGGCAAGCGTTATCCGGATTTATTGGGCGTAAAGGGTGCGCAGGCGGATTGTTAAGTTCGAGGTGAAAGCGTTGGGCTCAACCCAATATAGCCTTAAATACTGGCAATCTAGAGTGCAGAAGAGGGTAATGGAATTCCATGTGTAGCGGTAAAATGCGTAGATATATGGAGGAACACCAGCGGCGAAGGCGGTTACCT…	denovo106577	Bacteria;Firmicutes;Erysipelotrichia;Erysipelotrichales;Erysipelotrichaceae;Holdemania	Non-spore forming anaerobe	Holdemania filiformis	89.67	Pig
CCTACGGGAGGCAGCAGTGGGGAATATTGGGCAATGGGCGCAAGCCTGACCCAGCAACGCCGCGTGAGGGAAGAAGGTTTTCGGATTGTAAACCTCTGTCGCAGAAGACGAAGGAAGTGACGGTAATCTGTGAGGAAGCCCCGGCTAACTACGTGCCAGCAGCCGCGGTAATACGTAGGGGGCGAGCGTTGTCCGGAATTACTGGGCGTAAAGGGAGCGTAGGCGGTTAATTAAGTTAGATGTGAAATACCCGGGCTTAACTTGGGGGGTGCATCTAATACTGGTAAACTAGAGTACAGGAGAGGAAAGCGGAATTCCTAGTGTAGCGGTGAAATGCATAGATATTAGGAGGAACATCGGTGGCGAAGGCGGCTTTCTGGACTGACACTGACGCTGAGG…	denovo210326	Bacteria;Firmicutes;Clostridia;Clostridiales	Spore forming anaerobe	Christensenella massiliensis	88.4	Pig
CCTACGGGAGGCAGCAGTGGGGAATATTGGGCAATGGACGCAAGTCTGACCCAGCAACGCCGCGTGAAGGAAGAAGGCTTTCGGGTTGTAAACTTCTTTGACAGGGGAAGAGCAGAAGACGGTACCCTGAAAACAAGCCACGGCTAACTACGTGCCAGCAGCCGCGGTAATACGTAGGTGGCAAGCGTTGTCCGGATTTACTGGGTGTAAAGGGCGTGCAGCCGGGCTGACAAGTCAGATGTGAAATCCCGAGGCTTAACCTCGGAACTGCATTTGAAACTGTTGGTCTTGAGTATCGGAGAGGTCATCGGAATTCCTTGTGTAGCGGTGAAATGCGTAGATATAAGGAAGAACACCAGTGGCGAAGGCGGATGACTGGACGACAACTGACGGTGAGGC…	denovo37242	Bacteria;Firmicutes;Clostridia;Clostridiales;Ruminococcaceae;Oscillibacter	Non-spore forming anaerobe	Oscillibacter ruminantium	94.09	Pig		0.00411184		0.0499712		0.00374139									0.0888745		0.20315				0.0486252	0.000873431		0.000658319															0.0530868				0.0448741
CCTACGGGAGGCAGCAGTAAGGGATATTGGTCAATGGGCGGGAGCCTGAACCAGCCATGCCGCGTGAGGGAATGAGGCCCTACGGGTCGTAAACCTCTTTTGCCGGGGGATAACGGGCGCCACGCGTGGCGCCGTGAAGGTACCCGGAGAATAAGCATCGGCTAACTCCGTGCCAGCAGCCGCGGTAATACGGAGGATGCGAGCGTTATCCGGATTTATTGGGTTTAAAGGGTGCGCAGGCGGGCGTCTAAGTCAGCGGTGAAAGTTCCCGGCTCAACCGGGTCAGTGCCGATGATACTGGGGGCCTTGAATGCGGTCGAGGCCGGCGGAATGTGGCGTGTAGCGGTGAAATGCATAGATATGCCACAGAACACCGATAGCGAAGGCAGCTGGCCGGGC…	denovo74439	Bacteria;Bacteroidetes;Sphingobacteriia;Sphingobacteriales;Sphingobacteriaceae	Unknown	Olivibacter sitiensis	86.29	Pig
CCTACGGGAGGCAGCAGTAGGGAATATTGCACAATGGAGGAAACTCTGATGCAGCCATGCCGCGTGTGTGAAGAAGGCCTTCGGGTTGTAAAGCACTTTCGGAGGGGAGGAAAAGATGACGTTACCCTCAGAAGAAGCACCGGCTAACTCCGTGCCAGCAGCCGCGGTAATACGGAGGGTGCAAGCGTTAATCGGAATAACTGGGCGTAAAGGGCATGCAGGCGGTTATACAAGTAGGATGTGAAAGCCTGGGGCTCAACCTCAGAACTGCATTCTAAACTGTGTGACTAGAGTATTGCAGGGGGAGACGGAATTTCAGGTGTAGCGGTGGAATGCGTAGATATCTGAAAGAACACCAAAGGCGAAGGCAGTCTCCTGGGCAAATACTGACGCTCATAT…	denovo142990	Bacteria;Proteobacteria;Gammaproteobacteria;Aeromonadales;Succinivibrionaceae;Succinivibrio	Non-spore forming anaerobe	Succinivibrio dextrinosolvens	96.04	Pig
CCTACGGGTGGCAGCAGTGAGGAATATTGGTCAATGGGCGGAAGCCTGAACCAGCCAAGTAGCGTGCAGGATGACGGCCCTACGGGTTGTAAACTGCTTTTAGGCGGGGGTAAAGTGGCGCACGTGCTGCGCCTTTGCAAGTACCGCCAGAAAAAGGACCGGCTAATTCCGTGCCAGCAGCCGCGGTAATACGGAAGGTCCGGGCGTTATCCGGATTTATTGGGTTTAAAGGGAGCGTAGGCGGGCTGTTAAGTCAGCTGTGAAATCCGGCGGCTCAACCGTCGGCCTGCAGTTGATACTGGTGGTCTTGAGTGCGCGCAGGGGCGTTGGAATTCATGGTGTAGCGGTGAAATGCTCAGATATCATGAAGAACTCCGATCGCGAAGGCAGATGCCCGGA…	denovo189559	Bacteria;Bacteroidetes;Bacteroidia;Bacteroidales;Prevotellaceae;Alloprevotella	Non-spore forming anaerobe	Prevotellamassilia timonensis	91.53	Pig
CCTACGGGTGGCAGCAGTGAGGAATATTGGTCAATGGGCGAGAGCCTGAACCAGCCAAGTAGCGTGCAGGAAGACGGCCCTATGGGTTGTAAACTGCTTTTATGCGGGGATAAAGTGGGGGACGTGTCCCTTATTGCAGGTACCGCATGAATAAGGACCGGCTAATTCCGTGCCAGCAGCCGCGGTAATACGGAAGGTCCGGGCGTTATCCGGATTTATTGGGTTTAAAGGGAGCGTAGGCCGTCTTTTAAGCGTGTTGTGAAATGCCGCGGCTCAACCGTGGCACTGCAGCGCGAACTGGAGGACTTGAGTGCGCAGGAGGTAGGCGGAATTCGTGGTGTAGCGGTGAAATGCTTAGATATCACGAAGAACCCCGATTGCGAAGGCAGCTTACCGTAG…	denovo202080	Bacteria;Bacteroidetes;Bacteroidia;Bacteroidales;Prevotellaceae;Prevotella	Non-spore forming anaerobe	Prevotella oralis	93.38	Pig
CCTACGGGAGGCAGCAGTGAGGAATATTGGTCAATGGACGTAAGTCTGAACCAGCCAAGTAGCGTGCAGGATGACGGCCCTATGGGTTGTAAACTGCTTTTATGCGGGGATAAAGTGAGGGACGCGTCCCTTTTTGCAGGTACCGCATGAATAAGGACCGGCTAATTCCGTGCCAGCAGCCGCGGTAATACGGAAGGTCCGGGCGTTATCCGGATTTATTGGGTTTAAAGGGAGCGTAGGCCGGCTTTTAAGCGTGTTGTGAAATGCCGCGGCTCAACCGTGGCACTGCAGCGCGAACTGGAGGCCTTGAGTGCGCGGGAGGTAGGCGGAATTCGTGGTGTAGCGGTGAAATGCTTAGATATCACGAAGAACTCCGATTGCGAAGGCAGCTTACCGTAG…	denovo20450	Bacteria;Bacteroidetes;Bacteroidia;Bacteroidales;Prevotellaceae;Prevotella	Non-spore forming anaerobe	Prevotella oralis	92.89	Pig
CCTACGGGAGGCAGCAGTGAGGAATATTGGTCAATGGGCGAGAGCCTGAACCAGCCAAGTAGCGTGCAGGAAGACGGCCCTACGGGTTGTAAACTGCTTTTATGAAGGAATAATGAGGGCCACGCGTGGCCCGTTGCATGTACTTCATGAATAAGGACCGGCTAATTCCGTGCCAGCAGCCGCGGTAATACGGAAGGTCCGGGCGTTATCCGGATTTATTGGGTTTAAAGGGAGCGTAGGCCGCCCCGTAAGCGTGTTGTGAAAAGCCGTGGCTCAACCATGGTCGTGCAGCGCGAACTGCGGGGCTTGAGTGTGCGGAAAGTGGGCGGAATTCGTGGTGTAGCGGTGAAATGCTTAGATATCACGAAGAACTCCGATTGCGAAGGCAGCTCACTGTAG…	denovo205949	Bacteria;Bacteroidetes;Bacteroidia;Bacteroidales;Prevotellaceae;Prevotella	Non-spore forming anaerobe	Prevotella loescheii	89.86	Pig
CCTACGGGAGGCAGCAGTGAGGAATATTGGTCAATGGGCGAGAGCCTGAACCAGCCAAGTAGCGTGAGGGAAGACTGCCCTATGGGTTGTAAACCTCTTTTGATTGGGAACAAAGAGCGCCACGTGTGGTGCGTTGCGTGTACCTTTCGAATAAGCATCGGCTAATTCCGTGCCAGCAGCCGCGGTAATACGGAAGATGCGAGCGTTATCCGGATTTATTGGGTTTAAAGGGAGCGTAGGCGGGCTGTTAAGTCAGCGGTCAAATGTCAGGGCCCAACCTTGGCATGCCGTTGATACTGGCGGCCTTGAGTTCACACAAGGAAGGTGGAATTCGTCGTGTAGCGGTGAAATGCTTAGATATGACGAAGAACTCCGATTGCGAAGGCAGCCTTCTGGGGT…	denovo24332	Bacteria;Bacteroidetes;Bacteroidia;Bacteroidales;Prevotellaceae;Paraprevotella	Non-spore forming anaerobe	Paraprevotella clara	88.63	Pig		0.00411184		0.00384394		0.00748279	0.00777696	0.0109078	0.00244141	0.00391481				0.00441267	0.884706
CCTACGGGAGGCAGCAGTGAGGAATATTGGTCAATGGGCGGAAGCCTGAACCAGCCAAGTCGCGTGAAGGATGAAGGTATTATGTATTGTAAACTTCTTTAGCAGTGGAGAAATAAGGGGGTCGTGACCCCCGATGCTAGTACACTGAGAATAAGGATCGGCTAACTCCGTGCCAGCAGCCGCGGTAATACGGAGGATCCGAGCGTTATCCGGATTTATTGGGTTTAAAGGGTGCGCAGGCGGCCTTGCAAGTCAGCGGTCAAATCGTGGAGCTCAACTCCATTCCGCCGTTGATACTGCCGGGCTTGATTGCGGTTGAGGTTGGCGGAATTCGTCGTGTAGCGGTGAAATGCATAGATATGACGAAGAACCCCGATTGCGTAGGCAGCTGACCAAGCC…	denovo293738	Bacteria;Bacteroidetes;Bacteroidia;Bacteroidales	Non-spore forming anaerobe	Parabacteroides distasonis	84.92	Pig
CCTACGGGAGGCAGCAGTGGGGAATATTGCACAATGGGGGAAACCCTGATGCAGCGACGCCGCGTGGAGGAAGAAGGTCTTCGGATTGTAAACTCCTGTCGTTGGGGACGATAATGACGGTACCCAACAAGAAAGCCACGGCTAACTACGTGCCAGCAGCCGCGGTAAAACGTAGGTGGCAAGCGTTGTCCGGAATTACTGGGTGTAAAGGGAGCGCAGGCGGAAGGACAAGTTGGAAGTGAAACCCACGGGCTCAACCCGTGAACTGCTTTCAAAACTGTTTTTCTTGAGTGGTGTAGAGGTAGGCGGAATTCCCGGTGTAGCGGTGGAATGCGTAGATATCGGGAGGAACACCAGTGGCGAAGGCGGCCTACTGGGCACTAACTGACGCTGAGGCTC…	denovo301813	Bacteria;Firmicutes;Clostridia;Clostridiales;Ruminococcaceae;Faecalibacterium	Non-spore forming anaerobe	Fournierella massiliensis	95.52	Pig
CCTACGGGAGGCAGCAGTGAGGAATATTGGTCAATGGACGGAAGTCTGAACCAGCCAAGTAGCGTGCAGGATGACGGCCCTATGGGTTGTAAACTGCTTTTATATGGGGATAAAGTGGGCCACGTGTGGCTTATTGCAGGTACCATATGAATAAGGACCGGCTAATTCCGTGCCAGCAGCCGCGGTAATACGGAAGGTCCGGGCGTTATCCGGATTTATTGGGTTTAAAGGGAGCGTAGGCCGTCTGTTAAGCGTGTTGTGAAATGTCGGGGCTCAACCTGGGCATTGCAGCGCGAACTGGCAGACTTGAGTGCGCGGGAAGTAGGCGGAATTCGTCGTGTAGCGGTGAAATGCTTAGATATGACGAAGAACTCCGATTGCGAAGGCAGCCTGCTGTAG…	denovo321360	Bacteria;Bacteroidetes;Bacteroidia;Bacteroidales;Prevotellaceae;Prevotella	Non-spore forming anaerobe	Prevotella stercorea	97.39	Pig																																		0.0014599
CCTACGGGAGGCAGCAGTGAGGAATATTGGTCAATGGACGGAAGTCTGAACCAGCCATGCCGCGTGAAGGAATAAGGCCCTATGGGTCGTAAACTTCTTTTGTGGTGGAGCAATAAGATCTACGCGTAGGTCGATGAGAGTACATCACGAATAAGCATCGGCTAACTCCGTGCCAGCAGCCGCGGTAATACGGAGGATGCAAGCGTTATCCGGAATTATTGGGTTTAAAGGGTGCGTAGGCTGTTTTGCAAGTCAGGGGTGAAAGCCCGGAGCTCAACTCCGGAACTGCCTTTGATACTGCGAGGCTGGAATACGGATGCCGTGGGAGGAATGAGTAGTGTAGCGGTGAAATGCATAGATATTACTCAGAACACCGATTGCGAAGGCATCTCACGAATC…	denovo324373	Bacteria;Bacteroidetes;Bacteroidia;Bacteroidales;Marinilabiaceae;Anaerophaga	Non-spore forming anaerobe	Solitalea koreensis	84.54	Pig
CCTACGGGCGGCAGCAGTGAGGAATATTGGTCAATGGGCGAGAGCCTGAACCAGCCAAGTCGCGTGAGGGAAGAAGGTCCTACGGATTGTAAACCTCTTTTGCCGGGGAGCAAAGGGGCCATTGATGGCAGGATGAGCGTACCCGGAGAAAAAGCATCGGCTAACTCCGTGCCAGCAGCCGCGGTAATACGGAGGATGCGAGCGTTATCCGGATTTATTGGGTTTAAAGGGTGCGCAGGCGGACTCGTCAAGTCAGCGGTAAAAATTCGGGGCTCAACCCCGTCCTGCCGTTGAAACTGCGAGACTGGAGTGCGACAGAGGAAGGCGGAATGCGAGGTGTAGCGGTGAAATGCATAGATATCGCGCAGAACTCCGATTGCGAAGGCAGCCTTCCATGTC…	denovo32458	Bacteria;Bacteroidetes;Bacteroidia;Bacteroidales;Porphyromonadaceae;Barnesiella	Non-spore forming anaerobe	Muribaculum intestinale	87.62	Pig
CCTACGGGTGGCAGCAGTGAGGAATATTGGTCAATGGGCGGAAGCCTGAACCAGCCATGCCGCGTGAAGGAATAAGGCCCTATGGGTCGTAAACTTCTTTTGGCGGGGAGCAATAAGGTCTACGTGTAGACCGATGAGAGTACTCGTTGAATAAGCATCGGCTAACTCCGTGCCAGCAGCCGCGGTAATACGGAGGATGCGAGCGTTATCCGGATTTATTGGGTTTAAAGGGTGCGTAGGCTGTTTGTCAAGTCAGAGGTGAAAGGCCGCAGCTCAACTGTGGAATTGCCTTTGATACTGGCAGGCTTGAATACTGTTGCCGTGGGAGGAATGAGTAGTGTAGCGGTGAAATGCATAGATATTACTCAGAACACCGATTGCGAAGGCATCTCACGAAGC…	denovo345245	Bacteria;Bacteroidetes;Bacteroidia;Bacteroidales	Non-spore forming anaerobe	Mucilaginibacter defluvii	85.55	Pig
CCTACGGGGGGCAGCAGTGGGGAATATTGGGCAATGGACGCAAGTCTGACCCAGCAACGCCGCGTGAAGGAAGAAGGCTTTCGGGTTGTAAACTTCTTTTAAGGGGGAACAGTAGAAGAGGGTACCCCTTGAATAAGCCACGGCTAACTACGTGCCAGCAGCCGCGGTAATACGTAGGTGGCAAGCGTTGTCCGGATTTACTGGGTGTAAAGGGCGTGCAGCCGGGCCCTTAAGTCAGATGTGAAATCCGCGGGCTTAACCCGCGAACTGCATTTGAAACTGAGGGTCTTGAGTATCGGAGAGGTAATCGGAATTCCTTGTGTAGCGGTGAAATGCGTAGATATAAGGAAGAACACCAGTGGCGAAGGCGGATTACTGGACGACAACTGACGGTGAGGC…	denovo181977	Bacteria;Firmicutes;Clostridia;Clostridiales;Ruminococcaceae;Oscillibacter	Non-spore forming anaerobe	Oscillibacter valericigenes	95.54	Pig
CCTACGGGAGGCAGCAGTGGGGAATCTTCCGCAATGGGCGCAAGCCTGACGGAGCAACGCCGCGTGAGTGAAGAAGGTTTTCGGATCGTAAAGCTCTGTTGAGAGGGACGAGAGGCAAGGCTAGGAAATGAGCTTTGTAGGACGGTACCTTTCGAGGAAGCCACGGCTAACTACGTGCCAGCAGCCGCGGTAATACGTAGGTGGCGAGCGTTGTCCGGAATTATTGGGCGTAAAGGGAGCGCAGGTGGGAAAGTAAGTCAGTCTTAAAAGTGCGGGGCTCAACCCCGTGAGGGGATTGAAACTACTTTTCTTGAGTGCAGGAGAGGAAAGCGGAATTCCTAGTGTAGCGGTGAAATGCGTAGATATTAGGAGGAACACCAGTGGCGAAGGCGGCTTTCT…	denovo277981	Bacteria;Firmicutes;Negativicutes;Selenomonadales;Veillonellaceae	Non-spore forming anaerobe	Anaerovibrio lipolyticus	93.65	Pig
CCTACGGGAGGCTGCAGTGGGGAATATTGCACAATGGGCGAAAGCCTGATGCAGCGACGCCGCGTGAGCGAAGAAGTATTTCGGTATGTAAAGCTCTATCAGCAGGGAAGAAAATGACGGTACCTGACTAAGAAGCCCCGGCTAACTACGTGCCAGCAGCCGCGGTAATACGTAGGGGGCAAGCGTTATCCGGATTTACTGGGTGTAAAGGGAGCGTAGACGGAGAGGCAAGTCTGGAGTGAAAACCCGGGGCTCAACCCCGGGACTGCTTTGGAAACTGTTTATCTAGAGTGCCGGAGGGGTAAGTGGAATTCCTAGTGTAGCGGTGAAATGCGTAGATATTAGGAGGAACACCAGTGGCGAAGGCGGCTTACTGGACGGTAACTGACGTTGAGGCTC…	denovo255701	Bacteria;Firmicutes;Clostridia;Clostridiales;Lachnospiraceae;Clostridium XlVa	Spore forming anaerobe	[Clostridium] clostridioforme	97.26	Pig																			0.00277439		0.000884095	0.00174686			0.0025006					0.00113415	0.0013122
CCTACGGGAGGCAGCAGTGAGGAATATTGGTCAATGGGCGGGAGCCTGAACCAGCCAAGTAGCGTGCAGGAGGACGGCCCTATGGGTTGTAAACTGCTTTTGCGCGGGGATAAAGTGCGCCACGTGTGGCGCATTGCAGGTACCGCGCGAATAAGGACCGGCTAATTCCGTGCCAGCAGCCGCGGTAATACGGAAGGTCCGGGCGTTATCCGGATTCATTGGGTTTAAAGGGAGCGCAGGCCGCCCCTTAAGCGTGTTGTGAAATGCCGCGGCTCAACCGTGGCACTGCAGCGCGAACTGGGGGGCTTGAGTGCGCGCAGCGCAGGCGGAACTCGTGGTGTAGCGGTGAAATGCTTAGATATCACGAAGAACTCCGATCGCGAAGGCAGCCTGCGGGAG…	denovo131861	Bacteria;Bacteroidetes;Bacteroidia;Bacteroidales;Prevotellaceae;Prevotella	Non-spore forming anaerobe	Prevotella oris	91.02	Pig
CCTACGGGAGGCAGCAGTGAGGAATATTGGTCAATGGGCGAAAGCCTGAACCAGCCATGCCGCGTGAAGGAATAAGGCCCTATGGGTCGTAAACTTCTTTTGACGGGGAGCAATAAGGTCTACGTGTAGGCCGATGAGAGTACTCGTCGAATAAGCATCGGCTAACTCCGTGCCAGCAGCCGCGGTAATACGGAGGATGCGAGCGTTATCCGGAATTATTGGGTTTAAAGGGTGCGTAGGCTGTTTGTTAAGTCAGGGGTGAAATACCGCAGCTCAACTGTGGAATTGCCTTTGATACTAGCAGGCTTGAATACTGTTGCCGTGGGAGGAATGAGTAGTGTAGCGGTGAAATGCATAGATATTACTCAGAACACCGATTGCGAAGGCATCTCACGAAGC…	denovo132151	Bacteria;Bacteroidetes;Bacteroidia;Bacteroidales	Non-spore forming anaerobe	Anaerophaga thermohalophila	86.12	Pig
CCTACGGGTGGCTGCAGTGGGGAATATTGGGCAATGGGGGAAACCCTGACCCAGCAACGCCGCGTGAAGGAAGAAGGCTTTCGGGTTGTAAACTTCTTTTACCAGGGACGAAGAAAGTGACGGTACCTGGAGAAAAAGCCACGGCTAACTACGTGCCAGCAGCCGCGGTAATACGTAGGTGGCAAGCGTTGTCCGGATTTACTGGGTGTAAAGGGCGTGTAGGCGGAGGATCAAGTCAGATGTGAAATCTAGGGGCTTAACCCCTAAACTGCATTTGAAACTGATCCCCTTGAGTATCGGAGAGGCAGGCGGAATTCCTAGTGTAGCGGTGAAATGCGTAGATATTAGGAGGAACACCAGTGGCGAAGGCGGCCTGCTGGACGACAACTGACGCTGAGG…	denovo143156	Bacteria;Firmicutes;Clostridia;Clostridiales;Ruminococcaceae;Sporobacter	Spore forming anaerobe	Sporobacter termitidis	93.61	Pig				0.0499712												0.0021287	0.0399354				0.00972505																	0.0083841	0.00936827
CCTACGGGAGGCAGCAGTGGGGAATATTGGACAATGGACCAAAAGTCTGATCCAGCAATTCTGTGTGCACGATGACGGTCTTAGGATTGTAAAGTGCTTTCAATTGGGAAGAAACAAATGACGGTACCAATAGAAGAAGCGACGGCTAAATACGTGCCAGCAGCCGCGGTAATACGTATGTCGCAAGCGTTATCCGGATTTATTGGGCGTAAAGCGCGTCTAGGTGGTTTGGTAAGTCTGATGTGAAAATGCGGGGCTCAACTCCGTATTGCGTTGGAAACTGCCTAACTAGAGTATCGGAGAGGTGGGCGGAACTACAAGTGTAGAGGTGAAATTCGTAGATATTTGTAGGAATGCCGATAGAGAAGTCAGCTCACTGGACGAATACTGACACTGAAG…	denovo151909	Bacteria;Fusobacteria;Fusobacteriia;Fusobacteriales;Fusobacteriaceae;Fusobacterium	Non-spore forming anaerobe	Fusobacterium perfoetens	98.27	Pig
CCTACGGGAGGCTGCAGTGAGGAATATTGGTCAATGGGCGAGAGCCTGAACCAGCCAAGTAGCGTGCAGGATGACGGCCCTATGGGTTGTAAACTGCTTTTATGCGGGGATAAAGTCTGGGATGTATCCCATTTTGCAGGTACCGCATGAATAAGGACCGGCTAATTCCGTGCCAGCAGCCGCGGTAATACGGAAGGTCCGGGCGTTATCCGGATTTATTGGGTTTAAAGGGAGCGTAGGCCGTCGTTTAAGCGTGTTGTGAAATGCCGCGGCTCAACCGTGGCACTGCAGCGCGAACTGGATGACTTGAGTGCGCTGGAGGTAGGCGGAATTCGTGGTGTAGCGGTGAAATGCTTAGATATCACGAAGAACCCCGATTGCGAAGGCAGCTTACCGTAG…	denovo199614	Bacteria;Bacteroidetes;Bacteroidia;Bacteroidales;Prevotellaceae;Prevotella	Non-spore forming anaerobe	Prevotella oralis	92.2	Pig
CCTACGGGGGGCAGCAGTGGGGAATATTGGACAATGGGGGAAACCCTGATCCAGCGACGCCGCGTGAGTGAAGAAATATTTCGGTATGTAAAGCTCTATCAGCAGGGAAGAAAATGACGGTACCTGACTAAGAAGCCCCGGCTAACTACGTGCCAGCAGCCGCGGTAATACGTAGGGGGCAAGCGTTATCCGGATTTACTGGGTGTAAAGGGAGCGCAGGCGGCAGGGCAAGTCTGATGTGAAAACCCGGGGCTCAACCCCGGGATTGCATTGGAAACTGTCCAGCTCGAGTGTCGGAGAGGTAAGCGGAATTCCTAGTGTAGCGGTGAAATGCGTAGATATTAGGAGGAACACCAGTGGCGAAGGCGGCTTACTGGACGATGACTGACGCTGAGGCTC…	denovo202872	Bacteria;Firmicutes;Clostridia;Clostridiales;Lachnospiraceae	Spore forming anaerobe	Falcatimonas natans	96.02	Pig
CCTACGGGAGGCTGCAGTGGGGAATATTGCACAATGGAGGAAACTCTGATGCAGCGATGCCGCGTGAGGGAAGAAGGTTTTCGGATTGTAAACCTCTGTCTTCAGGGACGAAAATGACGGTACCTGAGGAGGAAGCTCCGGCTAACTACGTGCCAGCAGCCGCGGTAATACGTAGGGAGCGAGCGTTGTCCGGAATTACTGGGTGTAAAGGGAGCGTAGGCGGGGCTTTAAGTCAGGTGTGAAATGTATGGGCTCAACCCGTAAACTGCACTTGAAACTGAGGCTCTTGAGTGAAGTAGAGGCAGGCGGAATTCCTAGTGTAGCGGTGAAATGCGTAGATATTAGGAGGAACATCAGTGGCGAAGGCGGCCTGCTGGGCTTTTACTGACGCTGAGGCTC…	denovo239777	Bacteria;Firmicutes;Clostridia;Clostridiales;Ruminococcaceae;Ruminococcus	Spore forming anaerobe	Ruminococcus albus	93.28	Pig
CCTACGGGGGGCAGCAGTGAGGAATATTGGTCAATGGGCGAGAGCCTGAACCAGCCAAGTAGCGTGCAGGATGACGGCCCTATGGGTTGTAAACTGCTTTTATGCGGGGATAAAGTGTACCATGTATGGTGTTTTGCAGGTACCGCATGAATAAGGACCGGCTAATTCCGTGCCAGCAGCCGCGGTAATACGGAAGGTCCGGGCGTTATCCGGATTTATTGGGTTTAAAGGGAGCGTAGGCCGTTTTTTAAGCGTGTTGTGAAATGCCGCGGCTCAACCGTGGCACTGCAGCGCGAACTGGATGACTTGAGTGCGCGGGAGGTAGGCGGAATTCGTGGTGTAGCGGTGAAATGCTTAGATATCACGAAGAACTCCGATTGCGAAGGCAGCTTACCGTAG…	denovo43383	Bacteria;Bacteroidetes;Bacteroidia;Bacteroidales;Prevotellaceae;Prevotella	Non-spore forming anaerobe	Prevotella stercorea	92.18	Pig
CCTACGGGTGGCTGCAGTCGAGAATCTTCGGCAATGGACGAAAGTCTGACCGAGCGACGCCGCGTGTATGATGAAGGCCTTCGGGTTGTAAAGTACTGTCGATTGGGCGGAAGTTAGAGGGGGTTCTCCCTTTCTTTTGACCTATCATTTGAGGAAGGACGGGCTAAGTTCGTGCCAGCAGCCGCGGTAAGACGAACTGTTCGAACGTTATTCGGAATCACTGGGCTTAAAGGGCATGTAGGTTGTATACTAAGCGGGGTCTGAAATCCCACGGCTCAACCGTGGAACTGGGCTTCGAACTGGTAAACTAGAGTGAAGTAGAGGTAAGCGGAACTTGGGGTGAAGTAGTGAAATGCATAGATATCCCAGGGAACACCGGTGGCGAAAGCGGCTTACTTG…	denovo211910	Bacteria;Planctomycetes;Planctomycetia;Planctomycetales;Planctomycetaceae	Unknown	Gimesia maris	80.94	Pig
CCTACGGGTGGCAGCAGTGGGGGATATTGCACAATGGAGGAAACTCTGATGCAGCAACGCCGCGTGAGGGAAGAAGGTCTTCGGATTGTAAACCTTTGTTTTTAGTGACGAAACAAATGACGGTAGCTAAAGAGGAAGCCACGGCTAACTACGTGCCAGCAGCCGCGGTAATACGTAGGTGGCAAGCGTTGTCCGGATTTACTGGGTGTAAAGGGTGCGCAGGCGGGACTGCAAGTTGGATGTGAAATACCGAGGCTTAACCTCGGGGCTGCATCCAAAACTGTGGTTCTTGAGTGGAGTAGAGGTAAGCGGAATTCCGAGTGTAGCGGTGAAATGCGTAGATATTCGGAGGAACACCAGTGGCGAAGGCGGCTTACTGGGCTCTAACTGACGCTGAGG…	denovo166145	Bacteria;Firmicutes;Clostridia;Clostridiales;Ruminococcaceae;Ethanoligenens	Spore forming anaerobe	Ethanoligenens harbinense	91.4	Pig
CCTACGGGAGGCAGCAGTAGGGAATTTTCGGCAATGGGGGAAACCCTGACCGAGCAACGCCGCGTGAGTGAAGAAGGTCTTCGGATTGTAAAGCTCTGTTGTAAGGGAAGAAATGTACTGTGAGAAACAGTACTTGACGGTACCTTACCAGAAAGCTACGGCTAACTACGTGCCAGCAGCCGCGGTAATACGTAGGTAGCGAGCGTTATCCGGAATTATTGGGCGTAAAGGGTGCGTAGGCGGCCATTTAAGTTCATGGTGAAAGCGTGGGGCTCAACCCCATAAAGCCATGGATACTGGATGGCTGGAGTACTGGAGAGGGTAGTGGAATTCCATGTGTAGCGGTAAAATGCGTAGATATATGGAGGAACACCGGTGGCGAAGGCGGCTACCTGGACA…	denovo246048	Bacteria;Firmicutes;Erysipelotrichia;Erysipelotrichales;Erysipelotrichaceae;Bulleidia	Non-spore forming anaerobe	Erysipelothrix larvae	89.67	Pig
CCTACGGGAGGCAGCAGTGAGGAATATTGGGCAATGGGCGAAAGCCTGACCCAGCAACGCCGCGTGAAGGAAGACGGTTTTCGGATTGTAAACTTCTTTTAAGAGGGACGATAATGACGGTACCTCTTGAATAAGCCACGGCTAACTACGTGCCAGCAGCCGCGGTAATACGTAGGTGGCAAGCGTTGTCCGGATTTACTGGGTGTAAAGGGCGAGTAGGCGGACCTGCAAGTCAGATGTGAAATCCCCGGGCTTAACCCGGGAACTGCATTTGAAACTGCAGGCCTTGAGTGATGGAGAGGCAGGCGGAATTCCCGGTGTAGCGGTGGAATGCGTAGATATCGGGAGGAACACCAGTGGCGAAGGCGGCCTGCTGGACATTAACTGACGCTGAGGAGC…	denovo258178	Bacteria;Firmicutes;Clostridia;Clostridiales;Ruminococcaceae;Papillibacter	Spore forming anaerobe	[Clostridium] viride	90.62	Pig				0.249856																	0.0380161			0.000658319
CCTACGGGAGGCAGCAGCTAAGAATATTCCGCAATGGAGGAAACTCTGACGGAGCGACGCCGCGTGGATGATGAAGGTCGGAAGATTGTAAAATCCTTTTATGACTGAGGAATAAGTACGTTGAGAGAAACGGCGTATGGTGACTGTAGGTCATGAATAAGCAACGGCTAATTACGTGCCAGCAGCCGCGGTAACACGTAAGTTGCGAGCGTTGTTCGGAATTATTGGGCGTAAAGGGCATGTAGGCGGTATTGCAAGCCTGGTGTGAAAGGCGGGGGCTCAACCCCTGGACTGCGCTGGGAACTGCATTACTAGAGTCGCTGAGGGGCAATCAGAATTCCAGGTGTAGGGGTGAAATCTGTAGATATCTGGAAGAATACCAATGGCGAAGGCAGGTTG…	denovo335203	Bacteria;Spirochaetes;Spirochaetia;Spirochaetales;Spirochaetaceae;Treponema	Unknown	Treponema bryantii	93.69	Pig
CCTACGGGAGGCAGCAGTGAGGAATATTGGTCAATGGGCGTGAGCCTGAACCAGCCAAGTAGCGTGCAGGATGACGGCCCTATGGGTTGTAAACTGCTTTTATGCGGGGATAAAGTCGGCCACGTGTGGCTGTTTGCAGGTACCGCATGAATAAGGACCGGCTAATTCCGTGCCAGCAGCCGCGGTAATACGGAAGGTCCGGGCGTTATCCGGATTTATTGGGTTTAAAGGGAGCGTAGGCTGGAGATTAAGCGTGTTGTGAAATGCCGCGGCTCAACCGTGGCCCTGCAGCGCGAACTGGTTTTCTTGAGTGCGCTGAAAGCGGGCGGAATTTGTGGTGTAGCGGTGAAATGCTTAGATATCACGAGGAACCCCGATTGCGAAGGCAGCTCGCTGTAG…	denovo61514	Bacteria;Bacteroidetes;Bacteroidia;Bacteroidales;Prevotellaceae;Prevotella	Non-spore forming anaerobe	Prevotella copri	92.43	Pig
CCTACGGGAGGCAGCAGTAGGGAATTTTCGGCAATGAGGGGAACCTTGACCGAGCAACGCCGCGTGAACGAGGAAGGTCTTTGGATCGCAGAGTTCTGTTGTAAGGGAAGAACACTATAGATAGGGAATGATCTATAGCTGACGGTACCTTGCCAGAAAGCCACGGCTAACTACGTGCCAGCAGCCGCGGTAATACGTAGGTGGCGAGCGTTATCCGGAATCATTGGGCGTAAAGGGTGCGTAGGCGGCAGATTAAGTTTGTGGTGAAAGAGCAAGGCTCAACCTTGTTAAGCCACAAAAACTGGTCAGCTAGAGTGCAGTAGAGGCAAGTGGAATTCCATGTGTAGCGGTAAAATGTGTAGATATATGGAGGAACACCGGTGGCGAAGGCGGCTTGCT…	denovo221367	Bacteria;Firmicutes;Erysipelotrichia;Erysipelotrichales;Erysipelotrichaceae	Non-spore forming anaerobe	Erysipelothrix inopinata	87.91	Pig
CCTACGGGTGGCAGCAGTGGGGAATATTGCACAATGGGGGAAACCCTGATGCAGCGACGCCGCGTGAGTGAAGAAGTATTTCGGTATGTAAAGCTCTATCAGCAGGGAAGAAGAAGACGGTACCTGACTAAGAAGCCCCGGCTAACTACGTGCCAGCAGCCGCGGTAATACGTAGGGGGCAAGCGTTATCCGGATTTACTGGGTGTAAAGGGAGCGTAGACGGTTGATCAAGTCTGATGTGAAAGCCCGGGGCTCAACCCCGGGACTGCATTGGAAACTGAACAGCTGGAGTGCAGGAGAGGTAAGTGGAATTCCTAGTGTAGCGGTGAAATGCGTAGATATTAGGAGGAACACCAGTGGCGAAGGCGGCTTACTGGACTGTAACTGACGTTGAGGCTC…	denovo140813	Bacteria;Firmicutes;Clostridia;Clostridiales;Lachnospiraceae;Clostridium XlVa	Spore forming anaerobe	Kineothrix alysoides	97.5	Pig
CCTACGGGAGGCAGCAGTGGGGAATATTGCACAATGGGCGCAAGCCTGATGCAGCGATGCCGCGTGGAGGAAGAAGGTTTTCGGATTGTAAACTCCTGTCTTAAGGGACGATAATGACGGTACCTTAGGAGGAAGCTCCGGCTAACTACGTGCCAGCAGCCGCGGTAATACGTAGGGAGCGAGCGTTGTCCGGAATTACTGGGTGTAAAGGGAGCGTAGGCGGGATTGCAAGTCAGATGTGAAATGTATGGGCTTAACCCATAAACTGCATTTGAAACTGTAGTTCTTGAGTGAAGTAGAGGTAAGCGGAATTCCTAGTGTAGCGGTGAAATGCGTAGATATTAGGAGGAACATCGGTGGCGAAGGCGGCTTACTGGGCTTTTACTGACGCTGAGGCTC…	denovo139297	Bacteria;Firmicutes;Clostridia;Clostridiales;Ruminococcaceae;Ruminococcus	Spore forming anaerobe	Ruminococcus champanellensis	99.25	Pig
CCTACGGGAGGCAGCAGTGAGGAATATTGGTCAATGGGCGAGAGCCTGAACCAGCCAAGTCGCGTGAAGGATTACGGCCCTATGGGTCTTAAACTTCTTTTGTATAGGGGTAAAGGTATGTACGTGTACATATTTGCAAGTACTATACGAATAAGGATCGGCTAACTCCGTGCCAGCAGCCGCGGTAATACGGAGGATCCGAGCGTTATCCGGATTTATTGGGTTTAAAGGGTGCGTAGGCGGGGCATCAAGTCAGTGGTGAAATGGTGTGGCTCAACCATAGCATTGCCGTTGAAACTGATACCCTTGAGTGCAGTAGAGGTATGCGGAATGTGTTGTGTAGCGGTGAAATGCATAGATATGACACAGAACACCGATTGCGAAGGCAGCATACTGGAC…	denovo22107	Bacteria;Bacteroidetes;Bacteroidia;Bacteroidales;Porphyromonadaceae;Paludibacter	Non-spore forming anaerobe	Paludibacter jiangxiensis	87.79	Pig
CCTACGGGAGGCAGCAGTGAGGAATATTGGTCAATGGTCGGAAGACTGAACCAGCCATGCCGCGTGAAGGTCAGTGCCCTATGGGCGTTAAACTTCTTTTGTGTGAGAGCAATAAGGACCTCGTGAGGTCCGATGAGAGTATCACACGAATAAGCATCGGCTAACTCCGTGCCAGCAGCCGCGGTAATACGGGGGATGCGAGCGTTATCCGGATTTATTGGGTTTAAAGGGTGCGTAGGCGGCCTGTTAAGTCAGCGGTGAAATATCCTCGCTCAACGAGGAGACTGCCGTTGATACTGGTGGGCTTGAATGCGGATGCCGTTGGAGGAATGTGTGGTGTAGCGGTGAAATGCATAGATATCACACAGAACACCGATTGCGAAGGCATCTGACGAATCC…	denovo266601	Bacteria;Bacteroidetes;Bacteroidia;Bacteroidales	Non-spore forming anaerobe	Porphyromonas pogonae	83.8	Pig
CCTACGGGAGGCAGCAGTGAGGAATATTGGTCAATGGGCGAGAGCCTGAACCAGCCAAGCCGCGTGAAGGACTAAGGCCCTATGGGTCGTAAACTTCTTTTGTCGGGGAACAAAAAGGTGGACGAGTCCACTGTTGCGTGTACCCGAAGAAAAAGCATCGGCTAACTCCGTGCCAGCAGCCGCGGTAATACGGAGGATGCGAGCGTTATCCGGATTTATTGGGTTTAAAGGGTGCGTAGGTGGCTTGGTAAGTCAGCGGTAAAATTTCGGGGCTTAACCTCGTTTAGCCGTTGAAACTGTCGAGCTCGAGAGGGAGAGAAGTAGGCGGAATGCGCAGTGTAGCGGTGAAATGCATAGATATTGCGCAGAACTCCGATTGCGAAGGCAGCCTACCGGCTT…	denovo268163	Bacteria;Bacteroidetes;Bacteroidia;Bacteroidales;Porphyromonadaceae;Tannerella	Non-spore forming anaerobe	Muribaculum intestinale	86.76	Pig
CCTAGGCGGCAGCAGTGGGGAATATTGCCCAATGGGGGAAACCCTGATGCAGCGACGCCGCGTGAGTGAAGAAGTATTTCGGTATGAAAAGCTCTATCAGCAGGGAAGAAAACAATGACGGTACCTGACTAAGAAGCCCCGGCTAACTACGTGCCAGCAGCCGCGGTAATACGAAGGGGGCAAGCGTTATCCGGATTTACTGGGTGTAAAGGGAGCGTAGACGGCATGGCAAGTCTGAAGTGAAAGGCCAGGGCTCAACCCTGGGACTGCTTTGGAAACTGTCAGGCTGGAGTGCAGGAGAGGTAAGTGGAATTCCTAGTGTAGCGGTGAAATGCGTAGATATTAGGAGGAACACCAGTGGCGAAGGCGGCTTACTGGACTGTAACTGACGTTGAGGCT…	denovo327251	Bacteria;Firmicutes;Clostridia;Clostridiales;Lachnospiraceae;Clostridium XlVa	Spore forming anaerobe	Kineothrix alysoides	97.28	Pig
CCTACGGGAGGCTGCAGTGGGGAATATTGGGCAATGGGCGCAAGCCTGACCCAGCAACGCCGCGTGAAGGAAGAAGGCTTTCGGGTTGTAAACTTCTTTTAAGGGGGAAGAGGAGAAGACGGTACCCCTAGAATAAGCCACGGCTAACTACGTGCCAGCAGCCGCGGTAATACGTAGGTGGCAAGCGTTGTCCGGATTTACTGGGTGTAAAGGGCGTGTAGCCGGGTCTGCAAGTCAGATGTGAAATCCATGGGCTTAACCCATGAACTGCATTTGAAACTGTGGATCTTGAGTGCTGGAGGGGCAATCGGAATTCCTAGTGTAGCGGTGAAATGCGTAGATATTAGGAGGAACACCAGTGGCGAAGGCGGATTGCTGGACAGTAACTGACGGTGAGGC…	denovo332402	Bacteria;Firmicutes;Clostridia;Clostridiales;Ruminococcaceae	Spore forming anaerobe	Pseudoflavonifractor phocaeensis	91.85	Pig
CCTACGGGGGGCTGCAGTGAGGAATATTGGTCAATGGACGGAAGTCTGAACCAGCCAAGTAGCGTGCAGGATGACGGCCCTATGGGTTGTAAACTGCTTTTATGCGGGGATAAAGTGTGGGACGTGTCCCATATTGCAGGTACCGCATGAATAAGGACCGGCTAATTCCGTGCCAGCAGCCGCGGTAATACGGAAGGTCCGGGCGTTATCCGGATTTATTGGGTTTAAAGGGAGCGTAGGCCGTTGTTTAAGCGTGTTGTGAAATGCCGCGGCTCAACCGTGGCACTGCAGCGCGAACTGGATGACTTGAGTGCGCGGGAGGTAGGCGGAATTCGTGGTGTAGCGGTGAAATGCTTAGATATCACGAAGAACTCCGATTGCGAAGGCAGCTTACCGTAG…	denovo334100	Bacteria;Bacteroidetes;Bacteroidia;Bacteroidales;Prevotellaceae;Prevotella	Non-spore forming anaerobe	Prevotella oralis	92.67	Pig
CCTACGGGAGGCAGCAGTGAGGAATATTGGTCAATGGGCGAGAGCCTGAACCAGCCAAGTCGCGTGAAGGATGAAGGTTCTATGGATTGTAAACTTCTTTTATTCGAGGGTAAAGTGAGGTACGTGTACCTTATTGCAAGTATCGAATGAATAAGCATCGGCTAACTCCGTGCCAGCAGCCGCGGTAATACGGAGGATGCGAGCGTTATCCGGATTTATTGGGTTTAAAGGGTGCGTAGGCGGATTATTAAGTCAGCGGTGAAAGCGTGTGGCTCAACCATACAGTTGCCGTTGATACTGGTAGTCTTGAGTGTAAACGAGGTAGGCGGAATGTGATGTGTAGCGGTGAAATGCTTAGATATGTCACAGAACCCCGATTGCGAAGGCAGCTTACCAGGA…	denovo95260	Bacteria;Bacteroidetes;Bacteroidia;Bacteroidales;Porphyromonadaceae	Non-spore forming anaerobe	Parabacteroides goldsteinii	89.1	Pig
CCTACGGGTGGCAGCAGTGGGGAATATTGCACAATGGGCGCAAGCCTGATGCAGCAACGCCGCGTGAGGGAAGACGGTCTTCGGATTGTAAACCTCTGTCTTTGGTGAAGAAGAAAGTGACGGTAGCCAAGGAGGAAGCCACGGCTAACTACGTGCCAGCAGCCGCGGTAATACGTAGGTGGCAAGCGTTGTCCGGAATTACTGGGTGTAAAGGGAGCGCAGGCGGGACTGCAAGTTGGATGTGAAATGTCGAGGCTTAATCTCGGAACTGCATCCAAAACTGTAGTTCTTGAGTGGAGTAGAGGCAAGCGGAATTCCGAGTGTAGCGGTGAAATGCGTAGATATTCGGAGGAACACCAGTGGCGAAGGCGGCTTGCTGGGCTCTAACTGACGCTGAGG…	denovo203287	Bacteria;Firmicutes;Clostridia;Clostridiales;Ruminococcaceae;Clostridium IV	Spore forming anaerobe	Paludicola psychrotolerans	90.15	Pig
CCTACGGGTGGCAGCAGTGAGGAATATTGGTCAATGGCCGAGAGGCTGAACCAGCCAAGTAGCGTGCAGGACGACGGCCCTACGGGTTGTAAACTGCTTTTGCGGGAGGATAAAGTGCGCCACGCGTGGCGCTTTGCAGGTATCCCGTGAATAAGGACCGGCTAATTCCGTGCCAGCAGCCGCGGTAATACGGAAGGTCCGGGCGTTATCCGGATTTATTGGGTTTAAAGGGAGCGCAGGCGGAGGTGCAAGCGTGCCGTGAAAGCGCGGGGCTCAACCCCGTACAGCGGCGCGAACTGCTCCCCTTGGTTGCGGGAAGGGAAGGCGGAACTCGTGGTGTAGCGGTGAAATGCATAGATATCACGAAGAACTCCGATCGCGAAGGCAGCCTTCCGGCCC…	denovo243410	Bacteria;Bacteroidetes;Bacteroidia;Bacteroidales;Prevotellaceae	Non-spore forming anaerobe	Marseilla massiliensis	86.92	Pig
CCTACGGGTGGCAGCAGTGAGGAATATTGGTCAATGGGCGCAAGCCTGAACCAGCCAAGTCGCGTGAGGGAAGACGGTCCTATGGATTGTAAACCTCTTTTGTCAGGGAGCAAGCGCGGGACGCGTCCCGTCGTTGAGAGTACCTGAAGAAAAAGCATCGGCTAACTCCGTGCCAGCAGCCGCGGTAATACGGAGGATGCGAGCGTTATCCGGATTTATTGGGTTTAAAGGGTGCGTAGGCGGACCGTTAAGTCAGTGGTAAAATTGAGAGGCTCAACCTCTTCCGGCCATTGAAACTGGCGGACTTGAGTGAGCGAGAAGTATGCGGAATGCGTGGTGTAGCGGTGAAATGCATAGATATCACGCAGAACTCCGATTGCGAAGGCAGCATACCGGCGC…	denovo119971	Bacteria;Bacteroidetes;Bacteroidia;Bacteroidales;Porphyromonadaceae;Barnesiella	Non-spore forming anaerobe	Muribaculum intestinale	89.39	Pig
CCTCGGGTGGCAGCAGTGGGGAATATTGGACAATGGGGGAAACCCTGATCCAGCGACGCCGCGTGAGTGAAGAAGTATTTCGGTATGTAAAGCTCTATCAGCAGGGAAGAAAGACATGACGGTACCTGACTAAGAAGCCCCGGCTAACTACGTGCCAGCAGCCGCGGTAATACGTAGGGGGCAAGCGTTATCCGGATTTACTGGGTGTAAAGGGAGCGTAGACGGTAATGCAAGTCTGAAGTGAAATGCGGGGGCTCAACCCCTGAACTGCTTTGGAAACTGTATAACTGGAGTGCAGGAGAGGTAAGTGGAATTCCTAGTGTAGCGGTGAAATGCGTAGATATTAGGAGGAACACCAGTGGCGAAGGCGGCTTACTGGACTGTAACTGACGTTGAGGC…	denovo331467	Bacteria;Firmicutes;Clostridia;Clostridiales;Lachnospiraceae;Clostridium XlVa	Spore forming anaerobe	[Clostridium] saccharolyticum	96.3	Pig																														0.00113415					0.00146546
CCTACGGGGGGCTGCAGTGAGGAATATTGGTCAATGGACGCAAGTCTGAACCAGCCAAGTAGCGTGCAGGACGACGGCCCTATGGGTTGTAAACTGCTTTAGTGCGGGAATAAAGTCAGGGACGTGTCCCTGATTGCAGGTACCGCAAGAATAAGGACCGGCTAATTCCGTGCCAGCAGCCGCGGTAATACGGAAGGTCCGGGCGTTATCCGGATTTATTGGGTTTAAAGGGAGCGTAGGCTGTTTATTAAGCGTGTTGTGAAAAACCCGTGCTCAACATGGGTCGTGCAGCGCGAACTGGTGAACTTGAGTGCGGATGCGGTATGCGGAATTTGTGGTGTAGCGGTGAAATGCTTAGATATCACGAAGAACTCCGATTGCGAAGGCAGCATGCCAGGC…	denovo113890	Bacteria;Bacteroidetes;Bacteroidia;Bacteroidales;Prevotellaceae;Prevotella	Non-spore forming anaerobe	Prevotella oralis	89.39	Pig
CCTACGGGAGGCAGCAGTGGGGAATATTGGGCAATGGGCGAAAGCCTGACCCAGCGACGCCGCGTGAGGGAAGAAGGTCTTCGGATTGTAAACCTTAGTTATCGGGGAAGAAGCAAGTGACGGTACCCGAAGAGAAAGCCACGGCTAACTACGTGCCAGCAGCCGCGGTAATACGTAGGTGGCGAGCGTTATCCGGAATTACTGGGTGTAAAGGGTGTGTAGGCGGGATAGCAAGTCAGATGTGAAAATTATGGGCTTAACCCATAACCTGCATTTGAAACTGTTATTCTTGAGTGTCGGAGAGGTAAATGGAATTCCCGGTGTAGCGGTGAAATGCGTAGATATCGGGAGGAACACCAGTGGCGAAGGCGGTTTACTGGACGACAACTGACGCTGAGA…	denovo164705	Bacteria;Firmicutes;Clostridia;Clostridiales;Ruminococcaceae	Spore forming anaerobe	Intestinimonas butyriciproducens	89.63	Pig
CCTACGGGAGGCAGCAGCTAAGAATATTCCGCAATGGGGGAAACCCTGACGGAGCGACGCCGCGTGGATGATGAAGGCCGGAAGGTTGTAAAGTCCTTTTGGGCGCAAAGAATAAGTACGCGAGGAAATGCGCGTGCGGTGACGGTAGCGCCTGAATAAGCAACGGCTAATTACGTGCCAGCAGCCGCGGTAACACGTAAGTTGCGAGCGTTGTTCGGAATTATTGGGCGTAAAGGGCATGTAGGCGGTCGTGCAAGCTTGGTGTGAAATCCCGGGGCTCAACTCCGGGACTGCGTTGAGAACTGCACGGCTAGAGTAACTGAGGGGCAGCCGGAATTCCAGGTGTAGGGGTGAAATCTGTAGATATCTGGAAGAACACCAATGGCGAAGGCAGGCTGC…	denovo183013	Bacteria;Spirochaetes;Spirochaetia;Spirochaetales;Spirochaetaceae;Treponema	Unknown	Treponema porcinum	99.77	Pig
CCTACGGGAGGCTGCAGTGAGGAATATTGGTCAATGGGCGAGAGCCTGAACCAGCCAAGTAGCGTGCAGGATGACGGCCCTATGGGTTGTAAACTGCTTTTATACGGGGATAAAGTGAGCCACGTGTGACTTATTGCAGGTACCGTATGAATAAGGACCGGCTAATTCCGTGCCAGCAGCCGCGGTAATACGGAAGGTCCGGGCGTTATCCGGATTTATTGGGTTTAAAGGGAGCGTAGGCCGTCTGTTAAGCGTGTTGTGAAATGTCGGGGCTCAACCTGGGCATTGCAGCGCGAACTGGCAGACTTGAGTGTACAGGAAGTAGGCGGAATTCGTCGTGTAGCGGTGAAATGCTTAGATATGACGAAGAACTCCGATTGCGAAGGCAGCCTGCTGTAG…	denovo24351	Bacteria;Bacteroidetes;Bacteroidia;Bacteroidales;Prevotellaceae;Prevotella	Non-spore forming anaerobe	Prevotella stercorea	96.92	Pig																													0.00113897	0.00113415	0.00393659	0.00581573	0.00120223	0.451108	0.00293092
CCTACGGGAGGCAGCAGTGAGGAATATTGGTCAATGGGCGCGAGCCTGAACCAGCCAAGTAGCGTGCAGGATGACGGCCCTATGGGTTGTAAACTGCTTTTATGCGGGGATAAAATGTGCCACGTGTGGCATATTGCAGGTACCGCATGAATAAGGACCGGCTAATTCCGTGCCAGCAGCCGCGGTAATACGGAAGGTCCGGGCGTTATCCGGATTTATTGGGTTTAAAGGGAGCGTAGGCCGCCTTTTAAGCGTGTTGTGAAAAACCGGGGCTCAACTCCGGTCGTGCAGCGCGAACTGGAGGGCTTGAGTCCGCAGAAAGTGCGCGGAATTCGTGGTGTAGCGGTGAAATGCTTAGATATCACGAAGAACCCCGATTGCGAAGGCAGCGCACTGTAG…	denovo296194	Bacteria;Bacteroidetes;Bacteroidia;Bacteroidales;Prevotellaceae;Prevotella	Non-spore forming anaerobe	Prevotella shahii	92.69	Pig
CCTACGGGAGGCAGCAGTGAGGAATATTGGTCAATGGGCGAGAGCCTGAACCAGCCAAGTCGCGTGAGGGAAGACGGTCCTAAGGATTGTAAACCTCTTTTGTCGGGGAACAACGAGTTGCACGAGTGCGACAGTGAGGGTACCCGAAGAAAAAGCATCGGCTAACTCCGTGCCAGCAGCCGCGGTAATACGGAGGATGCGAGCGTTATCCGGATTTATTGGGTTTAAAGGGTGCGTAGGCGGCAAGTAAGGTCGGCGGTTAAACTGCGGGGCTCAACCCCGTATCGCCGTCGAAACCGGCAGGCTAGAGTGGAGAAGAAGTAAGCGGAATGCGAGGTGTAGCGGTGAAATGCATAGATATCGCGCAGAACTCCGATTGCGAAGGCAGCGTACTATTCT…	denovo336738	Bacteria;Bacteroidetes;Bacteroidia;Bacteroidales;Porphyromonadaceae;Barnesiella	Non-spore forming anaerobe	Muribaculum intestinale	86.73	Pig
CCTACGGGAGGCAGCAGTGAGGAATATTGGTCAATGGGCGGAAGCCTGAACCAGCCAAGTAGCGTGAAGGACGACTGCCCTATGGGTTGTAAACTTCTTTTATGCGGGGATAAAGTTCGCCACGTGTGGCGTTTTGCAGGTACCGCATGAATAAGGACCGGCTAATTCCGTGCCAGCAGCCGCGGTAATACGGAAGGTCCAGGCGTTATCCGGATTCATTGGGTTTAAAGGGAGCGTAGGCCGCCTTTTAAGCGTGTTGTGAAATGTAGGGGCTCAACCCCTGCACTGCAGCGCGAACTGGAGGGCTTGAGTACACACAAAGTAGGCGGAATTCATGGTGTAGCGGTGAAATGCTTAGATATCATGAAGAACCCCGATTGCGAAGGCAGCTTACTGGAG…	denovo514	Bacteria;Bacteroidetes;Bacteroidia;Bacteroidales;Prevotellaceae;Prevotella	Non-spore forming anaerobe	Prevotella shahii	91.98	Pig										0.00391481				0.00441267	0.064636																			0.128471			1.93095	0.0083841	0.012491	0.0316156	0.0244828
CCTACGGGAGGCAGCAGTGGGGAATATTGGGCAATGGACGCAAGTCTGACCCAGCAACGCCGCGTGAAGGAAGAAGGCTTTCGGGTTGTAAACTTCTTTTAAGGGGGAACAGTAGAAGAGGGTACCCCTTGAATAAGCCACGGCTAACTACGTGCCAGCAGCCGCGGTAATACGTAGGTGGCAAGCGTTGTCCGGATTTACTGGGTGTAAAGGGCGTGCAGCCGGAGAGACAAGTCAGATGTGAAATCCGCGGGCTTAACCCGCGAACTGCATTTGAAACTGTTTCCCTTGAGTATCGGAGAGGTAATCGGAATTCCTAGTGTAGCGGTGAAATGCGTAGATATTAGGAAGAACACCAGTGGCGAAGGCGGATTACTGGACGACAACTGACGGTGAGGC…	denovo282952	Bacteria;Firmicutes;Clostridia;Clostridiales;Ruminococcaceae;Oscillibacter	Non-spore forming anaerobe	Oscillibacter valericigenes	95.3	Pig			0.00408413																				0.0095342	0.0105331						0.00340244	0.0013122	0.00145393	0.00120223		0.00146546
CCTACGGGAGGCAGCAGTGAGGAATATTGGTCAATGGACGAAAGTCTGAACCAGCCATGCCGCGTGAAGGAATAAGGCCCTATGGGTCGTAAACTTCTTTTGTATGTGAGCAATAAGGTCCACGTGTGGACCGATGAGAGTAGCATACGAATAAGCATCGGCTAACTCCGTGCCAGCAGCCGCGGTAATACGGAGGATGCAAGCGTTATCCGGATTCATTGGGTTTAAAGGGTGCGTAGGCGGCTTGGTAAGTCAGCGGTGAAATTCCAGTGCTCAACATTGGCCGTGCCGTTGATACTGCTGGGCTTGAATGCGGATGCCGTGGGAGGAATGTGTGGTGTAGCGGTGAAATGCATAGATATCACACAGAACACCGATTGCGAAGGCATCTCACGAATC…	denovo29759	Bacteria;Bacteroidetes	Non-spore forming anaerobe	Parapedobacter soli	85.04	Pig
CCTACGGGTGGCAGCAGGCGCGAAACCTCCGCAATGTGAGAAATCGCGACGGGGGGATCCCAAGTGCCATTCTTAACGGGATGGCTTTTCTTTAGTGTAAAAAGCTTTTGGAATAAGAGCTGGGCAAGACCGGTGCCAGCCGCCGCGGTAACACCGGCAGCTCTAGTGGTAGCAATTTTTATTGGGCCTAAAGCGTCCGTAGCCGGTTTAATAAGTCTCTGGTGAAATCCTGTAGCTTAACTGTGGGAATTGCTGGAGATACTATTAGACTTGAGACCGGGAGAGGTTAGAGGTACTCCCAGGGTAGAGGTGAAATTCTGTAATCCTGGGAGGACCGCCTGTTGCGAAGGCGTCTAACTGGAACGGTTCTGACGGTGAGGGACGAAAGTTAGGGGCGCG…	denovo341265	Archaea;Euryarchaeota;Methanobacteria;Methanobacteriales;Methanobacteriaceae;Methanobrevibacter	Non-spore forming anaerobe	Methanobrevibacter millerae	98.96	Pig									0.00732422								0.0121543				0.00884095								0.00113897									0.0307417	0.00624551
CCTACGGGTGGCAGCAGCTAAGAATATTCCGCAATGGACGAAAGTCTGACGGAGCGACGCCGCGTGGATGAGGAAGGCCGGAAGGTTGTAAAATCCTTTTGGGACTGAAGAATAAGCGGTGCAGGGAATGGCATCGTGGTGACGGTAGGTCCTGAATAAGCAACGGCTAATTACGTGCCAGCAGCCGCGGTAACACGTAAGTTGCGAGCGTTGTTCGGAATTATTGGGCGTAAAGGGCATGTAGGCGGCCCTGCAAGCTTGGTGTGAAATCTATGGGCTCAACCCATAGACTGCATTGAGAACTACAGGGCTTGAGTCGCTGAGGCGGAACTGGAATTCCAGGTGTAGGGGTGAAATCTGCAGATATCTGGAAGAACACCAATGGCGAAGGCAAGTTCC…	denovo81683	Bacteria;Spirochaetes;Spirochaetia;Spirochaetales;Spirochaetaceae;Treponema	Unknown	Treponema brennaborense	91.31	Pig
CCTACGGGGGGCAGCAGTGAGGAATATTGGTCAATGGGCGCAGGCCTGAACCAGCCAAGTCGCGTGAGGGAAGACGGTCCTACGGATTGTAAACCTCTTTTGTCGGGGAGTAACGTGCGGGACGCGTCCCGTATTGAGAGTACCCGAAGAAAAAGCATCGGCTAACTCCGTGCCAGCAGCCGCGGTAATACGGAGGATGCGAGCGTTATCCGGATTTATTGGGTTTAAAGGGTGCGCAGGCGGCGCGCCAAGTCAGCGGTCAAAGTTCCGGGCTCAACCCGGTGTCGCCGTTGAAACTGGCGTGCTCGAGTGCGTGCGAGGAAGGCGGAATGCGTTGTGTAGCGGTGAAATGCATAGATATGACGCAGAACTCCGATTGCGAAGGCAGCTTTCCAGCGC…	denovo296650	Bacteria;Bacteroidetes;Bacteroidia;Bacteroidales;Porphyromonadaceae;Barnesiella	Non-spore forming anaerobe	Barnesiella intestinihominis	89.62	Pig	0.00338478	0.00411184	0.00408413	0.00384394	0.00668695	0.0149656	0.00388848	0.0054539	0.00732422	0.0117444		0.0117948	0.00968148	0.00882535	1.35736
CCTACGGGTGGCTGCAGTGGGGAATATTGGGCAATGGGCGAAAGCCTGACCCAGCAACGCCGCGTGAAGGAAGAAGGCCTTCGGGTTGTAAACTTCTTTTACCAGGGACGAAGGACGTGACGGTACCTGGAGAAAAAGCAACGGCTAACTACGTGCCAGCAGCCGCGGTAATACGTAGGTTGCAAGCGTTGTCCGGAATTACTGGGTGTAAAGGGCGTGTAGGCGGAGGAGCAAGTCAGATGTGAAATCCCGGGGCTCAACCCCGGAACTGCATTTGAAACTGTTCCCCTTGAGTATCGGAGAGGCAAGCGGAATTCCTAGTGTAGCGGTGAAATGCGTAGATATTAGGAGGAACACCAGTGGCGAAGGCGGCTTGCTGGACGACAACTGACGCTGAGG…	denovo184405	Bacteria;Firmicutes;Clostridia;Clostridiales;Ruminococcaceae	Spore forming anaerobe	Papillibacter cinnamivorans	91.87	Pig
CCTACGGGAGGCAGCAGTGGGGAATATTGCACAATGGGCGCAAGCCTGATGCAGCAACGCCGCGTGAGGGAAGACGGTTTTCGGATTGTAAACCTTTGTCTTTGGTGAAGAAGAAAGTGACGGTAGCCAAGGAGGAAGCCACGGCTAACTACGTGCCAGCAGCCGCGGTAATACGTAGGTGGCAAGCGTTGTCCGGAATTACTGGGTGTAAAGGGAGCGCAGGCGGGACTGCAAGTTGGATGTGAAATACCGGGGCTCAACCCCGGAGCTGCATCCAAAACTGTAGTTCTTGAGTGAAGTAGAGGTAGGCGGAATTCCGAGTGTAGCGGTGAAATGCGTAGATATTCGGAGGAACACCAGTGGCGAAGGCGGCCTACTGGGCTTTAACTGACGCTGAGG…	denovo137540	Bacteria;Firmicutes;Clostridia;Clostridiales;Ruminococcaceae;Clostridium IV	Spore forming anaerobe	Eubacterium coprostanoligenes	90.86	Pig			0.00816827																																				0.106174				0.293551
CCTACGGGAGGCAGCAGTGAGGAATATTGGTCAATGGCCGTAAGGCTGAACCAGCCAAGTAGCGTGCAGGACGACGGCCCTATGGGTTGTAAACTGCTTTTATGTGGGGATAAACGACGGGACTTGTCCCGTTTTGCAGGTACCTCATGAATAAGGACCGGCTAATTCCGTGCCAGCAGCCGCGGTAATACGGAAGGTCCGGGCGTTATCCGGATTTATTGGGTTTAAAGGGAGCGTAGGCCGGACTTTAAGCGTGTTGTGAAAAACCGTCGCTCAACGACGGTCGTGCAGCGCGAACTGGAGTCCTTGAGTGCGCTGAAAGTGGGCGGAATTCGTGGTGTAGCGGTGAAATGCTTAGATATCACGAAGAACTCCGATTGCGAAGGCAGCCCACTGTAT…	denovo150970	Bacteria;Bacteroidetes;Bacteroidia;Bacteroidales;Prevotellaceae;Prevotella	Non-spore forming anaerobe	Prevotella loescheii	90.78	Pig
CCTACGGGGGGCAGCAGTGAGGAATATTGGTCAATGGGCGAGAGCCTGAACCAGCCAAGTAGCGTGCAGGATGACGGCCCTATGGGTTGTAAACTGCTTTTATGCGGGGATAAAGTGAGTCACGTGTGGCTTATTGCAGGTACCGCATGAATAAGGACCGGCTAATTCCGTGCCAGCAGCCGCGGTAATACGGAAGGTCCGGGCGTTATCCGGATTTATTGGGTTTAAAGGGAGCGTAGGCCGTCTGGTAAGCGTGTTGTGAAATGTCGGGGCTCAACCTGGGCATTGCAGCGCGAACTGTCAGACTTGAGTGCGCGGGAAGTAGGCGGAATTCGTCGTGTAGCGGTGAAATGCTTAGATATGACGAAGAACTCCGATTGCGAAGGCAGCCTGCTGTAG…	denovo210706	Bacteria;Bacteroidetes;Bacteroidia;Bacteroidales;Prevotellaceae;Prevotella	Non-spore forming anaerobe	Prevotella stercorea	97.16	Pig																9.4493	2.1322	0.0314227	0.0388414	0.0517545									0.00569483		0.00524879	0.0145393	0.00120223	1.07156	0.00146546
CCTACGGGGGGCAGCAGTGAGGAATATTGGTCAATGGACGGAAGTCTGAACCAGCCAAGTAGCGTGCAGGATGACGGCCCTATGGGTTGTAAACTGCTTTTATGTGGGAATAAAGTGAGGGACGTGTCCCTTTTTGTAGGTACCACATGAATAAGGACCGGCTAATTCCGTGCCAGCAGCCGCGGTAATACGGAAGGTCCGGGCGTTATCCGGATTTATTGGGTTTAAAGGGAGCGTAGGCCGTCTTTTAAGCGTGTTGTGAAATACTGTCGCTCAACGACAGAGGTGCAGCGCGAACTGGGAGACTTGAGTGCGCGGAATGCAGGCGGAATTCGTCGTGTAGCGGTGAAATGCTTAGATATGACGAAGAACTCCGATTGCGAAGGCAGCTTGCAGTAG…	denovo253225	Bacteria;Bacteroidetes;Bacteroidia;Bacteroidales;Prevotellaceae;Prevotella	Non-spore forming anaerobe	Prevotella oralis	92.43	Pig		0.00411184		0.00384394	0.00334348			0.00272695				0.00393159			0.109073														0.00569483	0.00226829	0.0026244	0.0116315	0.00120223	0.721189	0.00146546
CCTACGGGGGGCAGCAGTGAGGAATATTGGTCAATGGGCGAGAGCCTGAACCAGCCAAGTAGCGTGCAGGATGACGGCCCTATGGGTTGTAAACTGCTTTTATAAGGGAATAAAGTGGGTCACGTGTGACTTTTTGCATGTACCTTATGAATAAGGACCGGCTAATTCCGTGCCAGCAGCCGCGGTAATACGGAAGGTCCGGGCGTTATCCGGATTTATTGGGTTTAAAGGGAGCGTAGGCCGGAGATTAAGCGTGTTGTGAAATGTAGTGGCTCAACCTCTGCACTGCAGCGCGAACTGGTCTTCTTGAGTACGCACAACGTGGGCGGAATTCGTGGTGTAGCGGTGAAATGCTTAGATATCACGAAGAACTCCGATTGCGAAGGCAGCTCACGGGAG…	denovo281306	Bacteria;Bacteroidetes;Bacteroidia;Bacteroidales;Prevotellaceae;Prevotella	Non-spore forming anaerobe	Prevotella copri	97.16	Pig		0.00411184		0.130694								0.00393159																	0.0273352	0.0113415	0.0341172	0.0407101	0.00961781	3.72274	0.0234473
CCTACGGGAGGCAGCAGTGGGGAATATTGCACAATGGGGGGAACCCTGATGCAGCGACGCCGCGTGGAGGAAGAAGGTCTTCGGATTGTAAACTCCTGTTGTTAGGGACGATAATGACGGTACCTAACAAGGAAGCACCGGCTAACTACGTGCCAGCAGCCGCGGTAAAACGTAGGGTGCAAGCGTTGTCCGGAATTACTGGGTGTAAAGGGAGCGCAGGCGGGCATGCAAGTTGGAAGTGAAAACTATGGGCTCAACCCATAGCCTGCTTTCAAAACTGCGTGTCTTGAGTAGTGCAGAGGTAGGCGGAATTCCCGGTGTAGCGGTGGAATGCGTAGATATCGGGAGGAACACCAGTGGCGAAGGCGGCCTACTGGGCACCAACTGACGCTGAGGCTC…	denovo276389	Bacteria;Firmicutes;Clostridia;Clostridiales;Ruminococcaceae;Gemmiger	Non-spore forming anaerobe	Gemmiger formicilis	96.02	Pig
CCTACGGGAGGCAGCAGTGAGGAATATTGGTCAATGGGCGAGAGCCTGAACCAGCCAAGTAGCGTGCAGGATGACGGCCCTATGGGTTGTAAACTGCTTTTGTGCGGGAATAACGTCAGCCACGTGTGACTGAGTGCATGTACCGCATGAATAAGGACCGGCTAATTCCGTGCCAGCAGCCGCGGTAATACGGAAGGTCCGGGCGTTATCCGGATTTATTGGGTTTAAAGGGAGCGTAGGCCGCCTTTTAAGCGTGTTGTGAAATGCAGTCGCTCAACGTCTGCACTGCAGCGCGAACTGGAGGGCTTGAGTGCACGGGAAGCTGGCGGAATTCGTCGTGTAGCGGTGAAATGCTTAGATATGACGAAGAACCCCGATTGCGAAGGCAGCTGGCTGTAG…	denovo192062	Bacteria;Bacteroidetes;Bacteroidia;Bacteroidales;Prevotellaceae;Prevotella	Non-spore forming anaerobe	Prevotella oris	91.71	Pig
CCTACGGGAGGCAGCAGTGAGGAATATTGGTCAATGGGCGGAAGCCTGAACCAGCCAAGTCGCGTGAGGGAAGACGGTCCTACGGATTGTAAACCTCTTTTGTCGGGGAGCAAAGGGGCCATTCATGGCAGGATGAGCGTACCCGAAGAAAAAGCATCGGCTAACTCCGTGCCAGCAGCCGCGGTAATACGGAGGATGCGAGCGTTATCCGGATTTATTGGGTTTAAAGGGTGCGCAGGCGGACTGTCAAGTCAGCGGTAAAATTTCGGGGCTCAACCCCGTCCGGCCGTTGAAACTGGCAGACTGGAGTGCGGCAGAGGGATGCGGAATGCGAGGTGTAGCGGTGAAATGCATAGATATCGCGCAGAACTCCGATTGCGAAGGCAGCGTCCCATGCCG…	denovo78512	Bacteria;Bacteroidetes;Bacteroidia;Bacteroidales;Porphyromonadaceae;Barnesiella	Non-spore forming anaerobe	Muribaculum intestinale	88.21	Pig
CCTACGGGAGGCAGCAGTGGGGAATATTGCACAATGGGGGAAACCCTGATGCAGCGACGCCGCGTGAAGGAAGACGTATTTCGGTATGTAAACTTCTATCAGCAAGGAAGATGATGACGGTACTTGACTAAGAAGCCCCGGCTAACTACGTGCCAGCAGCCGCGGTAATACGTAGGGGGCAAGCGTTATCCGGATTTACTGGGTGTAAAGGGAGCGTAGGCGGCCATGCAAGTCAGAAGTGAAAGCCCGGGGCTCAACCCCGGGACTGCTTTTGAAACTGTAGGGCTAGATTGCCGGAGAGGTGAGCGGAATTCCTAGTGTAGCGGTGAAATGCGTAGATATTAGGAGGAACACCAGTGGCGAAGGCGGCTCACTGGACGGTAAATGACGCTGAGGCTC…	denovo344226	Bacteria;Firmicutes;Clostridia;Clostridiales;Lachnospiraceae	Spore forming anaerobe	Frisingicoccus caecimuris	100	Pig	0.0440022					0.115983			0.0537109	0.00391481					0.00403975					0.00517545							0.0664628	0.00955749								0.00255646	0.0717382	0.0027947
CCTACGGGTGGCAGCAGCTAAGAATATTCCGCAATGGAGGAAACTCTGACGGAGCGACGCCGCGTGGATGATGAAGGTCGGAAGATTGTAAAATCCTTTTATGACTGAGGAATAAGCCGGGTGAGAGAAACGCCTGGTGGTGACTGTAGGTCATGAATAAGCAACGGCTAATTACGTGCCAGCAGCCGCGGTAACACGTAAGTTGCGAGCGTTGTTCGGAATTATTGGGCGTAAAGGGCATGTAGGCGGTATTGCAAGCCTGGTGTGAAAGGCAGGGGCTCAACCTCTGGACTGCGCTGGGAACTGCGATACTAGAGTCGCTGAGGGGCAATCAGAATTCCAGGTGTAGGGGTGAAATCTGTAGATATCTGGAAGAATACCAATGGCGAAGGCAGGTTG…	denovo122092	Bacteria;Spirochaetes;Spirochaetia;Spirochaetales;Spirochaetaceae;Treponema	Unknown	Treponema bryantii	94.41	Pig
CCTACGGGAGGCAGCAGTGGGGAATATTGCACAATGGGGGGAACCCTGATGCAGCCATGCCGCGTGAATGAAGAAGGCCTTCGGGTTGTAAAGTTCTTTCGGTGATGAGGAAGGTGTTTGTTTTAATAGAACAAACAATTGACGTTAGTCACAGAAGAAGCACCGGCTAACTCCGTGCCAGCAGCCGCGGTAATACGGAGGGTGCGAGCGTTAATCGGAATAACTGGGCGTAAAGGGCACGCAGGCGGTGACTTAAGTGAGATGTGAAAGCCCCGAGCTTAACTTGGGAATTGCATTTCATACTGGGTCGCTAGAGTACTTTAGGGAGGGGTAGAATTCCACGTGTAGCGGTGAAATGCGTAGAGATGTGGAGGAATACCGAAGGCGAAGGCAGCCCCT…	denovo178160	Bacteria;Proteobacteria;Gammaproteobacteria;Pasteurellales;Pasteurellaceae;Actinobacillus	Facultative anaeorobe	Actinobacillus porcinus	99.06	Pig
CCTACGGGAGGCAGCAGTGGGGAATATTGGGCAATGGGCGAAAGCCTTACCCAGCAATGCCGCGTGAGTGAAGAAGGTCTTCGGATTGTAAAGCTCTTTGATCAGGGACGAACACAATGACGGTACCTGAAGAACAAGCCCCGGCTAACTACGTGCCAGCAGCCGCGGTAATACGTAGGGGGCAAGCGTTGTCCGGAATGACTGGGCGTAAAGGGTGTGTAGGCGGGCTCGCAAGTTGGATGTGTAATACCCAGAGCTTAACTCGGGTGCTGCATCTGAAACTACGAGTCTTGAGTGTCGGAGAGGTAAGTGGAATTCCTAGTGTAGCGGTGGAATGCGTAGATATTAGGAGGAACATCAGTGGCGAAGGCGACTTACTGGACGATAACTGACGCTGAG…	denovo233681	Bacteria;Firmicutes;Clostridia;Clostridiales	Spore forming anaerobe	Saccharofermentans acetigenes	88.94	Pig				0.0115318													0.222249	0.00261856			0.0910618	0.00174686	0.00105936		0.000833535												0.0149454	0.027947	0.137401	0.00790389
CCTACGGGAGGCAGCAGCTAAGAATATTCCGCAATGGAGGAAACTCTGACGGAGCAACGCCGCGTGGACGATGAAGGCCGGAAGGTTGTAAAGTCCTTTTATAATTGAGGAATAAGCGGGACAGGGAATGGTTCCGCGGTGACTGTAGATTATGAATAAGCACCGGCTAATTACGTGCCAGCAGCCGCGGTAACACGTAAGGTGCGAGCGTTATTCGGAATTATTGGGCGTAAAGGGCACGCAGGCGGCTTTGCAAGCTTGGTGTGAAATCTCAGGGCTCAACCCTGAAACTGCATTGAGAACTGCATGGCTAGAGTTAGTGAGGGGAAACCGGAATTCCAGGTGTAGGGGTGAAATCTGTAGATATCTGGAAGAACACCAATGGCGAAGGCAGGTTTC…	denovo99161	Bacteria;Spirochaetes;Spirochaetia;Spirochaetales;Spirochaetaceae;Treponema	Unknown	Treponema berlinense	100	Pig
CCTACGGGAGGCAGCAGTGGGGAATATTGCACAATGGGCGCAAGCCTGATGCAGCAACGCCGCGTGGAGGAAGACGGTTTTCGGATTGTAAACTCCTGTTCTTAGTGAAGAAAAATGACGGTAGCTAAGGAGCAAGCCACGGCTAACTACGTGCCAGCAGCCGCGGTAATACGTAGGTGGCAAGCGTTGTCCGGAATTACTGGGTGTAAAGGGAGCGCAGGCGGGGGAGCAAGTCAGCTGTGAAATCTATGGGCTTAACCCATAAACTGCAGTTGAAACTGTTCTTCTTGAGTGAAGTAGAGGTTGGCGGAATTCCGAGTGTAGCGGTGAAATGCGTAGATATTCGGAGGAACACCGGTGGCGAAGGCGGCCAACTGGGCTTTTACTGACGCTGAGGCT…	denovo113443	Bacteria;Firmicutes;Clostridia;Clostridiales;Eubacteriaceae;Eubacterium	Spore forming anaerobe	Eubacterium coprostanoligenes	100	Pig			0.179702				0.182758		0.00488281						0.064636			0.264474			0.000884095	0.00174686	0.255305	0.000658319	0.000833535							0.0654269	0.00120223	0.315338	0.00146546		0.484233	0.27947	0.162383	0.0553272	0.159138		0.0355253
CCTACGGGAGGCAGCAGTGAGGAATATTGGTCAATGGGCGGAAGCCTGAACCAGCCAAGTAGCGTGCAGGACGACGGCCCTATGGGTTGTAAACTGCTTTTATGCGGGGATAAAGTGGGCCACGCGTGGCCTTTTGCAGGTACCGCATGAATAAGGACCGGCTAATTCCGTGCCAGCAGCCGCGGTAATACGGAAGGTCCGGGCGTTATCCGGATTTATTGGGTTTAAAGGGAGCGCAGGCCGCCGGGCAAGCGTGTTGTGAAATGCAGTCGCTCAACGTCTGCACTGCAGCGCGAACTGCCCAGCTTGAGTGCGCGCAACGTTGGCGGAATTCGCCGTGTAGCGGTGAAATGCTTAGATATGGCGAAGAACTCCGATTGCGAAGGCAGCTGACGGGTG…	denovo167257	Bacteria;Bacteroidetes;Bacteroidia;Bacteroidales;Prevotellaceae;Prevotella	Non-spore forming anaerobe	Prevotella dentalis	92.65	Pig	0.00676956	0.0164474	0.00816827	0.0115318	0.00334348	0.0112242	0.00388848	0.0136348	0.00976562	0.0156593	0.00894694	0.00786318	0.019363	0.0220634	2.56524
CCTACGGGAGGCAGCAGTGGGGAATATTGGGCAATGGGCGAAAGCCTGACCCAGCAACGCCGCGTGAAGGAAGAAGGTCTTCGGATTGTAAACTTTTGTCTTATGGGACGATAATGACGGTACCATAGGAGGAAGCCACGACTAACTACGTGCCAGCAGTCGCGGTAATACGTAGGTGGCGAGCGTTATCCGGAATTATTGGGTGTAAAGGGTGCGTAGGCGGGACGTAAAGTCAGATGTGAAATGCGGAGGCTCAACCTCCGAACTGCATTTGAAACTTACGTTCTTGAGTGGAGTAGAGGCAAGCGGAATTCCCGGTGTAGCGGTGAAATGCATAGATATCGGGAGGAACACCAGTGGCGAAGGCGGCTTGCTGGGCTTTTACTGACGCTGAGGCAC…	denovo184295	Bacteria;Firmicutes;Clostridia;Clostridiales;Ruminococcaceae	Spore forming anaerobe	Anaeromassilibacillus senegalensis	87.56	Pig			0.0285889	0.00384394												0.0042574	0.883788	0.00785567	0.00277439	0.00517545	0.0406684	0.00174686	0.00105936	0.0447657	0.000833535				0.0148065										0.00624551	0.071135
CCTACGGGGGGCAGCAGTGGGGAATATTGCACAATGGGGGGAACCCTGATGCAGCCATGCCGCGTGAATGAAGAAGGCCTTCGGGTTGTAAAGTTCTTTCGGTGATGAGGAAGGCAACTACTTTAATAGAGTAGTTGATTGACGTTAGTCACAGAAGAAGCACCGGCTAACTCCGTGCCAGCAGCCGCGGTAATACGGAGGGTGCGAGCGTTAATCGGAATAACTGGGCGTAAAGGGCACGCAGGCGGTGACTTAAGTGAGATGTGAAAGCCCCGGGCTTAACCTGGGAATTGCATTTCATACTGGGTCGCTAGAGTACTTTAGGGAGGGGTAGAATTCCACGTGTAGCGGTGAAATGCGTAGAGATGTGGAGGAATACCGAAGGCGAAGGCAGCCCCT…	denovo190579	Bacteria;Proteobacteria;Gammaproteobacteria;Pasteurellales;Pasteurellaceae;Actinobacillus	Facultative anaeorobe	[Actinobacillus] rossii	99.06	Pig
CCTACGGGGGGCAGCAGTGAGGAATATTGGACAATGGAGGCAACTCTGATCCAGCCATGCCGCGTGAAGGACTAAGGCCCTATGGGTCGTAAACTTCTTTTGACGCAGAGCAATAAGGATTACGTGTAGTCTGATGAGAGTATGCGTCGAATAAGCATCGGCTAACTCCGTGCCAGCAGCCGCGGTAATACGGAGGATGCAAGCGTTATCCGGATTTATTGGGTTTAAAGGGTGCGTAGGCGGATGGGTAAGTCAGCGGTGAAATGTCCCGGCTCAACCGGGGAACTGCCATTGATACTGCCTGTCTTGAATGCGGATGCCGTGGGAGGAATGTGTAGTGTAGCGGTGAAATGCATAGATATTACACAGAACACCGATTGCGAAGGCATCTCACGAATC…	denovo55562	Bacteria;Bacteroidetes;Flavobacteriia;Flavobacteriales;Flavobacteriaceae;Ornithobacterium	Unknown	Maribellus luteus	84	Pig
CCTACGGGAGGCAGCAGTAGGGAATATTGCACAATGGGGGAAACCCTGATGCAGCCATGCCGCGTGTGTGAAGAAGGCCTTCGGGTTGTAAAGCACTTTCAGTGGGGAGGAAACACTGACGTTACCCACAGAAGAAGCACCGGCTAACTCCGTGCCAGCAGCCGCGGTAATACGGAGGGTGCAAGCGTTAATCGGAATAACTGGGCGTAAAGGGCATGTAGGCGGAAAGGTAAGTAGGATGTGAAATACCCGGGCTCAACCTGGGTTGGTCATTCTAAACTGTCTTTCTAGAGTATTGCAGAGGGAGATGGAATTTCAGGTGTAGCGGTGGAATGCGTAGATATCTGAAAGAACACCAGAGGCGAAGGCGGTCTCCTGGGCAAATACTGACGCTGAGGT…	denovo108771	Bacteria;Proteobacteria;Gammaproteobacteria;Aeromonadales;Succinivibrionaceae;Anaerobiospirillum	Non-spore forming anaerobe	Anaerobiospirillum succiniciproducens	99.75	Pig
CCTACGGGAGGCAGCAGTGAGGAATATTGGTCAATGGCCGTAAGGCTGAACCAGCCAAGTAGCGTGAAGGATGACCGCCCTACGGGTCGTAAACTTCTTTTATAAGGGAATAACACCTCCCACGTGTGGGAGGCTGCATGTACCTTATGAATAAGCATCGGCTAACTCCGTGCCAGCAGCCGCGGTAATACGGAGGATGCGAGCGTTATCCGGATTTATTGGGTTTAAAGGGAGCGCAGACGGGCGATTAAGTCAGTTGTGAAATGCCGCGGCTCAACCGTGGACTTGCAGTTGATACTGGTTGCCTTGAGTGCGGTTGAGGCACGCGGAATTCGTGGTGTAGCGGTGAAATGCTTAGATATCACGAAGAACCCCGATTGCGAAGGCAGCGTGCCAAGC…	denovo73300	Bacteria;Bacteroidetes;Bacteroidia;Bacteroidales;Bacteroidaceae;Bacteroides	Non-spore forming anaerobe	Bacteroides plebeius	90.78	Pig
CCTACGGGGGGCTGCAGTGGGGAATATTGGGCAATGGGCGCAAGCCTGACCCAGCAACGCCGCGTGAAGGAAGAAGGCTTTCGGGTTGTAAACTTCTTTTACCAGGGACGAAGAACGTGACGGTACCTGGAGAAAAAGCCACGGCTAACTACGTGCCAGCAGCCGCGGTAATACGTAGGTGGCAAGCGTTGTCCGGATTTACTGGGTGTAAAGGGCGTGTAGGCGGGGCTGCAAGTCAGAAGTGAAATCTATGGGCTTAACCCATAAACTGCTTTTGAAACTGTGGCTCTTGAGTATCGGAGAGGCAGGCGGAATTCCTAGTGTAGCGGTGAAATGCGTAGATATTAGGAGGAACACCAGTGGCGAAGGCGGCCTGCTGGACGACAACTGACGCTGAGG…	denovo147958	Bacteria;Firmicutes;Clostridia;Clostridiales;Ruminococcaceae	Spore forming anaerobe	Sporobacter termitidis	92.59	Pig			0.00816827				0.00388848										0.00173632				0.00353638											0.00290786		0.00875938									0.00186975
CCTACGGGTGGCAGCAGTGGGGAATATTGCACAATGGGCGAAAGCCTGATGCAGCGACGCCGCGTGAGCGAAGAAGTATTTCGGTATGTAAAGCTCTATCAGCAGGGAAGAAAATGACGGTACCTGACTAAGAAGCCCCGGCTAACTACGTGCCAGCAGCCGCGGTAATACGTAGGGGGCAAGCGTTATCCGGATTTACTGGGTGTAAAGGGAGCGTAGACGGAAAGGCAAGTCTGATGTGAAAATCCGGGGCTCAACCGCGGAACTGCATTGGAAACTGTTTTTCTTGAGTGCCGGAGGGGTAAGCGGAATTCCTAGTGTAGCGGTGAAATGCGTAGATATTAGGAGGAACACCAGTGGCGAAGGCGGCTTACTGGACGGTAACTGACGTTGAGGCTC…	denovo349620	Bacteria;Firmicutes;Clostridia;Clostridiales;Lachnospiraceae	Spore forming anaerobe	Ruminococcus lactaris	96.76	Pig						0.018707		0.0136348	0.0488281		0.0536817		0.0629296		0.0201988	0.021287	0.0138906	0.00261856	0.0443902				0.00635613	0.00263328					0.0034169	0.00340244	0.0118098	0.00290786				0.0605028	0.0298909	0.0195629	0.00936827	0.00790389		0.00194553	0.00186975
CCTACGGGAGGCTGCAGTGGGGAATATTGCACAATGGGGGAAACCCTGATGCAGCGACGCCGCGTGAGTGAAGAAGTATTTCGGTATGTAAAGCTCTATCAGCAGGAAAGAAAATGACGGTACCTGACTAAGAAGCCCCGGCTAACTACGTGCCAGCAGCCGCGGTAATACGTAGGGGGCAAGCGTTATCCGGATTTACTGGGTGTAAAGGGAGCGTAGACGGTTGTGCAAGTCTGAAGTGAAATGCGGGGGCTCAACCCCTGAACGGCTTTGGAAACTGTATAACTAGAGTGCAGGAGAGGTAAGTGGAATTCCTAGTGTAGCGGTGAAATGCGTAGATATTAGGAGGAACACCAGTGGCGAAGGCGGCTTACTGGACTGTAACTGACGTTGAGGCTC…	denovo58690	Bacteria;Firmicutes;Clostridia;Clostridiales;Lachnospiraceae;Clostridium XlVa	Spore forming anaerobe	Kineothrix alysoides	96.52	Pig		0.00411184	0.56361	0.0230636		0.0897935			0.00244141						0.0282783	0.0127722	0.00173632				0.00176819						0.0398777							0.0014599								0.00194553	0.00186975
CCTACGGGGGGCAGCAGTGGGGAATATTGGGCAATGGGGGAAACCCTGACCCAGCAACGCCGCGTGAGGGAAGAAGGTTTTCGGATTGTAAACCTCTGTCCTAAGAGAAGAGGGGAAGACGGTATCTTAGGAGGAAGCCCCGGCTAACTACGTGCCAGCAGCCGCGGTAATACGTAGGGGGCGAGCGTTGTCCGGAATGATTGGGCGTAAAGGGCGTGTAGGCGGCTTTATAAGTCTGGAGTGAAAGTCCTGTTTTCAAGATGGGAATTGCTTTGGATACTGTAGGGCTTGAGTGCAGGAGAGGTTATCGGAATTCCCGGTGTAGCGGTGAAATGCGTAGAGATCGGGAGGAACACCAGTGGCGAAGGCGGGTAACTGGACTGCAACTGACGCTGAGGC…	denovo279106	Bacteria;Firmicutes;Clostridia;Clostridiales	Spore forming anaerobe	Desulfotomaculum nigrificans	85.75	Pig			0.00408413	0.188353			0.00388848					0.00393159			0.0767553		0.55215	0.00523711		0.00517545	0.104323			0.000658319						0.00113415		0.0189011		0.0131391				0.122967					0.0430043
CCTACGGGAGGCAGCAGTGGGGAATATTGGGCAATGGGCGAAAGCCTGACCCAGCAACGCCGCGTGAGGGAAGAAGGCCTTCGGGTTGTAAACCTCTGTCCTTAGTGACGAAGGAAGTGACGGTAGCTAAGGAGGAAGCCCCGGCTAACTACGTGCCAGCAGCCGCGGTAATACGTAGGGGGCGAGCGTTGTCCGGAATTACTGGGCGTAAAGGGTGCGTAGGCGGTACTTTAAGTTGGATGTGAAATCCCCGGGCTTAACCTGGGGCCTGCATCCAATACTGGAGAACTAGAGTGCAGGAGAGGGAAGCGGAATTCCTAGTGTAGCGGTGAAATGCGTAGATATTAGGAAGAACACCAGTGGCGAAGGCGGCTTTCTGGACTGTAACTGACGCTGAGG…	denovo241860	Bacteria;Firmicutes;Clostridia;Clostridiales	Spore forming anaerobe	Clostridium combesii	91.18	Pig			0.00408413	0.0768787																	0.677217	0.00349372	0.00847485	0.00263328	0.00583474
CCTACGGGAGGCAGCAGTGAGGAATATTGGTCAATGGACGGGAGTCTGAACCAGCCAAGTAGCGTGCAGGACGACGGCCCTATGGGTTGTAAACTGCTTTTATAGGGGGATAAAGTGTGCCACGTGTGGCATATTGCAGGTACCCTATGAATAAGGACCGGCTAATTCCGTGCCAGCAGCCGCGGTAATACGGAAGGTCCGGGCGTTATCCGGATTTATTGGGTTTAAAGGGAGCGTAGGCCGTCTTATAAGCGTGTTGTGAAATGTCGGGGCTCAACCTGGGCATTGCAGCGCGAACTGTGAGACTTGAGTGCGCAGGAAGTAGGCGGAATTCGTCGTGTAGCGGTGAAATGCTTAGATATGACGAAGAACTCCGATTGCGAAGGCAGCCTGCTGTAG…	denovo34346	Bacteria;Bacteroidetes;Bacteroidia;Bacteroidales;Prevotellaceae;Prevotella	Non-spore forming anaerobe	Prevotella stercorea	98.34	Pig	0.0643109	0.0370066	0.0326731	0.0269076	0.0468087	0.0523795	0.0505502	0.0463582	0.0244141	0.00391481	0.0357878	0.0432475	0.0290444	0.0441267	9.21467														0.00227793	0.00113415		0.00145393		0.274461
CCTACGGGGGGCAGCAGTGAGGAATATTGGTCAATGGGCGCAAGCCTGAACCAGCCAAGTAGCGTGAGGGAAGACTGCCCTACGGGTTGTAAACCTCTTTTGTTTGGGAATAAAGTGCGGGACGTGTCCCGCATTGCATGTACCATTTGAATAAGGACCGGCTAATTCCGTGCCAGCAGCCGCGGTAATACGGAAGGTCCGGGCGTTATCCGGATTTATTGGGTTTAAAGGGAGCGCAGGCCGTGGGTTAAGCGTGTCGTGAAATTCCGTCGCTCAACGGCGGACGTGCGGCGCGAACTGGTCCACTTGAGTACGCGGGACGTTGGCGGAATTCGTGGTGTAGCGGTGAAATGCTTAGATATCACGAAGAACTCCGATTGCGAAGGCAGCTGACGGTAG…	denovo313852	Bacteria;Bacteroidetes;Bacteroidia;Bacteroidales;Prevotellaceae;Prevotella	Non-spore forming anaerobe	Prevotella oris	89.36	Pig		0.00411184	0.00408413	0.00768787		0.00748279	0.00388848	0.00272695	0.00488281			0.00786318		0.00441267	0.993779																						5.41324	0.0111788	0.0156138	0.0395194	0.0244828
CCTACGGGTGGCAGCAGTGGGGAATATTGCACAATGGGGGAAACCCTGATGCAGCAACGCCGCGTGAGTGATGACGGTCTTCGGATTGTAAAGCTCTGTCTTTAGGGACGATAATGACGGTACCTAAGGAGGAAGCCACGGCTAACTACGTGCCAGCAGCCGCGGTAATACGTAGGTGGCAAGCGTTGTCCGGATTTACTGGGCGTAAAGGGAGCGTAGGCGGATTTTTAAGTGGGATGTGAAATACCCGGGCTCAACCTGGGTGCTGCATTCCAAACTGGAAGTCTAGAGTACAGGAGGGGAAAGCGGAATTCCTAGTGTAGCGGTGAAATGCGTAGAGATTAGGAAGAACACCAGTGGCGAAGGCGGCTTTCTGGACTGTAACTGACGCTGAGGCTC…	denovo297995	Bacteria;Firmicutes;Clostridia;Clostridiales;Clostridiaceae 1;Clostridium sensu stricto	Spore forming anaerobe	Clostridium chartatabidum	98.76	Pig	0.00338478										0.0313143			0.00441267		0.0106435	0.520897	0.230433		0.00258772	0.0212183	0.000873431			0.0025006	0.0181012	0.0797554	0.00955749			0.0013122							0.178861				0.00972763
CCTACGGGAGGCAGCAGTGGGGAATATTGGGCAATGGGCGAAAGCCTGACCCAGCGACGCCGCGTGAGGGAAGAAGGTCTTCGGATTGTAAACCTTTGTTGATAGGGACGATAATGACGGTACCTATCGAGGAAGCCACGGCTAACTACGTGCCAGCAGCCGCGGTAATACGTAGGTGGCAAGCGTTATCCGGATTTACTGGGTGTAAAGGGTGTGTAGGCGGGACTGCAAGTCAGATGTGAAAATTATGGGCTCAACTCATAACCTGCATTTGAAACTGTGGTTCTTGAGAGTCGGAGGGGTAATTGGAATTCCCGGTGTAGCGGTGAAATGCGTAGATATCGGGAGGAACACCGGTGGCGAAGGCGGATTACTGGACGACCACTGACGCTGAGACAC…	denovo180167	Bacteria;Firmicutes;Clostridia;Clostridiales;Ruminococcaceae	Spore forming anaerobe	Intestinimonas butyriciproducens	88.89	Pig				0.0461272				0.00272695													0.00265229																	0.595271		0.00790389	0.00408047
CCTACGGGAGGCTGCAGTGGGGAATATTGGGCAATGGGGGAAACCCTGACCCAGCAACGCCGCGTGAGGGAAGAAGGCCTTCGGGTTGTAAACCTCTTTTACCAGGGACGAAGGACGTGACGGTACCTGGAGAAAAAGCAACGGCTAACTACGTGCCAGCAGCCGCGGTAATACGTAGGTTGCAAGCGTTGTCCGGATTTACTGGGTGTAAAGGGCGTGTAGGCGGAGATGCAAGTTGGGAGTGAAATCCCGGGGCTCAACCCCGGAACTGCTTTCAAAACTGTATCCCTTGAGTATCGGAGAGGCAAGCGGAATTCCTAGTGTAGCGGTGAAATGCGTAGATATTAGGAGGAACACCAGTGGCGAAGGCGGCTTGCTGGACGACAACTGACGCTGAGG…	denovo47961	Bacteria;Firmicutes;Clostridia;Clostridiales;Ruminococcaceae	Spore forming anaerobe	Sporobacter termitidis	90.15	Pig																	0.00520897		0.00554877																				0.00312276			0.00194553
CCTACGGGTGGCAGCAGTGGGGAATATTGGGCAATGGAGGCAACTCTGACCCAGCAATGCCGCGTGAGCGATGAAGGTAGTTTTATTGTAAAGCTCTTTTCTCAGGAACGAACAAATGACGGTACCTGAGGAATAAGCCCCGGCTAACTACGTGCCAGCAGCCGCGGTAATACGTAGGGGGCGAGCGTTGTCCGGAATGACTGGGCGTAAAGGGTGTGTAGGTGGTTTGATAAGTTAGATGTGTAATACCCAGGGCTTAACTCGGGTGCTGCATCTAAAACTGTTAGACTTGAGTACTGGAGAGGATAGTGGAATTCCTAGTGTAGCGGTGGAATGCGTAGATATTAGGAGGAACATCAGTGGCGAAGGCGACTATCTGGACAGCAACTGACACTGAGG…	denovo93215	Bacteria;Firmicutes;Clostridia;Clostridiales	Spore forming anaerobe	Christensenella massiliensis	87.25	Pig			0.00408413	0.0999423												0.0021287	0.635494				0.0247547	0.000873431		0.000658319														0.656755	0.00312276		0.00408047
CCTACGGGAGGCAGCAGTGAGGAATATTGGTCAATGGGCGGAAGCCTGAACCAGCCATGCCGCGTGCGGGAAGGAGGCCCTATGGGCTGTGAACCGCTTTTGCCTGGGGGCAATAAGGGCGTCGCGCACGTCCGATGAGAGTACCAGGGGAATAAGCATCGGCTAACTCCGTGCCAGCAGCCGCGGTAATACGGGGGATGCGAGCGTTATCCGGATTCATTGGGTTTAAAGGGTGCGTAGGCTGTGCGTCAAGTCAGGGGTGAAATTCCGGGGCTCAACTCCGGGGCTGCCCTTGATACTGTCGCGCTGGAGTGCGGATGCCGCCGGAGGAATGAGTGGTGTAGCGGTGAAATGCTTAGATATCACTCAGAACACCGATTGCGAAGGCATCTGGCGAAT…	denovo334044	Bacteria;Bacteroidetes	Non-spore forming anaerobe	Millionella massiliensis	82.71	Pig				0.330579			0.00388848	0.0054539							0.0525168						0.355406	0.000873431	0.00423742	0.00394992	0.000833535				0.00113897		0.0013122	0.00145393		0.166428	0.00146546
CCTACGGGTGGCTGCAGTGGGGAATATTGGTCAATGGGCGCAAGCCTGATGCAGCAACGCCGCGTGAAGGAAGACGGTCTTCGGATTGTAAACTTCTGTTCTTAGTGAAGAAAAATGACGGTAGCTAAGGAGCAAGCCACGGCTAACTACGTGCCAGCAGCCGCGGTAATACGTAGGTGGCAAGCGTTGTCCGGAATTACTGGGTGTAAAGGGAGCGCAGGCGGGAGAGCAAGTCAGCTGTGAAATCCATGGGCTTAACCCATGAACTGCAGTTGAAACTGTTTTTCTTGAGTGAAGTAGAGGTTGGCGGAATTCCGAGTGTAGCGGTGAAATGCGTAGATATTCGGAGGAACACCGGTGGCGAAGGCGGCCAACTGGGCTTTTACTGACGCTGAGGCT…	denovo21679	Bacteria;Firmicutes;Clostridia;Clostridiales	Spore forming anaerobe	Eubacterium coprostanoligenes	97.52	Pig																						0.000873431	0.0254245							0.00113415		0.00145393	0.00120223	0.109492				0.027947	0.0343503				0.00560926
CCTACGGGAGGCAGCAGTGGGGAATATTGGGCAATGGACGCAAGTCTGACCCAGCAACGCCGCGTGAAGGAAGAAGGCTTTCGGGTTGTAAACTTCTTTTGTCAGGGAACAGTAGAAGAGGGTACCTGACGAATAAGCCACGGCTAACTACGTGCCAGCAGCCGCGGTAATACGTAGGTGGCAAGCGTTGTCCGGATTTACTGGGTGTAAAGGGCGTGTAGCCGGAGAGACAAGTCAGATGTGAAATCCGCGGGCTCAACCCGCGAACTGCATTTGAAACTGTTTCCCTTGAGTATCGGAGAGGTAACCGGAATTCCTAGTGTAGCGGTGAAATGCGTAGATATTAGGAAGAACACCAGTGGCGAAGGCGGGTTACTGGACGACAACTGACGGTGAGGC…	denovo85387	Bacteria;Firmicutes;Clostridia;Clostridiales;Ruminococcaceae;Oscillibacter	Non-spore forming anaerobe	Oscillibacter ruminantium	94.31	Pig			0.0122524												0.0201988				0.0110975		0.00176819	0.00611402	0.186447	0.0849232	0.000833535					0.00567073				0.0014599
CCTACGGGAGGCAGCAGTGGGGAATATTGCACAATGGGCGAAAGCCTGATGCAGCAACGCCGCGTGAGCGAAGAAGGTCTTCGGATCGTAAAGCTCTGTCCTTGGGGAAGATAATGACGGTACCCTTGGAGGAAGCCCCGGCTAACTACGTGCCAGCAGCCGCGGTAATACGTAGGGGGCAAGCGTTATCCGGAATTATTGGGCGTAAAGAGTGCGTAGGTGGTTACCTAAGCAGGGGGTGAAAGGCATTGGCTTAACCAATGTTAGCCCCCTGAACTGGGCTACTTGAGTGCAGGAGAGGAAAGCGGAATTCCTAGTGTAGCGGTGAAATGCGTAGATATTAGGAGGAACACCAGTGGCGAAGGCGGCTTTCTGGACTGTTACTGACACTGAGGCACG…	denovo80668	Bacteria;Firmicutes;Clostridia;Clostridiales;Clostridiales_Incertae Sedis XIII	Spore forming anaerobe	Emergencia timonensis	94.06	Pig	0.0101543		0.00408413	0.061503		0.00374139	0.00777696	0.00272695	0.00732422	0.00391481		0.00393159	0.00968148		0.0080795	0.00851481	0.197941	0.00785567		0.0181141	0.0442048	0.00174686	0.00105936	0.00658319	0.000833535	0.0181012			0.0034169			0.00290786		0.0861339	0.00146546			0.125762	0.0312276	0.0632311			0.00747901
CCTACGGGAGGCTGCAGTGGGGAATATTGGGCAATGGGCGAAAGCCTGACCCAGCGACGCCGCGTGAGGGAAGAAGGTCTTCGGATTGTAAACCTCTTTCAGCAGGGAAGAAGAAAGTGACGGTACCTGCAGAAGAAGTCACGGCTAACTACGTGCCAGCAGCCGCGGTAATACGTAGGTGGCGAGCGTTATCCGGAATTACTGGGTGTAAAGGGTGTGTAGGCGGGGTGTCAAGTCAGATGTGAAAACTGTGGGCTTAACCCACAAACTGCATTTGAAACTGATACTCTTGAGAGTGGGAGAGGTAAACGGAATTCCTGGTGTAGTAGTGAAATGCGTAGATATCAGGAGGAACACCGGTGGCGAAGGCGGTTTACTGGACCACAACTGACGCTGAGA…	denovo31846	Bacteria;Firmicutes;Clostridia;Clostridiales	Spore forming anaerobe	Intestinimonas butyriciproducens	88.21	Pig				0.057659					0.0415039	0.0313185						0.0276731	0.0121543		0.00277439		0.0221024					0.00905059		0.0286725						0.0437969				0.0251523		0.0158078			0.0168278
CCTACGGGGGGCAGCAGTGGGGAATATTGCACAATGGGGGAAACCCTGATGCAGCAACGCCGCGTGAGTGATGACGGTCTTCGGATTGTAAAGCTCTGTCTTTGGGGACGATAATGACGGTACCCAAGGAGGAAGCCACGGCTAACTACGTGCCAGCAGCCGCGGTAATACGTAGGTGGCGAGCGTTGTCCGGATTTACTGGGCGTAAAGGGAGCGTAGGCGGATTCTTAAGTGGGATGTGAAATACCCGGGCTTAACCTGGGTGCTGCATTCCAAACTGGGAATCTAGAGTGCAGGAGGGGAGAGTGGAATTCCTAGTGTAGCGGTGAAATGCGTAGAGATTAGGAAGAACACCAGTGGCGAAGGCGACTCTCTGGACTGTAACTGACGCTGAGGCTC…	denovo304323	Bacteria;Firmicutes;Clostridia;Clostridiales;Clostridiaceae 1;Clostridium sensu stricto	Spore forming anaerobe	Clostridium moniliforme	99.5	Pig																			0.00832316						0.000833535	0.0271518	0.0265851	0.019115				0.00145393						0.0195629
CCTACGGGAGGCAGCAGTGGGGAATATTGCACAATGGGGGAAACCCTGATGCAGCGACGCCGCGTGAGTGAAGAAGTATTTCGGTATGTAAAGCTCTATCAGCAGGGAAGAAAATGACGGTACCTGACTAAGAAGCCCCGGCTAACTACGTGCCAGCAGCCGCGGTAATACGTAGGGGGCAAGCGTTATCCGGATTTACTGGGTGTAAAGGGAGCGTAGACGGCGGTGCAAGTCTGATGTGAAAGCCCGGGGCTCAACCCTGGAACTGCATTGGAAACTGTACTGCTAGAGTGCAGGAGAGGTAAGCGGAATTCCTAGTGTAGCGGTGAAATGCGTAGATATTAGGAGGAACACCAGTGGCGAAGGCGGCTTACTGGACTGTAACTGACGTTGAGGCTC…	denovo23464	Bacteria;Firmicutes;Clostridia;Clostridiales;Lachnospiraceae;Clostridium XlVa	Spore forming anaerobe	Kineothrix alysoides	97.51	Pig	0.0744652	2.06003	0.0163365	0.00768787	0.0869304		0.00388848	0.00272695							0.016159						0.0150296	0.0148483	0.103817	0.00921647	1.13194	0.00905059	0.0132926			0.0158781	0.00524879	0.00145393	0.0288534			0.275245	0.0179345				0.00408047
CCTACGGGAGGCAGCAGTGGGGGATATTGCGCAATGGGGGCAACCCTGACGCAGCAACGCCGCGTGAACGATGAAGGTCTTCGGATTGTAAAGTTCTTTTATTAAGGACGAAGAAGTGACGGTACTTAATGAATAAGCTCCGGCTAACTACGTGCCAGCAGCCGCGGTAATACGTAGGGAGCAAGCGTTGTCCGGATTTACTGGGTGTAAAGGGTGCGTAGGCGGCAGAGCAAGTCAGATGTGAAATCCGTGGGCTTAACCCACGAACTGCATTTGAAACTGTTTTGCTTGAGTGAAGTAGAGGCAGGCGGAATTCCCTGTGTAGCGGTGAAATGCGTAGAGATAGGGAGGAACACCAGTGGCGAAGGCGGCCTGCTGGGCTTTAACTGACGCTGAGGC…	denovo320670	Bacteria;Firmicutes;Clostridia;Clostridiales;Ruminococcaceae;Ruminococcus	Spore forming anaerobe	Ruminococcus bromii	95.06	Pig
CCTACGGGAGGCAGCAGTGGGGAATATTGGGCAATGGGCGCAAGCCTGACCCAGCAACGCCGCGTGAGGGAAGAAGGTTTTCGGATTGTAAACCTCTGTCGCAGAAGACGAAGGAAGTGACGGTATTCTGTGAGGAAGCCCCGGCTAACTACGTGCCAGCAGCCGCGGTAATACGTAGGGGGCGAGCGTTGTCCGGAATTACTGGGCGTAAAGGGAGCGTAGGCGGTCTGATAAGTTGGATGTGAAATACCCGGGCTTAACTTGGGGGGTGCATCCAATACTGTTGGACTAGAGTACAGGAGAGGAAAGCGGAATTCCTAGTGTAGCGGTGAAATGCATAGATATTAGGAGGAACATCGGTGGCGAAGGCGGCTTTCTGGACTGCAACTGACGCTGAGG…	denovo146555	Bacteria;Firmicutes;Clostridia;Clostridiales	Spore forming anaerobe	Christensenella massiliensis	88.64	Pig				0.0115318	0.00334348			0.00818085	0.185547	0.0195741				0.00441267	0.347419	0.0127722	0.0451444	0.00523711	0.00277439		0.137919	0.000873431	0.00317807							0.00113415			0.00120223	0.150369			0.541025	0.114583	0.299785	0.42681	0.0122414		0.0130883
CCTACGGGAGGCTGCAGTGAGGAATATTGGTCAATGGGCGAGAGCCTGAACCAGCCAAGTAGCGTGCAGGATGACGGCCCTATGGGTTGTAAACTGCTTTTATAGGGGAATAAAGTGAGCCACGTGTGGTTTTTTGCATGTACCCTATGAATAAGGACCGGCTAATTCCGTGCCAGCAGCCGCGGTAATACGGAAGGTCCGGGCGTTATCCGGATTTATTGGGTTTAAAGGGAGCGTAGGCCGGAGATTAAGCGTGTTGTGAAATGTAGATGCTCAACATCTGCACTGCAGCGCGAACTGGTTTCCTTGAGTACGCATAAAGTGGGCGGAATTCGTGGTGTAGCGGTGAAATGCTTAGATATCACGAAGAACTCCGATTGCGAAGGCAGCTCACTGGGG…	denovo294474	Bacteria;Bacteroidetes;Bacteroidia;Bacteroidales;Prevotellaceae;Prevotella	Non-spore forming anaerobe	Prevotella copri	97.63	Pig				0.0153757											0.16563						0.000884095			0.00263328					0.00569483	0.00453659	0.0026244	0.314049		1.03507	0.00439638		0.176356	0.164887	0.412204	1.71514	0.277472		9.15431
CCTACGGGAGGCAGCAGTGGGGAATATTGGGCAATGGGCGAAAGCCTGACCCAGCAACGCCGCGTGAAGGAAGAAGGTCTTCGGATTGTAAACTTCTTTTATCAGGGACGAAGTAAGTGACGGTACCTGATGAATAAGCCACGGCTAACTACGTGCCAGCAGCCGCGGTAATACGTAGGTGGCAAGCGTTATCCGGATTTACTGGGTGTAAAGGGCGCGTAGGCGGGGATACAAGTCAGATGTGAAATCTATGGGCTTAACCCATAAACTGCATTTGAAACTGTATCTCTTGAGTGTCGGAGAGGTAGACGGAATTCCTAGTGTAGCGGTGAAATGCGTAGATATTAGGAGGAACACCAGTGGCGAAGGCGGTCTACTGGACGATAACTGACGCTGAGG…	denovo316591	Bacteria;Firmicutes;Clostridia;Clostridiales;Ruminococcaceae	Spore forming anaerobe	Intestinimonas butyriciproducens	93.09	Pig	0.0135391	0.00411184	0.432918	0.768787		0.0149656	0.0116654	0.00818085	0.0683594	0.00782963	0.00894694	0.0117948	0.00968148	0.0220634	1.19981	0.0894055	1.10083	0.00523711			1.0114	0.0227092	0.0211871	1.13889	0.010836						0.0013122			0.056936			0.00597818		0.00624551	0.0474233			0.014958
CCTACGGGAGGCAGCAGTGGGGAATCTTCCGCAATGGACGAAAGTCTGACGGAGCAACGCCGCGTGAACGATGACGGCCTTCGGGTTGTAAAGTTCTGTTATACGGGACGAATGGCGTAGCGGTCAATACCCGTTACGAGTGACGGTACCGTAAGAGAAAGCCACGGCTAACTACGTGCCAGCAGCCGCGGTAATACGTAGGTGGCAAGCGTTGTCCGGAATTATTGGGCGTAAAGGGCGCGCAGGCGGCGTCGTAAGTCGGTCTTAAAAGTGCGGGGCTTAACCCCGTGAGGGGACCGAAACTGCGATGCTAGAGTATCGGAGAGGAAAGCGGAATTCCTAGTGTAGCGGTGAAATGCGTAGATATTAGGAGGAACACCAGTGGCGAAAGCGGCTTTC…	denovo346329	Bacteria;Firmicutes;Negativicutes;Selenomonadales;Veillonellaceae;Megasphaera	Non-spore forming anaerobe	Megasphaera elsdenii	100	Pig																																										0.0544747
CCTACGGGGGGCAGCAGTGGGGAATATTGCACAATGGGGGAAACCCTGATGCAGCAACGCCGCGTGAGTGATGAAGGTCTTCGGATCGTAAAGCTCTGTCTTCAGGGACGATAATGACGGTACCTGAGGAGGAAGCCACGGCTAACTACGTGCCAGCAGCCGCGGTAATACGTAGGTGGCGAGCGTTGTCCGGATTTACTGGGCGTAAAGGGAGCGTAGGCGGACTTTTAAGTGAGATGTGAAATACCCAGGCTCAACCTGGGGGCTGCATTTCAAACTGGAAGTCTAGAGTGCAGGAGAGGAGAGTGGAATTCCTAGTGTAGCGGTGAAATGCGTAGAGATTAGGAAGAACACCAGTGGCGAAGGCGACTCTCTGGACTGTAACTGACGCTGAGGCTC…	denovo18265	Bacteria;Firmicutes;Clostridia;Clostridiales;Clostridiaceae 1;Clostridium sensu stricto	Spore forming anaerobe	Clostridium septicum	99.5	Pig										0.00391481							0.00173632				0.0724958			0.000658319		0.162911	0.0398777	10.8286			0.00524879			0.0014599		0.0017043
CCTACGGGAGGCTGCAGTGGGGAATATTGGGCAATGGGCGAAAGCCTGACCCAGCAACGCCGCGTGAAGGAAGAAGGCCTTCGGGTTGTAAACTTCTTTTACCAGGGACGAAGGACGTGACGGTACCTGGAGAAAAAGCAACGGCTAACTACGTGCCAGCAGCCGCGGTAATACGTAGGTTGCGAGCGTTGTCCGGATTTACTGGGTGTAAAGGGCGTGTAGGCGGAGCTGCAAGTCAGATGTGAAATGCATGGGCTCAACCCATGAGCTGCATTTGAAACTGTAGCCCTTGAGTATCGGAGAGGCAAGCGGAATTCCTAGTGTAGCGGTGAAATGCGTAGATATTAGGAGGAACACCAGTGGCGAAGGCGGCTTGCTGGACGACAACTGACGCTGAGG…	denovo175995	Bacteria;Firmicutes;Clostridia;Clostridiales;Ruminococcaceae	Spore forming anaerobe	Papillibacter cinnamivorans	92.12	Pig
CCTACGGGTGGCAGCAGTAGGGAATTTTCGGCAATGGGGGAAACCCTGACCGAGCAACGCCGCGTGAGCGAAGAAGGCCTTCGGGTCGTAAAGCTCTGTTGTAAAGGAAGAACGTCGCATGCAGGAAATGGTGTGCGAGTGACGGTACTTTACCAGAAAGCCACGGCTAACTACGTGCCAGCAGCCGCGGTAATACGTAGGTGGCGAGCGTTATCCGGAATCATTGGGCGTAAAGAGGGAGCAGGCGGCCGCAAGGGTCTGTGGTGAAAGACCGAAGCTAAACTTCGGTGAGCCATGGAAACCGGGCGGCTAGAGTGCGGAAGAGGATCGTGGAATTCCATGTGTAGCGGTGAAATGCGTAGATATATGGAGGAACACCAGTGGCGAAGGCGACGGTCT…	denovo236697	Bacteria;Firmicutes;Erysipelotrichia;Erysipelotrichales;Erysipelotrichaceae;Catenibacterium	Non-spore forming anaerobe	Catenibacterium mitsuokai	97.18	Pig				0.0845666				0.0054539		0.062637			0.00484074		0.0080795						0.167094	0.00174686			0.000833535			0.105132	0.00113897		0.0013122		0.00120223	0.232124	0.0102582
CCTACGGGAGGCTGCAGTCGGGAATATTGCGCAATGGAGGAAACTCTGACGCAGTGACGCCGCGTGCAGGAAGAAGGTTTTCGGATTGTAAACTGCTTTAGACAGGGAAGAACAAAGACAGTACCTGTAGAATAAGCTCCGGCTAACTACGTGCCAGCAGCCGCGGTAATACGTAGGGAGCAAGCGTTATCCGGATTTATTGGGTGTAAAGGGTGCGTAGACGGAGAGGCAAGTTAGTTGTGAAATCCCTCGGCTTAACTGAGGAACTGCAACTAAAACTACTTCCCTTGAGTGCTGGAGAGGAAAGTGGAATTCCTAGTGTAGCGGTGAAATGCGTAGATATTAGGAGGAACACCAGTGGCGAAGGCGACTTTCTGGACAGTAACTGACGTTGAGGCA…	denovo107487	Bacteria;Firmicutes;Clostridia;Clostridiales	Spore forming anaerobe	Vallitalea pronyensis	88.09	Pig							0.0116654		0.0268555							0.0021287					0.00176819		0.00105936	0.00131664													0.00597818
CCTACGGGAGGCAGCAGTGGGGAATCTTCCGCAATGGACGAAAGTCTGACGGAGCAACGCCGCGTGAGTGATGAAGGCCTTCGGGTTGTAAAACTCTGTTGTCAGGGACGAAAGCACCGATCTATAATACATTTTGGTGTTGACGGTACCTGACGAGGAAGCCACGGCTAACTACGTGCCAGCAGCCGCGGTAATACGTAGGTGGCAAGCGTTGTCCGGAATTATTGGGCGTAAAGAGCATGTAGGCGGGCTTTTAAGTCCGACGTGAAAATGCGGGGCTTAACCCCGTATGGCGTTGGATACTGGAAGTCTTGAGTGCAGGAGAGGAAAGGGGAATTCCCAGTGTAGCGGTGAAATGCGTAGATATTGGGAGGAACACCAGTGGCGAAGGCGCCTTTC…	denovo204859	Bacteria;Firmicutes;Negativicutes;Selenomonadales;Acidaminococcaceae;Acidaminococcus	Non-spore forming anaerobe	Acidaminococcus fermentans	100	Pig	0.00338478			0.399769		0.00374139	0.00388848	0.00272695	0.00244141			0.00393159		0.00441267	0.00403975						0.252851	0.00174686	0.00211871	0.000658319	0.000833535
CCTACGGGAGGCAGCAGTGGGGAATATTGGGCAATGGAGGCAACTCTGACCCAGCAACGCCGCGTGAATGAAGAAGGTCTTCGGATTGTAAAGTTCTTTAGTGAGGGACGAATAAATGACGGTACCTCGAGAATAAGCCACGACTAACTACGTGCCAGCAGTCGCGGTAATACGTAGGTGGCAAGCGTTGTCCGGAATGACTGGGCGTAAAGGGAGAGTAGGCGGTGCAACAAGTTAGGAGTGAAATCCCGAGGCTTAACCTCGGAACTGCTTTTAAAACTGTTGTGCTTGAGTGATGGAGAGGAAAGCGGAATTCCTAGTGTAGCGGTGGAATGCGTAGATATTAGGAGGAACACCAGAGGCGAAGGCGGCTTTCTGGACATTAACTGACGCTGAGGC…	denovo267602	Bacteria;Firmicutes;Clostridia;Clostridiales;Ruminococcaceae	Spore forming anaerobe	Anaerobacterium chartisolvens	88.97	Pig			0.0122524	0.057659					0.00488281							0.0234157	0.0208359	0.00261856			0.0671912	0.00174686																0.083841					0.0916179
CCTACGGGAGGCAGCAGTGGGGAATATTGCACAATGGGCGAAAGCCTGATGCAGCAACGCCGCGTGAGGGAAGACGGTTTTCGGATTGTAAACCTCTGTTTTCGGTGACGAACAAATGACGGTAACCGAGTAGGAAGCCACGGCTAACTACGTGCCAGCAGCCGCGGTAATACGTAGGTGGCAAGCGTTATCCGGAATTACTGGGTGTAAAGGGAGCGCAGGCGGGATAGCAAGTCAGCTGTGAAAACTATGGGCTCAACCCATAAACTGCAGTTGAAACTGTTATTCTTGAGTGGAGTAGAGGCAAGCGGAATTCCGAGTGTAGCGGTGAAATGCGTAGATATTCGGAGGAACACCAGTGGCGAAGGCGGCTTGCTGGGCTCTAACTGACGCTGAGGC…	denovo339954	Bacteria;Firmicutes;Clostridia;Clostridiales;Ruminococcaceae	Spore forming anaerobe	Eubacterium coprostanoligenes	92.33	Pig		0.00411184	0.138861	0.111474						0.0391481						1.12608	0.253503	0.00523711	0.00832316		0.533109	0.0192155	0.0233058	1.15601	0.0100024				0.159455	0.038561	0.0275562	0.396923	0.0408757	0.261321	7.76547		0.0388582	0.396848	3.2664	0.189693	0.0122414		0.714246
CCTACGGGGGGCTGCAGTGGGGAATATTGCACAATGGGGGGAACCCTGATGCAGCGACGCCGCGTGAGTGAAGAAGTATTTCGGTATGTAAAGCTCTATCAGCAGGGAAGAAAATGACGGTACCTGACTAAGAAGCCCCGGCTAACTACGTGCCAGCAGCCGCGGTAATACGTAGGGGGCAAGCGTTATCCGGATTTACTGGGTGTAAAGGGAGCGTAGACGGCAGGGCAAGTCAGAAGTGAAAGCCCGGGGCTCAACCCCGGGACTGCTTTTGAAACTGTCCGGCTGGAGTGCAGGAGAGGTAAGCGGAATTCCTAGTGTAGCGGTGAAATGCGTAGATATTAGGAGGAACACCAGTGGCGAAGGCGGCTTACTGGACTGTAACTGACGTTGAGGCTC…	denovo130043	Bacteria;Firmicutes;Clostridia;Clostridiales;Lachnospiraceae;Clostridium XlVa	Spore forming anaerobe	Kineothrix alysoides	99	Pig	0.00676956	0.0822368	0.902593	0.00768787		0.0336726			0.00244141						0.133312	0.0127722	0.00173632	0.00261856				0.00174686	0.00211871	0.00131664	0.0216719		0.0132926			0.00113415			0.00360668		0.00146546	0.00852152	0.00896727	0.0055894
CCTACGGGAGGCAGCAGTGGGGAATATTGGGCAATGGGCGCAAGCCTGACCCAGCAACGCCGCGTGAAGGAAGAAGGCTTTCGGGTTGTAAACTTCTTTTGTCAGGGAAGAGGAGAAGACTGTACCTGGCGAATAAGCCACGGCTAACTACGTGCCAGCAGCCGCGGTAATACGTAGGTGGCAAGCGTTGTCCGGATTTACTGGGTGTAAAGGGCGTGTAGCCGGGTCGGTAAGTCAGATGTGAAATCTACGGGCTCAACTCGTAAACTGCATTTGAAACTGCTGATCTTGAGTATCGGAGAGGCAATCGGAATTCCTAGTGTAGCGGTGAAATGCGTAGATATTAGGAGGAACACCAGTGGCGAAGGCGGATTGCTGGACGACAACTGACGGTGAGGC…	denovo214120	Bacteria;Firmicutes;Clostridia;Clostridiales;Ruminococcaceae;Oscillibacter	Non-spore forming anaerobe	Oscillibacter ruminantium	94.07	Pig																0.021287	0.0937614																	0.00729948				0.055894
CCTACGGGTGGCAGCAGTAGGGAATATTGCGCAATGGGGGCAACCCTGACGCAGCAACGCCGCGTGATTGATGAAGGTCTTCGGATTGTAAAAATCTTTAATCAGGGACGAAAAACGACGGTACCTGAAGAATAAGCTCCGGCTAACTACGTGCCAGCAGCCGCGGTAATACGTAGGGAGCAAGCGTTATCCGGATTTACTGGGTGTAAAGGGCGTGTAGGCGGGCCGGTAAGTTGGAAGTGAAATCTGGGGGCTTAACCCCCAAACTGCTTTCAAAACTGCTGGTCTTGAGTGATGGAGAGGCAGGCGGAATTCCCAGTGTAGCGGTGAAATGCGTAGATATTGGGAGGAACACCAGTGGCGAAGGCGGCCTGCTGGACATTAACTGACGCTGAGGCG…	denovo228907	Bacteria;Firmicutes;Clostridia;Clostridiales;Ruminococcaceae;Butyricicoccus	Spore forming anaerobe	Butyricicoccus pullicaecorum	97.77	Pig					0.00334348
CCTACGGGAGGCAGCAGTGGGGAATATTGCACAATGGGGGAAACCCTGATGCAGCGACGCCGCGTGAGCGAAGAAGTATTTCGGTATGTAAAGCTCTATCAGCAGGGAAGAAAATGACGGTACCTGACTAAGAAGCCCCGGCTAACTACGTGCCAGCAGCCGCGGTAATACGTAGGGGGCAAGCGTTATCCGGATTTACTGGGTGTAAAGGGAGCGCAGGCGGTCCTGCAAGTCTGATGTGAAAGCCCGGGGCTCAACCCCGGGACTGCATTGGAAACTGTGGGACTTGAGTGTCGGAGGGGCAAGTGGAATTCCTAGTGTAGCGGTGAAATGCGTAGATATTAGGAGGAACACCAGTGGCGAAGGCGGCTTGCTGGACGACAACTGACGCTGAGGCTC…	denovo165413	Bacteria;Firmicutes;Clostridia;Clostridiales;Lachnospiraceae	Spore forming anaerobe	Roseburia faecis	96.53	Pig	0.00676956		0.0408413		0.00668695		0.00388848	0.00818085	0.00488281				0.00484074		0.129272	0.0063861						0.00786088	0.0137716	0.00131664				0.00955749	0.00227793	0.0839269	0.0026244		0.00120223	0.00583959	0.0175855	0.00255646	0.00896727	0.304622	0.00312276	0.403098	0.00408047	0.0311284	0.0860086
CCTACGGGAGGCAGCAGTGGGGAATATTGCACAATGGGGGAAACCCTGATGCAGCAACGCCGCGTGAAGGATGAAGGTTTTCGGATCGTAAACTTCTATCAATAGGGACGAAACAAATGACGGTACCTAAATAAGAAGCCCCGGCTAACTACGTGCCAGCAGCCGCGGTAATACGTAGGGGGCAAGCGTTATCCGGAATTACTGGGTGTAAAGGGAGCGTAGGCGGCATGTCAAGCCAGATGTGAAAGCCCGGGGCTTAACCCCGCGGATTGCATTTGGAACTGGCAAGCTAGAGTACAGGAGAGGAAAGCGGAATTCCTAGTGTAGCGGTGAAATGCGTAGATATTAGGAAGAACACCAGTGGCGAAGGCGGCTTTCTGGACTGAAACTGACGCTGAG…	denovo150694	Bacteria;Firmicutes;Clostridia;Clostridiales;Lachnospiraceae;Clostridium XlVb	Spore forming anaerobe	Anaerotignum faecicola	97.78	Pig				0.00384394		0.0897935	0.00388848	0.0054539					0.00968148		0.0080795				0.00277439		0.000884095	0.000873431		0.000658319		0.0271518			0.00113897	0.00113415		0.00872359				0.028121	0.0239127					0.00972763	0.00560926
CCTACGGGTGGCAGCAGTGGGGAATATTGCACAATGGGGGAAACCCTGATGCAGCGACGCCGCGTGAAGGAAGAAGTATTTCGGTATGTAAACTTCTATCAGCAGGGAAGAAAATGACGGTACCTGACTAAGAAGCCCCGGCTAACTACGTGCCAGCAGCCGCGGTAATACGTAGGGGGCAAGCGTTATCCGGATTTACTGGGTGTAAAGGGAGCGTAGGCGGCCTTGCAAGTCAGAAGTGAAAGCCCGGGGCTCAACTCCGGGACTGCTTTTGAAACTGTTAGGCTAGATTGCAGGAGAGGTAAGTGGAATTCCTAGTGTAGCGGTGAAATGCGTAGATATTAGGAGGAACACCAGTGGCGAAGGCGGCTTACTGGACTGTAAATGACGCTGAGGCTC…	denovo310355	Bacteria;Firmicutes;Clostridia;Clostridiales;Lachnospiraceae	Spore forming anaerobe	Anaerobium acetethylicum	96.27	Pig					0.00334348	0.0112242	0.00388848		0.00488281												0.000884095	0.00174686	0.00529678	0.00197496	0.0816864				0.00455586	0.00453659	0.0013122	0.00145393	0.00240445	0.00437969	0.00439638								0.00186975
CCTACGGGGGGCAGCAGTGGGGAATATTGGGCAATGGGCGAAAGCCTGACCCAGCAACGCCGCGTGAGGGAAGAAGGGTTTCGGCTCGTAAACCTCTGTCCTATGGGACGAAAGAGATGACGGTACCATAGGAGGAAGCCCCGGCTAACTACGTGCCAGCAGCCGCGGTAATACGTAGGGGGCGAGCGTTGTCCGGAATGATTGGGCGTAAAGGGCGCGTAGGCGGCCCGTTAAGTCTGGAGTGAAAGTCCCGCTTTCAAGGTGGGAATGGCTTTGGATACTGATGGGCTGGAGTGCAGGAGAGGGAAGCGGAATTACCGGTGTAGCGGTGAAATGCGTAGAGATCGGTAGGAACACCAGTGGCGAAGGCGGCTTTCTGGACTGAAACTGACGCTGAGG…	denovo115873	Bacteria;Firmicutes;Clostridia;Clostridiales	Spore forming anaerobe	Christensenella timonensis	87.44	Pig			0.00408413																					0.00197496									0.00480891										0.00560926
CCTACGGGTGGCAGCAGTGGGGAATATTGCACAATGGGGGAAACCCTGATGCAGCGATGCCGCGTGGAGGAAGAAGGTTTTCGGATTGTAAACTCCTTTTATCAGGGACGATAATGACGGTACCTGAAGAAAAAGCTCCGGCTAACTACGTGCCAGCAGCCGCGGTAATACGTAGGGAGCGAGCGTTGTCCGGAATTACTGGGTGTAAAGGGAGCGTAGGCGGGACGGTAAGTCAGATGTGAAATATACGTGCTCAACATGTAGACTGCATTTGAAACTGCTGTTCTTGAGTGAAGTAGAGGTAAGCGGAATTCCTAGTGTAGCGGTGAAATGCGTAGATATTAGGAGGAACATCGGTGGCGAAGGCGGCTTACTGGGCTTTTACTGACGCTGAGGCTC…	denovo3868	Bacteria;Firmicutes;Clostridia;Clostridiales;Ruminococcaceae;Ruminococcus	Spore forming anaerobe	Ruminococcus champanellensis	94.06	Pig			0.00816827	0.00384394			0.00388848	0.00818085							0.658479				0.0638109	0.00258772	0.0601185	0.000873431							0.0706158	0.00113415	0.0013122	0.00145393					0.382603			0.00790389
CCTACGGGAGGCAGCAGTGGGGAATATTGGGCAATGGGCGAAAGCCTGACCCAGCAACGCCGCGTGAAGGAAGAAGGTCTTCGGATTGTAAACTTCTTTTATGAGGGACGAAGGACGTGACGGTACCTCATGAATAAGCCACGGCTAACTACGTGCCAGCAGCCGCGGTAATACGTAGGTGGCAAGCGTTGTCCGGATTTACTGGGTGTAAAGGGCGCGTAGGCGGGATGGCAAGTCAGATGTGAAATCCATGGGCTCAACCCATGAACTGCATTTGAAACTGTCGTTCTTGAGTATCGGAGAGGCAAGCGGAATTCCTAGTGTAGCGGTGAAATGCGTAGATATTAGGAGGAACACCAGTGGCGAAGGCGGCTTGCTGGACGACAACTGACGCTGAGG…	denovo110525	Bacteria;Firmicutes;Clostridia;Clostridiales;Ruminococcaceae	Spore forming anaerobe	Flintibacter butyricus	92.84	Pig			0.00408413	0.0999423	0.00334348	0.00748279	0.00388848	0.19634	0.319824				0.00968148			0.321434	0.0816071	0.00261856	0.0194207		0.0875254	0.00174686		0.00131664	0.000833535				0.00113897					0.0642355	0.0937894		0.0747272	0.335364	0.371608	0.355675			0.0822691
CCTACGGGAGGCAGCAGTAGGGAATCTTCCGCAATGGGCGAAAGCCTGACGGAGCAACGCCGCGTGAGTGATGAAGGTCTTCGGATCGTAAAACTCTGTTATCAGGGAAGAACAAACGTGTAAGTAACTGTGCACGTCTTGACGGTACCTGATCAGAAAGCCACGGCTAACTACGTGCCAGCAGCCGCGGTAATACGTAGGTGGCAAGCGTTATCCGGAATTATTGGGCGTAAAGCGCGCGTAGGCGGTTTTTTAAGTCTGATGTGAAAGCCCACGGCTCAACCGTGGAGGGTCATTGGAAACTGGAAAACTTGAGTGCAGAAGAGGAAAGTGGAATTCCATGTGTAGCGGTGAAATGCGCAGAGATATGGAGGAACACCAGTGGCGAAGGCGACTTTC…	denovo40269	Bacteria;Firmicutes;Bacilli;Bacillales;Staphylococcaceae;Staphylococcus	Facultative anaeorobe	Staphylococcus pasteuri	100	Pig						0.00374139			0.00488281																					0.00113415	0.00393659		0.00120223		0.00146546		0.0119564				0.00408047	0.0175097
CCTACGGGAGGCAGCAGTGGGGAATATTGGACAATGGGGGAAACCCTGATCCAGCGACGCCGCGTGAGTGAAGAAGTATTTCGGTATGTAAAGCTCTATCAGCAAGGAAGAAAATGACGGTACTTGACTAAGAAGCCCCGGCTAACTACGTGCCAGCAGCCGCGGTAATACGTAGGGGGCAAGCGTTATCCGGATTTACTGGGTGTAAAGGGAGCGTAGACGGCAAAGCAAGTCTGAAGTGAAAGCCCCGGGCTCAACCCGGGAACTGCTTTGGAAACTGTTTAGCTAGAGTGCAGGAGAGGTAAGTGGAATTCCTAGTGTAGCGGTGAAATGCGTAGATATTAGGAGGAACACCAGTGGCGAAGGCGGCTTACTGGACTGTAACTGACGTTGAGGCTC…	denovo202164	Bacteria;Firmicutes;Clostridia;Clostridiales;Lachnospiraceae;Clostridium XlVa	Spore forming anaerobe	[Clostridium] xylanolyticum	97.26	Pig	0.0406174		0.00408413	0.0153757	0.123709	0.00748279	0.0272193	0.0054539	0.00488281				0.00484074		0.0201988	0.0298018	0.00347264	0.00261856	0.00554877	0.075044		0.00611402	0.0381368	0.0118497	0.0391761	0.00905059			0.00113897	0.00793903	0.0275562	0.00145393	0.0144267	0.00437969		0.0400511	0.0239127			0.00790389			0.00186975
CCTACGGGAGGCAGCAGTGGGGAATCTTCCGCAATGGGCGAAAGCCTGACGGAGCAATGCCGCGTGAGTGATGAAGGAATTCGTTCCGTAAAGCTCTTTTGTTTATGACGAATGTGCAGATTGTAAATAATGATCTGTAATGACGGTAGTAAACGAATAAGCCACGGCTAACTACGTGCCAGCAGCCGCGGTAATACGTAGGTGGCGAGCGTTGTCCGGAATTATTGGGCGTAAAGAGCATGTAGGCGGTTTTTTAAGTCTGGAGTGAAAATGCGGGGCTCAACCCCGTATGGCTCTGGATACTGGAAGACTTGAGTGCAGGAGAGGAAAGGGGAATTCCCAGTGTAGCGGTGAAATGCGTAGATATTGGGAGGAACACCAGTGGCGAAGGCGCCTTTC…	denovo89293	Bacteria;Firmicutes;Negativicutes;Selenomonadales;Acidaminococcaceae;Phascolarctobacterium	Non-spore forming anaerobe	Phascolarctobacterium succinatutens	100	Pig	0.00676956	0.00411184	0.00816827	0.0269076	0.0167174	0.00374139		0.00272695	0.292969	0.00391481	0.00447347	0.32239			1.01802	0.0063861	0.00868161	0.473958	1.26512	1.54228	0.00707276								0.0034169	0.00453659	0.0026244	0.00290786	0.00360668	1.86283	0.00146546
CCTACGGGCGGCAGCAGTGGGGAATCTTCCGCAATGGACGAAAGTCTGACGGAGCAACGCCGCGTGAACGATGAAGGTCTTCGGATTGTAAAGTTCTGTGATCCGGGACGAAGGCATTGATTGAGAATATTGATTGATGTTGACGGTACCGGAAAAGCAAGCCACGGCTAACTACGTGCCAGCAGCCGCGGTAATACGTAGGTGGCAAGCGTTGTCCGGAATTATTGGGCGTAAAGCGCGCGCAGGCGGCCGTGCAAGTCCATCTTAAAAGCGTGGGGCTTAACCCCATGAGGGGATGGAAACTGCAGGGCTGGAGTGTCGGAGGGGAAAGTGGAATTCCTAGTGTAGCGGTGAAATGCGTAGAGATTAGGAAGAACACCGGTGGCGAAGGCGACTTTC…	denovo338835	Bacteria;Firmicutes;Negativicutes;Selenomonadales;Veillonellaceae;Allisonella	Non-spore forming anaerobe	Allisonella histaminiformans	99.77	Pig				0.0538151	0.00334348		0.0427733								0.00403975	0.0489601	0.0347264	0.0288041		0.0207018	0.0141455						0.106341			0.00113415			0.0360668			0.11078			0.00624551				0.022437
CCTACGGGAGGCTGCAGTGGGGAATATTGCACAATGGGCGAAAGCCTGATGCAGCGACGCCGCGTGAAGGATGAAGTATTTCGGTATGTAAACTTCTATCAGCAGGGAAGAAAATGACGGTACCTGACTAAGAAGCCCCGGCTAACTACGTGCCAGCAGCCGCGGTAATACGTAGGGGGCAAGCGTTATCCGGATTTACTGGGTGTAAAGGGAGCGTAGATGGCATGGCAAGTCTGAAGTGAAAGCCCGGGGCTTAACCCCGGGACTGCTTTGGAAACTGTTAAGCTAGAGTGCAGGAGAGGTAAGCGGAATTCCTAGTGTAGCGGTGAAATGCGTAGATATTAGGAGGAACACCGGTGGCGAAGGCGGCTTACTGGACTGTAACTGACATTGAGGCTC…	denovo238707	Bacteria;Firmicutes;Clostridia;Clostridiales;Lachnospiraceae;Clostridium XlVa	Spore forming anaerobe	[Clostridium] asparagiforme	96.52	Pig			0.00816827	0.00384394		0.00374139	0.645487	0.00272695	0.00732422	0.00782963	0.00894694				0.00403975	0.104306	0.0677166					0.000873431														0.00766937
CCTACGGGAGGCAGCAGTGGGGAATATTGCACAATGGGGGAAACCCTGATGCAGCAACGCCGCGTGAAGGAAGACGGTCTTCGGATTGTAAACTTTTGTTCTTGGTGAAGAAGAATGACGGTAGCCAAGGAGGAAGCCACGGCTAACTACGTGCCAGCAGCCGCGGTAATACGTAGGTGGCAAGCGTTGTCCGGAATTACTGGGTGTAAAGGGAGCGCAGGCGGGAAATCAAGTTGGATGTGAAATGTCGGGGCTTAACCCCGGAACTGCATCCAAAACTGATATTCTTGAGTGAAGTAGAGGTAGGCGGAATTCCGAGTGTAGCGGTGAAATGCGTAGATATTCGGAGGAACACCAGTGGCGAAGGCGGCCTACTGGGCTTTAACTGACGCTGAGGCT…	denovo144548	Bacteria;Firmicutes;Clostridia;Clostridiales;Ruminococcaceae;Clostridium IV	Spore forming anaerobe	Eubacterium coprostanoligenes	91.81	Pig	0.0169239	0.00822368	0.824995	1.4607	0.0100304	0.00748279	0.00777696	0.0054539	0.00488281	0.0117444	0.0178939	0.00393159	0.019363		0.016159						2.03519	0.0200889	0.0233058	0.0105331	0.00666828						0.0013122		0.00120223	0.347455	0.00146546			0.217987
CCTACGGGAGGCAGCAGTAGGGAATTTTCGTCAATGGGGGGAACCCTGAACGAGCAATGCCGCGTGAGTGAGGAAGGTCTTCGGATCGTAAAGCTCTGTTGTAAGAGAAAAACGGCACTCATAGGGAATGATGAGTGAGTGATGGTATCTTACCAGAAAGTCACGGCTAACTACGTGCCAGCAGCCGCGGTAATACGTAGGTGGCGAGCGTTATCCGGAATGATTGGGCGTAAAGGGTGCGTAGGTGGCAGATCAAGTCTGGAGTAAAAGGTATGGGCTCAACCCGTACTGGCTCTGGAAACTGATCAGCTAGAGAACAGAAGAGGACGGCGGAACTCCATGTGTAGCGGTAAAATGCGTAGATATATGGAAGAACACCGGTGGCGAAGGCGGCCGTCT…	denovo279613	Bacteria;Firmicutes;Erysipelotrichia;Erysipelotrichales;Erysipelotrichaceae;Erysipelotrichaceae_incertae_sedis	Non-spore forming anaerobe	Holdemanella biformis	98.13	Pig		0.0123355	0.0204207	0.0307515	2.80852	0.0112242	0.147762	0.00818085	1.48926	0.767303	0.00447347	0.0117948	0.019363	0.0220634	0.185829	0.783362	0.0329901	0.175443		0.00517545	0.0291751	0.196522	3.95881	0.0105331	0.0141701			0.315397	0.00113897	0.279	0.0026244	0.00290786		0.113872					0.0905599	0.134366	0.00408047
CCTACGGGTGGCTGCAGTGGGGAATATTGCACAATGGGGGAAACCCTGATGCAGCGACGCCGCGTGAGTGAAGAAGTATTTCGGTATGTAAAGCTCTATCAGCAGGGAAGAAAATGACGGTACCTGACTAAGAAGCCCCGGCTAACTACGTGCCAGCAGCCGCGGTAATACGTAGGGGGCAAGCGTTATCCGGATTTACTGGGTGTAAAGGGAGCGTAGACGGCATGGCAAGTCTGAAGTGAAATGCGGGGGCTCAACCCCTGAACTGCTTTGGAAACTGTCAGGCTGGAGTGCAGGAGAGGTAAGTGGAATTCCTAGTGTAGCGGTGAAATGCGTAGATATTAGGAGGAACACCAGTGGCGAAGGCGGCTTACTGGACTGTAACTGACGTTGAGGCTC…	denovo336510	Bacteria;Firmicutes;Clostridia;Clostridiales;Lachnospiraceae;Clostridium XlVa	Spore forming anaerobe	Kineothrix alysoides	98.26	Pig	0.0473869	0.0493421	10.4635	0.0845666	0.0936173	0.579916	0.104989	0.111805	0.112305	0.129189	0.10289	0.0314527	0.101656	0.0573648	0.840268	0.159653	0.0121543	0.00523711	0.00832316	0.00258772	0.0141455	0.000873431	0.00105936	0.00987479	0.00416767		0.864017		0.00455586	0.00340244	0.0026244	0.00290786	0.00120223	0.00875938	0.00439638			0.0503046	0.0156138				0.0130883
CCTACGGGAGGCAGCAGTGGGGGATATTGCACAATGGGGGAAACCCTGATGCAGCGACGCCGCGTGAGGGAAGACGGTCCTCTGGATTGTAAACCTCTGTCTTCGGGGACGAAACGAGACGGTACCCGAGGAGGAAGCCACGGCTAACTACGTGCCAGCAGCCGCGGTAATACGTAGGTGGCAAGCGTTGTCCGGAATTACTGGGTGTAAAGGGAGCGTAGGCGGGCAGGCAAGTCAGGCGTGAAATATATCGGCTCAACCGGTATCTGCGCTTGAAACTGCAGGTCTTGAGTGAAGTAGAGGTTGGCGGAATTCCTAGTGTAGCGGTGAAATGCGTAGATATTAGGAGGAACACCAGTGGCGAAGGCGGCCAACTGGGCTTTTACTGACGCTGAGGCT…	denovo226144	Bacteria;Firmicutes;Clostridia;Clostridiales;Ruminococcaceae;Acetanaerobacterium	Spore forming anaerobe	Acetanaerobacterium elongatum	91.56	Pig	0.0169239	0.0246711	0.0163365	1.10705	0.0234043	0.0224484	0.0194424	0.539936	0.966797	0.0117444	0.00894694	0.456064	0.019363	0.0353014	1.26444	0.0681184	0.220513	0.0602268	0.00277439		1.82654	0.0209623	0.0127123	0.00460823	0.010836				0.00227793	0.00340244	0.0026244	0.437634	0.00480891	0.686151	0.00439638		0.00597818	0.528199	0.512132	0.0237117	0.00408047		0.319728
CCTACGGGAGGCAGCAGTAGGGAATATTGCGCAATGGGGGAAACCCTGACGCAGCAACGCCGCGTGGAGGATGACACTTTTCGGAGCGTAAACTCCTTTTCTTAGGGAAGAATTCTGACGGTACCTAAGGAATAAGCACCGGCTAACTCCGTGCCAGCAGCCGCGGTAATACGGAGGGTGCAAGCGTTACTCGGAATCACTGGGCGTAAAGGGCGCGTAGGCGGATTATCAAGTCTCTTGTGAAATCTAATGGCTTAACCATTAAACTGCTTGGGAAACTGATAGTCTAGAGTGAGGGAGAGGCAGATGGAATTGGTGGTGTAGGGGTAAAATCCGTAGATATCACCAAGAATACCCATTGCGAAGGCGATCTGCTGGAACTCAACTGACGCTAAGGCG…	denovo150460	Bacteria;Proteobacteria;Epsilonproteobacteria;Campylobacterales;Campylobacteraceae;Campylobacter	Aerotolerant	Campylobacter jejuni	100	Pig																																				0.837665						0.00194553
CCTACGGGTGGCAGCAGTGAGGAATATTGGTCAATGGGCGAGAGCCTGAACCAGCCAAGTAGCGTGCAGGATGACGGCCCTATGGGTTGTAAACTGCTTTTATAAGGGAATAAAGTGAGCCTCGTGAGGCTTTTTGCATGTACCTTATGAATAAGGACCGGCTAATTCCGTGCCAGCAGCCGCGGTAATACGGAAGGTCCGGGCGTTATCCGGATTTATTGGGTTTAAAGGGAGCGTAGGCCGGAGATTAAGCGTGTTGTGAAATGTAGATGCTCAACATCTGCGCTGCAGCGTGAACGTGTTTCCTGGAGTACGCACAAAGTGGGCGGAATTCGTGGTGTAGCGGTGAAATGCTTAGATATCACGAAGAACTCCGATTGCGAAGGCAGCTCACTGGAG…	denovo295364	Bacteria;Bacteroidetes;Bacteroidia;Bacteroidales;Prevotellaceae;Prevotella	Non-spore forming anaerobe	Prevotella copri	98.34	Pig	0.0169239	0.00411184	0.00408413	0.0499712	0.00334348	0.0112242	0.0233309	0.00818085	0.00488281	0.00782963	0.00894694			0.00441267	0.626161						0.00353638								0.00227793	0.00453659	0.0026244	0.295148	0.00240445	0.318257	0.00586184
CCTACGGGTGGCAGCAGTGGGGAATCTTCCGCAATGGACGAAAGTCTGACGGAGCAACGCCGCGTGAGTGATGACGGCCTTCGGGTTGTAAAGCTCTGTTAATCGGGACGAAAGGTCCTCTTGTGAATAATTAGAGGAATTGACGGTACCGGAATAGAAAGCCACGGCTAACTACGTGCCAGCAGCCGCGGTAATACGTAGGTGGCAAGCGTTGTCCGGAATTATTGGGCGTAAAGCGCGCGCAGGCGGATTAGTCAGTCTGTCTTAAAAGTTCGGGGCTTAACCCCGTGATGGGATGGAAACTGCTAATCTAGAGTATCGGAGAGGAAAGTGGAATTCCTAGTGTAGCGGTGAAATGCGTAGATATTAGGAAGAACACCAGTGGCGAAGGCGACTTTC…	denovo31674	Bacteria;Firmicutes;Negativicutes;Selenomonadales;Veillonellaceae;Veillonella	Non-spore forming anaerobe	Veillonella caviae	99.53	Pig		0.0123355			0.00668695				0.0195312							0.0021287	0.0434081		0.00832316	0.0103509		0.00174686		0.000658319					0.00455586	0.00113415	0.019683	0.0785123	0.0601113	0.00583959	0.00439638	0.00681721	0.00597818	0.0139735	0.00312276	0.00790389	0.00816093	0.0525292	0.0112185
CCTACGGGAGGCAGCAGTGGGGAATATTGGGCAATGGGCGCAAGCCTGACCCAGCAACGCCGCGTGAAGGAAGAAGGCTTTCGGGTTGTAAACTTCTTTTAATGGGGAAGAGCAGAAGACTGTACCCATAGAATAAGCCACGGCTAACTACGTGCCAGCAGCCGCGGTAATACGTAGGTGGCAAGCGTTGTCCGGATTTACTGGGTGTAAAGGGCGTGCAGCCGGGAGTGCAAGTCAGATGTGAAATCCATGGGCTCAACCCATGAACTGCATTTGAAACTGTACTTCTTGAGTACTGGAGAGGCAATCGGAATTCCTAGTGTAGCGGTGAAATGCGTAGATATTAGGAGGAACACCAGTGGCGAAGGCGGATTGCTGGACAGCAACTGACGGTGAGGC…	denovo299275	Bacteria;Firmicutes;Clostridia;Clostridiales;Ruminococcaceae;Flavonifractor	Spore forming anaerobe	Oscillibacter valericigenes	92.1	Pig	0.00338478		0.224627	0.422833	0.00668695	0.0112242	0.0155539	0.466309	1.25488	0.0548074	0.00447347	0.0275211	0.0484074		0.0929143	0.272474	2.57149	0.0261856		0.00258772	0.322695	0.000873431	0.00211871	0.127056	0.00166707				0.3303	0.00567073	0.00524879	0.287879		0.205845	0.149477		1.52742	0.681907	0.324767	1.43851	0.0163219		0.104706
CCTACGGGAGGCAGCAGTCGGGAATATTGCGCAATGGAGGAAACTCTGACGCAGTGACGCCGCGTATAGGAAGAAGGTTTTAGGATTGTAAACTATTTTAGACAGGGAAGAAAAAATGACAGTACCTGTAGAATAAGCTCCGGCTAACTACGTGCCAGCAGCCGCGGTAATACGTAGGGAGCAAGCGTTATCCGGAATTATTGGGTGTAAAGGGTGCGTAGACGGGAAGACAAGTTAGTTGTGAAATCCCTCGGCTTAACTGAGGAACTGCAACTAAAACTATTTTTCTTGAGTGCAGGAGAGGAAAGCGGAATTCCTAGTGTAGCGGTGAAATGCGTAGATATTAGGAGGAACACCGGTGGCGAAGGCGGCTTTCTGGACTGTAACTGACGTTGAGGC…	denovo343	Bacteria;Firmicutes;Clostridia;Clostridiales	Spore forming anaerobe	Ruminiclostridium cellulolyticum	88.59	Pig	0.00338478		0.882173	0.00768787			0.00388848	0.00272695								0.0021287	2.88229	0.00785567	0.00554877															0.0379573				0.164887
CCTACGGGGGGCAGCAGTGGGGAATATTGGGCAATGGACGCAAGTCTGACCCAGCAACGCCGCGTGAAGGAAGAAGGCTTTCGGGTTGTAAACTTCTTTTGTCAGGGAAGAGCAGAAGACGGTACCTGACGAATAAGCCACGGCTAACTACGTGCCAGCAGCCGCGGTAATACGTAGGTGGCAAGCGTTGTCCGGATTTACTGGGTGTAAAGGGCGTGTAGCCGGGCCGACAAGTCAGATGTGAAATCCGCGGGCTTAACCCGCGAACTGCATTTGAAACTGTTGGTCTTGAGTATCGGAGAGGTAATCGGAATTCCTAGTGTAGCGGTGAAATGCGTAGATATTAGGAAGAACACCAGTGGCGAAGGCGGATTACTGGACGACAACTGACGGTGAGGC…	denovo340436	Bacteria;Firmicutes;Clostridia;Clostridiales;Ruminococcaceae;Oscillibacter	Non-spore forming anaerobe	Oscillibacter ruminantium	95.05	Pig					0.00334348	0.00374139									0.0201988	0.0255444		0.00261856		0.0439913	0.000884095		0.103817	0.00197496					0.0216403			0.00726966		0.0014599	0.00879275	0.0809544	0.00298909	0.0055894		0.0237117	0.0244828		0.00934877
CCTACGGGAGGCAGCAGTAGGGAATATTGCACAATGGAGGAAACTCTGATGCAGCCATGCCGCGTGTGTGAAGAAGGCCTTCGGGTTGTAAAGCACTTTCGGAGGGGAGGAAGAAAATGACGTTACCCTCAGAAGAAGCACCGGCTAACTCCGTGCCAGCAGCCGCGGTAATACGGAGGGTGCAAGCGTTAATCGGAATAACTGGGCGTAAAGGGCATGCAGGCGGTTCATCAAGTAGGATGTGAAATCCCCGGGCTCAACCTGGGAACAGCATACTAAACTGGTGGACTAGAGTATTGCAGGGGGAGACGGAATTCCAGGTGTAGCGGTGGAATGCGTAGATATCTGGAAGAACACCAAAGGCGAAGGCAGTCTCCTGGGCAAATACTGACGCTCATA…	denovo41061	Bacteria;Proteobacteria;Gammaproteobacteria;Aeromonadales;Succinivibrionaceae;Succinivibrio	Non-spore forming anaerobe	Succinivibrio dextrinosolvens	97.53	Pig	0.0338478	0.0164474	0.0408413	13.0386	0.0735565	0.0336726	0.0349963	0.0409043	0.0366211	0.0822111	0.0357878	0.019658	0.0387259	0.026476	0.0282783						7.95951	0.0515324	0.0466117	0.0408158	0.0308408
CCTACGGGAGGCAGCAGTAGGGAATATTGGGCAATGGGCGCAAGCCTGACCCAGCAACGCCGCGTGAGGGAAGAAGGTTTTCGGATTGTAAACCTCTGTCCTATGTGACGAAGGAAGTGACGGTAGCATAGGAGGAAGCCCCGGCTAACTACGTGCCAGCAGCCGCGGTAATACGTAGGGGGCGAGCGTTGTCCGGAATTACTGGGCGTAAAGGGTGCGTAGGCGGTTTGGTAAGTTGGATGTGAAATACCCGGGCTTAACTTGGGGGCTGCATCCAATACTGTCGGACTTGAGTGCAGGAGAGGAAAGCGGAATTCCTAGTGTAGCGGTGAAATGCGTAGATATTAGGAGGAACACCGGTGGCGAAGGCGGCTTTCTGGACTGTAACTGACGCTGAGG…	denovo257406	Bacteria;Firmicutes;Clostridia;Clostridiales	Spore forming anaerobe	Christensenella massiliensis	91.07	Pig	0.0101543	0.00822368	0.00816827	2.96752	0.0100304	0.018707	0.0116654	0.00818085	0.0854492	0.0156593	0.832066	0.0117948	0.00484074	0.013238	0.234306	0.0383166	1.6443	0.0418969	0.0305183	0.00517545	0.945098	0.00960774	0.0095342	0.252136	0.00416767				0.0364469		0.0013122	0.0407101	0.00240445	0.0306578	0.00146546		0.0836945	0.500252	0.234207	0.0474233	0.00816093		0.110315
CCTACGGGGGGCAGCAGTGGGGAATATTGGGCAATGGGCGAAAGCCTGACCCAGCAACGCCGCGTGAAGGAAGAAGGCCCTCGGGTTGTAAACTTCTTTTACCAGGGACGAAGGACGTGACGGTACCTGGAGAAAAAGCAACGGCTAACTACGTGCCAGCAGCCGCGGTAATACGTAGGTTGCAAGCGTTGTCCGGATTTACTGGGTGTAAAGGGCGTGTAGGCGGAGATGCAAGTTGGGAGTGAAATCCATGGGCTCAACCCATGAACTGCTCTCAAAACTGTATCCCTTGAGTATCGGAGAGGCAAGCGGAATTCCTAGTGTAGCGGTGAAATGCGTAGATATTAGGAGGAACACCAGTGGCGAAGGCGGCTTGCTGGACGACAACTGACGCTGAGG…	denovo131628	Bacteria;Firmicutes;Clostridia;Clostridiales;Ruminococcaceae	Spore forming anaerobe	Intestinimonas butyriciproducens	90.42	Pig		0.00411184		0.36133	0.0100304			0.00272695					0.00484074			0.155395	0.402827	0.0288041	0.0804572	0.00258772	0.0415525		0.00105936						0.0444196				0.00360668	0.0525563			0.00597818	0.427589	0.434063	0.56908	0.00816093		0.0617018
CCTACGGGAGGCAGCAGTGGGGAATATTGGGCAATGGGCGCAAGCCTGACCCAGCAACGCCGCGTGAGGGAAGAAGGTTTTCGGATTGTAAACCTCTGTCGCAGGGGACGAAGGAAGTGACGGTACCCTGTAAGAAAGCCCCGGCTAACTACGTGCCAGCAGCCGCGGTAATACGTAGGGGGCGAGCGTTGTCCGGAATTACTGGGCGTAAAGGGAGCGTAGGCGGTCGATTAAGTTAGATGTGAAACCCCCGGGCTTAACTTGGGGACTGCATCTAATACTGGTTGACTTAGAGTACAGGAGAGGGAAGCGGAATTCCTAGTGTAGCGGTGAAATGCGTAGATATTAGGAGGAACACCAGTGGCGAAGGCGGCTTTCTGGACTGACACTGACGCTGAG…	denovo59612	Bacteria;Firmicutes;Clostridia;Clostridiales	Spore forming anaerobe	Christensenella massiliensis	90.39	Pig	0.00338478		0.00816827	0.38055	0.0100304		0.00388848	0.0054539	0.297852	0.0117444	0.00447347				0.133312	0.0489601	0.921987	0.0837938	0.00554877	0.00258772	0.320927	0.00262029	0.00211871	0.00131664	0.000833535				0.00113897					0.00583959			0.0627709	0.572914	0.327889	0.466329	0.00408047		0.0747901
CCTACGGGAGGCAGCAGTCGGGAATTTTGCGCAATGGAGGAAACTCTGACGCAGTGACGCCGCGTATAGGAAGAAGGTTTTCGGATTGTAAACTATTTTAGTCAGGGAAGAAAAATGACAGTACCTGAAGAATAAGCTCCGGCTAACTACGTGCCAGCAGCCGCGGTAATACGTAGGGAGCAAGCGTTATCCGGATTTATTGGGTGTAAAGGGTGCGTAGACGGGAAGACAAGTTGGTTGTGAAAGCCCTCGGCTCAACTGAGGAACTGCAACCAAAACTATCATTCTTGAGTGCGGGAGAGGAAAGTGGAATTCCTAGTGTAGCGGTGAAATGCGTAGATATTAGGAGGAACACCAGTGGCGAAGGCGACTTTCTGGACCGTAACTGACGTTGAGGCA…	denovo286518	Bacteria;Firmicutes;Clostridia;Clostridiales	Spore forming anaerobe	Anaerobacterium chartisolvens	87.56	Pig			0.498264	0.384394			0.00388848	0.00272695					0.00484074			0.0042574	0.835171	0.00261856			0.704624	0.00873431	0.00423742	0.00197496	0.00333414					0.00453659	0.0013122		0.00240445	0.411691			0.00896727	0.0083841	1.52078	1.36737	0.00408047		0.231849
CCTACGGGGGGCAGCAGTCGGGAATATTGCGCAATGGAGGAAACTCTGACGCAGTGACGCCGCGTATGGGAAGAAGGTTTTCGGATTGTAAACCATTTTAGACAGGGAAGAAAAAAGACAGTACCTGTAGAATAAGCTCCGGCTAACTACGTGCCAGCAGCCGCGGTAATACGTAGGGAGCAAGCGTTATCCGGATTTATTGGGTGTAAAGGGTGCGTAGACGGGAATGCAAGTTGGTTGTGAAATCCCTCGGCTTAACTGAGGAACTGCAACCAAAACTGTATTTCTTGAGTGCTGGAGAGGAAAGTGGAATTCCTAGTGTAGCGGTGAAATGCGTAGATATTAGGAGGAACACCAGTGGCGAAGGCGACTTTCTGGACAGTAACTGACGTTGAGGCA…	denovo104478	Bacteria;Firmicutes;Clostridia;Clostridiales	Spore forming anaerobe	Anaerobacterium chartisolvens	87.56	Pig			0.0490096																					0.028966		0.0181012			0.0273352				0.00120223						0.0468413	0.0237117
CCTACGGGTGGCAGCAGTAGGGAATATTGCTCAATGGGGGAAACCCTGAAGCAGCAACGCCGCGTGGAGGATGAAGGTTTTAGGATTGTAAACTCCTTTTCTAAGAGAAGATTATGACGGTATCTTAGGAATAAGCACCGGCTAACTCCGTGCCAGCAGCCGCGGTAATACGGAGGGTGCAAGCGTTACTCGGAATCACTGGGCGTAAAGAGCGCGTAGGCGGGGTAGCAAGTCAGATGTGAAATCCTATGGCTTAACTATAGAACTGCATTTGAAACTGTTACTCTAGAGTATGGGAGAGGTAGGTGGAATTCTTGGTGTAGGGGTAAAATCCGTAGAGATCAAGAGGAATACTCATTGCGAAGGCGACCTGCTGGAACATTACTGACGCTGATGCGC…	denovo970	Bacteria;Proteobacteria;Epsilonproteobacteria;Campylobacterales;Helicobacteraceae;Helicobacter	Aerotolerant	Helicobacter rodentium	98.76	Pig
CCTACGGGTGGCAGCAGTGGGGAATATTGCGCAATGGGGGAAACCCTGACGCAGCAACGCCGCGTGATCGAAGAAGGTCTTCGGATTGTAAAGATCTTTTATCAGGGACGAAGAAAGTGACGGTACCTGATGAATAAGCTCCGGCTAACTACGTGCCAGCAGCCGCGGTAATACGTAGGGAGCGAGCGTTATCCGGATTTACTGGGTGTAAAGGGCGAGTAGGCGGGCTGGTAAGTTGGAAGTGAAATGTCGGGGCTTAACCCCGGAACTGCTTTCAAAACTGCTGGTCTTGAGTGATGGAGAGGCAGGCGGAATTCCTAGTGTAGCGGTGAAATGCGTAGATATTAGGAGGAACACCAGTGGCGAAGGCGGCCTGCTGGACATTAACTGACGCTGAGG…	denovo127538	Bacteria;Firmicutes;Clostridia;Clostridiales;Ruminococcaceae;Butyricicoccus	Spore forming anaerobe	Butyricicoccus pullicaecorum	95.31	Pig																																											0.00186975
CCTACGGGAGGCAGCAGTGAGGAATATTGGTCAATGGGCGAGAGCCTGAACCAGCCAAGTCGCGTGAGGGAAGAATGGTCTATGGCCTGTAAACCTCTTTTGTCAGGGAAGAATAAGGATGACGAGTCATTCGATGCCAGTACTTGACGAATAAGCATCGGCTAACTCCGTGCCAGCAGCCGCGGTAATACGGGGGATGCGAGCGTTATCCGGATTTATTGGGTTTAAAGGGCGCGTAGGCGGGACGTCAAGTCAGCGGTAAAAGACTGCAGCTAAACTGTAGCACGCCGTTGAAACTGGCGCCCTGGAGACGAGACGAGGGAGGCGGAACAAGTGAAGTAGCGGTGAAATGCATAGATATCACTTGGAACCCCGATAGCGAAGGCAGCTTCCCAGGCT…	denovo74472	Bacteria;Bacteroidetes;Bacteroidia;Bacteroidales;Porphyromonadaceae;Butyricimonas	Non-spore forming anaerobe	Butyricimonas virosa	100	Pig		0.00822368	0.155197	0.0691909	0.0133739		0.00777696	0.0736277	0.00244141			0.17299	0.0919741		0.125232		0.0347264		0.0221951	0.0388159	0.00884095	0.00436716	0.183269	0.198154	0.0025006				0.00113897		0.0026244	0.00290786	0.389521		0.00293092			0.217987	0.00312276				0.15145
CCTACGGGAGGCAGCAGTGGGGAATATTGGACAATGGACCAAAAGTCTGATCCAGCAATTCTGTGTGCACGATGAAGTTTTTCGGAATGTAAAGTGCTTTCAGTTGGGACGAAGTAAGTGACGGTACCAACAGAAGAAGCGACGGCTAAATACGTGCCAGCAGCCGCGGTAATACGTATGTCGCAAGCGTTATCCGGATTTATTGGGCGTAAAGCGCGTCTAGGCGGTTTGGTAAGTCTGATGTGAAAATGCGGGGCTCAACTCCGTATTGCGTTGGAAACTGTCAAACTAGAGTACTGGAGAGGTGGGCGGAACTACAAGTGTAGAGGTGAAATTCGTAGATATTTGTAGGAATGCCGATGGGGAAGCCAGCCCACTGGACAGATACTGACGCTAAAG…	denovo146318	Bacteria;Fusobacteria;Fusobacteriia;Fusobacteriales;Fusobacteriaceae;Fusobacterium	Non-spore forming anaerobe	Fusobacterium mortiferum	99.75	Pig																																										0.040856	0.0934877
CCTACGGGGGGCAGCAGTGAGGAATATTGGTCAATGGCCGTAAGGCTGAACCAGCCAAGCCGCGTGAGGGAGGAAGGCCCTACGGGTTGTAAACCTCTTTGGTGCGGGAGCAAGGAGGGGCTCGTGAGCCCCGGTGAGAGTACCGCAAGAACAAGCATCGGCTAACTCCGTGCCAGCAGCCGCGGTAATACGGAGGATGCGGGCGTTATCCGGAATCATTGGGCTTAAAGGGTGCGCAGGCGGCCCGGTAAGCCGGCGGTAAAAATGCGGGGCTCAACCCCGCCGAGCCGTCGGTACTGCGGGGCTGGCGTTGCGGCGGCGCATGCGGAACGCGTCATGTAGCGGTGAAATGCATAGATATGACGCAGAACGCCGATCGCGGAGGCAGCATGCGAGGCG…	denovo125273	Bacteria;Bacteroidetes	Non-spore forming anaerobe	Duncaniella freteri	83.73	Chicken																																										0.00194553
CCTACGGGAGGCAGCAGTAGGGAGTCTTCGACAATGGGGGAAACCCTGATCGAGCAATACCGCGTGAGTGATGAAGGTCTTCGGATTGTAAAACTCTGTTGTGAGGGATAAATGGTTAAGATAGGAAATGATTTTAATTTGATAGTACCTTACTAGAAAGCAACGACTAACTTCGTGCCAGCAGTCGCGGTAATACGAAGGTTGCAAGCGTTATCCGGAATTATTGGGCGTAAAGAGTGAGCAGGCGGCTTGCTAAGTTTGAGGTTAAATCGTTGGGCTCAACCCAATCTCGCTTCAAAAACTGGCAGGCTAGAGTATGTGAGAGGTAAGTAGAACTCCATGTGTAGCGGTGAAATGCGTAGATATATGGAAGAATACCAGTGGCGAAGGCGGCTTACC…	denovo19070	Bacteria;Tenericutes;Mollicutes;Anaeroplasmatales;Anaeroplasmataceae;Asteroleplasma	Unknown	Solobacterium moorei	83.8	Chicken
CCTACGGGAGGCAGCAGTGAGGAATATTGGTCAATGGGCGTGAGCCTGAACCAGCCAAGTAGCGTGGAGGAAGACGGCCCTACGGGTTGTAAACTCCTTTTGTACGGGAATAACGGCGTCCACGTGTGGTCGTGTGCATGTACCGTACGAATAAGCATCGGCTAACTCCGTGCCAGCAGCCGCGGTAATACGGAGGATGCGAGCGTTATCCGGATTTATTGGGTTTAAAGGGAGCGTAGATGGGCTGTTAAGTCAGTTGTGAAAGTCAGCGGCTCAACCGTTGAACTGCAATTGAAACTGGTAGCCTTGAGTGCGTTTGCGGTGGATGGAATTCGTGGTGTAGCGGTGAAATGCTTAGATATCACGAAGAACTCCGATTGCGAAGGCAGTCCACCAAGC…	denovo232510	Bacteria;Bacteroidetes;Bacteroidia;Bacteroidales	Non-spore forming anaerobe	Bacteroides coprophilus	89.18	Chicken																																										0.0077821
CCTACGGGAGGCAGCAGTGGGGAATATTGCGCAATGGGCGAAAGCCTGACGCAGCAACGCCGCGTGAGGGATGAAGGTCTTCGGATCGTAAACCTCTGTCGGGAGGGAAAAACGTGCAGTGTGCTAATCAGCATTGCAGTGATGGTACCTCCAAAGGAAGCACCGGCTAACTCCGTGCCAGCAGCCGCGGTAATACGGAGGGTGCAAGCGTTAATCGGAATTACTGGGCGTAAAGCGCACGTAGGTCGTTGTGTAAGTCAGAGGTGTAATCCCACGGCTTAACCGTGGAACTGCCTTTGATACTGCTCAACTTGAATTCGGGAGAGGATAGCGGAACTCCATGTGGAGCAGTGAAATGCGTAGATATATGGAAGAACATCAGTGGCGAAGGCGGCTATC…	denovo94731	Bacteria;Proteobacteria;Deltaproteobacteria;Desulfovibrionales;Desulfovibrionaceae	Non-spore forming anaerobe	Desulfovibrio desulfuricans	91.59	Chicken
CCTACGGGAGGCAGCAGTAGGGAATATTGCACAATGGGGGAAACCCTGATGCAGCCATGCCGCGTGTGTGAAGAAGGCCTTCGGGTTGTAAAGCACTTTCAGTGGGGAGGAAATCATGACGTTACCCACAGAAGAAGCGCCGGCTAACTCCGTGCCAGCAGCCGCGGTAATACGGAGGGCGCAAACGTTAATCGGAATAACTGGGCGTAAAGGGCATGTAGGCGGATGAGCAAGTAAGATGTGAAACTCCCGGGCTCAACCTGGGAACTGCATTTTAAACTACTGATCTAGAGTATCGCAGAGGAAAGTAGAATTCCAAGTGTAGCGGTGGAATGCGTAGATATTTGGAAGAATACCAGTGGCGAAGGCGGCTTTCTGGGCGAATACTGACGCTGAGGT…	denovo9738	Bacteria;Proteobacteria;Gammaproteobacteria;Aeromonadales;Succinivibrionaceae;Anaerobiospirillum	Non-spore forming anaerobe	Anaerobiospirillum thomasii	91.04	Chicken																																										0.00389105
CCTACGGGAGGCTGCAGTAGGGAATATTGGGCAATGGGCGAGAGCCTGACCCAGCCATGCCGCGTGCGGGAAGAAGGCCTTACGGGTCGTAAACCGCTTTTAGGCGGGGGTAACACCCTTGTCGAGCACAAGGGATGAAAGTACCGCCAGAATAAGGATCGGCTAACTCCGTGCCAGCAGCCGCGGTAATACGGAGGATCCGAGCGTTATCCGGATTCATTGGGTTTAAAGGGTGCGCAGGCGGGACGCTAAGTCCGCGGTGAAAGGTTCCGGCCCAACCGGGACACTGCCATGGATACTGGCGACCTAGATCGAGGACGGCGCGGGCGGAACATGTCAAGTAGCGGTGAAATGCGTAGATATGACATGGAACGCCGATCGGGAAGCCGGCCCGCGAGA…	denovo238059	Bacteria;Bacteroidetes	Non-spore forming anaerobe	Euzebyella algicola	81.71	Chicken
CCTACGGGAGGCAGCAGTAGGGAATATTGCACAATGGGGGGAACCCTGATGCAGCCATGCCGCGTGTGTGAAGAAGGCCTTAGGGTTGTAAAGCACTTTCAGTGGGGAGGAAAGCGAAAGTATGACGTTACCCACAGAAGAAGCACCGGCTAACTCCGTGCCAGCAGCCGCGGTAATACGGAGGGTGCAAGCGTTAATCGGAATAACTGGGCGTAAAGGGCATGCAGGTGGATAGATAAGTAAGGTGTGAAATACATGGGCTCAACCTATGTGCTGCATTTTAAACTGTTTATCTAGAGTATTGCAGAGGGAGATGGAATTCCAGGTGTAGCGGTGGAATGCGTAGATATCTGGAAGAACACCAGAGGCGAAGGCGGTCTCCTGGGCAAATACTGACAC…	denovo52243	Bacteria;Proteobacteria;Gammaproteobacteria;Aeromonadales;Succinivibrionaceae;Anaerobiospirillum	Non-spore forming anaerobe	Anaerobiospirillum thomasii	92.46	Chicken
CCTACGGGGGGCAGCAGTGAGGAATATTGGTCAATGGGCGTAAGCCTGAACCAGCCAAGTAGCGTGCAGGACGACGGCCCTACGGGTTGTAAACTGCTTTTGCGCGGGGATAAAGTGGGGGACGCGTCCCTCATTGCAGGTACCGCGCGAATAAGGACCGGCTAATTCCGTGCCAGCAGCCGCGGTAATACGGAAGGTCCGGGCGTTATCCGGATTTATTGGGTTTAAAGGGAGCGCAGGCGGTTGGGAAAGCGTGCCGTCAAATGTCGGGGCTCAACCCCGGAAAGCGGCGCGAACTGTCCGACTTGAGTACGCGGAAGGCAGGCGGAATTCGTGGTGTAGCGGTGAAATGCATAGATATCACGAAGAACCCCGATTGCGAAGGCAGCCTGCCGCAGC…	denovo199043	Bacteria;Bacteroidetes;Bacteroidia;Bacteroidales;Prevotellaceae;Prevotella	Non-spore forming anaerobe	Prevotella oralis	89.34	Chicken																																										0.00389105
CCTACGGGAGGCAGCAGTGAGGAATATTGGTCAATGGACGCAAGTCTGAACCAGCCAAGTAGCGTGAAGGATGACCGCCCTATGGGTTGTAAACTTCTTTTATAAGGGAATAAATTGAGGTACGCGTACCTTTTTGTATGTACCTTATGAATAAGCATCGGCTAACTCCGTGCCAGCAGCCGCGGTAATACGGAGGATGCGAGCGTTATCCGGATTTATTGGGTTTAAAGGGAGCGTAGGCGGGTTTTTAAGTCAGTTGTGAAAGTTTGCGGCTCAACCGTAAAATTGCAGTTGATACTGGAAGCCTTGAGTGCGGCAGAGGCAGGCGGAATTCGTGGTGTAGCGGTGAAATGCTTAGATATCACGAAGAACTCCGATTGCGAAGGCAGCTTGCTGGAG…	denovo157113	Bacteria;Bacteroidetes;Bacteroidia;Bacteroidales;Bacteroidaceae;Bacteroides	Non-spore forming anaerobe	Bacteroides uniformis	94.31	Chicken
CCTACGGGAGGCAGCAGTGAGGAATATTGGTCAATGGACGAGAGTCTGAACCAGCCAAGTAGCGTGAAGGATGACTGCCCTATGGGTTGTAAACTTCTTTTATATGGGAATAAAAAAGGCCACGTGTGGCCTATTGTATGTACCTTATGAATAAGCATCGGCTAATTCCGTGCCAGCAGCCGCGGTAATACGGAAGATGCGAGCGTTATCCGGATTTATTGGGTTTAAAGGGAGCGTAGGCGGACGATTAAGTCAGCGGTAAAATCGTGTGGCTCAACCATACCTTGCCGTTGATACTGGTTGTCTTGAGTGCACACAAGGAAGATGGAATTCGTGGTGTAGCGGTGAAATGCTTAGATATCACGAAGAACTCCGATTGCGAAGGCAGTCTTCTGGGGT…	denovo2375	Bacteria;Bacteroidetes;Bacteroidia;Bacteroidales;Prevotellaceae	Non-spore forming anaerobe	Bacteroides cellulosilyticus	90.78	Chicken																																										0.0175097	0.00373951
CCTACGGGTGGCAGCAGTGAGGAATATTGGTCAATGGGCGAGAGCCTGAACCAGCCAAGTAGCGTGAAGGAAGACTGCCCTATGGGTTGTAAACTTCTTTTATACGGGAATAAAGTCATCCACGTGTGGATGTTTGTATGTACCGTATGAATAAGGATCGGCTAACTCCGTGCCAGCAGCCGCGGTAATACGGAGGATCCGAGCGTTATCCGGATTTATTGGGTTTAAAGGGAGCGTAGGCGGGCTTTTAAGTCAGTTGTGAAAGTTTGCGGCTCAACCGTAAAATTGCAGTTGATACTGGAAGCCTTGAGTACAGTATAGGCAGGCGGAATTCGTGGTGTAGCGGTGAAATGCTTAGATATCACGAAGAACTCCGATTGCGAAGGCAGCTTGCTGGAC…	denovo26943	Bacteria;Bacteroidetes;Bacteroidia;Bacteroidales;Bacteroidaceae;Bacteroides	Non-spore forming anaerobe	Bacteroides gallinarum	96.21	Chicken																																										0.00389105	0.00934877
CCTACGGGAGGCAGCAGTGAGGGATATTGGTCAATGGGCGTGAGCCTGAACCAGCCAAGTAGCGTGCGGGAAGAATCACCTTACGGTGTTTAAACCGCTTTTGGCGGGGGTCAAGGGATGCCACGTGTGGCGTCTTTGAGCGTACCCGCCGAATAAGCATCGGCTAACTCCGTGCCAGCAGCCGCGGTAATACGGGGGATGCGAGCGTTATCCGGATTCATTGGGCTTGAAGGGTGCGCAGGCGGGCCGGCAGGCCGGCGGTGAAAGATCCGGGCTCAACCCGGGCAGTGCCGTCGGAACCTCCGTGCCTTGAGTGTGACGGGCGCAGGCGGAACTTGTGGTGTAGCGGTGAAATGCTTAGATATCACAAGGAACTCCGTTCGCGAAGGCGGCTTGCGA…	denovo46027	Bacteria;Bacteroidetes;Bacteroidia;Bacteroidales;Prevotellaceae	Non-spore forming anaerobe	Barnesiella intestinihominis	80.65	Chicken																																										0.00972763	0.00186975
CCTACGGGTGGCAGCAGTGAGGAATATTGGTCAATGGGCGGAAGCCTGAACCAGCCAAGTAGCGTGGGGGAAGACGGCCCTATGGGTTGTAAACCCCTTTTATGCGGGGACAAAGTACGCGTCGTGACGCGTTTTGCGGGTACCGCATGAATAAGGACCGGCTAATTCCGTGCCAGCAGCCGCGGTAATACGGAAGGTCCGGGCGTTATCCGGATTCATTGGGTTTAAAGGGAGCGTAGGCCGCCCCTTAAGCGTGCCGTGAAAAGCAGCGGCTCAACCGCTGTCGTGCGGCGCGAACTGGGGGGCTTGAGTGCGCGGGAGGCAGGCGGAATTCGTGGTGTAGCGGTGAAATGCATAGATATCACGAAGAACCCCGATTGCGAAGGCAGCCTGCCGTAG…	denovo338752	Bacteria;Bacteroidetes;Bacteroidia;Bacteroidales;Prevotellaceae;Prevotella	Non-spore forming anaerobe	Prevotella buccae	90.05	Chicken
CCTACGGGAGGCTGCAGTGAGGAATATTGGTCAATGGGCGGAAGCCTGAACCAGCCATGCCGCGTGAGGGAATTAGGCCCTACGGGTCGTGAACCTCTTTAGGCCGGGAGCAATAAGGCCCACGAGCTGGGCCGATGAGAGTACCGGCAGAATAAGCATCGGCTAACTCCGTGCCAGCAGCCGCGGTAATACGGGGGATGCGAGCGTTATCCGGATTCATTGGGTTTAAAGGGTGCGCAGGCGGTCATGCAAGTCAGCGGTGAAACCCCCGCGCTCAACGCGGGGCTTGCCGTTGATACTGCGAGGCTGGAGTACGGGCGCCGCCGGAGGAATGTGCGGTGTAGCGGTGAAATGCATAGATATCGCACAGAACACCGATTGCGGAGGCATCTGGCGAGC…	denovo345729	Bacteria;Bacteroidetes	Non-spore forming anaerobe	Falsiporphyromonas endometri	83.76	Chicken																																											0.00373951
CCTACGGGAGGCAGCAGTGAGGAATATTGGTCAATGGGCGGAAGCCTGAACCAGCCATGCCGCGTGGAGGGATGAGGCCCTACGGGCTGTGAACTCCTTTTGACGCGGAGCAATAACCGCCATGCGTGGCGGGATGAGAGTACGCGTCGAATAAGCATCGGCTAACTCCGTGCCAGCAGCCGCGGTAATACGGGGGATGCGAGCGTTATCCGGATTCATTGGGTTTAAAGGGTGCGTAGGCGGACAGTCAAGTCAGCGGTGAAACCCCCGTGCTCAACATGGGGCTTGCCGTTGAAACTGGTTGTCTGGAGTGCGCGTGCCGCCGGAGGAATGTGCGGTGTAGCGGTGAAATGCATAGATATCGCACAGAACACCGATTGCGGAGGCATCTGGCGAACG…	denovo183185	Bacteria;Bacteroidetes	Non-spore forming anaerobe	Barnesiella viscericola	82.82	Chicken																																										0.00583658
CCTACGGGGGGCAGCAGTGAGGAATATTGGTCAATGGGCGGAAGCCTGAACCAGCCAAGTAGCGTGCGGGACGACGGCCCTATGGGTTGTAAACCGCTTTTTCACGGGGATAAAGTGCGCCACGTGTGGCGCTTTGCAGGTACCGTGCGAATAAGGACCGGCTAATTCCGTGCCAGCAGCCGCGGTAATACGGAAGGTCCGGGCGTTATCCGGAATCATTGGGTTTAAAGGGAGCGTAGGCCGCATGTCAAGCGTGCTGTGAAATCCCGGGGCTCAACCCCGGAAGCGCAGCGCGAACTGGCGTGCTTGAGTTGCATCGAGGCAGGCGGAATTCGTGGTGTAGCGGTGAAATGCTTAGATATCACGAAGAACCCCGATTGCGAAGGCAGCCTGCCAGTT…	denovo298863	Bacteria;Bacteroidetes;Bacteroidia;Bacteroidales;Prevotellaceae;Hallella	Non-spore forming anaerobe	Marseilla massiliensis	99.76	Chicken																																										0.00389105
CCTACGGGTGGCAGCAGTGAGGAATATTGGTCAATGGACGAGAGTCTGAACCAGCCAAGTAGCGTGAAGGATGACTGCCCTACGGGTTGTAAACTTCTTTTATAAGGGAATAAAGTGTGCCACGTGTGGTGTTTTGTATGTACCTTATGAATAAGCATCGGCTAATTCCGTGCCAGCAGCCGCGGTAATACGGAAGATGCGAGCGTTATCCGGATTTATTGGGTTTAAAGGGAGCGTAGGCGGGCGATTAAGTCAGCGGTAAAATAGTGTGGCTCAACCATACTCCGCCGTTGATACTGGTTGCCTTGAGTTCACACAAGGAAGATGGAATTCGTGGTGTAGCGGTGAAATGCTTAGATATCACGAAGAACTCCGATTGCGAAGGCAGTTTTCTGGGGT…	denovo22100	Bacteria;Bacteroidetes;Bacteroidia;Bacteroidales;Prevotellaceae;Paraprevotella	Non-spore forming anaerobe	Paraprevotella clara	91	Chicken																																										0.00194553
CCTACGGGAGGCAGCAGTGAGGAATATTGGTCAATGGGCGGGAGCCTGAACCAGCCAAGCCGCGTGAAGGCAGACGGACCGAAGGTTTGTAAACTTCTTTTGTTCGGGAGTAAAGGCGCCGGTTGTGCGGCGTTTGCAAGTACCGAAAGAAAAAGCATCGGCTAACTCCGTGCCAGCAGCCGCGGTAATACGGAGGATGCGAGCGTTATCCGGATTCATTGGGTTTAAAGGGTGCGTAGGTGGCTTGTCAAGCCAGTGGTGAAAAGTCGCGGCTCAACCGTGACCGTGCCATTGGAACTGGCATGGCTAGAGACTGGACGGAGTAGGCGGAATGCGTGGTGTAGCGGTGAAATGCATAGATATCACGCAGAACCCCGTTGGCGAAGGCGGCCTACTAGG…	denovo327162	Bacteria;Bacteroidetes;Bacteroidia;Bacteroidales;Porphyromonadaceae	Non-spore forming anaerobe	Barnesiella viscericola	85.15	Chicken																																										0.00389105
CCTACGGGAGGCAGCAGTAGGGAATATTGCACAATGGGGGGAACCCTGATGCAGCCATGCCGCGTGTGTGAAGAAGGCCTTCGGGTTGTAAAGCACTTTCAGCGGGGAGGAAATTAAGTTAGACGTTACCCGCAGAAGAAGCACCGGCTAACTCCGTGCCAGCAGCCGCGGTAATACGGAGGGTGCGAGCGTTAATCGGAATAACTGGGCGTAAAGGGCACGCAGGCGGGCTGATAAGTAAGGTGTGAAATACCGGGGCTCAACCTCGGGGCTGCATTTTAAACTGTCAGTCTAGAGTATTGCAGAGGGAGACGGAATTCCGGGTGTAGCGGTGAAATGCGTAGATATCCGGAAGAACACCGGAGGCGAAGGCGGTCTTCTGGGCAAATACTGACGCTC…	denovo115852	Bacteria;Proteobacteria;Gammaproteobacteria;Aeromonadales;Succinivibrionaceae;Succinatimonas	Non-spore forming anaerobe	Succinatimonas hippei	100	Chicken																																										0.00389105	0.00186975
CCTACGGGAGGCTGCAGTGAGGAATATTGGTCAATGGGCGGAAGCCTGAACCAGCCATGCCGCGTGAGGGAAAATGCCCTATGGGTTTTCAACCTCTTTGACACGGGAGCAATAAGGGGCGCGAGCCGCCCCGATGAGAGTACCGTGAGAACAAGCGTCGGCTAACTCCGTGCCAGCAGCCGCGGTAATACGGGGGACGCAAGCGTTATCCGGATTCATTGGGTTTAAAGGGTGCGCAGGCGGAACCTTAAGTCAGCGGTGAAACCCCCGGGCTCAACCTGGGGCCTGCCGTTGAAACTGGGGATCTGGAGTACGGTCGCCGCCGGAGGAATGTGCGGTGTAGCGGTGAAATGCATAGATATCGCACAGAACACCGATTGCGGAGGCATCTGGCGAGGC…	denovo209853	Bacteria;Bacteroidetes	Non-spore forming anaerobe	Williamwhitmania taraxaci	81.92	Chicken																																											0.0261765
CCTACGGGAGGCAGCAGTGAGGAATATTGGTCAATGGGCGCGAGCCTGAACCAGCCAAGTAGCGTGCAGGACGACGGCCCTATGGGTTGTAAACTGCTTTTGCGCGGGGATAACTTCCGCCACGTGTGGCGGCTTGCAGGTACCGCGTGAATAAGGACCGGCTAATTCCGTGCCAGCAGCCGCGGTAATACGGAAGGTCCGGGCGTTATCCGGATTCATTGGGTTTAAAGGGAGCGTAGGCCGCGCGTCAAGCGTGCCGTGAAATGCCGTGGCTCAACCATGGCACCGCGGCGCGAACTGTCGCGCTTGAGTGGGCTCGAGGCAGGCGGAATTCGTGGTGTAGCGGTGAAATGCTTAGATATCACGAGGAACCCCGATTGCGAAGGCAGCCTGCCAGCG…	denovo158826	Bacteria;Bacteroidetes;Bacteroidia;Bacteroidales;Prevotellaceae;Hallella	Non-spore forming anaerobe	Marseilla massiliensis	91.23	Chicken																																										0.00583658	0.00560926
CCTACGGGAGGCAGCAGTGAGGAATATTGGTCAATGGGCGATAGCCTGAACCAGCCAAGTCGCGTGAGGGATGAAGGCCCTACGGGTCGTAAACCTCTTTTATAAGGGAATAAAGTTCGCCACGTGTGGTGTTTTGTATGTACCTTATGAATAAGCATCGGCTAACTCCGTGCCAGCAGCCGCGGTAATACGGAGGATGCGAGCGTTATCCGGATTTATTGGGTTTAAAGGGTGCGTAGGTGGCCCCGTCAGTCAGTGGTGAAAGTCCGTGGCTCAACCATGGAATCGCCATTGAAACCACGGGGCTTGAGTATGATTGAGGTAGGCGGAACGCGTGGTGTAGCGGTGAAATGCATAGATATCACGCAGAACCCCGATTGCGAAGGCAGCTTACCAAGC…	denovo189789	Bacteria;Bacteroidetes;Bacteroidia;Bacteroidales;Porphyromonadaceae;Parabacteroides	Non-spore forming anaerobe	Parabacteroides distasonis	91.23	Chicken																																										0.00194553	0.00373951
CCTACGGGAGGCAGCAGTGAGGAATATTGGTCAATGGCCGGAAGGCTGAACCAGCCAAGTCGCGTGAGGGAAGACTGCCCTATGGGTTGTAAACCTCTTTTGCAAGGGAAGAATAAGGGTTACGTGTAGCCCGATGCCAGTACTTTGCGAATAAGCATCGGCTAACTCCGTGCCAGCAGCCGCGGTAATACGGAGGATGCGAGCGTTATCCGGATTTATTGGGTTTAAAGGGTGCGTAGGCGGTTGCGTAAGTTAGTGGTAAAATGCCAGGGCTTCACCTTGGCCTGCCATTAAAACTGCGCGGCTTGAGTACAGACGAGGCAGGCGGAACAAGTCAAGTAGCGGTGAAATGCATAGATATGACTTAGAACTCCGATAGCGAAGGCAGCTTGCCAGGCT…	denovo227378	Bacteria;Bacteroidetes;Bacteroidia;Bacteroidales;Porphyromonadaceae;Odoribacter	Non-spore forming anaerobe	Culturomica massiliensis	89.81	Chicken																																										0.00194553	0.00934877
CCTACGGGAGGCTGCAGTGAGGAATATTGGTCAATGGCCGGAAGGCTGAACCAGCCAAGTCGCGTGAAGGATGAAGGATCTATGGTTTGTAAACTTCTTTTGTACGGGGGTAAAGTGAGGGACGCGTCCCTTATTGCAAGTACCGTACGAATAAGCATCGGCTAACTCCGTGCCAGCAGCCGCGGTAATACGGAGGATGCGAGCGTTATCCGGATTTATTGGGTTTAAAGGGTGCGTAGGCGGACTGATAAGTCAGCGGTGAAACCCTGTCGCTTAACGATAGGCGTGCCGTTGAAACTGCCGGTCTTGCGTGAGGTAGAGGCAGGCGGAATGCGTGGTGTAGCGGTGAAATGCATAGATATCACGCAGAACCCCGATTGCGAAGGCAGCTTGCTGGAC…	denovo285008	Bacteria;Bacteroidetes;Bacteroidia;Bacteroidales;Porphyromonadaceae	Non-spore forming anaerobe	Parabacteroides johnsonii	88.71	Chicken																																										0.00583658	0.00373951
CCTACGGGAGGCAGCAGTGAGGAATATTGGTCAATGGGCGTAAGCCTGAACCAGCCAAGTAGCGTGAGGGACGACGGCCCTATGGGTTGTAAACCTCTTTTGTACGGGGATAAAGTGTGGGACGTGTCCCATATTGCAGGTACCGTACGAATAAGGACCGGCTAATTCCGTGCCAGCAGCCGCGGTAATACGGAAGGTCCGGGCGTTATCCGGATTCATTGGGTTTAAAGGGAGCGCAGGCCGCCTTTTAAGCGTGCCGTGAAATGCCGTGGCTCAACCATGGCACTGCGGCGCGAACTGGAGGGCTTGAGTGCGCGGAAGGCAGGCGGAACTCGTGGTGTAGCGGTGAAATGCTTAGATATCACGAAGAACTCCGATTGCGAAGGCAGCCTGCCGCAG…	denovo301335	Bacteria;Bacteroidetes;Bacteroidia;Bacteroidales;Prevotellaceae;Prevotella	Non-spore forming anaerobe	Marseilla massiliensis	89.44	Chicken																																										0.0077821	0.349644
CCTACGGGAGGCAGCAGTGAGGAATATTGGACAATGGGAGGAATCCTGATCCAGCCATGCCGCGTGCAGGCGACGGCCCTACGGGCCTTAAACTGCTTTTGCCGGGGGGCAACTGCGCGCACGGGCTGCGCGCGTGAGAGTACCCGGCGAATAAGCATCGGCTAACTCCGTGCCAGCAGCCGCGGTAATACGGGGGATGCGAGCGTTATCCGGATTCATTGGGTTTAAAGGGCGCGCAGGCGGCCTGTCAAGTCGGCGGTGAAATCCGCGGGCCCAACCCGCGATGTGCCGTTGATACTGTCAGGCTGGGATACGTGCGCCGTGGGGGGAATGCGTGGTGTAGCGGTGAAATGCATAGATATCACGCAGAACGCCGATTGCGGAGGCACCTCACGAGCA…	denovo302645	Bacteria;Bacteroidetes	Non-spore forming anaerobe	Acetobacteroides hydrogenigenes	82.08	Chicken																																										0.00389105	0.0112185
CCTACGGGAGGCAGCAGTGAGGAATATTGGTCAATGGGCGGAAGCCTGAACCAGCCAAGTAGCGTGCAGGAAGACGGCCCTATGGGTTGTAAACTGCTTTTAAGCGGGGATAAAGTCAGGGACGTGTCCCTGTTTGCAGGTACCGCTTGAATAAGGACCGGCTAATTCCGTGCCAGCAGCCGCGGTAATACGGAAGGTCCGGGCGTTATCCGGATTTATTGGGTTTAAAGGGAGCGTAGGCGGGACTCCAAGTCAGCTGTGAAATGCCATGGCTCAACCATGGAGCTGCAGTTGAAACTGGTGTTCTTGAGTTGTCGCAGGGGCGGTGGAACTCGTGGTGTAGCGGTGAAATGCTTAGATATCACGAAGAACTCCGATCGCGAAGGCAGCCGCCCGGTG…	denovo319288	Bacteria;Bacteroidetes;Bacteroidia;Bacteroidales;Prevotellaceae;Prevotella	Non-spore forming anaerobe	Prevotella multiformis	87.76	Chicken																																										0.0077821	0.00560926
CCTACGGGAGGCAGCAGTGAGGAATATTGGTCAATGGCCGCGAGGCTGAACCAGCCAAGTAGCGTGAAGGATGACTGCCCTATGGGTTGTAAACTTCTTTTATAAGGGAATAAAGTGTTGTACGTGTACGATATTGCATGTACCTTATGAATAAGCATCGGCTAACTCCGTGCCAGCAGCCGCGGTAATACGGAGGATGCGAGCGTTATCCGGATTTATTGGGTTTAAAGGGAGCGCAGACGGGCGATTAAGTCAGTTGTGAAAGTTCGCGGCTCAACCGTGAAATTGCAGTTGAAACTGGTTGCCTTGAGTGCGGCAGAGGCAGGCGGAATTCGTGGTGTAGCGGTGAAATGCTTAGATATCACGAAGAACTCCGATTGCGAAGGCAGCTTGCTGGAC…	denovo80832	Bacteria;Bacteroidetes;Bacteroidia;Bacteroidales;Bacteroidaceae;Bacteroides	Non-spore forming anaerobe	Mediterranea massiliensis	93.38	Chicken																																										0.0194553	0.00747901
CCTACGGGAGGCAGCAGTGAGGAATATTGGACAATGGGCGGAAGCCTGATCCAGCCATGCCGCGTGAAGGATTACGGTCCTATGGATTTTAAACTTCTTTTGCACGGGAGCAATAAGGGTCACGCGTGGCCCGATGAGAGTACCGTGCGAATAAGCATCGGCTAACTCCGTGCCAGCAGCCGCGGTAATACGGAGGATGCGAGCGTTATCCGGATTCATTGGGTTTAAAGGGTGCGTAGGCGGTGGCGTAAGTCAGCGGTGAAATTCACGGGCTCAACCCGTGCCGTGCCGTTGATACTGCGTTGCTGGAGTACTGTCGCCGTGGGAGGAATGTGTGGTGTAGCGGTGAAATGCATAGATATCACACAGAACACCGATTGCGAAGGCATCTCACGAGGC…	denovo96858	Bacteria;Bacteroidetes	Non-spore forming anaerobe	Porphyromonas pogonae	83.84	Chicken																																										0.0077821	0.0280463
CCTACGGGGGGCAGCAGTGGGGAATATTGCACAATGGGGGAAACCCTGATGCAGCGACGCCGCGTGAAGGAAGAAGGCCTTCGGGTTGTAAACTTCTGTCGTAAGGGACGATAATGACGGTACCTTACAAGAAAGCCACGGCTAACTACGTGCCAGCAGCCGCGGTAAAACGTAGGTGGCAAGCGTTGTCCGGAATTACTGGGTGTAAAGGGAGCGCAGGCGGGGAGGCAAGTTGGAAGTGAAAAGCGTGGGCTCAACCCACGACCTGCTTTCAAAACTGTCTCTCTTGAGTAGTGCAGAGGTAAGCGGAATTCCCGGTGTAGCGGTGGAATGCGTAGATATCGGGAGGAACACCAGTGGCGAAGGCGGCTTACTGGGCACCAACTGACGCTGAGGCTC…	denovo70465	Bacteria;Firmicutes;Clostridia;Clostridiales;Ruminococcaceae	Spore forming anaerobe	Fournierella massiliensis	95.02	Chicken
CCTACGGGTGGCAGCAGTGAGGAATATTGGACAATGGGCGGAAGCCTGATCCAGCCATGCCGCGTGAAGGAATACGGTCCTATGGATTTTAAACTTCTTTTGTACGTGAGCAATAAGGGTCACGCGTGGCCCGATGAGAGTAGCGTACGAATAAGCATCGGCTAACTCCGTGCCAGCAGCCGCGGTAATACGGAGGATGCGAGCGTTATCCGGATTCATTGGGTTTAAAGGGTGCGTAGGCGGTGGCGTAAGTCAGCGGTGAAATTCACGGGCTCAACCCGTGCCGTGCCGTTGATACTGCGTGACTGGAATACGGTTGCCGTGGGAGGAATGTGTAATGTAGCGGTGAAATGCATAGATATTACACAGAACACCGATTGCGAAGGCATCTCACGAAGC…	denovo12348	Bacteria;Bacteroidetes	Non-spore forming anaerobe	Galbibacter mesophilus	84.43	Chicken																																											0.00186975
CCTACGGGAGGCTGCAGTGAGGAATATTGGTCAATGGACGGGAGTCTGAACCAGCCAAGTCGCGTGAAGGATGACGGCCCTACGGGTTGTAAACTTCTTTAGTGCGGGAACAAATAAAGGCACGCGTGCCTTGTTGAGTGTACCGCAAGAATAAGCATCGGCTAACTCCGTGCCAGCAGCCGCGGTAATACGGAGGATGCGAGCGTTATCCGGATTTATTGGGTTTAAAGGGTGCGCAGGCTGTCGTGCAAGTCAGCGGTCAAATGTCGGGGCTCAACCCCGGCCTGCCGTTGAAACTGCATGGCTGGCGTGAGTGTGAGGTAGGCGGAATGCGTTGTGTAGCGGTGAAATGCATAGATATGACGCAGAACTCCGATTGCGAAGGCAGCTTACCAACAC…	denovo189236	Bacteria;Bacteroidetes;Bacteroidia;Bacteroidales;Porphyromonadaceae	Non-spore forming anaerobe	Muribaculum intestinale	86.82	Chicken																																											1.67343
CCTACGGGAGGCTGCAGTGAGGAATATTGGTCAATGGAGGCAACTCTGAACCAGCCATGCCGCGTGGAGGCGAAGGCCCTACGGGTCTTAAACTCCTTTGGCCCGGGAGCAATAAGGTCCACGCGTGGACCGACGAGAGTACCGGGAGAACAAGCATCGGCTAACTCCGTGCCAGCAGCCGCGGTAATACGGGGGATGCGAGCGTTATCCGGATTCATTGGGTTTAAAGGGTGCGCAGGCGGTTCTTCAAGTCAGCGGTGAAATACCGGCGCTCAACGCCGGGGCTGCCGATGATACTGGGGGGCTGGGATACGGTCGCCGCCGGAGGAATGTGCGGTGTAGCGGTGAAATGCATAGATATCGCACAGAACACCGATTGCGGAGGCATCTGGCGAGGCC…	denovo317000	Bacteria;Bacteroidetes	Non-spore forming anaerobe	Sphingobacterium kyonggiense	83.02	Chicken																																											0.00934877
CCTACGGGAGGCAGCAGTGAGGAATATTGGTCAATGGGCGAGAGCCTGAACCAGCCAAGTAGCGTGGAGGACGACGGCCCTACGGGTTGTAAACTCCTTTTGCGCGGGGATAAAGCGCTCCACGTGTGGGGCTTTGCAGGTACCGCGCGAATAAGCATCGGCTAACTCCGTGCCAGCAGCCGCGGTAATACGGAGGATGCAGGCGTTATCCGGATTCATTGGGCTTAAAGGGAGCGCAGACGGTCCCGTAAGCCGGCCGTGAAATTCCGGGGCCCAACCCCGGCCAGCGGTCGGAACTGCGGGACTTGAGTGCGGCCGAGGCGGGCGGAATTCGTGGTGTAGCGGTGAAATGCTTAGATATCACGAAGAACCCCGATTGCGAAGGCAGCCCGCCAGCCC…	denovo242949	Bacteria;Bacteroidetes;Bacteroidia;Bacteroidales;Prevotellaceae;Paraprevotella	Non-spore forming anaerobe	Metaprevotella massiliensis	88.08	Chicken																																										0.0136187	0.0112185
CCTACGGGAGGCAGCAGTGAGGAATATTGGTCAATGGACGGAAGTCTGAACCAGCCATGCCGCGTGCAGGATGACGGCTCTATGAGTTGTAAACTGCTTTTGTACGAGGGTAAACCCGAATACGTGTATTCGGCTGAAAGTATCGTACGAATAAGGATCGGCTAACTCCGTGCCAGCAGCCGCGGTAATACGGAGGATCCAAGCGTTATCCGGATTTATTGGGTTTAAAGGGTGCGTAGGCGGTCAGATAAGTTAGAGGTGAAATTCCGGTGCTTAACACCGGCGCTGCCTCTAATACTGTTTGACTAGAGAGTAGTTGCGGTAGGCGGAATGTATGGTGTAGCGGTGAAATGCTTAGAGATCATACAGAACACCGATTGCGAAGGCAGCTTACCAAGC…	denovo191479	Bacteria;Bacteroidetes;Bacteroidia;Bacteroidales;Rikenellaceae;Alistipes	Non-spore forming anaerobe	Alistipes senegalensis	97.16	Chicken																																										0.00389105	0.00186975
CCTACGGGAGGCAGCAGTGAGGAATATTGGTCAATGGGCGCGAGCCTGAACCAGCCAAGTAGCGTGGAGGATGACCGCCCTACGGGTTGTAAACTCCTTTTATAAGGGAATAAAACCTCCCACGTGTGGGAGCTTGTATGTACCTTATGAATAAGCATCGGCTAACTCCGTGCCAGCAGCCGCGGTAATACGGAGGATGCGAGCGTTATCCGGATTTATTGGGTTTAAAGGGAGCGTAGACGGGATGTCAAGTCAGCTGTGAAAGTTTGCGGCTCAACCGTAAAATTGCAGTTGAAACTGGCTTTCTTGAGTGCGTTCGAGGCAGGCGGAATTCGTGGTGTAGCGGTGAAATGCATAGATATCACGAAGAACCCCGATTGCGAAGGCAGCCTGCTAGGC…	denovo238564	Bacteria;Bacteroidetes;Bacteroidia;Bacteroidales;Bacteroidaceae;Bacteroides	Non-spore forming anaerobe	Bacteroides salanitronis	99.35	Chicken																																										0.00972763	0.0112185
CCTACGGGAGGCAGCAGTGAGGAATATTGGTCAATGGATGAGAGTCTGAACCAGCCAAGTAGCGTGAAGGATTACAGCCCTATGGGTTTTAAACTTCTTTTATATGAGAGTAACATGCGCCACGTGTGGTGTATTGCAAGTATCATAAGAAAAAGGATCGGCTAACTCCGTGCCAGCAGCCGCGGTAATACGGAGGATCCGAGCGTTATCCGGATTTATTGGGTTTAAAGGGTGCGTAGGCCGGCTGTTAAGTCAGCGGTGAAACGTCGTTGCTCAACAATGACCGTGCCGTTGAAACTGTCAGTCTTGAGTGCATCCAGTGCATGCGGAATTCGTGGTGTAGCGGTGAAATGCTTAGATATCACGAAGAACTCCGATCGCGAAGGCAGCATGCAGGGG…	denovo117834	Bacteria;Bacteroidetes;Bacteroidia;Bacteroidales	Non-spore forming anaerobe	Bacteroides cellulosilyticus	87.03	Chicken																																										0.0116732	0.014958
CCTACGGGAGGCAGCAGTGGGGAATTTTGGACAATGGGGGCAACCCTGATCCAGCCATGCCGCGTGCAGGATGAAGGCCTTCGGGTTGTAAACTGCTTTTGTCAGGGACGAAAAGGTTTCCGCTAATACCGGAGACTGCTGACGGTACCTGAAGAATAAGCACCGGCTAACTACGTGCCAGCAGCCGCGGTAATACGTAGGGTGCAAGCGTTAATCGGAATTACTGGGCGTAAAGCGTGCGCAGGCGGTTTCGTAAGACAGATGTGAAATCCCCGGGCTTAACCTGGGAATTGCATTTGTGACTGCGGGACTAGAGTTTGGCAGAGGGAGGTGGAATTCCAAGTGTAGCAGTGAAATGCGTAGATATTTGGAAGAACACCGATGGCGAAGGCAGCCTCC…	denovo159960	Bacteria;Proteobacteria;Betaproteobacteria;Burkholderiales;Sutterellaceae;Sutterella	Non-spore forming anaerobe	Sutturella timonensis	99.57	Chicken																																										0.0116732	0.00373951
CCTACGGGTGGCAGCAGCTAAGAATCTTCCGCAATGGGCGAAAGCCTGACGGAGCGACGCCGCGTGAACGAGGAAGGCCGAAAGGTTGTAAAGTTCTTTTGTCCGGGAGGAATAAGTTAGGGAGGAAATGCCCTGATGATGACGTTAACGGACGAATAAGCCCCGGCTAATTACGTGCCAGCAGCCGCGGTAACACGTGAGGGGCGAGCGTTGTTCGGAATTATTGGGCGTAAAGGGTGCGCAGGCGGCGTTGCAAGTTTGGTGTCAAAGACCGCAGCTTAACTGCGGGAAGGCGCTGAAAACTGCGAGGCTGGAGTCGATGAGAGGGAACCGGAATTCCTGGTGTAGGGGTGGAATCTGTAGATATCAGGAAGAACACCGATGGCGAAGGCAGGTTTC…	denovo15280	Bacteria;Spirochaetes;Spirochaetia;Spirochaetales;Spirochaetaceae	Unknown	Sediminispirochaeta smaragdinae	87.24	Chicken
CCTACGGGAGGCAGCAGTGAGGAATATTGGTCAATGGGCGCGAGCCTGAACCAGCCAAGTAGCGTGGAGGATGAATGCCCTACGGGTTGTAAACTCCTTTTGGCGGAGGATAAAGATTGCCACGTGTGGCAAGCTGCAGGTATCCGCCGAATAAGGGCCGGCTAATTCCGTGCCAGCAGCCGCGGTAATACGGAAGGCCCGAGCGTTATCCGGATTTATTGGGTTTAAAGGGAGCGTAGGCGGGAGATCAAGTCAGCTGTGAAACTGCGCCGCTCAACGGCGCCGAGCAGTTGAAACTGGTTTCCTTGAGTCCGCAAGAGGCGCGTGGAATTCGTGGTGTAGCGGTGAAATGCATAGATATCACGAAGAACTCCGATTGCGAAGGCAGCGCGCTGGGGC…	denovo283812	Bacteria;Bacteroidetes;Bacteroidia;Bacteroidales;Prevotellaceae;Paraprevotella	Non-spore forming anaerobe	Prevotella buccae	85.45	Chicken																																											0.00560926
CCTACGGGTGGCTGCAGTGGGGAATCTTCCGCAATGGGCGAAAGCCTGAACCAGCCAAGTAGCGTGAAGGATGAAGGTTCTATGGATTGTAAACTTCTTTTATAAGGGAATAAAGTGCTTTACGTGTAGAGTTTTGTATGTACCTTATGAATAAGCATCGGCTAACTCCGTGCCAGCAGCCGCGGTAATACGGAGGATGCGAGCGTTATCCGGATTTATTGGGTTTAAAGGGAGCGTAGACGGGATGTTAAGTCAGCTGTGAAAGTTTGGGGCTCAACCTTAAAATTGCAGTTGAAACTGGCGTTCTTAGTGCGGTAGAGGCAGGCGGAATTCGTGGTGTAGCGGTGAAATGCTTAGATATCACGAAGAACCCCGATTGCGAAGGCAGCTTGCTGGAGC…	denovo191841	Bacteria;Bacteroidetes;Bacteroidia;Bacteroidales;Bacteroidaceae;Bacteroides	Non-spore forming anaerobe	Bacteroides caecigallinarum	97.07	Chicken
CCTACGGGTGGCAGCAGTGAGGAATATTGGTCAATGGGCGAGAGCCTGAACCAGCCAAGTCGCGTGAAGGAAGACGGATCTATGGTTTGTAAACTTCTTTAGTGCAGGAACAAAATCCCGACGTGTCGGGGCTTGAGTGTACTGCAAGAATAAGCATCGGCTAACTCCGTGCCAGCAGCCGCGGTAATACGGAGGATGCGAGCGTTATCCGGATTTATTGGGTTTAAAGGGTGCGTAGGCTGTTTCTCAAGTCAGCGGTCAAATGTCGGGGCTCAACCCCGGCCTGCCGTTGAAACTGAGGGGCTGGCGTGGGATTGAGGTATGCGGAATGCGTTGTGTAGCGGTGAAATGCATAGATATGACGCAGAACTCCGATTGCGAAGGCAGCATGCCAAATCC…	denovo195769	Bacteria;Bacteroidetes;Bacteroidia;Bacteroidales;Porphyromonadaceae	Non-spore forming anaerobe	Muribaculum intestinale	87.32	Chicken																																											0.00560926
CCTACGGGGGGCTGCAGTGAGGAATATTGGTCAATGGGCGAGAGCCTGAACCAGCCAAGTAGCGTGAAGGATGAAGGTTCTATGGATTGTAAACTTCTTTTATAAGGGAATAAAGTGCTTTACGTGTAGAGTTTTGTATGTACCTTATGAATAAGCATCGGCTAACTCCGTGCCAGCAGCCGCGGTAATACGGAGGATGCGAGCGTTATCCGGATTTATTGGGTTTAAAGGGAGCGTAGACGGGATGTTAAGTCAGCTGTGAAAGTTTGGGGCTCAACCTTAAAATTGCAGTTGGGACTGGCGTTCTTGAGTGCGGTAGAGGCAGGCGGAATTCGTGGTGTAGCGGTGAAATGCTTAGATATCACGAAGAACCCCGATTGCGAAGGCAGCTTGCTGGAG…	denovo281138	Bacteria;Bacteroidetes;Bacteroidia;Bacteroidales;Bacteroidaceae;Bacteroides	Non-spore forming anaerobe	Bacteroides caecigallinarum	97.17	Chicken																																											0.00747901
CCTACGGGAGGCAGCAGTGAGGAATATTGGTCAATGGCCGAGAGGCTGAACCAGCCAAGTAGCGTGAAGGATGACGGCCCTACGGGTTGTAAACTTCTTTTATAAGGGAATAAAGTGCATCACGCGTGGTGTTTTGTATGTACCTTATGAATAAGCATCGGCTAACTCCGTGCCAGCAGCCGCGGTAATACGGAGGATGCGAGCGTTATCCGGATTTATTGGGTTTAAAGGGAGCGCAGGCGGACGCTTAAGTCAGTTGTGAAATCCCGCGGCTCAACCGTGGAATTGCAGTTGATACTGGGCGTCTTGAGTGCGGCAGAGGCATGCGGAATTCGTGGTGTAGCGGTGAAATGCTTAGATATCACGAAGAACTCCGATTGCGAAGGCAGCATGCTGGGC…	denovo156855	Bacteria;Bacteroidetes;Bacteroidia;Bacteroidales	Non-spore forming anaerobe	Bacteroides uniformis	92.18	Chicken																																										0.00972763	0.00560926
CCTACGGGCGGCAGCAGTGAGGAATATTGGTCAATGGGCGACAGCCTGAACCAGCCAAGTAGCGTGCAGGAAGACGGCCCTATGGGTTGTAAACTGCTTTTGTGCGGGAATAAAGTGCGCGACGTGTCGTGCATTGCATGTACCGCGTGAATAAGGACCGGCTAATTCCGTGCCAGCAGCCGCGGTAATACGGAAGGTCCGGGCGTTATCCGGAATTATTGGGTTTAAAGGGAGCGTAGGCGGGCTTGTAAGTCAGCTGTGAAATGTCCGGGCTCAACCTGGGAATTGCAGTTGAGACTGCTGGTCTTGAGTATGGTGAGGGACGGTGGAATTCGTGGTGTAGCGGTGAAATGCTTAGATATCACGAAGAACTCCGATCGCGAAGGCATCCGTCCGTGC…	denovo319129	Bacteria;Bacteroidetes;Bacteroidia;Bacteroidales;Prevotellaceae	Non-spore forming anaerobe	Prevotella buccalis	88.79	Chicken																																										0.00389105	2.49799
CCTACGGGGGGCAGCAGTGAGGAATATTGGTCAATGGCCGGGAGGCTGAACCAGCCAAGTAGCGTGAAGGATGACGGCCCTACGGGTTGTAAACTTCTTTTATAAGGGAATAAAGGACGCCACGCGTGGTGTTTTGCATGTACCTTATGAATAAGCATCGGCTAACTCCGTGCCAGCAGCCGCGGTAATACGGAGGATGCGAGCGTTATCCGGATTTATTGGGTTTAAAGGGAGCGCAGGCGGGCGATTAAGTCAGTTGTGAAATGCCACGGCTCAACCGTGGACTTGCAGTTGATACTGGTTGCCTTGAGTGCGGCAGAGGCAGGCGGAATTCGTGGTGTAGCGGTGAAATGCTTAGATATCACGAAGAACTCCGATTGCGAAGGCAGCTTGCTGGAC…	denovo333313	Bacteria;Bacteroidetes;Bacteroidia;Bacteroidales;Prevotellaceae;Paraprevotella	Non-spore forming anaerobe	Mediterranea massiliensis	91.73	Chicken																																										0.00972763	0.0205673
CCTACGGGAGGCAGCAGTGAGGAATATTGGTCAATGGGCGGAAGCCTGAACCAGCCATGCCGCGTGAAGGAATGAGGCCCTATGGGTCGTAAACTTCTTTTGTGGCGGAGCAATAAGGTCCACGCGTGGGCCGACGAGAGTACGTCACGAATAAGCATCGGCTAACTCCGTGCCAGCAGCCGCGGTAATACGGAGGATGCAAGCGTTATCCGGATTTATTGGGTTTAAAGGGTGCGTAGGCTGTCCGACAAGTCAGCGGTGAAAGCCCGGCGCTTAACGCCGGAACTGCCGTTGATACTGCCGGGCTGGAATGCGGATGCCGTGGGAGGAATGAGTGGTGTAGCGGTGAAATGCATAGATATCACTCAGAACACCGATTGCGAAGGCATCTCACGAATC…	denovo158101	Bacteria;Bacteroidetes	Non-spore forming anaerobe	Echinicola rosea	84.4	Chicken																																										0.00389105	0.0411346
CCTACGGGAGGCAGCAGTGGGGAATATTGGGCAATGGAGGCAACTCTGACCCAGCAATGCCGCGTGAGTGATGAAGGTCTTTTGATTGTAAAGCTCTTTTCTTGGGAACGAAGATCTGACGGTACCCAAGGAATAAGCCCCGGCTAACTACGTGCCAGCAGCCGCGGTAATACGTAGGGGGCAAGCGTTGTCCGGAATGACTGGGCGTAAAGGGTGTGTAGGCGGTTAGGTAAGTTAGATGTGTAATACCCAGGGCTTAACTCGGGTGCTGCATCTAAAACTGCCTGACTTGAGTGCTGGAGAGGATAGTGGAATTCCTAGTGTAGCGGTGGAATGCGTAGATATTAGGAGGAACATCAGTGGCGAAGGCGACTATCTGGACAGTAACTGACGCTGAGG…	denovo191147	Bacteria;Firmicutes;Clostridia;Clostridiales	Spore forming anaerobe	Christensenella minuta	87.78	Chicken					0.00334348	0.00374139						0.184785
CCTACGGGTGGCAGCAGTGAGGAATATTGGTCAATGGGCGAGAGCCTGAACCAGCCAAGTAGCGTGCAGGAAGACGGCCCTATGGGTTGTAAACTGCTTTTGTACGGGAATAAAGTTGGCCACGTGTGACCATTTGCATGTACCGTACGAATAAGGACCGGCTAATTCCGTGCCAGCAGCCGCGGTAATACGGAAGGTCCGGGCGTTATCCGGATTTATTGGGTTTAAAGGGAGCGTAGGCCGTCTCAAAAGCGTGTTGTGAAATGTCCCGGCTCAACCGGGGATGTGCAGCGCGAACTGTGAGACTTGAGTGTGCGGAAGGTATGCGGAATTCGTGGTGTAGCGGTGAAATGCATAGATATCACGAAGAACTCCGATTGCGAAGGCAGCATGCCGCAG…	denovo40720	Bacteria;Bacteroidetes;Bacteroidia;Bacteroidales;Prevotellaceae;Prevotella	Non-spore forming anaerobe	Prevotella paludivivens	90.76	Chicken																				0.00258772																						0.00194553	0.0112185
CCTACGGGGGGCAGCAGTGAGGAATATTGGTCAATGGGCGGAAGCCTGAACCAGCCAAGTCGCGTGAGGGAAGGCGGCACTAAGTGTTGTAAACCTCTTTTCCCGGGGGACAACGGGCTCCACGCGTGGGGTCGTGAGGGTACCCGGGGAATAAGCATCGGCTAACTCCGTGCCAGCAGCCGCGGTAATACGGAGGATGCGAGCGTTATCCGGATTTATTGGGTTTAAAGGGTGCGCAGGCGGCGTGCCAAGCCGGCGGTAAAATGTCGGGGCTCAACCCCGGCCGGCCGTCGGGACTGGCGAGCTGGAGTCCGGTGGAGGCATGCGGAATGCGCGGTGTAGCGGTGAAATGCATAGATATCGCGCAGAACGCCGATTGCGGAGGCAGCGTGCCGTGCC…	denovo199583	Bacteria;Bacteroidetes;Bacteroidia;Bacteroidales;Porphyromonadaceae	Non-spore forming anaerobe	Williamwhitmania taraxaci	84.71	Chicken																																										0.00194553
CCTACGGGTGGCAGCAGTGAGGGATATTGGTCAATGGGCGGAAGCCTGAACCAGCCAAGTCGCGTGAGGGAAGAATGCGCTAAGCGTTGTAAACCTCTTTTGCCGGGGGACAACGGGCGTCACGGGGTGGCGCCGTGAGGGTACCCGGAGAAAAAGCATCGGCTAACTCCGTGCCAGCAGCCGCGGTAATACGGAGGATGCGAGCGTTATCCGGATTTATTGGGTTTAAAGGGTGCGCAGGCGGCCTGTCAAGCCGGCGGTAAAATGTCGGGGCTCAACCCCGGCCGGCCGTCGGGACTGTCGGGCTGGAGTTCGGAGGAGGCATGCGGAATGCGCGGTGTAGCGGTGAAATGCATAGATATCGCGCAGAACGCCGATTGCGGAGGCAGCGTGCCGTTC…	denovo271938	Bacteria;Bacteroidetes;Bacteroidia;Bacteroidales;Porphyromonadaceae	Non-spore forming anaerobe	Muribaculum intestinale	83.96	Chicken																																										0.00194553
CCTACGGGTGGCAGCAGTGAGGGATATTGGACAATGGAAGGAATTCTGATCCAGCCATGCCGCGTGCGGGCGTGCGCCCTACGGGCGTTGAACCGCTTTTGGCGGGGGGCAATAGGCGCCATGCGTGGCGCTTTGAGAGTACCCGCCGAATAAGCATCGGCTAACTCCGTGCCAGCAGCCGCGGTAATACGGGGGATGCGAGCGTTATCCGGAATCATTGGGTTTAAAGGGTGCGTAGGCTGTTCCGCAAGCGGGCGGTGAAATCCCCGGGCTCAACCCGGTGTTTGCCGTCCGGACTGCGGTTCTGGGATACGGTGGCCGCGGCGGGAATGCGTGGTGTAGCGGTGAAATGCATAGATATCACGCAGAACGCCGATTGCGGAGGCACGTCGCGACGCC…	denovo198536	Bacteria;Bacteroidetes	Non-spore forming anaerobe	Barnesiella intestinihominis	79.53	Chicken																																											0.00560926
CCTACGGGAGGCAGCAGTGAGGAATATTGGACAATGGATGGAAATCTGATCCAGCCATGCCGCGTGCAGGAAGACGTTCCTATGGGATGTAAACTGCTTTTCTGCCGGAGCAATAAGGTGCACGGGCTGCACCGACGAGAGTACGGCAGGAATAAGCATCGGCTAACTCCGTGCCAGCAGCCGCGGTAATACGGGGGATGCGAGCGTTATCCGGATTTATTGGGTTTAAAGGGTGCGTAGGCGGCACGGCAAGTCAGTGGTGAAATGTCCGTACTTAATATGGGGAGTGCCATAGAAACTGCCGTACTGGAATTTGGGCGACGCCGGCGGAATGTGTAGTGTAGCGGTGAAATGCATAGATATTACACAGAACACCGATAGAGAAGTCAGCTGGCGAGG…	denovo222089	Bacteria;Bacteroidetes;Flavobacteriia;Flavobacteriales;Flavobacteriaceae	Unknown	Mucilaginibacter polytrichastri	81.18	Chicken																																											0.00186975
CCTACGGGTGGCAGCAGTGAGGAATATTGGTCAATGGGCGGAAGCCTGAACCAGCCAAGTAGCGTGAGGGACGAAGGCCCTACGGGTTGTAAACCTCTTTTATGCGGGGATAAAGTGGGGGACGGGTCCCCTATTGCAGGTACCGCATGAATAAGGACCGGCTAATTCCGTGCCAGCAGCCGCGGTAATACGGAAGGTCCGGGCGTTATCCGGATTCATTGGGTTTAAAGGGAGCGTAGGCCGGCCCTTAAGCGTGCCGTGAAATGCCGTGGCTCAACCATGGCACTGCGGCGCGAACTGGGGGTCTTGAGTGCGCGGAAGGCAGGCGGAATTCGTGGTGTAGCGGTGAAATGCTTAGATATCACGAAGAACCCCGATTGCGAAGGCAGCCTGCCGCAG…	denovo325232	Bacteria;Bacteroidetes;Bacteroidia;Bacteroidales;Prevotellaceae;Prevotella	Non-spore forming anaerobe	Prevotella loescheii	89.88	Chicken																																										0.00194553
CCTACGGGTGGCAGCAGTGAGGAATATTGGTCAATGGCCGGAAGGCTGAACCAGCCAAGTCGCGTGGAGGAAGAAGGATCTATGGTTTGTAAACTTCTTTTGTGCGGGGGTAAAGGTCGGTACGCGTACCGATTTGCAAGTACCGCACGAATAAGCATCGGCTAACTCCGTGCCAGCAGCCGCGGTAATACGGAGGATGCGAGCGTTATCCGGATTTATTGGGTTTAAAGGGTGCGTAGGCGGCCTGTTAAGTCAGCGGTGAAAGGTTGTCGCTCAACGATGAAATTGCCGTTGAAACTGGCGGGCTAGAGTACGGACGAGGTATGCGGAATGCGTGGTGTAGCGGTGAAATGCATAGATATCACGCAGAACTCCGATAGCGAAGGCAGCATACCAGGG…	denovo133426	Bacteria;Bacteroidetes;Bacteroidia;Bacteroidales;Porphyromonadaceae	Non-spore forming anaerobe	Porphyromonas pogonae	88.26	Chicken																																										0.0077821	0.00373951
CCTACGGGTGGCAGCAGTGGGGAATCTTCCGCAATGGGCGAAAGCCTGACGGAGCAACGCCGCGTGAGCGAAGACGGCCTTCGGGTTGTAAAGCTCTGTTATACGGGACGAACGGGAGAGTGGTTAATACCCATTTTCAGTGACGGTACCGTAAGAGAAAGCCACGGCTAACTACGTGCCAGCAGCCGCGGTAATACGTAGGTGGCAAGCGTTGTCCGGAATTATTGGGCGTAAAGGGCGCGCAGGCGGTTTCATAAGTCTGTCTTAAAAGTGCGGGGCTTAACCCCGTGAGGGGACGGAAACTGTGAGACTGGAGTGTCGGAGAGGAAAGCGGAATTCCTAGTGTAGCGGTGAAATGCGTAGATATTAGGAGGAACACCAGTGGCGAAAGCGGCTTTC…	denovo72951	Bacteria;Firmicutes;Negativicutes;Selenomonadales;Veillonellaceae;Megasphaera	Non-spore forming anaerobe	Megasphaera hexanoica	94.64	Chicken																																				0.0017043						0.0252918	0.00747901
CCTACGGGAGGCAGCAGTGAGGAATATTGGTCAATGGGCGGAAGCCTGAACCAGCCATGCCGCGTGGAGGAAGGAGGCCTGGAAGGTCGTAAACTCCTTTTAACCGGGAGCAGCGGCGTCCACGCGTGGGCGTATGAGCGTACCGGCGGAATAAGCATCGGCTAACTCCGTGCCAGCAGCCGCGGTAATACGGAGGATGCGAGCGTTATCCGGATTTATTGGGTCTAAAGGGCGCGCAGGCGGCCCGTTAAGCCGGCGGTGAAAACACGGGGCCCAACCCCGTGCGTGCCGTCGGAACTGGTGGGCTTGGGTGCGGCGAAGGCGGGCGGAATGTGTGGTGTAGCGGTGAAATGCATAGATATCACACAGAACACCGATTGCGAAGGCAGCCCGCCGTAC…	denovo237349	Bacteria;Bacteroidetes;Bacteroidia;Bacteroidales	Non-spore forming anaerobe	Muribaculum intestinale	82.78	Chicken																																											0.00373951
CCTACGGGAGGCAGCAGTGAGGAATATTGGTCAATGGGCGGAAGCCTGAACCAGCCAAGTAGCGTGCAGGATGACGGCCTTCAGGGTTGTAAACTGCTTTTATGCGGGAATAAAATGCGCCACGTGTGGTGTTTTGCATGTACCGCAAGAATAAGGACCGGCTAATTCCGTGCCAGCAGCCGCGGTAATACGGAAGGTCCGGGCGTTATCCGGAATTATTGGGTTTAAAGGGAGCGTAGGCCGGCTTGTAAGTCAGTTGTGAAAACCGCGGGCTCAACCTGCGGCGTGCAATTGAAACTGCAGGCCTTGAGTGCGCGCAGGGATGCTGGAATTCGTGGTGTAGCGGTGAAATGCTTAGATATCACGAAGAACTCCGATCGCGAAGGCAGGTGTCCGGCG…	denovo190490	Bacteria;Bacteroidetes;Bacteroidia;Bacteroidales;Prevotellaceae	Non-spore forming anaerobe	Prevotellamassilia timonensis	88.18	Chicken																																										0.00194553
CCTACGGGAGGCAGCAGTGGGGAATTTTGCGCAATGCTCGGTAGAGTGACGCAGCGACGCCGCGTGAATGACGAAGGCCTTCGGGTCGTAAAGTTCTTTCGACAGGGAAGAAAATGCGTATGAGTAACTGCATATGTAGTGACGGTACCTGTATAAGCAGCCCCGGCTAACTCCGTGCCAGCAGCCGCGGTAATACGGAGGGGGCGAGCGTTGTTCGGAGTGACTGGGCGTAAAGGGCACGTAGGCGGTGTTGTAAGTCATTAGTCAAAGGCTAGAGCTCAACTTTAGTAAGGCTAGTGATACTATAATACTAGAGTATCAGAGAGGATTGCAGAATTCCTGGTGTAGCGGTGAAATGCGTAGATATCAGGAGGAATACCGGTAGCGAAGGCGGCAATC…	denovo122349	Bacteria;Deferribacteres;Deferribacteres;Deferribacterales;Deferribacteraceae;Mucispirillum	Non-spore forming anaerobe	Mucispirillum schaedleri	97.42	Chicken																																										0.00389105
CCTCGGGGGGCTGCAGTAGGGAATATTGCACAATGGAGGAAACTCTGATGCAGCCATGCCGCGTGTGTGAAGAAGGCCTTCGGGTTGTAAAGCACTTTCAGTGGGGAGGAAACAATGACGTTACCCACAGAAGAAGCACCGGCTAACTCCGTGCCAGCAGCCGCGGTAATACGGAGGGTGCAAACGTTAATCGGAATAACTGGGCGTAAAGGGCATGTAGGCGGATGAGCAAGTAAGATGTGAAACTCCTGGGCTCAACCTGGGAACTGCATTTTAAACTACTTATCTAGAGTATCGCAGAGGAAAGTAGAATTCCAAGTGTAGCGGTGGAATGCGTAGATATTTGGAAGAATACCAGTGGCGAAGGCGGCTTTCTGGGCGAATACTGACGCTGAGGTG…	denovo111494	Bacteria;Proteobacteria;Gammaproteobacteria;Aeromonadales;Succinivibrionaceae;Anaerobiospirillum	Non-spore forming anaerobe	Anaerobiospirillum thomasii	90.78	Chicken																																										0.00194553	0.00186975
CCTACGGGAGGCAGCAGTGAGGAATATTGGGCAATGGAGGCAACTCTGACCCAGCCATGCCGCGTGAGTGAAGAAGGTTTTCGGATTGTAAAGCTCTTTCGCATAGGACGATGATGACGGTACTATGATAAGAAGCCCCGGCTAACTTCGTGCCAGCAGCCGCGGTAATACGAAGGGGGCAAGCGTTGTTCGGAATTACTGGGCGTAAAGGGAGTGTAGGCGGTTATGTAAGATAGCGGTGAAATACCGGAGCTCAACTTCGGAATTGCCGTTATGACTATGTGACTAGAATGATAGAGAGGATGGCGGAATACCCAGTGTAGAGGTGAAATTCGTAGATATTGGGTAGAACACCGGTGGCGAAGGCGGCTATCTGGCTATTAATTGACGCTGAGGCTC…	denovo164318	Bacteria;Proteobacteria;Alphaproteobacteria;Rhodospirillales	Unknown	Aestuariispira insulae	86.06	Chicken																																											0.00373951
CCTACGGGTGGCAGCAGTGAGGAATATTGGTCAATGGGCGCAAGCCTGAACCAGCCAAGTAGCGTGAGGGACGAAGGCCCTACGGGTTGTAAACCTCTTTTGTGCGGGGACAAAGTTCGCGACGTGTCGCGTTTTGCGGGTACCGCACGAATAAGGACCGGCTAATTCCGTGCCAGCAGCCGCGGTAATACGGAAGGTCCGGGCGTTATCCGGATTCATTGGGTTTAAAGGGAGCGCAGGCCGCCTATTAAGCGTGCCGTGAAATGCCGCGGCTCAACCGTGGCACTGCGGCGCGAACTGGTGGGCTTGGGTGCGCGGAAGGCAGGCGGAATTCGTGGTGTAGCGGTGAAATGCTTAGATATCACGAAGAACCCCGATTGCGAAGGCAGCCTGCCGCAG…	denovo248307	Bacteria;Bacteroidetes;Bacteroidia;Bacteroidales;Prevotellaceae;Hallella	Non-spore forming anaerobe	Prevotella buccae	89.83	Chicken																																											0.00373951
CCTACGGGAGGCAGCAGTGAGGAATATTGGTCAATGGGCGGGAGCCTGAACCAGCCAAGCCGCGTGAAGGACGACAGATCTATGGTTCGTAAACTTCTTTGGCGCGGGAGCAAAGTGGCCCATTCGGTGGGCCGATGAGCGTACCGCGAGAACAAGCATCGGCTAACTCCGTGCCAGCAGCCGCGGTAATACGGAGGATGCGAGCGTTATCCGGATTTATTGGGTTTAAAGGGTGCGCAGGCGGCCCTTTCAAGTCGGCGGTGAAACATCGGGGCTCAACCCCGCGCAGCCGTCGAAACTGAGGGGCTTGCGTCCGGCGGAGGCATGCGGAATGCGTCGTGTAGCGGTGAAATGCATAGATATGACGCAGAACTCCGATTGCGAAGGCAGCATGCCGCG…	denovo290848	Bacteria;Bacteroidetes;Bacteroidia;Bacteroidales;Porphyromonadaceae	Non-spore forming anaerobe	Muribaculum intestinale	85.75	Chicken																																										0.00389105	0.00373951
CCTACGGGAGGCTGCAGTGAGGAATATTGGTCAATGGACGGGAGTCTGAACCAGCCAAGTAGCGTGAAGGATGAAGGTTCTATGGATTGTAAACTTCTTTTATAAGGGAATAAAGTGCTTTACGTGTAGAGTTTTGTATGTACCTTATGAATAAGCATCGGCTAACTCCGTGCCAGCAGCCGCGGTAATACGGAGGATGCGAGCGTTATCCGGATTTATTGGGTTTAAAGGGAGCGTAGACGGGATGTTAAGTCAGCTGTGAAAGTTTGGGGCTCAACCTTAAAATTGCAGTTGAAACTGGCGTTCTTGAGTGCGGCAGAGGCAGGCGGAATTCGTGGTGTAGCGGTGAAATGCTTAGATATCACGAAGAACCCCTATTGCGAAGGCAGCCTGCTGGAC…	denovo30544	Bacteria;Bacteroidetes;Bacteroidia;Bacteroidales;Bacteroidaceae;Bacteroides	Non-spore forming anaerobe	Bacteroides caecigallinarum	96.45	Chicken																																											0.0261765
CCTACGGGTGGCAGCAGTAAGGAATATTGGGCAATGGAGGGAACTCTGACCCAGCCATGCCGCGTGAAGGAAGAAGGCCTTATGGGTTGTAAACTTCTTTTACCGGGGGATAAAGAGCGTCACGAGGTGACGGAGTGAAGGTACCCGGGGAAAAAGCATCGGCTAACTCCGTGCCAGCAGCCGCGGTAATACGGAGGATGCGAGCGTTATCCGGATTTATTGGGTTTAAAGGGTGCGCAGGCGGATTATTAAGTCAGCGGTGAAAGGCTCGGGCTCAACCTGAGCAGAGCCGATGATACTGATAGTCTTGAGTGAGGTCGAGGCAGGCGGAATGTGATGTGTAGCGGTGAAATGCATAGATATGTCACAGAACACCGATAGCGAAGGCAGCTTGCCGGG…	denovo73773	Bacteria;Bacteroidetes	Non-spore forming anaerobe	Imperialibacter roseus	84.54	Chicken																																										0.00194553	0.00747901
CCTACGGGAGGCAGCAGTGGGGAATCTTCCGCAATGGGCGAAAGCCTGACGGAGCAACGCCGCGTGAGCGAAGACGGCCTTCGGGTTGTAAAGCTCTGTTATACGGGACGAACGGCTAGTGTGCCAATACCACATTAGAATGACGGTACCGTAAGAGAAAGCCACGGCTAACTACGTGCCAGCAGCCGCGGTAATACGTAGGTGGCAAGCGTTGTCCGGAATTATTGGGCGTAAAGGGCGCGCAGGCGGTTTCATAAGTCTGTCTTAAAAGTGCGGGGCTTAACCCCGTGAGGGGACGGAAACTGTGAGACTGGAGTGTCGGAGAGGAAAGCGGAATTCCTAGTGTAGCGGTGAAATGCGTAGATATTAGGAGGAACACCAGTGGCGAAAGCGGCTTTC…	denovo299103	Bacteria;Firmicutes;Negativicutes;Selenomonadales;Veillonellaceae;Megasphaera	Non-spore forming anaerobe	Megasphaera micronuciformis	94.43	Chicken																									0.000833535											0.00255646						0.0252918	0.0261765
CCTACGGGAGGCAGCAGTGAGGAATATTGGTCAATGGGCGGAAGCCTGAACCAGCCAAGTCGCGTGAAGGAAGACGGATCTATGGTTTGTAAACTTCTTTTGTGCGGGAATAAAGTGGGCGACGTGTCGCCCTTTGCATGTACCGCACGAATAAGCATCGGCTAACTCCGTGCCAGCAGCCGCGGTAATACGGAGGATGCGAGCGTTATCCGGATTTATTGGGTTTAAAGGGTGCGTAGGCGGGCTGGTAAGTCAGCGGTGAAATGTTGCGGCTCAACCGTAGGATTGCCGTTGAAACTGCCGGTCTTGAGCGTAAGCGAGGCAGGCGGAATGTGCCGTGTAGCGGTGAAATGCATAGATATGGCACAGAACTCCGATTGCGAAGGCAGCTTGCCAGGA…	denovo169166	Bacteria;Bacteroidetes;Bacteroidia;Bacteroidales;Porphyromonadaceae	Non-spore forming anaerobe	Parabacteroides chartae	87.71	Chicken																																											0.00186975
CCTACGGGGGGCAGCAGTGAGGAATATTGGTCAATGGGCGGAAGCCTGAACCAGCCATGCCGCGTGCAGGAAGACGGCTCTATGAGTTGTAAACTGCTTTTGTACTAGGGTAATAGCGGGTACGTGTACTCGTATGAAAGTATAGTACGAATAAGGATCGGCTAACTCCGTGCCAGCAGCCGCGGTAATACGGAGGATCCAAGCGTTATCCGGATTTATTGGGTTTAAAGGGTGCGTAGGCGGCAGATTAAGTTAGAGGTGAAATCCCGTAGCTTAACTACGGAACTGCCTCTGATACTGATTTGCTAGCGAGTGGATGCTGTAGGCGGAATGTGTGGTGTAGCGGTGAAATGCGTAGATATCACACAGAACACCGATTGCGAAGGCAGCTTACAAATC…	denovo300698	Bacteria;Bacteroidetes;Bacteroidia;Bacteroidales;Rikenellaceae;Alistipes	Non-spore forming anaerobe	Alistipes inops	95.75	Chicken																																											0.00186975
CCTACGGGAGGCTGCAGTGGGGAATATTGCACAATGGGGGAAACCCTGATGCAGCGACGCCGCGTGAGGGAAGAAGATTTTCGGATTGTAAACCTCTGTCTTCAGGGACGATAATGACGGTACCTGAGGAGGAAGCCACGGCTAACTACGTGCCAGCAGCCGCGGTAATACGTAGGTGGCAAGCGTTGTCCGGAATTACTGGGTGTAAAGGGAGCGCAGGCGGGTTTGCAAGTTGGATGTTTAATGGAGGGGCTCAACCCCTTCTCGCATTCAAAACTGCAGATCTTGAGTGGTGCAGAGGCAGGCGGAATTCCCGGTGTAGCGGTGGAATGCGTAGATATCGGGAGGAACACCAGTGGCGAAGGCGGCCTGCTGGGCACTAACTGACGCTGAGGCTCG…	denovo249227	Bacteria;Firmicutes;Clostridia;Clostridiales;Ruminococcaceae	Spore forming anaerobe	Anaerofilum pentosovorans	92.35	Chicken																																										0.00194553
CCTACGGGTGGCAGCAGTGGGGAATATTGCACAATGGGGGAAACCCTGATGCAGCGACGCCGCGTGGAGGAAGAAGGCCTTCGGGTTGTAAACTCCTGTCGTAAGGGACGATAGTGACGGTACCTTACAAGAAAGCCACGGCTAACTACGTGCCAGCAGCCGCGGTAAAACGTAGGTGGCAAGCGTTGTCCGGAATTACTGGGTGTAAAGGGAGCGCAGGCGGGTCTGCAAGTTGGAAGTGAAACTCATGGGCTCAACCCATGAACTGCTTTCAAAACTGCGGATCTTGAGTGGTGTAGAGGTAGGCGGAATTCCCGGTGTAGCGGTGGAATGCGTAGATATCGGGAGGAACACCAGTGGCGAAGGCGGCCTACTGGGCACTAACTGACGCTGAGGCTC…	denovo44555	Bacteria;Firmicutes;Clostridia;Clostridiales;Ruminococcaceae;Faecalibacterium	Non-spore forming anaerobe	Fournierella massiliensis	99.75	Chicken																																										0.0233463
CCTACGGGAGGCAGCAGTGAGGAATATTGGTCAATGGTCGGCAGACTGAACCAGCCAAGTCGCGTGAGGGAAGACGGCCCTACGGGTTGTAAACCTCTTTTGTCGGAGAGTAAAGAGCGCCACGGGTGGCGCGTTGCAAGTATCCGAAGAAAAAGCATCGGCTAACTCCGTGCCAGCAGCCGCGGTAATACGGAGGATGCGAGCGTTATCCGGATTTATTGGGTTTAAAGGGTGCGTAGGCGGCGCGCCAAGTCAGCGGTGAAATCCCCGGGCTCAACCCGGGAGTTGCCGTTGAAACTGGCGAGCTAGCGTGCACAAGAGGCAGGCGGAATGCGTGGTGTAGCGGTGAAATGCATAGATATCACGCAGAACCCCGATTGCGAAGGCAGCCTGCTAGGG…	denovo82776	Bacteria;Bacteroidetes;Bacteroidia;Bacteroidales;Porphyromonadaceae;Barnesiella	Non-spore forming anaerobe	Barnesiella viscericola	96.68	Chicken																																											0.00373951
CCTACGGGAGGCAGCAGTGAGGAATATTGGTCAATGGGCGAGAGCCTGAACCAGCCAAGTAGCGTGAAGGATGAAGGTTCTATGGATTGTAAACTTCTTTTATAAGGGAATAACGGGCGCTACGTGTAGCGCTGTGCATGTACCTTATGAATAAGCATCGGCTAACTCCGTGCCAGCAGCCGCGGTAATACGGAGGATGCGAGCGTTATCCGGATTTATTGGGTTTAAAGGGAGCGTAGGCGGGAGATTAAGTCAGCTGTGAAAGTTCGGGGCTCAACCTTGGAATTGCAGTTGAAACTGGTTTTCTTGAGTGCGGCAGAGGCAGGCGGAATTCGTGGTGTAGCGGTGAAATGCTTAGATATCACGAAGAACCCCGATTGCGAAGGCAGCTTGCTGGAG…	denovo62173	Bacteria;Bacteroidetes;Bacteroidia;Bacteroidales;Bacteroidaceae;Bacteroides	Non-spore forming anaerobe	Bacteroides caecigallinarum	96.68	Chicken																																				0.000852152							0.00186975
CCTACGGGAGGCAGCAGTGAGGAATATTGGTCAATGGGCGGAAGCCTGAACCAGCCATGCCGCGTGAAGGAATGAGGCCCTACGGGCCGTAAACTTCTTTTCCTGCGGAGCAATAAGGTCCACGAGTGGACCGATGAGAGTACGCAGGGAATAAGCATCGGCTAACTCCGTGCCAGCAGCCGCGGTAATACGGGGGATGCGAGCGTTATCCGGATTCATTGGGTTTAAAGGGTGCGTAGGCTGCGGGTTAAGTCAGCGGTGAAATACCAGTGCTCAACATTGGGGCTGCCGTTGATACTGGCCTGCTGGAGTACGGATGCCGCCGGAGGAATGTGTGGTGTAGCGGTGAAATGCATAGATATCACACAGAACACCGATTGCGAAGGCATCTGGCGAATC…	denovo187382	Bacteria;Bacteroidetes;Bacteroidia;Bacteroidales	Non-spore forming anaerobe	Williamwhitmania taraxaci	83.45	Chicken																																										0.00389105	0.00747901
CCTACGGGAGGCAGCAGTGAGGAATATTGGTCAATGGGCGGAAGCCTGAACCAGCCAAGTAGCGTGAAGGACGACGGCCCTACGGGTTGTAAACTTCTTTTGCGGGAGGATAACCGGCGCCACGTGTGGCGTCCTGCAGGTATCCCGCGAATAAGCATCGGCTAACTCCGTGCCAGCAGCCGCGGTAATACGGAGGATGCAGGCGTTATCCGGAATCATTGGGCTTAAAGGGAGCGTAGACGGACCCTTAAGTCAGCCGTCAAAAGCCGGGGCTCAACCCCGGTCCGCGGTTGAAACTGGGAGTCTTGAGTGCGGTCGCGGCGCGCGGAATTCGTGGTGTAGCGGTGAAATGCATAGATATCACGAAGAACCCCGATTGCGAAGGCAGCGCGCCAGTCC…	denovo312580	Bacteria;Bacteroidetes;Bacteroidia;Bacteroidales	Non-spore forming anaerobe	Bacteroides gallinaceum	87.91	Chicken																																										0.00389105	0.0168278
CCTACGGGAGGCAGCAGTGAGGAATATTGGTCAATGGACGCAAGTCTGAACCAGCCATGCCGCGTGCAGGAAGACGGCTCTATGAGTTGTAAACTGCTTTTGTATGAGGGTAAACCCGGGTACGTGTACCCGGCTGAAAGTATCATACGAATAAGGATCGGCTAACTCCGTGCCAGCAGCCGCGGTAATACGGAGGATCCAAGCGTTATCCGGATTTATTGGGTTTAAAGGGTGCGTAGGCGGTTTGATAAGTTAGAGGTGAAATGTTAGGGCTTAACCCTGAAACTGCCTCTAATACTGTTGAGCTAGAGAGTAGTTGCGGTAGGCGGAATGTATGGTGTAGCGGTGAAATGCTTAGAGATCATACAGAACACCGATTGCGAAGGCAGCTTACCAAAC…	denovo322611	Bacteria;Bacteroidetes;Bacteroidia;Bacteroidales;Rikenellaceae;Alistipes	Non-spore forming anaerobe	Alistipes senegalensis	96.68	Chicken						0.00374139																															0.00896727	5.66206	0.0187365	0.0237117	0.0448851
CCTACGGGTGGCAGCAGTGGGGAATCTTGCGCAATGGGCGAAAGCCTGACGCAGCGACGCCGCGTGCGGGACGAAGGCCTTCGGGTCGTAAACCGCTTTCAGCAGGGACGAGGGGGCAACCTGACGGTACCTGCAGAAGAAGCCCCGGCTAACTACGTGCCAGCAGCCGCGGTAATACGTAGGGGGCGAGCGTTATCCGGATTCATTGGGCGTAAAGCGCTCGTAGGCGGTCCGTTAGGTCGGGAGTCAAATCCGGGGGCTCAACCCCCGCCCGCTCCCGATACCGGCGGACTTGAGTTTGGTAGGGGAAGGCGGAATTCCAAGTGTAGCGGTGGAATGCGCAGATATTTGGAAGAACACCGGTGGCGAAGGCGGCCTTCTGGGCCACAACTGACGCTG…	denovo266881	Bacteria;Actinobacteria;Actinobacteria;Coriobacteriales;Coriobacteriaceae;Olsenella	Non-spore forming anaerobe	Olsenella uli	95.83	Chicken																													0.0216403		0.0013122		0.00480891					0.0307417	0.00312276			0.00389105	0.014958
CCTACGGGTGGCAGCAGTGGGGAATATTGGGCAATGGAGGCAACTCTGACCCAGCAATGCCGCGTGAATGAAGAAGGTCTTCGGATTGTAAAGTTCTTTAGTCAGGGACGAAGAAAATGACGGTACCTGAAGAATAAGCCCCGGCTAACTACGTGCCAGCAGCCGCGGTAATACGTAGGGGGCAAGCGTTGTTCGGAATGACTGGGCGTAAAGGGTGCGTAGGCGGTTGTACAAGTTAGAAGTGAAATACCCAGGGCTTAACTCGGGTGCTGCTTCTAAAACTGTATGACTTGAGTGCAGTAGAGGTTAGTGGAATTCCTAGTGTAGCGGTGGAATGCGTAGATATTAGGAGGAACACCAGAGGCGAAGGCGGCTAACTGGACTGTAACTGACGCTGAG…	denovo155771	Bacteria;Firmicutes;Clostridia;Clostridiales	Spore forming anaerobe	Saccharofermentans acetigenes	88.92	Chicken
CCTACGGGAGGCAGCAGTGAGGAATATTGGTCAATGGGCGCGAGCCTGAACCAGCCAAGTAGCGTGAAGGATGACTGCCCTATGGGTTGTAAACTTCTTTTATAAGGGGATAAAGGGTCCCACGCGTGGGACGTTGCATGTACCTTATGAATAAGCATCGGCTAACTCCGTGCCAGCAGCCGCGGTAATACGGAGGATGCGAGCGTTATCCGGATTTATTGGGTTTAAAGGGAGCGTAGACGGGGGTCTAAGTCAGCTGTGAAAGTTCGGGGCTCAACCTTGGAATTGCAGTTGAAACTGTTCCCCTTGTGTTCAGTCGCGGTATGCGGAATTCGTGGTGTAGCGGTGAAATGCATAGATATCACGAAGAACCCCGATTGCGAAAGCAGCATGCCAGAG…	denovo284064	Bacteria;Bacteroidetes;Bacteroidia;Bacteroidales;Bacteroidaceae;Bacteroides	Non-spore forming anaerobe	Bacteroides salanitronis	90.31	Chicken																																										0.00583658	0.00747901
CCTACGGGAGGCAGCAGTGGGGAATATTGGGCAATGGGCGAAAGCCTTACCCAGCAATGCCGCGTGAGTGAAGAAGGTCTTCGGATTGTAAAGCTCTTTGATTGGGGACGAGTAGAAGACGGTACCCAAGGAACAAGCCCCGGCTAACTATGTGCCAGCAGCCGCGGTAATACATAGGGGGCGAGCGTTGTCCGGAATGACTGGGCGTAAAGGGTGTGTAGGCGGTTTGGCAAGTTAGAAGTGTAATACCCAGGGCTTAACTCGGGTGCTGCTTCTAAAACTACCTGACTTGAGTGTCGGAGAGGAAAATGGAATTCCCAGTGTAGCGGTAGAATGCACAGATATTGGGAGGAACACCGGAGGCGAAAGCGATTTTCTGGACGACAACTGACGCTGAGG…	denovo60663	Bacteria	Unknown	Saccharofermentans acetigenes	85.26	Chicken																																											0.00560926
CCTACGGGAGGCAGCAGTGGGGAATTTTGGACAATGGGCGAAAGCCTGATCCAGCAACGATGCGTGGAGGATGAAGGTTCTCGGATTGTAAACTCCTTTTAAGGGGGACGAAACAAATGACGGTACCCCTTGAATAAGCCACGGCTAACTACGTGCCAGCAGCCGCGGTAAGACGTAGGTGGCGAGCGTTACTCGGAATTACTAGGCGTAAAGCGCGCGTAGGCGGAATGTTAAGTCTGTTGTGTAATCTCCGGGCTCAACCCGGAAACTGCAACAGAAACTGGCGTTCTTGAGTGAGGCAGAGGAAATCGGAATTCCCAGTGTAGCAGTGAAATGCGTAGATATTGGGAGGAACACCGGTGGCGAAGGCGGATTTCTGGGCCTTTACTGACGCTAAAG…	denovo163195	Bacteria;Elusimicrobia;Elusimicrobia;Elusimicrobiales;Elusimicrobiaceae;Elusimicrobium	Non-spore forming anaerobe	Elusimicrobium minutum	94.07	Chicken																																											0.00186975
CCTACGGGAGGCAGCAGTGGGGAATATTGCGCAATGGGCGAAAGCCTGACGCAGCGACGCCGCGTGAGGGATGAAGGTCTTCGGATCGTAAACCTCTGTCAGAAGGGAAGAACGTACTGTGTGCTAATCAGCGCAGTAGTGACGGTACCTTCAAAGGAAGCACCGGCTAACTCCGTGCCAGCAGCCGCGGTAATACGGAGGGTGCAAGCGTTAATCGGAATCACTGGGCGTAAAGCGCACGTAGGCTGTCGTGTAAGTCAGGGGTGAAAGCCCACGGCTCAACCGTGGAATTGCCCTTGATACTGCATGACTGGAATCCGGGAGAGGGTGGCGGAATTCCAGGTGTAGGAGTGAAATCCGTAGATATCTGGAGGAACATCAGTGGCGAAGGCGGCCACC…	denovo7156	Bacteria;Proteobacteria;Deltaproteobacteria;Desulfovibrionales;Desulfovibrionaceae;Desulfovibrio	Non-spore forming anaerobe	Desulfovibrio desulfuricans	96.26	Chicken																																										0.00389105	0.00186975
CCTACGGGAGGCAGCAGTGAGGAATATTGGTCAATGGGCGGAAGCCTGAACCAGCCAAGTAGCGTGAGGGACGACGGCCCTACGGGTTGTAAACCTCTTTTGCGCGGGGACAAAGTTCGCCATGCGTGGCGTTTTGCGGGTACCGCGCGAATAAGGACCGGCTAATTCCGTGCCAGCAGCCGCGGTAATACGGAAGGTCCTGGCGTTATCCGGATTCATTGGGTTTAAAGGGAGCGCAGGCCGCCTGTTAAGCGTGCCGTGAAATGTGCCGGCTCAACCGGGGCACTGCGGCGCGAACTGGCGGGCTTGAGTGCGCGGAAGGCGGGCGGAATTCGTGGTGTAGCGGTGAAATGCTTAGATATCACGAGGAACTCCGATTGCGAAGGCAGCCCGCCGCAG…	denovo237940	Bacteria;Bacteroidetes;Bacteroidia;Bacteroidales;Prevotellaceae	Non-spore forming anaerobe	Prevotella buccae	90.09	Chicken																																										0.00194553	0.00373951
CCTACGGGGGGCAGCAGTGAGGGATATTGGTCAATGGCCGGAAGGCTGAACCAGCCAAGTAGCGTGGAGGATGACTGCCCTACGGGTTGTAAACTCCTTTTATGCGGGAATAAAGTCAGGCACGTGTGCCCGTTTGCATGTACCGCATGAATAAGCATCGGCTAACTCCGTGCCAGCAGCCGCGGTAATACGGAGGATGCAGGCGTTATCCGGATTTATTGGGTTTAAAGGGAGCGCAGACGGGCCTTTAAGTCAGCTGTAAAATCGCGCGGCTCAACCGCGTGCAGCAGTTGAAACTGGAGGCCTTGAGTGCGGTCGCGGCAGGCGGAACTCGTGGTGTAGCGGTGAAATGCATAGATATCACGAAGAACCCCGATTGCGAAGGCAGCCTGCCAGTCC…	denovo78102	Bacteria;Bacteroidetes;Bacteroidia;Bacteroidales	Non-spore forming anaerobe	Bacteroides caecicola	90.14	Chicken																																										0.0233463	0.00560926
CCTACGGGAGGCAGCAGTGAGGAATATTGGTCAATGGGCGAGAGCCTGAACCAGCCAAGTAGCGTGAAGGATGACTGCCCTACGGGTTGTAAACTTCTTTTATAAGGGAATAAAGTTCTCTACGTGTAGAGTTTTGTATGTACCTTATGAATAAGCATCGGCTAACTCCGTGCCAGCAGCCGCGGTAATACGGAGGATGCGAGCGTTATCCGGATTTATTGGGTTTAAAGGGAGCGTAGACGGCCGTTTAAGTCAGCTGTGAAATGGTGCGGCTCAACCGTAGCACTGCAGTTGAAACTGGTCGGCTTGAGTGCAGTTGAGGCAGGCGGAATTCGTGGTGTAGCGGTGAAATGCTTAGATATCACGAAGAACCCCGATTGCGAAGGCAGCCTGCTAAGC…	denovo3751	Bacteria;Bacteroidetes;Bacteroidia;Bacteroidales;Bacteroidaceae;Bacteroides	Non-spore forming anaerobe	Bacteroides barnesiae	99.53	Chicken						0.00374139																																				0.0428016	3.27581
CCTACGGGTGGCAGCAGTGAGGAATATTGGGCAATGGGGGGAACCCTGACCCAGCCATGCCGCGTGAGTGAAGAAGGTCTTCGGATTGTAAAGCTCTTTCGGACGTGACGATGATGACGGTAGCGTCTAAAGAAGCACCGGCAAACTTCGTGCCAGCAGCCGCGGTAATACGAAGGGTGCGAGCGTTGTTCGGAATTACTGGGCGTAAAGGGAGTGTAGGCGGATGTGTAAGATAGCGGTGAAATACCGGAGCTCAACTTCGGAATTGCCATTATGACTATGCATCTAGAGTAATGTAGAGGATAGCGGAATACCCAGTGTAGAGGTGAAATTCGTAGATATTGGGTAGAACACCGGTGGCGAAGGCGGCTATCTGGGCATTTACTGACGCTGAGGCTC…	denovo87943	Bacteria;Proteobacteria;Alphaproteobacteria	Unknown	Kiloniella majae	87.01	Chicken
CCTACGGGAGGCAGCAGTGAGGAATATTGGTCAATGGGCGGAAGCCTGAACCAGCCATGCCGCGTGAAGGAAAAAGGCCCTATGGGCTGTCAACTTCTTTGGCAGGGGAGCAATAAGGTCCACGAGCTGGACCGATGAGAGTACCCTGCAAAAAAGCATCGGCTAACTCCGTGCCAGCAGCCGCGGTAATACGGGGGATGCAAGCGTTATCCGGATTTATTGGGTTTAAAGGGTGCGTAGGCGGAGAGATAAGTCAGCGGTGAAATACCCGTGCTCAACACGGGGGCTGCCATTGATACTGTTTTTCTAGGATACGGATGCCGTGGGAGGAATGTGTGGTGTAGCGGTGAAATGCATAGATATCACACAGAACACCGATTGCGAAGGCATCTCACGAAG…	denovo5076	Bacteria;Bacteroidetes	Non-spore forming anaerobe	Muribaculum intestinale	83.22	Chicken																																											0.00373951
CCTACGGGTGGCAGCAGTGAGGAATATTGGACAATGGATGGAAATCTGATCCAGCCATGCCGCGTGCAGGAAGACGTTCCTATGGGATGTAAACTGCTTTTGTACCGGAGCAATAAGTGCCATTCGTTGGTATGATGAGAGTACGGTACGAATAAGCATCGGCTAACTCCGTGCCAGCAGCCGCGGTAATACGGGGGATGCGAGCGTTATCCGGATTTATTGGGTTTAAAGGGTGCGTAGGCGGCTATTCAAGTCAGTGGTGAAATGCCCGTACTAAATATGGGAAGTGCCATAGAAACTGAGTGGCTGGAATGTGAACGACGACGGCGGAATGTGTAGTGTAGCGGTGAAATGCATAGATATTACACAGAACACCGATAGAGAAGTCAGCCGTCGAGA…	denovo156426	Bacteria;Bacteroidetes;Flavobacteriia;Flavobacteriales;Flavobacteriaceae	Unknown	Mucilaginibacter craterilacus	82.48	Chicken																																										0.00389105	0.00186975
CCTACGGGAGGCAGCAGTGAGGAATATTGGTCAATGGGCGGAAGCCTGAACCAGCCAAGTCGCGTGAAGGAAGACGGCCCTACGGGTTGTAAACTTCTTTTGTTGGGGATTAAAGTCAGCCACGCGTGGTTGTTTGCAAGTACCCAAAGAAAAAGCATCGGCTAACTCCGTGCCAGCAGCCGCGGTAATACGGAGGATGCGAGCGTTATCCGGATTTATTGGGTTTAAAGGGTGCGTAGGCGGTTGATCAAGTCAGCGGTGAAACCCTCGGGCTTAACCCGAGGCATGCCGTTGAAACTGATAGACTAGCGTATGGTAGAGGTATGCGGAATGCGTGGTGTAGCGGTGAAATGCATAGATATCACGCAGAACCCCGATTGCGAAGGCAGCATACCAGGC…	denovo209915	Bacteria;Bacteroidetes;Bacteroidia;Bacteroidales;Porphyromonadaceae;Barnesiella	Non-spore forming anaerobe	Barnesiella viscericola	89.39	Chicken																																										0.00389105
CCTACGGGGGGCAGCAGTGAGGAATATTGGTCAATGGCCGGGAGGCTGAACCAGCCAAGTGGCGTGGGGGAAGTAGCTCCTTTGGAGTGTGAACCCCTTTTGCCTGGGGGCAACGCCCGCCACGGGTGGCGGGGTGAGAGTACCAGGCGAATAAGCATCGGCTAACTCCGTGCCAGCAGCCGCGGTAATACGGGGGATGCGGGCGTTATCCGGAATCATTGGGCTTGAAGGGAGCGCAGGCGGGCCGGCAGGCCGGCGGTGAAAAAGGCGGGCTCAACCCGTCCCGTGCCGTCGGAACCTCCGTGCCTTGAGTGCGCCGGGGGCAGGCGGAACTCGTGGTGTAGCGGTGAAATGCTTAGATATCACGAAGAACCCCGTTCGCGAAGGCGGCCTGCCACG…	denovo45418	Bacteria;Bacteroidetes;Bacteroidia;Bacteroidales	Non-spore forming anaerobe	Duncaniella freteri	81.22	Chicken																																											0.00747901
CCTACGGGTGGCAGCAGTGAGGAATATTGGTCAATGGGCGCGAGCCTGAACCAGCCAAGTAGCGTGAAGGATGACTGCCCTATGGGTTGTAAACTTCTTTTATACGGGAATAAAGTCACTTACGTGTAAGTGTTTGTATGTACCTTATGAATAAGCATCGGCTAACTCCGTGCCAGCAGCCGCGGTAATACGGAGGATGCGAGCGTTATCCGGATTTATTGGGTTTAAAGGGAGCGTAGATGGGCTTTTAAGTCAGTTGTGAAATTCTGCGGCTCAACCGTAGGACTGCAGTTGAAACTGGGAGCCTTGAGTGCAGTTGAGGTGCATGGAATTCGTGGTGTAGCGGTGAAATGCTTAGATATCACGAAGAACTCCGATTGCGAAGGCAGTGCACCAAGC…	denovo37227	Bacteria;Bacteroidetes;Bacteroidia;Bacteroidales;Bacteroidaceae;Bacteroides	Non-spore forming anaerobe	Bacteroides barnesiae	92.22	Chicken																																				0.0017043	0.00298909	1.21011	0.00312276	0.00790389	0.00408047	0.00194553	0.0112185
CCTACGGGAGGCAGCAGTGAGGAATATTGGTCAATGGGCGCGAGCCTGAACCAGCCAAGTAGCGTGCAGGAAGACGGCCCTATGGGTTGTAAACTGCTTTTGCAGGAGGATAATATGTCCCACGTGTGGGATATTGCAGGTATCCTGCGAATAAGGACCGGCTAATTCCGTGCCAGCAGCCGCGGTAATACGGAAGGTCCGGGCGTTATCCGGATTTATTGGGTTTAAAGGGAGCGTAGGCGGGAGATCAAGTCAGTTGTGAAAAGCAGCCGCTCAACGGTTGTCGTGCAGTTGATACTGGTTTTCTTGAGTGCGCGCGAGGATGGTGGAATTTGTGGTGTAGCGGTGAAATGCTTAGATATCACAAAGAACTCCGATTGCGAAGGCAGCTGTCCGGAG…	denovo2452	Bacteria;Bacteroidetes;Bacteroidia;Bacteroidales;Prevotellaceae	Non-spore forming anaerobe	Prevotella jejuni	88.94	Chicken																0.149009														0.275598	0.0026244	0.00145393	0.00120223	0.0627756	0.00293092							0.00194553	0.15332
CCTACGGGAGGCAGCAGTAGGGAATATTGCACAATGGGGGGAACCCTGATGCAGCCATGCCGCGTGTGTGAAGAAGGCCTTCGGGTTGTAAAGCACTTTCAGTGGGGAAGAAGATGACATTACCCACAGAAGAAGCACCGGCTAACTCCGTGCCAGCAGCCGCGGTAATACGGAGGGTGCAAGCGTTAATCGGAATAACTGGGCGTAAAGGGCATGTAGGCGGTCTGATAAGTAAGGTGTGAAAGCTCTGGGCTCAACCTGGGAATTGCACTTTAAACTGTCAGGCTAGAGTAGTGCAGAGGGAGATGGAATTCCAGGTGTAGCGGTGAAATGCGTAGATATCTGGAAGAACACCAGAGGCGAAGGCGGTCTCCTGGGCACATACTGACGCTGAGGTGC…	denovo91593	Bacteria;Proteobacteria;Gammaproteobacteria;Aeromonadales;Succinivibrionaceae;Anaerobiospirillum	Non-spore forming anaerobe	Anaerobiospirillum thomasii	93.19	Chicken
CCTACGGGGGGCAGCAGTGAGGAATATTGGTCAATGGTCGAGAGACTGAACCAGCCAAGTCGCGTGAGGGAAGAATGGTCCATGGCCTGTAAACCTCTTTTGACGGGGACGAATAAAGGGAACGCGTTCCCTCTTGCCGGTACCCGTCGAATAAGCATCGGCTAACTCCGTGCCAGCAGCCGCGGTAACACGGGGGATGCGAGCGTTATCCGGATTTATTGGGTTTAAAGGGCGCGTAGGCGGGGGATCAAGTCAGCGGTAAAAGCCTGCAGCTTAACTGTAGCACGCCGTTGAAACTGGTTCTCTAGAGTTCGGTCAAGGGAGGCGGAACAGGTGAAGTAGCGGTGAAATGCATAGATATCACCTGGAACCCCGATAGCGAAGGCAGCTTCCCGGCCC…	denovo45051	Bacteria;Bacteroidetes;Bacteroidia;Bacteroidales;Porphyromonadaceae;Butyricimonas	Non-spore forming anaerobe	Butyricimonas paravirosa	90.54	Chicken
CCTACGGGGGGCAGCAGTAGGGAATATTGCACAATGGGGGAAACCCTGATGCAGCCATGCCGCGTGTGTGAAGAAGGCCTTCGGGTTGTAAAGCACTTTCAGTGGGGAGGAAATACTGACGTTACCCACAGAAGAAGCACCGGCTAACTCCGTGCCAGCAGCCGCGGTAATACGGAGGGTGCAAGCGTTAATCGGAATAACTGGGCGTAAAGGGCATGTAGGCGGATTGGCAAGTAAGGTGTGAAAATCCTGGGCTCAACCTGGGTCTTGCATTTTAAACTACCAATCTAGAGTGTTGCAGAGGGAGGTAGAATTTCAGGTGTAGCGGTGGAATGCGTAGATATCTGAAAGAATACCAGAGGCGAAGGCGGCCTCCTGGGCAAACACTGACGCTGAGGT…	denovo131322	Bacteria;Proteobacteria;Gammaproteobacteria;Aeromonadales;Succinivibrionaceae;Anaerobiospirillum	Non-spore forming anaerobe	Anaerobiospirillum succiniciproducens	94.57	Chicken																																										0.0136187
CCTACGGGGGGCAGCAGTGAGGAATATTGGTCAATGGGCGGAAGCCTGAACCAGCCATGCCGCGTGAAGGACAAGGTCCTATGGACTGTCAACTTCTTTGGCGGGGGAGCAATAAGGGGCACGTGTGCCCCGATGAGAGTACCCCGCAAAAAAGCATCGGCTAACTCCGTGCCAGCAGCCGCGGTAATACGGGGGATGCGAGCGTTATCCGGATTTATTGGGTTTAAAGGGTGCGTAGGCGGGCGCTCAAGTCAGCGGTGAAATACCCGGGCTCAACCCGGGGGCTGCCGTTGATACTGGGGGCCTGGGATACGCATGCCGCGGGAGGAATGTGTGGTGTAGCGGTGAAATGCATAGATATCACACAGAACACCGATTGCGAAGGCATCCCGCGAATGC…	denovo84396	Bacteria;Bacteroidetes;Bacteroidia;Bacteroidales	Non-spore forming anaerobe	Barnesiella viscericola	83.84	Chicken																																										0.0077821
CCTACGGGTGGCAGCAGTGAGGAATATTGGTCAATGGCCGAGAGGCTGAACCAGCCAAGTCGCGTGAAGGAAGAAGGATCTATGGTTTGTAAACTTCTTTTGTACGGGGGTAAAGTGAGGGACGTGTCCCTTATTGCAAGTACCGTACGAATAAGCATCGGCTAACTCCGTGCCAGCAGCCGCGGTAATACGGAGGATGCGAGCGTTATCCGGATTTATTGGGTTTAAAGGGTGCGTAGGCGGCTATTTAAGTCAGCGGTGAAAGGCCCCCGCTTAACGGGGGAGGCGCCATTGAAACTGGATGGCTTGAGTACGGTTGAGGCAGGCGGAATGCGTGGTGTAGCGGTGAAATGCATAGATATCACGCAGAACCCCGATTGCGAAGGCAGCTTGCCAAGC…	denovo37282	Bacteria;Bacteroidetes;Bacteroidia;Bacteroidales;Porphyromonadaceae;Parabacteroides	Non-spore forming anaerobe	Parabacteroides distasonis	89.34	Chicken																														0.00113415					0.00146546
CCTACGGGAGGCTGCAGTGAGGAATATTGGTCAATGGCCGAAGGGCTGAACCAGCCAAGCCGCGTGGAGGAAGACGGCCCTATGGGTTGTAAACTCCTTTGGTGCGGGAGCAAAGAGGCCACGCGTGGCCTGTTGAGAGTACCGCAAGAACAAGCATCGGCTAACTCCGTGCCAGCAGCCGCGGTAATACGGAGGATGCGGGCGTTATCCGGAATCATTGGGCTTAAAGGGTGCGCAGGCGGCCCTTCAAGCCGGCGGTCAAAGACCGGGGCTCAACCCCGGTTCGCCGCCGGGACTGAGGGGCTGGCGTTGTCGCGGTGCATGCGGAACGCGTCATGTAGCGGTGAAATGCATAGATATGACGCAGAACGCCGATCGCGGAGGCAGCATGCAAGCGGC…	denovo302920	Bacteria;Bacteroidetes	Non-spore forming anaerobe	Barnesiella viscericola	83.14	Chicken																																										0.00194553	0.00186975
CCTACGGGAGGCAGCAGTGAGGAATATTGGTCAATGGCCGGAAGGCTGAACCAGCCAAGTAGCGTGAAGGACGACGGCCCTACGGGTTGTAAACTTCTTTTATAAGGGAATAAAGTTGCGTACGCGTACGCATTTGCATGTACCTTATGAATAAGCATCGGCTAACTCCGTGCCAGCAGCCGCGGTAATACGGAGGATGCGAGCGTTATCCGGATTTATTGGGTTTAAAGGGAGCGCAGACGGGAGGGTAAGTCAGCTGTGAAAGTTTGCGGCTCAACCGTAAAATTGCAGTTGAAACTGTCTTTCTTGAGTGCGGCAGAGGCAGGCGGAATTCGTGGTGTAGCGGTGAAATGCTTAGATATCACGAAGAACTCCGATTGCGAAGGCAGCCTGCCGGGC…	denovo8862	Bacteria;Bacteroidetes;Bacteroidia;Bacteroidales;Bacteroidaceae;Bacteroides	Non-spore forming anaerobe	Bacteroides caecigallinarum	92.69	Chicken																																										0.00194553	0.00373951
CCTACGGGCGGCAGCAGTGGGGAATCTTCCGCAATGGACGAAAGTCTGACGGAGCAACGCCGCGTGAGTGATGACGGCCTTCGGGTTGTAAAGCTCTGTTAATCGGGACGAAAGAGCCTTGTGTGAATAATGCGAGGAAGTGACGGTACCGGAATAGAAAGCCACGGCTAACTACGTGCCAGCAGCCGCGGTAATACGTAGGTGGCAAGCGTTGTCCGGAATTATTGGGCGTAAAGCGCGCGCAGGCGGATGCGTAAGTCTATCTTAAAAGTGCGGGGCTTAACCCCGTGAGGGGATGGAAACTGGGCATCTAGAGTATCGGAGAGGAAAGCGGAATTCCTAGTGTAGCGGTGAAATGCGTAGATATTAGGAAGAACACCAGTGGCGAAGGCGGCTTTC…	denovo180692	Bacteria;Firmicutes;Negativicutes;Selenomonadales;Veillonellaceae;Veillonella	Non-spore forming anaerobe	Veillonella magna	100	Chicken																				0.00258772																							0.014958
CCTACGGGTGGCAGCAGTGAGGAATATTTCACAATGAGCGAAAGCTTGATGGAGCAATGCCGCGTGCAGGATGAAGGCCCTCGGGTTGTAAACTGCTTTTATAAGAGAAGATTATGACGGTAACTTATGAATAAGGGACGGCTAACTACGTGCCAGCAGCCGCGGTCATACGTAGGTCCCGAGCGTTATCCGGAGTGACTGGGCGTAAAGAGTTGCGTAGGCGGTCAAGTTAGCGAGTAATGAAAACTATCGGCTCAACCGGTAGCCCGTTATTCGAACTGCTTGACTCGAGAGTATCAGAGGTCGCTGGAATTCCTAGTGTAGCAGTGAAATGCGTAGATATTAGGAAGAACACCGATGGCGTAGGCAGGCGACTGGGGTATTTCTGACGCTAAGGCA…	denovo105519	Bacteria;Candidatus Saccharibacteria;Saccharibacteria_genera_incertae_sedis;Saccharibacteria_genera_incertae_sedis;Saccharibacteria_genera_incertae_sedis;Saccharibacteria_genera_incertae_sedis	Unknown	Paeniclostridium ghonii	79.55	Chicken							0.00777696																							0.00113415						0.000852152
CCTACGGGAGGCAGCAGTGAGGAATATTGGTCAATGGCCGGGAGGCTGAACCAGCCAAGTAGCGTGAAGGATGACGGCCCTACGGGTTGTAAACTTCTTTTATGCGGGATTAACGTGAGGTACGTGTACCTTATTGCAGGTACCGCATGAATAAGCATCGGCTAACTCCGTGCCAGCAGCCGCGGTAATACGGAGGATGCAGGCGTTATCCGGATTTATTGGGTTTAAAGGGAGCGCAGACGGCATGTCAAGTCAGCTGTGAAAGTTCGGGGCTCAACCTTGGAATTGCAGTTGAAACTGGCGTGCTTGAGTTCGGTCGAGGCAGGCGGAATTCGTGGTGTAGCGGTGAAATGCTTAGATATCACGAAGAACCCCGATTGCGAAGGCAGCTTGCCAGGC…	denovo260955	Bacteria;Bacteroidetes;Bacteroidia;Bacteroidales;Prevotellaceae	Non-spore forming anaerobe	Bacteroides caecicola	99.76	Chicken																																				0.00255646						0.0330739	0.0542228
CCTACGGGTGGCAGCAGTGAGGGATATTGGACAATGGAAGGAATTCTGATCCAGCCATGCCGCGTGCAGGACGACCGCCCTACGGGCGATGAACTGCTTTTGCCCCGGAGCAATAAGGGCCACGCGTGGCCCGACGAGAGTACGGGGCGAATAAGCATCGGCTAACTCCGTGCCAGCAGCCGCGGTAATACGGGGGATGCGAGCGTTATCCGGATTCATTGGGTTTAAAGGGTGCGTAGGCTGTTCCGCAAGCCGGTGGTGAAAAGCGCGGGCTCAACCCGTGGAGTGCCTCCGGGACTGCGGTTCTGGGATTCGGCCGCCGTGGGGGGAATGCGTGGTGTAGCGGTGAAATGCATAGATATCACGCAGAACGCCGATTGCGAAGGCACCTCACGAGGC…	denovo284088	Bacteria;Bacteroidetes	Non-spore forming anaerobe	Olivibacter sitiensis	80.38	Chicken
CCTACGGGAGGCAGCAGTGAGGAATATTGGACAATGGGCGAGAGCCTGATCCAGCCATGCCGCGTGAAGGCTACGGCCCTATGGGTCTTAAACTTCTTTTGTACGGGAGCAATAAGGGTCACGTGTGGTCCGACGAGAGTACCGTACGAATAAGCATCGGCTAACTCCGTGCCAGCAGCCGCGGTAATACGGGGGATGCGAGCGTTATCCGGATTCATTGGGTTTAAAGGGTGCGTAGGCTGCCTGTTAAGTCAGCGGTGAAATGGGCCGGCCCAACCGGCCAGCTGCCGTTGATACTGACGGGCTGGAATGTCGTTGCCGCAGGAGGAATGTGTGGTGTAGCGGTGAAATGCATAGATATCACACAGAACACCGATTGCGAAGGCATCTTGCGAAACG…	denovo40311	Bacteria;Bacteroidetes	Non-spore forming anaerobe	Flavimarina pacifica	83.84	Chicken
CCTACGGGTGGCAGCAGTTAGGAATATTGGGCAATGGAGGGAACTCTGACCCAGCAACGCCGCGTGAAGGAAGAAGGTTTTCGGACTGTAAACTTCTGATCTAAGGGAAAAAGAAAGTGATGGTACCTTAGGAGAAAGCCACGGCTAACTACGTGCCAGCAGCCGCGGTAATACGTAGGTGGCGAGCGTTGTCCGGAATGACTGGGCGTAAAGGGAGCGTAGGTTGCAATTTAAGTTAGATGTGAAAGCCCAAGGCTCAACCTTGGAACTGCATTTAAAACTGGATAGCTAGAGTACAGGAGGGGTAAGCGGAATTCCTAGTGTAGCGGTGGAATGCGTAGATATTAGGAAGAACACCAGAGGCGAAGGCGGCTTACTGGACTGCAACTGACACTGAGG…	denovo143834	Bacteria;Firmicutes;Clostridia;Clostridiales	Spore forming anaerobe	Christensenella massiliensis	87.59	Chicken
CCTACGGGAGGCAGCAGCTAAGAATATTCCGCAATGGACGGAAGTCTGACGGAGCGACGCCGCGTGAATGAAGAAGGCCGAAAGGTTGTAAAGTTCTTTTGCCGGAGAAGAATAAGCACCGGAGGGAATGACGGTGTGATGACGGTAACCGGTGAATAAGCCCCGGCTAACTACGTGCCAGCAGCCGCGGTAACACGTAGGGGGCGAGCGTTGTTCGGAATTATTGGGCGTAAAGGGCATGTAGGCGGCAGGAAAAGTCTGGTGTGAAATCTACGGGCTCAACCCGTAAACTGCATTGGAAACTGTCCTGCTTGAGTCACGGAAGGGTAATTAGAATTCCAGGTGTAGGGGTGGAATCTGTAGATATCTGGAAGAATACCAGTAGCGAAGGCGGATTAC…	denovo46109	Bacteria;Spirochaetes;Spirochaetia;Spirochaetales;Spirochaetaceae;Treponema	Unknown	Treponema zuelzerae	87.44	Chicken																																											0.00373951
CCTACGGGTGGCAGCAGTGAGGAATATTGGTCAATGGGCGGAAGCCTGAACCAGCCATGCCGCGTGAAGGACTGAGGCCCTACGGGCCGTAAACTTCTTTTCATGCGGAGCAATAAGGCCCACGAGTGGGCCGACGAGAGTACGCATGGAACAAGCATCGGCTAACTCCGTGCCAGCAGCCGCGGTAATACGGGGGATGCGAGCGTTATCCGGATTCATTGGGTTTAAAGGGTGCGTAGGCTGCGGGTTAAGTCAGCGGTGAAATACCGTCGCTCAACGACGGGGCTGCCGTTGATACTGGTCCGCTGGAGAGGGGCTGCCGCCGGAGGAATGTGTGGTGTAGCGGTGAAATGCATAGATATCACACAGAACACCGATTGCGAAGGCATCTGGCGAAGC…	denovo79950	Bacteria;Bacteroidetes	Non-spore forming anaerobe	Muribaculum intestinale	83.06	Chicken																																											0.00934877
CCTACGGGTGGCAGCAGTGAGGAATATTGGTCAATGGGCGGAAGCCTGAACCAGCCAAGTAGCGTGAGGGATGACGGCCCTATGGGTTGTAAACCTCTTTTGCGCGGGGACAAAGTGCTCCACGTGTTGGGGCTTTGCGGGTACCGCGCGAATAAGGACCGGCTAATTCCGTGCCAGCAGCCGCGGTAATACGGAAGGTCCGGGCGTTATCCGGAATCATTGGGTTTAAAGGGAGCGTAGGCGGCTTGCCAAGCGTGCCGTGAAAGGCCCGGGCTCAACCCGGGCAGTGCGGCGCGAACTGGCTTGCTTGAGATTCCGCGAGGCAGGCGGAATTCGTGGTGTAGCGGTGAAATGCTTAGATATCACGAGGAACCCCGATTGCGAAGGCAGCCTGCCAGC…	denovo25615	Bacteria;Bacteroidetes;Bacteroidia;Bacteroidales;Prevotellaceae;Hallella	Non-spore forming anaerobe	Marseilla massiliensis	91.73	Chicken																																										0.00194553	0.0112185
CCTACGGGTGGCAGCAGTGGGGAATATTGGGCAATGGGGGCAACCCTGACCCAGCGACGCCGCGTGGGTGAAGAAATCCCTCGGGATGTAAAGCCCTGTTGTGTGGGAAGAACAATGACGGTACCACACGAGGAAGCCCCGGCAAACTACGTGCCAGCAGCCGCGGTAATACGTAGGGGGCGAGCGTTGTTCGGAATTACTGGGCGTAAAGCGCACGCAGGCGGTTCGTTAAGTCTGCTGTCAAAGGCTGAGGCTCAACCTCAGTTCTACAACAGATACTGGCGGACTAGAGTATGTGAGAGGGAAGTGGAATTCCCGGTGTAGCGGTGAAATGCGTAGATATCGGGAGGAACACCAGTGGCGAAGGCGGCTTCCTGGCACACTACTGACGCTCATGTG…	denovo285310	Bacteria;Synergistetes;Synergistia;Synergistales;Synergistaceae;Cloacibacillus	Non-spore forming anaerobe	Cloacibacillus porcorum	96.03	Chicken																																										0.00194553	0.00373951
CCTACGGGTGGCAGCAGTGGGGAATTTTGCGCAATGCTCGAGAGAGTGACGCAGCGACGCCGCGTGAATGACGAAGGCCTTCGGGTCGTAAAGTTCTTTCGACAGGGAAGAATGTGCGTAGTAGTAACTGACTATGCAGTGACGGTACCTGTATAAGCAGCCCCGGCTAACTCCGTGCCAGCAGCCGCGGTAATACGGAGGGGGCGAGCGTTGTTCGGAGTGACTGGGCGTAAAGAGCACGTAGGCGGTGTTGTAAGTCATTAGTCAAAGGCTAGAGCTCAACTTTAGTAAGGCTAGTGATACTATAATACTAGAGTATCAGAGAGGATTGCAGAATTCCTGGTGTAGCGGTGAAATGCGTAGATATCAGGAGGAATACCGGTAGCGAAGGCGGCAATC…	denovo301325	Bacteria;Deferribacteres;Deferribacteres;Deferribacterales;Deferribacteraceae;Mucispirillum	Non-spore forming anaerobe	Mucispirillum schaedleri	96.96	Chicken																													0.00227793	0.00113415	0.0026244			0.0014599	0.00293092							0.00194553
CCTACGGGAGGCAGCAGTGAGGAATATTGGACAATGGGAGAGATCCTGATCCAGCCATGCCGCGTGCAGGCGAACCGCCCTACGGGCGATGAACTGCTTTTGACGGGGAGCAATAAGCGCCATGCGTGGCGCGACGAGAGTACCCGTGGAATAAGCATCGGCTAACTCCGTGCCAGCAGCCGCGGTAATACGGGGGATGCGAGCGTTATCCGGATTCATTGGGTTTAAAGGGTGCGTAGGCGGCGCCGCAAGTCGGCGGTGAAATACCCGGGCTCAACCCGGGGGTTGCCGTCGAAACTGCGGTGCTGGGATCGGACTGCCGTCGGGGGAATGCGTGGTGTAGCGGTGAAATGCATAGATATCACGCAGAACGCCGATTGCGGAGGCACCTGGCGAAGT…	denovo203309	Bacteria;Bacteroidetes;Bacteroidia;Bacteroidales	Non-spore forming anaerobe	Barnesiella viscericola	82.2	Chicken
CCTACGGGAGGCTGCAGTGAGGAATATTGGACAATGGGCGGAAGCCTGATCCAGCCATGCCGCGTGAAGGAATACGGTCCTATGGATTTTAAACTTCTTTTGCACGGGAGCAATAAGGGTCACGTGTGGCCCGATGAGAGTACCGTGCGAATAAGCATCGGCTAACTCCGTGCCAGCAGCCGCGGTAATACGGAGGATGCGAGCGTTATCCGGATTCATTGGGTTTAAAGGGTGCGTAGGCGGTCATGTAAGTCAGCGGTGAAATTCACGGGCTCAACCCGTGCCGTGCCGTTGATACTGCGTGGCTGGAATACGGTTGCCGTGGGAGGAATGTGTGGTGTAGCGGTGAAATGCATAGATATCACACAGAACACCGATTGCGAAGGCATCTCACGAAGC…	denovo203580	Bacteria;Bacteroidetes	Non-spore forming anaerobe	Coenonia anatina	84.74	Chicken
CCTACGGGAGGCAGCAGTGAGGAATATTGGTCAATGGACGAGAGTCTGAACCAGCCAAGTAGCGTGAAGGACGACTGCCCTATGGGTTGTAAACTTCTTTTATATGGGAATAAAAAAGTCCACGTGTGGATTCTTGTATGTACCATATGAATAAGCATCGGCTAATTCCGTGCCAGCAGCCGCGGTAATACGGAAGATGCGAGCGTTATCCGGATTTATTGGGTTTAAAGGGAGCGTAGGCCGGCGGTTAAGTCAGCGGTCAAATTGGGTGGCTCAACCATCCCCCGCCGTTGATACTGGCCGCCTTGAGTGTATTCAAGGCAGATGGAATTCGTGGTGTAGCGGTGAAATGCTTAGATATCACGAAGAACTCCGATTGCGAAGGCAGTCTGCTGGGTT…	denovo345023	Bacteria;Bacteroidetes;Bacteroidia;Bacteroidales;Prevotellaceae;Paraprevotella	Non-spore forming anaerobe	Paraprevotella clara	89.31	Chicken																																											0.00560926
CCTACGGGAGGCAGCAGTGAGGAATATTGGTCAATGGCCGTAAGGCTGAACCAGCCAAGTAGCGTGAGGGATGACTGCCCTATGGGTTGTAAACCTCTTTTATAAGGGAATAAAGTCCGGTACGCGTACCGGTTTGTATGTACCTTATGAATAAGCATCGGCTAACTCCGTGCCAGCAGCCGCGGTAATACGGAGGATGCGAGCGTTATCCGGATTTATTGGGTTTAAAGGGAGCGCAGGCGGATGTTTAAGTCAGTTGTGAAATGTCCCGGCTCAACCGGGGGACTGCAGTTGATACTGGACGTCTTGAGTGCGGCAGAGGCAGGCGGAATTCGTGGTGTAGCGGTGAAATGCTTAGATATCACGAAGAACTCCGATTGCGAAGGCAGCTTGCTGGGC…	denovo114795	Bacteria;Bacteroidetes;Bacteroidia;Bacteroidales;Bacteroidaceae;Bacteroides	Non-spore forming anaerobe	Mediterranea massiliensis	91	Chicken																																											0.00934877
CCTACGGGAGGCTGCAGTGGGGAATTTTGGACAATGGGGGCAACCCTGATCCAGCCATGCCGCGTGCGGGATGAAGGCCTTCGGGTTGTAAACCGCTTTTGTCAGGGACGAAAAGGGACGTGCCAATACCACGTTCTGCTGACGGTACCTGAAGAATAAGCACCGGCTAACTACGTGCCAGCAGCCGCGGTAATACGTAGGGTGCAAGCGTTAATCGGAATTACTGGGCGTAAAGCGTGCGCAGGCGGTTTCGTAAGATAGATGTGAAATCCCCGGGCTCAACCTGGGAATTGCATTTATGACTGCGGGACTGGAGTTTGTCAGAGGGGGGTGGAATTCCAAGTGTAGCAGTGAAATGCGTAGATATTTGGAAGAACACCGATGGCGAAGGCAGCCCCC…	denovo310415	Bacteria;Proteobacteria;Betaproteobacteria;Burkholderiales;Sutterellaceae;Sutterella	Non-spore forming anaerobe	Sutterella faecalis	95.78	Chicken																																										0.00389105	0.00186975
CTCGGGCGGCAGCAGTGAGGAATATTGGTCAATGGGCGCGAGCCTGCACCAGCCAAGTAGCGTGAAGGATGAAGGTTCTATGGATTGTAAACTTCTTTTATAAGGGAATAAAGTGCTTTACGTGTAGAGTTTTGTATGTACCTTATGAATAAGCATCGGCTAACTCCGTGCCAGCAGCCGCGGTAATACGGAGGATGCGAGCGTTATCCGGATTTATTGGGTTTAAAGGGAGCGTAGACGGGATGTTAAGTCAGCTGTGAAAGTTTGGGGCTCAACCTTAAAATTGCAGTTGAAACTGGCGTTCTTGAGTGCGGTAGAGGCAGGCGGAATTCGTGGTGTAGCGGTGAAATGCTTAGATATCACGAAGAACTCCAATTGCGAAGGCAGCTTGCTGGAGCG…	denovo41441	Bacteria;Bacteroidetes;Bacteroidia;Bacteroidales;Bacteroidaceae;Bacteroides	Non-spore forming anaerobe	Bacteroides caecigallinarum	97.16	Chicken																																										0.00389105	0.0186975
CCTACGGGAGGCAGCAGTGAGGAATATTGGTCAATGGGCGCGAGCCTGAACCAGCCAAGTAGCGTGAAGGATGAAGGTCCTACGGATTGTAAACTTCTTTTATAAGGGAATAAAGTCACCCACGTGTGGGTGTTTGTATGTACCTTATGAATAAGCATCGGCTAACTCCGTGCCAGCAGCCGCGGTAATACGGAGGATGCGAGCGTTATCCGGATTTATTGGGTTTAAAGGGAGCGTAGACGGGTCGTTAAGTCAGCTGTGAAAGTTCGGGGCTCAACCTTGAAATTGCAGTTGATACTGGCGTCCTTGAGTACGGTTGAGGCAGGCGGAATTCGTGGTGTAGCGGTGAAATGCTTAGATATCACGAAGAACCCCGATTGCGAAGGCAGCCTGCTAAAC…	denovo309272	Bacteria;Bacteroidetes;Bacteroidia;Bacteroidales;Bacteroidaceae;Bacteroides	Non-spore forming anaerobe	Bacteroides mediterraneensis	98.58	Chicken																																						0.0614834				0.208171	0.585233
CCTACGGGTGGCAGCAGTAGGGAGTTTTCGTCAATGGGGGCAACCCTGAACGAGCAACGCCGCGTGAGTGATGAAGGTCTTCGGATTGTAAAACTCTGTTGTAAGGGATAAATGGTAAAAATAGGAAATGATTTTTACTTGATAGTACCTTATTAGAAAGCAACGACTAACTTCGTGCCAGCAGTCGCGGTAATACGAAGGTTGCAAGCGTTATCCGGAATTATTGGGCGTAAAGAGTGAGCAGGCGGCTTGTTAAGTTTGAAGTTAAATCGTTAGGCTTAACCTAATTTCGCTTCAAAAACTGGCAGGCTAGAGTATGTGAGAGGTAAGTGGAACTCCATGTGTAGCGGTAAAATGCGTAGATATATGGAAGAACACCAGTGGCGAAGGCGGCTTACC…	denovo111269	Bacteria;Tenericutes;Mollicutes;Anaeroplasmatales;Anaeroplasmataceae;Asteroleplasma	Unknown	Solobacterium moorei	84.74	Chicken
CCTACGGGAGGCAGCAGTGAGGAATATTGGTCAATGGCCGTAAGGCTGAACCAGCCAAGTAGCGTGAAGGATGACGGCCCTACGGGTTGTAAACTTCTTTTATAAGGGAATAAAGTCCGGTACGCGTACCGGTTTGTATGTACCTTATGAATAAGCATCGGCTAACTCCGTGCCAGCAGCCGCGGTAATACGGAGGATGCGAGCGTTATCCGGATTTATTGGGTTTAAAGGGAGCGCAGGCGGACTTTTAAGTCAGTTGTGAAATCCCGCGGCTCAACCGTGGAATTGCAGTTGATACTGGAAGTCTTGAGTGCGGCAGAGGCAGGCGGAATTCGTGGTGTAGCGGTGAAATGCTTAGATATCACGAAGAACCCCGATTGCGAAGGCAGCCTGCTGGAC…	denovo274435	Bacteria;Bacteroidetes;Bacteroidia;Bacteroidales;Bacteroidaceae;Bacteroides	Non-spore forming anaerobe	Mediterranea massiliensis	91.47	Chicken
CCTACGGGTGGCAGCAGTGAGGGATATTGGTCAATGGGCGGAAGCCTGAACCAGCCAAGTCGCGTGAGGGAAGGAGGCCGTCAAGGTTGTAAACCTCTTTTGCCGGGGGACAACGGGCGCCACGGGCTGGCGTCGTGAGGGTACCCGGAGAAAAAGCATCGGCTAACTCCGTGCCAGCAGCCGCGGTAATACGGAGGATGCGAGCGTTATCCGGACTTATTGGGTTTAAAGGGTGCGCAGGCGGCCCTTCAAGCCGGCGGTAAAATGTCGGGGCTCAACCCCGGCCGGCCGTCGGGACTGCGGGGCTGGAGACGGCGGGAGGCACGCGGAATGCGCGGTGTAGCGGTGAAATGCATAGATATCGCGCAGAACTCCGATTGCGAAGGCAGCGTGCCGCCG…	denovo29923	Bacteria;Bacteroidetes;Bacteroidia;Bacteroidales;Porphyromonadaceae	Non-spore forming anaerobe	Muribaculum intestinale	84.6	Chicken																																										0.00194553
CCTACGGGAGGCAGCAGTGAGGAATATTGGACAATGGGCGGAAGCCTGATCCAGCCATGCCGCGTGAAGGAATACGGTCCTATGGATTTTAAACTTCTTTTGTACGTGAGCAATAAGGGTCACGTGTGGCCCGATGAGAGTAGCGTACGAATAAGCATCGGCTAACTCCGTGCCAGCAGCCGCGGTAATACGGAGGATGCGAGCGTTATCCGGATTCATTGGGTTTAAAGGGTGCGTAGGCGGCTTGGTAAGTCAGCGGTGAAATGTACGGGCTTAACCTGTAACTTGCCGTTGATACTGCCGCGCTGGAATACGGTTGCCGTGGGAGGAATGTGTGGTGTAGCGGTGAAATGCATAGATATCACACAGAACACCGATTGCGAAGGCATCTCACGAAAC…	denovo204615	Bacteria;Bacteroidetes	Non-spore forming anaerobe	Aurantiacicella marina	85.19	Chicken																																											0.0336556
CCTACGGGGGGCAGCAGTGAGGGATATTGGTCAATGGGGGAAACCCTGAACCAGCAACGCCGCGTGAGGGAAGACGGTTTTCGGATTGTAAACCTCTGTCCTCTGTGAAAATAGTGATGGTAGCAGAGGAGGAAGCTCCGGCTAACTACGTGCCAGCAGCCGCGGTAATACGTAGGGAGCGAGCGTTGTCCGGAATTACTGGGTGTAAAGGGTGCGTAGGCGGCTTTGCAAGTCAGAAGTGAAATCCATGGGCTTAACCCATGAACTGCTTTTGAAACTGTAGAGCTTGAGTGAAGTAGAGGTAGGCGGAATTCCCGGTGTAGCGGTGAAATGCGTAGAGATCGGGAGGAACACCAGTGGCGAAGGCGGCCTACTGGGCTTTAACTGACGCTGAGGCAC…	denovo79272	Bacteria;Firmicutes;Clostridia;Clostridiales;Ruminococcaceae;Clostridium IV	Spore forming anaerobe	Neglecta timonensis	99	Chicken																		0.219959		0.00258772	0.0618867			0.00526655	0.000833535									0.0014599
CCTACGGGGGGCAGCAGTGGGGAATATTGCACAATGGAGGAAACTCTGATGCAGCGACGCCGCGTGAGGGAAGAAGATTTTCGGATTGTAAACCTCTGTCTTCGGGGACGATAATGACGGTACCCGAGGAGGAAGCCACGGCTAACTACGTGCCAGCAGCCGCGGTAATACGTAGGTGGCAAGCGTTGTCCGGAATTACTGGGTGTAAAGGGAGCGCAGGCGGGTGTGCAAGTTGGATGTTTAAACTATGGGCTCAACCCATAGGTGCATTCAAAACTGCATATCTTGAGTGGTGCAGAGGCAGGCGGAATTCCCGGTGTAGCGGTGGAATGCGTAGATATCGGGAGGAACACCAGTGGCGAAGGCGGCCTGCTGGGCACTAACTGACGCTGAGGCTCG…	denovo266656	Bacteria;Firmicutes;Clostridia;Clostridiales;Ruminococcaceae	Spore forming anaerobe	Anaerofilum pentosovorans	93.32	Chicken
CCTACGGGTGGCAGCAGTCGAGAATCATTCACAATGGGGGAAACCCTGATGGTGCGACGCCGCGTGGGGGAGGAAGGTCTTCGGATTGTAAACCCCTGTCATGCAGGAGCAAGGCGCAAGCTTGATAGTACTGCAAGAGGAAGAGACGGCTAACTCTGTGCCAGCAGCCGCGGTAATACAGAGGTCTCAAGCGTTGTTCGGAATCACTGGGCGTAAAGGGTACGTAGGCTGCGGCATAAGTCGTGCGTGAAAGGCAGGGGCTCAACCCCTGGAGTGCGCGTGATACTGTGCTGCTGGAGTAATGGAGGGGGAACCGGAATTCTTGGTGTAGCAGTGAAATGCGTAGATATCAAGAAGAAGACTCGTGGCGAAGGCGGGTTCCTGGACATTAACTGACGC…	denovo92197	Bacteria;Verrucomicrobia;Verrucomicrobiae;Verrucomicrobiales;Verrucomicrobiaceae;Akkermansia	Non-spore forming anaerobe	Akkermansia glycaniphila	95.37	Chicken																																											0.00186975
CCTACGGGAGGCTGCAGTCGAGGATCATTCGCAATGGGGGGAACCCTGACGATGCGACGCTGCGTGAAGGATGAAGGCCTTCGGGTCGTAAACTTCTGTCATGAGGGAAAAGGCAATCGCCGCGAACAGCGGCGTGCGTTGATGGTACCTCAAGAGGAAGCCACGGCTAACTCTGTGCCAGCAGCCGCGGTAATACAGAGGTGGCGAGCGTTGTTCGGATTTACTGGGCGTAAAGGGCGCGTAGGCGGCCGGATGTGTCGGATGTGAAAGCCCCGGGCTCAACCCGGGAAGTGCGTTCGAAACTGTCCGGCTGGAGCACGGAAGGGGGATGCGGAATGCAGGGTGTAGCGGTGAAATGCGTTGATATCCTGCAGAACACCGGTGGCGAAGGCGGCATCC…	denovo112110	Bacteria;Verrucomicrobia;Subdivision5;Subdivision5_genera_incertae_sedis;Subdivision5_genera_incertae_sedis;Subdivision5_genera_incertae_sedis	Unknown	Luteitalea pratensis	81.9	Chicken																																											0.0598321
CCTACGGGTGGCTGCAGTCGAGGATCATTCGCAATGGGCGAAAGCCTGACGATGCGACGCTGCGTGAAGGATGAAGGTCTTCGGATCGTAAACTTCTGTCATGAGGGAAAAGGCAATCGTGGTGAACAGCCACGTACGTTGATGGTACCTCAAGAGGAAGCCACGGCTAACTCTGTGCCAGCAGCCGCGGTAATACAGAGGTGGCGAGCGTTGTTCGGATTTACTGGGCGTAAAGGGCGCGTAGGCGGCCGGATGTGTCGGATGTGAAAGCCCCGGGCTCAACCCGGGAAGTGCGTTCGAAACTGTTCGGCTGGAGCACGGAAGGGGGATGCGGAATGCAGGGTGTAGCGGTGAAATGCGTTGATATCCTGCAGAACACCGGTGGCGAAGGCGGCATCC…	denovo208408	Bacteria;Verrucomicrobia;Subdivision5;Subdivision5_genera_incertae_sedis;Subdivision5_genera_incertae_sedis;Subdivision5_genera_incertae_sedis	Unknown	Luteitalea pratensis	83.57	Chicken																																											0.00186975
CCTACGGGTGGCAGCAGTGGGGAATATTGGGCAATGGGCGCAAGCCTGACCCAGCAACGCCGCGTGAAGGAAGAAGGCTTTCGGGTTGTAAACTTCTTTTATTCGGGACGAAGGATGTGACGGTACCGAATGAATAAGCCACGGCTAACTACGTGCCAGCAGCCGCGGTAATACGTAGGTGGCAAGCGTTATCCGGATTTATTGGGTGTAAAGGGCGTGTAGGCGGGGCTGCAAGTCAGATGTGAAAACCAGGGGCTCAACCTCTGGCCTGCATTTGAAACTGTAGCTCTTGAGTGTCGGAGAGGCAATCGGAATTCCGTGTGTAGCGGTGAAATGCGTAGATATACGGAGGAACACCAGTGGCGAAGGCGGATTGCTGGACGATAACTGACGCTGAGG…	denovo4149	Bacteria;Firmicutes;Clostridia;Clostridiales;Ruminococcaceae;Flavonifractor	Spore forming anaerobe	Pseudoflavonifractor capillosus	95.31	Chicken			0.0285889															0.00261856						0.00526655
CCTACGGGTGGCAGCAGTGGGGAATATTGGGCAATGGGGGAAACCCTGACCCAGCAACGCCGCGTGAAGGAAGAAGGCCTTCGGGTTGTAAACTTCTTTTACCAGGGACGAAGAAAGTGACGGTACCTGGAGAAAAAGCTCCGGCTAACTACGTGCCAGCAGCCGCGGTAATACGTAGGGAGCGAGCGTTGTCCGGATTTACTGGGTGTAAAGGGCGTGTAGGCGGAGCTGCAAGTCAGAAGTGAAATCCCCGGGCTCAACCCGGGAACTGCTTTTGAAACTGCAGCCCTTGAGTATCGGAGAGGCAGGCGGAATTCCTAGTGTAGCGGTGAAATGCGTAGATATTAGGAGGAACACCAGTGGCGAAGGCGGCCTGCTGGACGACAACTGACGCTGAGG…	denovo186219	Bacteria;Firmicutes;Clostridia;Clostridiales;Ruminococcaceae;Sporobacter	Spore forming anaerobe	Sporobacter termitidis	91.13	Chicken			0.00408413													0.0021287	0.00173632	0.00261856			0.000884095				0.000833535						0.0013122											0.00583658
CCTACGGGAGGCAGCAGTGAGGAATATTGGTCAATGGTCGGCAGACTGAACCAGCCAAGTCGCGTGAAGGAAGACGGCCCTAAGGGTTGTAAACTTCTTTTGTCGGAGAGTAAAGGTCTTCACGAGTGGAGATTTGCAAGTATCCGAAGAAAAAGCATCGGCTAACTCCGTGCCAGCAGCCGCGGTAATACGGAGGATGCGAGCGTTATCCGGATTTATTGGGTTTAAAGGGTGCGTAGGCGGCATGACAAGTCAGCGGTGAAATGCCCGGGCTTAACCCGGGAGCTGCCGTTGAAACTGTCGAGCTAGCGTGCACAAGAGGTAGGCGGAATGCGTGGTGTAGCGGTGAAATGCATAGATATCACGCAGAACCCCGATTGCGAAGGCAGCCTACTAGGG…	denovo344305	Bacteria;Bacteroidetes;Bacteroidia;Bacteroidales;Porphyromonadaceae;Barnesiella	Non-spore forming anaerobe	Barnesiella viscericola	95.73	Chicken																0.129851	0.164951	0.246144	0.163689	0.225132	0.00176819	0.00698745		0.00197496	0.00333414				0.00113897		0.0013122				0.00586184							0.00194553	0.014958
CCTACGGGAGGCAGCAGTGAGGAATATTGGTCAATGGGCGGAAGCCTGAACCAGCCAAGTCGCGTGAAGGAAGACGGCCCTAAGGGTTGTAAACTTCTTTTGTCGGGGATTAAAGTCAGCCACGTGTGGTTGTTTGCAAGTACCCGAAGAAAAAGCATCGGCTAACTCCGTGCCAGCAGCCGCGGTAATACGGAGGATGCGAGCGTTATCCGGATTTATTGGGTTTAAAGGGTGCGTAGGCGGCCTGTCAAGTCAGCGGTGAAACGCTCGGGCTTAACCCGGGACATGCCATTGAAACTGACGGGCTAGCGTTAGGTAGAGGTATGCGGAATGCGTGGTGTAGCGGTGAAATGCATAGATATCACGCAGAACCCCGATTGCGAAGGCAGCATACCAGAC…	denovo163292	Bacteria;Bacteroidetes;Bacteroidia;Bacteroidales;Porphyromonadaceae;Barnesiella	Non-spore forming anaerobe	Barnesiella viscericola	89.83	Chicken
CCTACGGGAGGCAGCAGTGAGGAATATTGGTCAATGGACGGAAGTCTGAACCAGCCAAGTCGCGTGAAGGAAGACGGCCCTTAGGGTTGTAAACTTCTTTTACTTGTGAGTAAAGTGTTTTACGAGATAGAATATTGCAATTAACAAGAGAATAAGCATCGGCTAATTCCGTGCCAGCAGCCGCGGTAATACGGAAGATGCGAGCGTTATCCGGATTTATTGGGTTTAAAGGGTGCGTAGGCGGGATTGAAAGTCAGCGGTGAAATCTCACGGCTTAACCGTGAAACTGCCGTTGAAACTATAAACCTTGAGTGTAAAAGAGGTATGCGGAATGCGTGGTGTAGCGGTGAAATGCATAGATATCACGCAGAACTCCGATTGCGAAGGCAGCATACTGGG…	denovo46099	Bacteria;Bacteroidetes;Bacteroidia;Bacteroidales;Porphyromonadaceae	Non-spore forming anaerobe	Coprobacter secundus	87.97	Chicken																																											0.00934877
CCTACGGGAGGCAGCAGTGGGGAATATTGCGCAATGGGCGAAAGCCTGACGCAGCGACGCCGCGTGAGGGATGAAGGTCTTCGGATCGTAAACCTCTGTCAGAAGGGAAGAAACCGGAGCGTGCTAATCAGCGCTCCATTGACGGTACCTTCAAAGGAAGCACCGGCTAACTCCGTGCCAGCAGCCGCGGTAATACGGAGGGTGCAAGCGTTAATCGGAATCACTGGGCGTAAAGCGCACGTAGGCTGTTGCGTAAGTCAGGGGTGAAATCCCACGGCTCAACCGTGGAACTGCCCTTGATACTGCGTGACTAGAATCCGGGAGAGGGTGGCGGAATTCCTGGTGTAGGAGTGAAATCCGTAGATATCAGGAGGAACATCAGTGGCGAAGGCGGCCACC…	denovo124551	Bacteria;Proteobacteria;Deltaproteobacteria;Desulfovibrionales;Desulfovibrionaceae;Desulfovibrio	Non-spore forming anaerobe	Desulfovibrio intestinalis	96.25	Chicken																																										0.00389105
CCTACGGGAGGCTGCAGTCGGGAATATTGCGCAATGGAGGAAACTCTGACGCAGTGACGCCGCGTGCAGGAAGAAGGTTTTCGGATTGTAAACTGCTTTAGACAGGGAAGAAACAAATGACAGTACCTGTAGAATAAGCTCCGGCTAACTACGTGCCAGCAGCCGCGGTAATACGTAGGGAGCAAGCGTTATCCGGATTTATTGGGTGTAAAGGGTGCGTAGATGGACAAACAAGTTGGTTGTGAAATACCTCGGCTCAACTGAGGAACTGCAACCAAAACTGTAGGTCTTGAGTACTGGAGGGGAAAGCGGAATTCCTAGTGTAGCGGTGAAATGCGTAGATATTAGGAAGAACACCGGTGGCGAAGGCGGCTTTCTGGACAGAAACTGACATTGAGG…	denovo325629	Bacteria;Firmicutes;Clostridia;Clostridiales	Spore forming anaerobe	Anaerobacterium chartisolvens	86.1	Chicken																																											0.00186975
CCTACGGGAGGCAGCAGTGAGGAATATTGGTCAATGGGCGAGAGCCTGAACCAGCCAAGTAGCGTGAAGGATGACTGCCCTATGGGTTGTAAACTTCTTTTATACGGGAATAACATCATCCACGTGTGGGTGTCTGCATGTACCGTATGAATAAGCATCGGCTAACTCCGTGCCAGCAGCCGCGGTAATACGGAGGATGCGAGCGTTATCCGGATTTATTGGGTTTAAAGGGAGCGTAGACGGGTCCTTAAGTCAGTTGTGAAAGTTTGCGGCTCAACCGTAAAATTGCAGTTGATACTGGGGACCTTGAGTGCGGCAGAGGCAGGCGGAATTCGTGGTGTAGCGGTGAAATGCTTAGATATCACGAAGAACTCCGATTGCGAAGGCAGCTTGCTGGAC…	denovo190693	Bacteria;Bacteroidetes;Bacteroidia;Bacteroidales;Bacteroidaceae;Bacteroides	Non-spore forming anaerobe	Mediterranea massiliensis	96.45	Chicken																																										0.0116732	0.789036
CCTACGGGAGGCAGCAGTAGGGAATTTTGCGCAATGGGGGAAACCCTGACGCAGCAACGCCGCGTGATCGAGACGCCCTTCGGGGTGTAAAGATCTGTCAGTGGGGACGAACAAATGACGGTACCCACAGAGGAAGCACCGGCTAACTCCGTGCCAGCAGCCGCGGTAATACGGGGGGTGCGAGCGTTGTCCGGAATCATTGGGCGTAAAGAGTTCGTAGGCGGCATGTAAAGTCCGGTGTTAAAGGCAGGTGCTTAACATCTGTAAGGCACTGGATACTTGCAAGCTAGAATGCGGTAGAGGTAAAGGGAATTCCTGGTGTAGCGGTGAAATGCTTAGATATCAGGAGGAACATCGGTGGCGTAAGCGCTTTACTGGGCCGTGATTGACGCTGAGGAA…	denovo219432	Bacteria;Proteobacteria;Deltaproteobacteria	Unknown	Vampirovibrio chlorellavorus	82.96	Chicken
CCTACGGGTGGCAGCAGTAGGGAATTTTGCGCAATGGGGGAAACCCTGACGCAGCAACGCCGCGTGATTGATGAAGCCCTTCGGGGTGTAAAGATCTGTCAGTGGGGACGAAAGATGACGGTACCCACAGAGGAAGCACCGGCTAACTCCGTGCCAGCAGCCGCGGTAATACGGAGGGTGCAAGCGTTGTCCGGAATCATTGGGCGTAAAGAGTTCGTAGGCGGCATAGTAAGTTTGGTGTTAAAGGTCGAGGCTCAACCTCGGTAGGGCACTGGATACTGCTAAGCTAGAATGCGGTAGAGGTAAAGGGAATTCCTGGTGTAGCGGTGAAATGCGTAGATATCAGGAGGAACATCGGAGGCGTAAGCGCTTTACTGGGCCGAAATTGACGCTGAGGAA…	denovo246345	Bacteria;Proteobacteria;Deltaproteobacteria;Bdellovibrionales;Bdellovibrionaceae;Vampirovibrio	Unknown	Vampirovibrio chlorellavorus	83.58	Chicken																																											0.0112185
CCTACGGGTGGCAGCAGTGAGGAATATTGGTCAATGGACGAGAGTCTGAACCAGCCAAGTAGCGTGCAGGAGGACGGCCCTATGGGTTGTAAACTGCTTTAGTATGGGAATAAAGTCATCCACGCGTGGATGTTTGCATGTACCATAAGAATAAGGACCGGCTAATTCCGTGCCAGCAGCCGCGGTAATACGGAAGGTCCGGGCGTTATCCGGATTTATTGGGTTTAAAGGGAGCGTAGGCGGATTTTTAAGTCAGTTGTGAAAGTTCACGGCCCAACCGTGAAATTGCAGTTGAAACTGAAAGTCTTGAGTGCACGCAGGGATGCTGGAATTCGTGGTGTAGCGGTGAAATGCTTAGATATCACGAAGAACTCCGATCGCGAAGGCATGTGTCCGGAG…	denovo176511	Bacteria;Bacteroidetes;Bacteroidia;Bacteroidales;Prevotellaceae;Alloprevotella	Non-spore forming anaerobe	Alloprevotella rava	90.63	Chicken																0.0063861	0.00173632	0.0261856	0.036067	5.21168																		0.712649	0.00312276		0.00816093	0.00194553
CCTACGGGAGGCTGCAGTGAGGAATATTGGTCAATGGCCGAGAGGCTGAACCAGCCAAGTCGCGTGAAGGAAGAAGGATCTATGGTTTGTAAACTTCTTTTATACGGGAATAAAGTGTGGAACGTGTTCCATTTTGTATGTACCGTATGAATAAGCATCGGCTAACTCCGTGCCAGCAGCCGCGGTAATACGGAGGATGCGAGCGTTATCCGGATTTATTGGGTTTAAAGGGTGCGTAGGTGGTCTTTTAAGTCAGCGGTGAAAGTTTGTGGCTCAACCATAAAATTGCCATTGAAACTGGGAGACTTGAGTATGTTTGAGGTAGGCGGAATGCGTGGTGTAGCGGTGAAATGCATAGATATCACGCAGAACTCCGATTGCGAAGGCAGCTTGCCAAGC…	denovo286424	Bacteria;Bacteroidetes;Bacteroidia;Bacteroidales;Porphyromonadaceae;Parabacteroides	Non-spore forming anaerobe	Parabacteroides johnsonii	96.68	Chicken			0.0285889																		0.00176819	0.00174686	0.00105936	0.123764	0.000833535													0.164887			0.00408047	0.00194553	0.00186975
CCTACGGGTGGCAGCAGTGGGGAATTTTGGACAATGGGGGCAACCCTGATCCAGCCATGCCGCGTGCGGGAAGAAGGCCTTCGGGTTGTAAACCGCTTTTGTTAGGAACGAAAAGGTATCTGTGAACAACAGGTATTGCTGACGGTACCTAAAGAATAAGCACCGGCTAACTACGTGCCAGCAGCCGCGGTAATACGTAGGGTGCGAGCGTTAATCGGAATTACTGGGCGTAAAGCGTGCGCAGGCGGTTGGGTAAGACAGGTGTGAAATCCCCGAGCTTAACTTGGGAACTGCACTTGTGACTGCTCAACTAGAGTATGTCAGAGGGAGGTGGAATTCCAAGTGTAGCAGTGAAATGCGTAGATATTTGGAAGAACACCGATGGCGAAGGCAGCCTCC…	denovo267230	Bacteria;Proteobacteria;Betaproteobacteria;Burkholderiales;Sutterellaceae;Parasutterella	Non-spore forming anaerobe	Parasutterella secunda	100	Chicken	0.00338478			0.00768787				0.0818085	0.00244141							0.438512		0.00785567			0.00265229																					0.00194553	0.895612
CCTACGGGTGGCAGCAGCTAAGAATATTCCGCAATGGACGAAAGTCTGACGGAGCGACGCCGCGTGGACGACGGAGGCCGAAAGGTTGTAAAGTCCTTTTGCCGGTGAGGAATAAGGCGGGCAGGGAATGGCCTGCTGATGACGTTAACCGGTGAATAAGCCCCGGCTAATTACGTGCCAGCAGCCGCGGTAACACGTAAGGGGCGAGCGTTGTTCGGAATTATTGGGCGTAAAGGGCACGCAGGCGGCCTGCTAAGCCCGGTGTGAAATGCCGCAGCTCAACTGCGGAGCTGCACCGGGTACTGGTGGGCTTGAATCACGGAAGGGGAACTGGAATTCCAGGTGTAGGGGTGGAATCTGTAGATATCTGGAAGAATACCGGTGGCGAAGGCGGGTTCC…	denovo260892	Bacteria;Spirochaetes;Spirochaetia;Spirochaetales;Spirochaetaceae;Treponema	Unknown	Treponema zuelzerae	88.76	Chicken
CCTACGGGAGGCAGCAGTGAGGAATATTGGTCAATGGGCGGAAGCCTGAACCAGCCAAGTAGCGTGCAGGAAGACGGCCCTTAGGGTTGTAAACTGCTTTGGTGCGGGAGTAAAGTCGGGTACGGGTTACCCGTTTGCACGTACCGCAAGAACAAGGACCGGCTAATTCCGTGCCAGCAGCCGCGGTAATACGGAAGGTCCGGGCGTTATCCGGAATTATTGGGTTTAAAGGGAGCGCAGGCGGATGTTCAGGTCGGCCGTGAAATGTCCTGGCTTAACCAGGTCACTGCGGTCGAAACCAGATGTCTTGAGTGCACGCAGGGGTGTTGGAATTCATGGTGTAGCGGTGAAATGCTTAGATATCATGAAGAACTCCGATCGCGAAGGCATATGCCCGGA…	denovo225260	Bacteria;Bacteroidetes;Bacteroidia;Bacteroidales;Prevotellaceae;Alloprevotella	Non-spore forming anaerobe	Prevotellamassilia timonensis	86.71	Chicken																																											0.00186975
CCTACGGGGGGCAGCAGTGAGGAATATTCCGCAATGGGCGAAAGCCTGACGGAGCAATGCCGCGTGAACGAAGAAGGTCCTCTGGATTGTAAAGTTCTTTAGTCAGGGACGAAAAAAATGACGGTACCTGAAGAATAAGCCCCGGCTAACTACGTGCCAGCAGCCGCGGTAATACGTAGGGGGCAAGCGTTGTCCGGAATGACTGGGCGTAAAGGGTGTGTAGGCGGTTTGTCAAGTTAGGAGTGAAATACCCGGGCTTAACTCGGGTGCTGCTTTTAAGACTGGCAGACTTGAGTGCAGGAGAGGCTATCGGAATTCCTAGTGTAGCGGTAGAATGCGTAGATATTAGGAAGAACACCGGAGGCGAAGGCGGATAGCTGGCCTGTAACTGACGCTGAG…	denovo177929	Bacteria;Firmicutes;Clostridia	Spore forming anaerobe	Saccharofermentans acetigenes	87.5	Chicken																																											0.00186975
CCTACGGGAGGCAGCAGTGAGGAATCTTGCGCAATGGGCGAAAGCCTGACGCAGCGACGCCGCGTGAGGGATGAAGGTCTTCGGATTGTAAACCTTTGTCAGTGGGGAAGAGAACGGACGGTACCTACTGAGGAAGCATCGGCTTACTACGTGCCAGCAGCCGCGGTAATACGTAGGATGCAAGCGTTGTCCGGAATTACTGGGCGTAAAGAGCTCGTAGGCGGGAAGGTACGTTTGGAAGTAAATCTCACGGCTCAACCGTGAGTCCATTCCAAATACGGCCTTTCTTGAGGTCAGCAGGGGAGAATGGAATTCCCAGTGTAGCGGTGAAATGCGTAGATATTGGGAAGAATACCGGTGGCGAAGGCGATTCTCTGGGCTGTCTCTGACGCTGAGGAG…	denovo99459	Bacteria	Unknown	Actinomadura rayongensis	85.16	Chicken																																											0.0112185
CCTACGGGGGGCAGCAGTGGGGAATATTGCGCAATGGGCGAAAGCCTGACGCAGCGACGCCGCGTGCGGGATGGAGGCCTTCGGGTTGTAAACCGCTTTTATCGGGGAGCAAGCGAGAGTGAGTGTACCCGTTGAATAAGCACCGGCTAACTACGTGCCAGCAGCCGCGGTAATACGTAGGGTGCAAGCGTTATCCGGATTTATTGGGCGTAAAGGGCTCGTAGGCGGTTCGTCGCGTCTGGTGTGAAAGTCCATCGCTTAACGGTGGATCTGCGCCGGGTACGGGCGGGCTGGAGTGCGGCAGGGGAGACTGGAATTCCCGGTGTAACGGTGGAATGTGTAGATATCGGGAAGAACACCAATGGCGAAGGCAGGTCTCTGGGCCGTTACTGACGCTGA…	denovo78101	Bacteria;Actinobacteria;Actinobacteria;Bifidobacteriales;Bifidobacteriaceae;Bifidobacterium	Non-spore forming anaerobe	Bifidobacterium saeculare	100	Chicken						0.00374139										0.0063861	0.00694529	0.00523711	0.00277439	0.00258772	0.00442048	0.00786088	0.00317807	0.0032916	0.00333414																	0.00389105	0.00186975
CCTACGGGAGGCAGCAGTGAGGAATATTGGTCAATGGGCGAGAGCCTGAACCAGCCAAGTAGCGTGAAGGATGACTGCCCTATGGGTTGTAAACTTCTTTTATACGGGAATAACAAGCGGCACGTGTGCCGCTCTGCATGTACCGTATGAATAAGCATCGGCTAACTCCGTGCCAGCAGCCGCGGTAATACGGAGGATGCGAGCGTTATCCGGATTTATTGGGTTTAAAGGGAGCGCAGACGGGTCTTTAAGTCAGTTGTGAAAGTTTGCGGCTCAACCGTAAAATTGCAGTTGATACTGGAGACCTTGAGTGCGGTATAGGCAGGCGGAATTCGTGGTGTAGCGGTGAAATGCTTAGATATCACGAAGAACTCCGATTGCGAAGGCAGCTTGCTGGAC…	denovo231192	Bacteria;Bacteroidetes;Bacteroidia;Bacteroidales;Bacteroidaceae;Bacteroides	Non-spore forming anaerobe	Mediterranea massiliensis	100	Chicken																																										0.00194553	3.85169
CCTACGGGAGGCTGCAGTCGAGAATTTTGGGCAATGGGGGCAACCCTGACCCAGCAATGCCGCGTGCGGGATGAAGGTCTTCGGATTGTAAACCGCTGTCAAGAGGGACGAAACAAATGACGGTACCTCTGGAGGAAGCCACGGCTAACTACGTGCCAGCAGCCGCGGTAATACGTAGGTGGCGAGCGTTGTTCGGATTCATTGGGCGTAAAGGGTCCGCAGGTGGTTTGATAAGTCTGACGTGAAATACCGGAGCTCAACTCCGGAACTGCGTTGGAGACTGTTGAACTAGAGTATCGGAGAGGAAATTGGAATTCCAGGTGTAGCGGTGGAATGCGTAGATATCTGGAAGAACATCGAAAGCGAAGGCAGATTTCTGGACGATGACTGACACTCAGG…	denovo262473	Bacteria;Lentisphaerae;Lentisphaeria;Victivallales;Victivallaceae;Victivallis	Unknown	Victivallis vadensis	84.24	Chicken				0.111474																	0.018566													0.182487				0.027947
CCTACGGGCGGCAGCAGTGGGGAATCTTCCGCAATGGACGAAAGTCTGACGGAGCAACGCCGCGTGAGTGAAGACGGCCTTCGGGTTGTAAAGCTCTTTGATCCGGGACGAACGGCAGGACAGCTAATACCTGTTCTGAATGACGGTACCGGAAGAACAAGCCACGGCTAACTACGTGCCAGCAGCCGCGGTAATACGTAGGTGGCAAGCGTTGTCCGGAATTATTGGGCGTAAAGCGCGCGCAGGCGGCTTTTTAAGTCCATCTTAAAAGCGTGGGGCTCAACCCCATGATGGGATGGAAACTGGAGAGCTGGAGTATCGGAGAGGAAAGCGGAATTCCTAGTGTAGCGGTGAAATGCGTAGAGATTAGGAAGAACACCGGTGGCGAAGGCGGCTTTC…	denovo66400	Bacteria;Firmicutes;Negativicutes;Selenomonadales;Veillonellaceae;Dialister	Non-spore forming anaerobe	Dialister succinatiphilus	93.95	Chicken																													0.39636	0.00113415			0.00120223	0.0014599								0.0214008
CCTACGGGTGGCAGCAGTGGGGAATATTGGGCAATGGGCGCAAGCCTGACCCAGCAACGCCGCGTGAGGGAAGAAGGTCTTCGGATTGTAAACCTCTGTCGCAAGGGACGAAGGCGTGACGGTACCTTGTGAGGAAGCCCCGGCTAACTACGTGCCAGCAGCCGCGGTAATACGTAGGGGGCGAGCGTTGTCCGGAATTACTGGGCGTAAAGGGTGCGTAGGCGGTTGCTTAAGTTGGATGTGAAATACCCGGGCTTAACTTGGGGGGTGCATTCAAAACTGGGCGACTAGAGTTCAGGAGAGGGAAGCGGAATTCCTAGTGTAGCGGTGAAATGCGTAGATATTAGGAGGAACACCAGTGGCGAAGGCGGCTTTCTGGACTGACACTGACGCTGAGGC…	denovo65817	Bacteria;Firmicutes;Clostridia;Clostridiales	Spore forming anaerobe	Christensenella massiliensis	89.88	Chicken			0.0122524						0.00732422												0.00530457			0.00263328														0.0195629					0.00186975
CCTACGGGTGGCAGCAGTAGGGAATCTTTCACAATGGGCGCAAGCCTGATGGAGCAACGCCGCGTGCAGGATGAAGGCCTTCGGGTTGTAAACTGCTTTTATAAGCGAGAAATATGATGGTAACTTATGAATAAGGATCGGCTAACTACGTGCCAGCAGCCGCGGTCATACGTAGGATCCGAGCATTATCCGGAGTGACTGGGTGTAAAGAGTTGCGTAGGTGGCATAGTAAGTAACTAGTGAAATCTGGTGGCTCAACCATTCAGACTATTAGTTAAACTGCTAAGCTCGAGACCGTTAGGGGTAACTGGAATTTCTAGTGTAGGAGTGAAATCCGTAGATATTAGAAGGAACACCGATAGCGTAGGCAGGTTACTGGGACGGTTCTGACACTAAGGC…	denovo280937	Bacteria;Candidatus Saccharibacteria;Saccharibacteria_genera_incertae_sedis;Saccharibacteria_genera_incertae_sedis;Saccharibacteria_genera_incertae_sedis;Saccharibacteria_genera_incertae_sedis	Unknown	Cellulosilyticum ruminicola	78.82	Chicken																													0.00683379	0.0124756	0.00393659	0.0116315	0.01082	0.00875938	0.0117237
CCTACGGGAGGCAGCAGTAGGGAATTTTGCGCAATGGGCGAAAGCCTGACGCAGCAACACCGCGTGAATGTTAAGCCCTTCGGGGTGTAAAGTTCTGTCAATTGGGACGAATTTTGACTGTACCAATAAAGGAAGCACCGGCTAACTCCGTGCCAGCAGCCGCGGTAATACGGGGGGTGCAAGCGTTGTCCGGAATCATTGGGCGTAAAGCGTTCGTAGGCGGCACGTCAAGTTTGGTGTCAAAGCCCGGGGCTCAACTCCGGTTCGGCATTGGATACTGGCGAGCTAGAATGCGGTAGAGGTGAAGGGAATTCCTGGTGTAGCGGTGAAATGCGTAGATATCAGGAGGAACACCGGTGGCGAAAGCGCTTCACTGGGCCGTTATTGACGCTAAGGAAC…	denovo145378	Bacteria;Proteobacteria;Deltaproteobacteria;Bdellovibrionales;Bdellovibrionaceae;Vampirovibrio	Unknown	Vampirovibrio chlorellavorus	84.86	Chicken									0.00244141																																		0.00560926
CCTACGGGAGGCAGCAGTGAGGAATATTGGTCAATGGACGAGAGTCTGAACCAGCCAAGTAGCGTGAAGGAAGACTGCCCTATGGGTTGTAAACTTCTTTTATATAGGAATAAAGTGAGGTATGTATACCTTTTTGTATGTACTATATGAATAAGCATCGGCTAACTCCGTGCCAGCAGCCGCGGTAATACGGAGGATGCGAGCGTTATCCGGATTTATTGGGTTTAAAGGGAGCGTAGATGGGATGTTAAGTCAGTTGTGAAAGTTTGCGGCTCAACCGTAAAATTGCAGTTGAAACTGGCATTCTTGAGTGCAGTTGAGGTGGATGGAATTCGTGGTGTAGCGGTGAAATGCTTAGATATCACGAAGAACTCCGATTGCGAAGGCAGTTCACTAAAC…	denovo226200	Bacteria;Bacteroidetes;Bacteroidia;Bacteroidales;Bacteroidaceae;Bacteroides	Non-spore forming anaerobe	Bacteroides caecimuris	93.84	Chicken			0.11844													0.0915342	0.00173632		0.00277439			0.000873431	0.00529678	0.393017	0.00166707				0.0148065	0.00453659	0.0118098	0.00872359	0.00841559	0.00729948	2.19233							0.00194553
CCTACGGGTGGCTGCAGTGAGGAATATTGGTCAATGGGCGCGAGCCTGACCCAGCCAAGTCGCGTGAAGGATGAAGGTCCTACGGATTGTAAACTTCTTTTATAAGGGAATAAAGTCACCTACGTGTAGTTGTTTGTATGTACCCTATGAATAAGCATCGGCTAACTCCGTGCCAGCAGCCGCGGTAATACGGAGGATGCGAGCGTTATCCGGATTTATTGGGTTTAAAGGGAGCGTAGACGGGTCGTTAAGTCAGCTGTGAAAGTTTGAGGCTCAACCTTAAAATTGCAGTTGATACTGGCGCCCTTGAGTACGGTTGAGGCAGGCGGAATTCGTGGTGTAGCGGTGAAATGCGTAGATATCACGAAGAACCCCGATTGCGAAGGCAGCCTGCTAACC…	denovo142147	Bacteria;Bacteroidetes;Bacteroidia;Bacteroidales;Bacteroidaceae;Bacteroides	Non-spore forming anaerobe	Bacteroides mediterraneensis	97.39	Chicken																																						0.0251523				0.0214008	0.190715
CCTACGGGTGGCAGCAGTAGGGAATTTTGCGCAATGGGGGAAACCCTGACGCAGCAACGCCGCGTGATTGAAGAAGCCCTTCGGGGTGTAAAGATCTGTCAGTGGGGACGAAAGATGACGGTACCCACAGAGGAAGCACCGGCTAACTCCGTGCCAGCAGCCGCGGTAATACGGGGGGTGCAAGCGTTGTCCGGAATCATTGGGCGTAAAGAGTTCGTAGGTGGTATGTTAAGTCTGGTGTTAAATGCAGGAGCTCAACTTCTGTTCGGCACTGGATACTGGCAAACTAGAATGCGGTAGAGGTAAAGGGAATTCCTGGTGTAGCGGTGAAATGCGTAGATATCAGGAGGAACATCGGTGGCGTAAGCGCTTTACTGGGCCGTAATTGACACTGAGGAA…	denovo145689	Bacteria;Proteobacteria;Deltaproteobacteria	Unknown	Vampirovibrio chlorellavorus	84.08	Chicken			0.00408413																				0.00211871	0.0111914					0.312076	0.00113415	0.0013122			0.0014599			0.0717382						0.00373951
CCTACGGGGGGCAGCAGTTTCGAATCATTCACAATGGGGGCAACCCTGATGGTGCAACGCCGCGTGGGGGATGAAGGTCTTCGGATTGTAAACCCCTGTCACACAGGACTAACCGCGAGGTTCATAGCCTCGCCTGAATTAACTGTGAGAGGAAGTAGTGGCTAACTCCGTGCCAGCAGCCGCGGTAATACGGAGACTACGAGCGTTACTCGGATTCACTGGGCGTAAAGGGAGCGCAGGCGGATTGGTGTGTTGGGTGTGAAATACCGGGGCTTAACTTCGGAATTGCGCCCAAAACTATTAATCTAGAGACTTGGAGAGGTAAGCGGAATTTCCGGTGTAGCGGTAAAATGCGCAGATATCGGAAGGAACACCGAAGGCGAAGGCAGCTTACTGGAC…	denovo9729	Bacteria;Verrucomicrobia;Opitutae;Puniceicoccales;Puniceicoccaceae	Unknown	Coraliomargarita akajimensis	86.29	Chicken																																		0.00875938					0.00312276			0.00194553	1.12746
CCTACGGGCGGCAGCAGTGAGGAATATTGGTCAATGGGCGAGAGCCTGAACCAGCCAAGTAGCGTGAAGGATGAAGGTCCTACGGATTGTAAACTTCTTTTATACGGGAATAAAGTATCCTACGTGTAGGATTTTGTATGTACCGTATGAATAAGCATCGGCTAACTCCGTGCCAGCAGCCGCGGTAATACGGAGGATGCGAGCGTTATCCGGATTTATTGGGTTTAAAGGGAGCGCAGACGGGAGATTAAGTCAGTTGTGAAAGTTTGCGGCTCAACCGTAAAATTGCAGTTGATACTGGTTTCCTTGAGTGCAGTTGAGGCAGGCGGAATTCGTGGTGTAGCGGTGAAATGCTTAGATATCACGAAGAACCCCGATTGCGAAGGCAGCTTGCTAAAC…	denovo282924	Bacteria;Bacteroidetes;Bacteroidia;Bacteroidales;Bacteroidaceae;Bacteroides	Non-spore forming anaerobe	Bacteroides coprocola	99.76	Chicken		0.00822368	0.0245048	0.322891	0.00334348					0.00391481		0.00393159	0.227515	0.00882535	0.00403975						0.00884095			0.0171163												8.5343	0.00298909	0.0083841	0.00624551		0.0163219	0.0077821	0.00747901
CCTACGGGAGGCTGCAGTAGGGAATATTGCTCAATGGGGGAAACCCTGAAGCAGCAACGCCGCGTGGAGGATGAAGGTTTTCGGATTGTAAACTCCTTTTGTTAGAGAAGATAATGACGGTATCTAACGAATAAGCACCGGCTAACTCCGTGCCAGCAGCCGCGGTAATACGGAGGGTGCAAGCGTTACTCGGAATCACTGGGCGTAAAGAGCGCGTAGGCGGGGTAGTAAGTCAGATGTGAAATCCTATGGCTTAACCATAGAACTGCATTTGAAACTACTACTCTAGAGTATGGGAGAGGTAGGTGGAATTCTTGGTGTAGGGGTAAAATCCGTAGAGATCAAGAGGAATACTCATTGCGAAGGCGACCTGCTGGAACATTACTGACGCTGATGCGC…	denovo170996	Bacteria;Proteobacteria;Epsilonproteobacteria;Campylobacterales;Helicobacteraceae;Helicobacter	Aerotolerant	Helicobacter pullorum	100	Chicken																															0.0026244		0.00480891	0.00291979	0.00293092							0.00389105	0.00934877
CCTACGGGAGGCAGCAGTGAGGAATATTGGTCAATGGACGTAAGTCTGAACCAGCCAAGTAGCGTGCAGGACGACGGCCCTATGGGTTGTAAACTGCTTTTGTACGGGGATAAAGTGAGCCACGTGTGGTTTATTGCAGGTACCGTACGAATAAGGACCGGCTAATTCCGTGCCAGCAGCCGCGGTAATACGGAAGGTCCGGGCGTTATCCGGATTTATTGGGTTTAAAGGGAGCGCAGGCCGCAGGTTAAGCGTGTTGTGAAATGCAGGGGCCCAACCTCTGCACTGCAGCGCGAACTGGTCTGCTTGAGTGCGCGCAACGTCAGCGGAATTTGTCGTGTAGCGGTGAAATGCTTAGATATGACGAAGAACTCCGATTGCGAAGGCAGCTGACGGGAG…	denovo210668	Bacteria;Bacteroidetes;Bacteroidia;Bacteroidales;Prevotellaceae;Prevotella	Non-spore forming anaerobe	Prevotella dentalis	93.14	Chicken																													1.26425	0.00340244	0.00524879	0.00726966	0.0120223	0.00729948	0.00293092							0.0447471	0.119664
CCTACGGGAGGCAGCAGTAGGGAATCTTCCACAATGGGCGCAAGCCTGATGGAGCAACGCCGCGTGAATGAAGAAGGTCTTCGGATCGTAAAATTCTGTTGTTAGAGAAGAATATGAGTAATAGTAACTGATTATTCACTGACGGTATCTAACCAGCAAGTCACGGCTAACTACGTGCCAGCAGCCGCGGTAATACGTAGGTGGCAAGCGTTGTCCGGATTTATTGGGCGTAAAGGGAACGCAGGCGGTTTTTTAAGTCTGATGTGAAAGCCTTCGGCTTAACCGGAGATGTGCATTGGAAACTGGAAGACTTGAGTGCAGAAGAGGAGAGTGGAACTCCATGTGTAGCGGTGAAATGCGTAGATATATGGAAGAACACCAGTGGCGAAAGCGGCTCTC…	denovo112682	Bacteria;Firmicutes;Bacilli;Lactobacillales;Lactobacillaceae;Lactobacillus	Aerotolerant	Lactobacillus aviarius	100	Chicken					0.00334348											0.0042574	0.00868161	0.00785567	0.00277439	0.0103509	0.0176819	0.0131015	0.0169497	0.00724151	0.0100024										0.00293092
CCTACGGGTGGCAGCAGTAGGGAATCTTCCACAATGGGCGCAAGCCTGATGGAGCAACGCCGCGTGAGTGAAGAAGGTCTTCGGATCGTAAAACTCTGTTGTTAGAGAAGAACATGCGAGAGAGTAACTGTTCTTGTATTGACGGTATCTAACCAGAAAGCCACGGCTAACTACGTGCCAGCAGCCGCGGTAATACGTAGGTGGCAAGCGTTGTCCGGATTTATTGGGCGTAAAGGGAACGCAGGCGGTCCTTTAAGTCTGATGTGAAAGCCTTCGGCTTAACCGAAGAATTGCATTGGAAACTGGAGGACTTGAGTGCAGAAGAGGAGAGTGGAACTCCATGTGTAGCGGTGAAATGCGTAGATATATGGAAGAACACCAGTGGCGAAAGCGGCTCTC…	denovo181043	Bacteria;Firmicutes;Bacilli;Lactobacillales;Lactobacillaceae;Lactobacillus	Aerotolerant	Lactobacillus agilis	99.53	Chicken						0.00374139											0.00173632	0.00523711	0.00277439		0.037132	0.0305701	0.0561459	0.0177746	0.0166707																	0.0700389	0.0112185
CCTACGGGAGGCAGCAGTGGGGAATCTTCCGCAATGGGCGAAAGCCTGACGGAGCAACGCCGCGTGAACGAAGAAGGTCTTAGGATCGTAAAGTTCTGTTGTTAGGGGCGAAGGGCAACATTTTGAATAAGGGTGTTGTTTGACGGTACTTAACGAGGAAGCCACGGCTAACTACGTGCCAGCAGCCGCGGTAATACGTAGGCGGCAAGCGTTGTCCGGAATTATTGGGCGTAAAGGGAGCGCAGGCGGGAAGTTAAGCGGACTTTAAAAGTGCGGGGCTCAACCCCGTGAGGGGGTCCGAACTGACTTTCTTGAGTGCAGGAGAGGGAAGCGGAATTCCTAGTGTAGCGGTGAAATGCGTAGATATTAGGAAGAACACCAGTGGCGAAGGCGGCTTTC…	denovo203781	Bacteria;Firmicutes;Negativicutes;Selenomonadales;Veillonellaceae;Megamonas	Non-spore forming anaerobe	Megamonas hypermegale	100	Chicken	0.00676956			0.00384394		0.00748279			0.00244141					0.00441267			0.00173632				0.931836	0.761632	0.708709	0.574713	0.541798				0.00227793	0.426439	0.0013122	0.0043618		0.00291979								0.00389105	0.0392648
CCTACGGGAGGCAGCAGTGGGGAATTTTGGACAATGGGGGCAACCCTGATCCAGCCATGCCGCGTGCGGGAAGAAGGCCTTCGGGTTGTAAACCGCTTTTGTCAGGGACGAAAAGGTGCGGGTTAAGAGCTAGCACTGATGACGGTACCTGAAGAATAAGCACCGGCTAACTACGTGCCAGCAGCCGCGGTAATACGTAGGGTGCGAGCGTTAATCGGAATTACTGGGCGTAAAGCGTGCGCAGGCGGTTGGGTAAGACAGATGTGAAATCCCCGGGCTTAACCTGGGAACTGCATTTGTGACTGTCCGACTGGAGTATGTCAGAGGGGGGTGGAATTCCAAGTGTAGCAGTGAAATGCGTAGATATTTGGAAGAACACCGATGGCGAAGGCAGCCCCC…	denovo133801	Bacteria;Proteobacteria;Betaproteobacteria;Burkholderiales;Sutterellaceae	Non-spore forming anaerobe	Duodenibacillus massiliensis	95.79	Chicken	0.0101543	0.00411184	0.0898509	0.0115318	0.00668695		0.00777696	0.0054539	0.00244141	0.00782963	0.00894694	0.00786318	0.0145222	0.00882535	1.07457			0.0314227			0.00884095	0.00436716	0.00423742	0.198154	0.000833535																		0.0280463
CCTACGGGTGGCAGCAGTGAGGAATATTGGTCAATGGGCGAGAGCCTGAACCAGCCAAGTAGCGTGAAGGATGAAGGTTCTATGGATTGTAAACTTCTTTTATAAGGGAATAACCGACACCACGTGTGGTGTTCTGCATGTACCTTATGAATAAGCATCGGCTAACTCCGTGCCAGCAGCCGCGGTAATACGGAGGATGCGAGCGTTATCCGGATTTATTGGGTTTAAAGGGAGCGTAGACGGGATGTTAAGTCAGCTGTGAAAGTTTGGGGCTCAACCTTAAAATTGCAGTTGAAACTGGCGTTCTTGAGTGCGGTAGAGGCAGGCGGAATTCGTGGTGTAGCGGTGAAATGCTTAGATATCACGAAGAACTCCGATTGCGAAGGCAGCTTGCTGGAG…	denovo349203	Bacteria;Bacteroidetes;Bacteroidia;Bacteroidales;Bacteroidaceae;Bacteroides	Non-spore forming anaerobe	Bacteroides caecigallinarum	98.1	Chicken
CCTACGGGAGGCAGCAGTGGGGAATCTTCCGCAATGGGCGAAAGCCTGACGGAGCAACGCCGCGTGAACGATGAAGGTCTTAGGATCGTAAAGTTCTGTTGTTAGGGACGAAGGGTAAGAATCATAATAAGGTTTTTATTTGACGGTACCTAACGAGGAAGCCACGGCTAACTACGTGCCAGCAGCCGCGGTAATACGTAGGCGGCAAGCGTTGTCCGGAATTATTGGGCGTAAAGGGAGCGCAGGCGGGAAACTAAGCGGATCTTAAAAGTGCGGGGCTCAACCCCGTGAGGGGGTCCGAACTGGTTTTCTTGAGTGCAGGAGAGGAAAGCGGAATTCCCAGTGTAGCGGTGAAATGCGTAGATATTGGGAAGAACACCAGTGGCGAAGGCGGCTTTC…	denovo139473	Bacteria;Firmicutes;Negativicutes;Selenomonadales;Veillonellaceae;Megamonas	Non-spore forming anaerobe	Megamonas funiformis	98.13	Chicken	0.00338478		0.142945				0.00388848	0.0109078		0.0156593	0.00894694	0.00393159					0.00173632		0.00277439	0.468378	0.00265229	0.000873431		0.0934813				0.181592									0.0119564	0.0167682	0.00936827	3.40658	0.00816093	0.0661479	0.00186975
CCTACGGGAGGCAGCAGTGGGGAATTTTGGACAATGGACGAAAGTCTGATCCAGCAACGCAGCGTGAAGGACGAAGGTTCTCGGATTGTAAACTTCTTTTGCAGGGGAAGAAAAAAATGACGGTACCCTGTGAATAAGCCACGGCTAACTACGTGCCAGCAGCCGCGGTAAGACGTAGGTGGCAAGCGTTACTCGGAATTACTAGGCGTAAAGCGCACGTAGGCGGAAATTTAAGTCTGTTGTGTAATCTCTGGGCTCAACCCAGAAACTGCAACGGAAACTGGGTTTCTTGAGTGAGGCAGAGGAAGACGGAATTCCTGGTGTAGCAGTGAAATGCGTAGATATCAGGAGGAACACCGGTGGCGAAGGCGGTCTTCTGGGCCTTTACTGACGCTAAAG…	denovo196141	Bacteria;Elusimicrobia;Elusimicrobia;Elusimicrobiales;Elusimicrobiaceae;Elusimicrobium	Non-spore forming anaerobe	Elusimicrobium minutum	92.84	Chicken
CCTACGGGAGGCAGCAGGTGGGAATATTGGACAATGGGCGAAAGCCTGATCCAGCAATACCGCGTGAATGATGAAGGCCTTCGGGTTGTAAAGTTCTTTTAATAGGGAAGATAATGACGGTACCTATAGAATAAGCACCGGCAAACTTCGTGCCAGCAGCCGCGGTAATACGAAGGGTGCTAGCGTTGTTCGGAATTATTGGGCGTAAAGGGTGTGTAGGCGGTTTCGTAAGTTAGTTGTGAAAGCCCGGGGCTCAACCTCGGAATTGCGGTTAAAACTACGGAACTAGAGTATGATAGGCGATGGCAGAATTTCTAGTGTAGGGGTAAAATCCGCAGATATTAGAAGGAATACCGGTGGTGTAGACGGCTATCTTGGTCATTACTGACGCTAAGACAC…	denovo230573	Bacteria;Proteobacteria;Alphaproteobacteria	Unknown	Rickettsia peacockii	85.32	Chicken																																											0.00373951
CCTACGGGAGGCAGCAGTGGGGAATCTTCCGCAATGGGCGAAAGCCTGACGGAGCAACGCCGCGTGAGTGAAGAAGGTCTTCGGATTGTAAAGCTCTGTTGTACATGACGAATGTGCCGGTTGTGAATAATGGCTGGTAATGACGGTAGTGTACGAGGAAGCCACGGCTAACTACGTGCCAGCAGCCGCGGTAATACGTAGGTGGCAAGCGTTGTCCGGAATTATTGGGCGTAAAGAGCATGTAGGCGGCCTATTAAGTCGGGCGTGAAAATGCGGGGCTCAACCCCGTATGGCGCCCGATACTGGTGGGCTTGAGTGCAGGAGAGGAAAGGGGAATTCCCAGTGTAGCGGTGAAATGCGTAGATATTGGGAGGAACACCAGTGGCGAAGGCGCCTTTC…	denovo65630	Bacteria;Firmicutes;Negativicutes;Selenomonadales;Acidaminococcaceae;Phascolarctobacterium	Non-spore forming anaerobe	Phascolarctobacterium faecium	92.97	Chicken	0.0101543	0.00822368	0.00408413	0.0115318	0.00668695	0.00374139	1.87425	0.00818085	0.00732422	0.0156593	0.00894694		0.00484074		0.0121193	0.513017		0.00523711	0.00277439	0.00258772															0.0395674		0.0119564	2.85898	0.00312276	0.0474233		0.0194553	2.72797
CCTACGGGGGGCAGCAGTGGGGAATTTTGGACAATGGGCGAAAGCCTGATCCAGCAACGATGCGTGGAGGATGAAGGTTCTCGGATTGTAAACTCCTTTTGAGAGGGAAGAAAAAAATGACGGTACCTCTCGAATAAGCCACGGCTAACTACGTGCCAGCAGCCGCGGTAAGACGTAGGTGGCAAGCGTTACTCGGAATTACTAGGCGTAAAGCGCGCGTAGGCGGAATGTTAAGTCTGTTGTGTAATCTCTGGGCTCAACCCAGAAACTGCAACAGAAACTGGCGTTCTTGAGTGAGGCAGAGGAAATCGGAATTCCTAGTGTAGCAGTGAAATGCGTAGATATTAGGAGGAACACCGGTGGCGAAGGCGGATTTCTGGGCCTTTACTGACGCTAAAG…	denovo40725	Bacteria;Elusimicrobia;Elusimicrobia;Elusimicrobiales;Elusimicrobiaceae;Elusimicrobium	Non-spore forming anaerobe	Elusimicrobium minutum	96.07	Chicken
CCTACGGGAGGCAGCAGTGAGGAATATTGGTCAATGGGCGCGAGCCTGAACCAGCCAAGTAGCGTGAAGGATGAAGGTCCTATGGATTGTAAACTTCTTTTATACGGGAATAAAGTGGTCCACGTGTGGACTTTTGCATGTACCGTATGAATAAGCATCGGCTAACTCCGTGCCAGCAGCCGCGGTAATACGGAGGATGCGAGCGTTATCCGGATTTATTGGGTTTAAAGGGAGCGCAGACGGGGGATTAAGTCAGTTGTGAAAGTTTGCGGCTCAACCGTAAAATTGCAGTTGATACTGGTTCCCTTGAGTGCAGTTGAGGCAGGCGGAATTCGTGGTGTAGCGGTGAAATGCATAGATATCACGAAGAACCCCGATTGCGAAGGCAGCCTGCTAAGC…	denovo276704	Bacteria;Bacteroidetes;Bacteroidia;Bacteroidales;Bacteroidaceae;Bacteroides	Non-spore forming anaerobe	Bacteroides coprocola	96.46	Chicken																													0.00455586	0.00113415	0.00393659	1.04392	0.00240445	0.00583959	0.00586184							0.0544747	0.0317858
CCTACGGGGGGCAGCAGTGAGGAATATTGGGCAATGGAGGAAACTCTGACCCAGCCATGCCGCGTGAGTGAAGAAGGTTTTCGAATTGTAAAGCTCTTTCGGATGGGACGATGATGACGGTACCATCTAAAGAAGCCCCGGCAAACTTCGTGCCAGCAGCCGCGGTAATACGAAGGGGGCAAGCGTTGTTCGGAATTACTGGGCGTAAAGGGTGTGTAGGCGGATTTGTAAGATAGTGGTGAAATACCTGAGCTCAACTTAGGAATTGCCATTATAACTATAGATCTGGAGTGACAGAGAGGATATTGGAATACCCAGTGTAGAGGTGAAATTCGTAGATATTGGGTAGAACACCAGTGGCGAAGGCGAGTATCTGGCTGTCAACTGACGCTGAGGCAC…	denovo111703	Bacteria;Proteobacteria;Alphaproteobacteria;Rhodospirillales;Rhodospirillaceae	Unknown	Aestuariispira insulae	86.55	Chicken	0.00676956		0.00408413	0.00384394				0.488124	0.00244141				0.00968148	0.26476	0.153511		0.048617		0.0749084							1.31234	0.305729	0.00955749								0.769493	0.367658	0.176066			0.00816093		0.00747901
CCTACGGGAGGCAGCAGCTAAGAATATTCCGCAATGGACGAAAGTCTGACGGAGCGACGCCGCGTGAACGAAGAAGGCCGGAAGGTTGTAAAGTTCTTTTGAAACTGAAGAATAAGTATTGCAGGGAATGGCGATATGGTGACGGTAGGTTTTGAATAAGCAACGGCTAATTACGTGCCAGCAGCCGCGGTAACACGTAAGTTGCGAGCGTTGTTCGGAATTATTGGGCGTAAAGGGCATGTAGGCGGTTTTGCAAGCTTGGTGTGAAATGCATAGGCTCAACCTATGAACTGCATTGAGAACTACAAGACTTGAGTTACTGAGGTGGAACTGGAATTCCAGGTGTAGGGGTGAAATCTGCAGATATCTGGAAGAACACCAATGGCGAAGGCAAGTTTC…	denovo107275	Bacteria;Spirochaetes;Spirochaetia;Spirochaetales;Spirochaetaceae;Treponema	Unknown	Treponema brennaborense	93.22	Chicken																																											0.00373951
CCTACGGGCGGCAGCAGTAGGGAATCTTTCACAATGGGCGAAAGCCTGATGGAGCAACGCCGCGTGCAGGATGAAGGCCTTCGGGTTGTAAACTGCTTTTATAAGCGAGAAATATGATGGTAACTTATGAATAAGGATCGGCTAACTACGTGCCAGCAGCCGCGGTCATACGTAGGATCCGAGCATTATCCGGAGTGACTGGGCGTAAAGAGTTGCGTAGGTGGCGTGTTAAGTAGATAGTGAAATCTGGTGGCTCAACCATTCAGACTGTTATCTAAACTGGCATGCTCGAGAGCGTCATGGGTAACTGGAATTTCTAGTGTAGGAGTGAAATCCGTAGATATTAGAAGGAACACCGATAGCGTAGGCAGGTTACTGGGGCGTTTCTGACACTAAGGC…	denovo220234	Bacteria;Candidatus Saccharibacteria;Saccharibacteria_genera_incertae_sedis;Saccharibacteria_genera_incertae_sedis;Saccharibacteria_genera_incertae_sedis;Saccharibacteria_genera_incertae_sedis	Unknown	Terrisporobacter petrolearius	78.97	Chicken
CCTACGGGAGGCAGCAGTGAGGAATATTGGGCAATGGGCGAAAGCCTGACCCAGCCATGCCGCGTGCAGGAAGACGGCCCTATGGGTTGTAAACTGCTTTTACTCGGGAAGAATAAGGGTTACGTGTAACCCGATGACGGTACCGAAAGAATAAGCATCGGCTAACTCCGTGCCAGCAGCCGCGGTAATACGGAGGATGCGAGCGTTATCCGGAATTATTGGGTTTAAAGGGTCCGCAGGCGGACAGGTAAGTCAGTAGTGAAAAACCGGGGCTTAACCCCGGTCGTGCTACAGAAACTGCCTGACTAGAGAAAGTTTGGCGTTGGCGGAATGTGACAAGTAGCGGTGAAATGCATAGATATGTCACAGAACACCGATAGCGAAAGCAGCTGACGAAGA…	denovo24695	Bacteria;Bacteroidetes;Flavobacteriia;Flavobacteriales	Unknown	Coenonia anatina	84.51	Chicken			0.0816827	0.00384394				0.00272695	0.00976562	0.00391481	0.00447347	0.0943582			0.00403975	0.00851481	0.00520897	0.0157113	0.00554877	0.0103509	0.00530457	0.00611402	0.00211871	0.242261	0.000833535										0.0249128		0.0119564	0.824437	1.46145	0.0237117	0.0122414		0.00186975
CCTACGGGTGGCTGCAGTGGGGGATATTGCGCAATGGGGGAAACCCTGACGCAGCAACGCCGCGTGAAGGATGAAGGTCTTCGGATTGTAAACTTCTTTTATTAAGGACGAAGAAAGTGACGGTACTTAATGAATAAGCTCCGGCTAACTACGTGCCAGCAGCCGCGGTAATACGTAGGGAGCAAGCGTTGTCCGGATTTACTGGGTGTAAAGGGTGCGTAGGCGGCTTTGCAAGTCAGATGTGAAATCTATGGGCTCAACCCATAGCCTGCATTTGAAACTGCAGGGCTTGAGTGAAGTAGAGGCAGGCGGAATTCCCCGTGTAGCGGTGAAATGCGTAGAGATGGGGAGGAACACCAGTGGCGAAGGCGGCCTGCTGGGCTTTAACTGACGCTGAGG…	denovo112306	Bacteria;Firmicutes;Clostridia;Clostridiales;Ruminococcaceae;Ruminococcus	Spore forming anaerobe	Ruminococcus bromii	97.54	Chicken			0.00408413													0.00851481	0.00520897	0.730577	0.896127			0.0104812					0.199389		0.107063								0.0119564					0.688716
CCTACGGGGGGCAGCAGTGGGGAATATTGCGCAATGGGCGAAAGCCTGACGCAGCGACGCCGCGTGAGGGATGAAGGTCTTCGGATCGTAAACCTCTGTCAGAAGGGAAGAACAAGCACCGTTCTAATCAGCGGTGCCCTGACGGTACCTTCAAAGGAAGCACCGGCTAACTCCGTGCCAGCAGCCGCGGTAATACGGAGGGTGCAAGCGTTAATCGGAATTACTGGGCGTAAAGCGCGTGTAGGCTGTACGGCAAGTTGGAGGTGAAATCCCACGGCTCAACCGTGGAACTGCCTTCAAAACTACCGAACTGGAGTGCGAGAGAGGATAGCGGAATTCCAGGTGTAGGAGTGAAATCCGTAGATATCTGGAAGAACATCAGTGGCGAAGGCGGCTATC…	denovo179515	Bacteria;Proteobacteria;Deltaproteobacteria;Desulfovibrionales;Desulfovibrionaceae	Non-spore forming anaerobe	Mailhella massiliensis	98.95	Chicken																																										0.00194553	0.443131
CCTACGGGTGGCAGCAGTTTCGAATCATTCACAATGGGGGAAACCCTGATGGTGCGACGTCGCGTGGGGGATGAAGGTCTTCGGATTGTAAACCTCTGTCAAGAGGGAGTAAAGATAAGGTTGATAGCCTTATTTGAATTAACCTCTAGAGGAAGCAGTGGCTAACTCTGTGCCAGCAGCCGCGGTAATACAGAGACTGCAAGCGTTACTCGGAATCACTGGGCGTAAAGGGAGCGCAGGCGGGTTGGTGTGTCAGGTGTGAAATTCCGGGGCTTAACTCCGGCGCTGCGCCTGAAACTACTGATCTAGAGACTCGGAGGGGTAAGCGGAATTCCTGGTGGAGCAGTGAAATGCGTAGATATCAGGAGGAACACCGACGGCGAAGGCAGCTTACTGGAC…	denovo159578	Bacteria;Verrucomicrobia;Opitutae	Unknown	Ruficoccus amylovorans	88.42	Chicken
CCTACGGGTGGCAGCAGTGGGGGATATTGCACAATGGGGGGAACCCTGATGCAGCGACGCCGCGTGGAGGAAGAAGGTTTTCGGATTGTAAACTCCTGTCGTAAGGGACGATAATGACGGTACCTTACAAGAAAGCCACGGCTAACTACGTGCCAGCAGCCGCGGTAAAACGTAGGTGGCAAGCGTTGTCCGGAATTACTGGGTGTAAAGGGAGCGCAGGCGGACCGGCAAGTTGGAAGTGAAAACTATGGGCTCAACCCATAAACTGCTTTCAAAACTGCTGGCCTTGAGTAGTGCAGAGGTAGGCGGAATTCCCGGTGTAGCGGTGGAATGCGTAGATATCGGGAGGAACACCAGTGGCGAAGGCGGCCTACTGGGCACCAACTGACGCTGAGGCTC…	denovo175412	Bacteria;Firmicutes;Clostridia;Clostridiales;Ruminococcaceae;Gemmiger	Non-spore forming anaerobe	Gemmiger formicilis	97.01	Chicken																0.0021287
CCTACGGGAGGCAGCAGTGGGGAATATTGCACAATGGGGGAAACCCTGATGCAGCGACGCCGCGTGAAGGAAGAAGTATCTCGGTATGTAAACTTCTATCAGCAGGGAAGATAATGACGGTACCTGACTAAGAAGCCCCGGCTAACTACGTGCCAGCAGCCGCGGTAATACGTAGGGGGCAAGCGTTATCCGGATTTACTGGGTGTAAAGGGAGCGTAGGCGGCGGAGCAAGTCAGAAGTGAAAGCCCGGGGCTCAACCCCGGGACGGCTTTTGAAACTGCCCTGCTTGATTTCAGGAGAGGTAAGCGGAATTCCTAGTGTAGCGGTGAAATGCGTAGATATTAGGAGGAACACCAGTGGCGAAGGCGGCTTACTGGACTGACAATGACGCTGAGGCTC…	denovo350286	Bacteria;Firmicutes;Clostridia;Clostridiales;Lachnospiraceae;Coprococcus	Spore forming anaerobe	Coprococcus catus	99.5	NonSpecific	0.00676956		0.0408413	0.061503	0.0501521		0.104989	0.0327234	0.15625	0.0117444	0.156572		0.154904	0.0353014	0.137352	0.2299	0.215304	0.0288041	0.0388414	0.0543422	0.184776	0.181674	0.0974607	0.0217245	0.00750181	0.00905059		0.00955749	0.181095	0.00113415	0.0013122	0.0378022	0.0661225	0.0802943	0.0468947	0.000852152	0.00896727	0.257113	0.128033	0.173886	0.228506		0.0430043
CCTACGGGAGGCAGCAGTGGGGGATATTGCACAATGGGGGAAACCCTGATGCAGCAACGCCGCGTGAAGGAAGAAGGTCTTCGGATTGTAAACTTTTGTCCTTGGTGAAGATAATGACGGTAGCCAAGGAGGAAGCTCCGGCTAACTACGTGCCAGCAGCCGCGGTAATACGTAGGGAGCGAGCGTTGTCCGGATTTACTGGGTGTAAAGGGTGCGTAGGCGGAAGAGCAAGTCAGTAGTGAAATCCATGGGCTTAACCCGTGAACTGCTATTGAAACTGTTCTTCTTGAGTGAAGTAGAGGTAGGCGGAATTCCCGGTGTAGCGGTGAAATGCGTAGAGATCGGGAGGAACACCAGTGGCGAAGGCGGCCTACTGGGCTTTAACTGACGCTGAGGCAC…	denovo251926	Bacteria;Firmicutes;Clostridia;Clostridiales;Ruminococcaceae;Clostridium IV	Spore forming anaerobe	Anaeromassilibacillus senegalensis	95.05	NonSpecific			0.00816827			0.0112242															0.00795686			0.00131664					0.00113897						0.00293092			0.0475099
CCTACGGGAGGCAGCAGTGAGGAATATTGGGCAATGGGGGCAACCCTGACCCAGCCATGCCGCGTGAGTGAAGAAGGTTTTCGGATTGTAAAGCTCTTTCGGATGTGACGATGATGACGGTAGCATCTAAAGAAGCCCCGGCAAACTTCGTGCCAGCAGCCGCGGTAATACGAAGGGGGCAAGCGTTGTTCGGAATTACTGGGCGTAAAGGGTGTGTAGGCGGTTATGTAAGATAGCGGTGAAATGCCGGGGCTCAACCTCGGAATTGCCTTTATGACTATATAACTAGAATAATGGAGAGGATATCGGAATACCCAGTGTAGAGGTGAAATTCGTAGATATTGGGTAGAACACCAGTGGCGAAGGCGGGTATCTGGCCATTTATTGACGCTGAGGCAC…	denovo46323	Bacteria;Proteobacteria;Alphaproteobacteria;Rhodospirillales;Rhodospirillaceae	Unknown	Kiloniella laminariae	86.73	NonSpecific			0.159281			0.00748279			0.0195312					0.00441267			0.00173632	0.0418969			0.00353638	0.00349372	0.00317807	0.280444														0.103404		0.00790389
CCTACGGGAGGCAGCAGTGGGGAATATTGGGCAATGGGCGAAAGCCTGACCCAGCAACGCCGCGTGAAGGAAGAAGGCCTTCGGGTTGTAAACTTCTTTTAAGAGGGACGAAGAAGTGACGGTACCTCTTGAATAAGCCACGGCTAACTACGTGCCAGCAGCCGCGGTAATACGTAGGTGGCGAGCGTTATCCGGATTTACTGGGTGTAAAGGGCGCGTAGGCGGGAATGCAAGTCAGATGTGAAATCCAAGGGCTCAACCCTTGAACTGCATTTGAAACTGTATTTCTTGAGTGTCGGAGAGGTTGACGGAATTCCTAGTGTAGCGGTGAAATGCGTAGATATTAGGAGGAACACCAGTGGCGAAGGCGGTCAACTGGACGATAACTGACGCTGAGGC…	denovo204944	Bacteria;Firmicutes;Clostridia;Clostridiales;Ruminococcaceae	Spore forming anaerobe	Flintibacter butyricus	92.84	NonSpecific	0.00676956	0.00822368	0.00408413	0.211416	0.0100304	0.00748279	0.097212	0.537209	0.275879	0.689007	0.599445		0.0774518	0.00882535	0.214107	0.349107	1.4533	0.775092	0.00277439	0.00517545	0.0804527	0.062887	0.00847485	0.00460823	0.00333414				0.0182234	0.00680488	0.00393659	0.238445	0.0949759	0.41753	0.915912		0.514123	0.575708	0.121787	0.189693	0.00816093		0.192585
CCTACGGGGGGCAGCAGTGGGGGATATTGGACAATGGGGGAAACCCTGATCCAGCGATGCCGCGTGAGGGAAGAAGGTTTTCGGATTGTAAACCTCTGTGGACAGGGACGATAATGACGGTACCTGTTTAGAAAGCCACGGCTAACTACGTGCCAGCAGCCGCGGTAATACGTAGGTGGCGAGCGTTGTCCGGAATTACTGGGTGTAAAGGGAGTGTAGGCGGGAAGGCAAGTCAGAAGTGAAAATTATGGGCTTAACCCATAACCTGCTTTTGAAACTGTTTTTCTTGAGTGAGGCAGAGGCAAGCGGAATTCCTAGTGTAGCGGTGAAATGCGTAGATATTAGGAGGAACACCAGTGGCGAAGGCGGCTTGCTGGGCCTTTACTGACGCTGAGGCTC…	denovo189307	Bacteria;Firmicutes;Clostridia;Clostridiales;Ruminococcaceae;Clostridium IV	Spore forming anaerobe	[Eubacterium] siraeum	93.03	NonSpecific		0.00411184	0.00408413		0.00334348	0.00374139	0.00777696	0.302692	0.241699	0.00391481	0.125257	0.00393159	0.00484074	0.00441267	0.779672		0.00520897				0.00176819	0.000873431		0.0710985						0.00340244		0.00145393	0.364275	0.0014599			0.125542	0.0083841				0.577821	0.0392648
CCTACGGGAGGCAGCAGTGGGGAATATTGCACAATGGGGGAAACCCTGATGCAGCAACGCCGCGTGAGTGATGAAGGTTTTCGGATCGTAAAGCTCTGTCTTTGGGGAAGATAATGACGGTACCCAAGGAGGAAGCCACGGCTAACTACGTGCCAGCAGCCGCGGTAATACGTAGGTGGCGAGCGTTATCCGGATTTACTGGGCGTAAAGGGAGCGTAGGCGGATGATTAAGTGGGATGTGAAATACCCGGGCTCAACTTGGGTGCTGCATTCCAAACTGGTTATCTAGAGTGCAGGAGAGGAGAGTGGAATTCCTAGTGTAGCGGTGAAATGCGTAGAGATTAGGAAGAACACCAGTGGCGAAGGCGACTCTCTGGACTGTAACTGACGCTGAGGCTC…	denovo49225	Bacteria;Firmicutes;Clostridia;Clostridiales;Clostridiaceae 1;Clostridium sensu stricto	Spore forming anaerobe	Clostridium perfringens	100	NonSpecific													0.00484074						0.00277439							0.0362024	0.0265851	0.0669024	0.00113897	0.00113415	0.0013122	0.114861	0.00120223	0.0291979		0.00255646	0.00597818	0.0055894	0.012491	0.0237117	0.00408047	0.00194553
CCTACGGGAGGCAGCAGTGGGGAATATTGGGCAATGGGGGAAACCCTGACCCAGCAACGCCGCGTGAAGGAAGAAGGCCCTCGGGTTGTAAACTTCTTTTACCAGGGACGAAGGACGTGACGGTACCTGGAGAAAAAGCAACGGCTAACTACGTGCCAGCAGCCGCGGTAATACGTAGGTTGCAAGCGTTGTCCGGATTTACTGGGTGTAAAGGGCGTGTAGGCGGAGCTGCAAGTCAGATGTGAAATCCTGGGGCTTAACCCCGGAACTGCATTTGAAACTGTAGCCCTTGAGTATCGGAGAGGCAAGCGGAATTCCTAGTGTAGCGGTGAAATGCGTAGATATTAGGAGGAACACCAGTGGCGAAGGCGGCTTGCTGGACGACAACTGACGCTGAGG…	denovo80250	Bacteria;Firmicutes;Clostridia;Clostridiales;Ruminococcaceae	Spore forming anaerobe	Papillibacter cinnamivorans	92.12	NonSpecific			0.0326731								0.0178939	0.0393159	0.00484074	0.0573648		0.0127722	0.00520897	0.00261856				0.0113546		0.0177746			0.0265851						0.00240445	0.00583959	0.00293092			0.0167682	0.00312276	0.0158078			0.0112185
CCTACGGGGGGCAGCAGTGGGGAATATTGCACAATGGGGGAAACCCTGATGCAGCGACGCCGCGTGAGTGAAGAAGTATTTCGGTATGTAAAGCTCTATCAGCAGGGAAGAAAACAATGACGGTACCTGACTAAGAAGCCCCGGCTAACTACGTGCCAGCAGCCGCGGTAATACGTAGGGGGCAAGCGTTATCCGGATTTACTGGGTGTAAAGGGAGCGTAGACGGTAGACCAAGTCTGAAGTGAAAGCCCGGGGCTCAACCCCGGAACTGCTTTGGAAACTGGTAAACTAGAGTGCAGGAGAGGTAAGTGGAATTCCTAGTGTAGCGGTGAAATGCGTAGATATTAGGAGGAACACCAGTGGCGAAGGCGGCTTACTGGACTGTAACTGACGTTGAGG…	denovo242739	Bacteria;Firmicutes;Clostridia;Clostridiales;Lachnospiraceae;Clostridium XlVa	Spore forming anaerobe	Kineothrix alysoides	97.04	NonSpecific	0.104928	0.0164474	0.0204207	0.61503	0.387843	1.11868	0.22942	0.0463582	0.0195312	0.0234889	0.0313143	0.0275211	0.0774518	0.00882535	0.117153	0.183068	0.053826	0.0183299	0.0388414	0.232895	0.183008	0.044545	0.128182	0.0394992	0.135866	0.0271518	0.0664628		0.0125286	0.0827927	0.187644	0.043618	0.063718	0.122631	0.00439638	0.391138	0.0956509	0.0391258	0.00624551	0.0316156			0.022437
CCTACGGGGGGCTGCAGTGGGGAATATTGGGCAATGGGCGCAAGCCTGACCCAGCAACGCCGCGTGAAGGAAGAAGGCTTTCGGGTTGTAAACTTCTTTTAAGAGGGAAGAGCAGAAGACTGTACCTCTAGAATAAGCCACGGCTAACTACGTGCCAGCAGCCGCGGTAATACGTAGGTGGCAAGCGTTGTCCGGATTTACTGGGTGTAAAGGGCGTGCAGCCGGGAATGCAAGTCAGATGTGAAATCCATGGGCTTAACCCATGAACTGCATTTGAAACTGTATTTCTTGAGTACTGGAGAGGCAATCGGAATTCCTAGTGTAGCGGTGAAATGCGTAGATATTAGGAGGAACACCAGTGGCGAAGGCGGATTGCTGGACGACAACTGACGGTGAGGC…	denovo192080	Bacteria;Firmicutes;Clostridia;Clostridiales;Ruminococcaceae	Spore forming anaerobe	Oscillibacter ruminantium	93.37	NonSpecific	0.0169239	0.00411184	0.163365	0.284451	0.0133739		0.0116654	0.387227	0.786133	0.0469778	0.00894694	0.00786318	0.00968148	0.0220634	0.0605963	0.202227	1.64082	0.00523711	0.00832316	0.00258772	0.286447	0.00349372	0.00105936	0.0803149	0.00166707				0.11048	0.00113415	0.0013122	0.109045	0.00120223	0.122631	0.0600838	0.000852152	0.824989	0.318596	0.159261	0.663927	0.00408047		0.0392648
CCTACGGGGGGCAGCAGTGGGGAATATTGGGCAATGGGCGAAAGCCTGACCCAGCAACGCCGCGTGAAGGAAGAAGGCCCTCGGGTTGTAAACTTCTTTTGTCAGGGACGAAGCAAGTGACGGTACCTGACGAATAAGCCACGGCTAACTACGTGCCAGCAGCCGCGGTAATACGTAGGTGGCAAGCGTTATCCGGATTTACTGGGTGTAAAGGGCGTGTAGGCGGGAGTGCAAGTCAGATGTGAAAACTATGGGCTCAACCCATAGCCTGCATTTGAAACTGTACTTCTTGAGTGATGGAGAGGCAGGCGGAATTCCCTGTGTAGCGGTGAAATGCGTAGATATAGGGAGGAACACCAGTGGCGAAGGCGGCCTGCTGGACATTAACTGACGCTGAGG…	denovo247156	Bacteria;Firmicutes;Clostridia;Clostridiales;Ruminococcaceae	Spore forming anaerobe	Intestinimonas butyriciproducens	100	NonSpecific	0.0169239	0.127467	0.0326731			0.0299312			0.00244141	0.0117444	0.00447347		0.00484074		0.0121193	0.00851481	0.00868161	0.00523711		0.00258772	0.00530457	0.0366841	0.00423742	0.0243578	0.00833535	0.0181012	0.0398777		0.00113897	0.260854		0.0043618	0.0156289		0.00439638	0.000852152	0.06576		0.00624551	0.00790389		0.0214008	0.0112185
CCTACGGGTGGCAGCAGTAGGGAATATTGCACAATGGGGGAAACCCTGATGCAGCGACGCCGCGTGAGCGAAGAAGTATCTCGGTATGTAAAGCTCTATCAGCAGGGAAGAAGATGACGGTACCTGACTAAGAAGCACCGGCTAAATACGTGCCAGCAGCCGCGGTAATACGTATGGTGCAAGCGTTATCCGGATTTACTGGGTGTAAAGGGAGCGTAGACGGAGAAGCAAGTCTGGAGTGAAAGCCCGGGGCTCAACCCCGGGACTGCTTTGGAAACTGTTATTCTTGAGTGCCGGAGAGGTAAGCGGAATTCCTAGTGTAGCGGTGAAATGCGTAGATATTAGGAGGAACACCAGTGGCGAAGGCGGCTTACTGGACGGTAACTGACGTTGAGGCTC…	denovo346838	Bacteria;Firmicutes;Clostridia;Clostridiales;Lachnospiraceae	Spore forming anaerobe	Ruminococcus faecis	96.75	NonSpecific						0.00374139			0.00244141	0.00391481						0.0787619	0.0451444	0.0759381	0.105427	0.0439913	0.00707276	0.0174686	0.0158903	0.00263328	0.00583474								0.00240445		0.00146546							0.00972763	0.0112185
CCTACGGGCGGCAGCAGTGAGGAATATTGGTCAATGGCCGAGAGGCTGAACCAGCCAAGTCGCGTGAAGGATGAAGGATCTATGGTTTGTAAACTTCTTTTATACGGGAATAAAGTGAGCCACGTGTGGTTTTTTGTATGTACCGTATGAATAAGCATCGGCTAACTCCGTGCCAGCAGCCGCGGTAATACGGAGGATGCGAGCGTTATCCGGATTTATTGGGTTTAAAGGGTGCGTAGGTGGTTTCTTAAGTCAGCGGTGAAAGTTTGTGGCTTAACCATAAAATTGCCATTGATACTGGGAGACTTGAGTATGTTTGAGGTAGGCGGAATGCGTGGTGTAGCGGTGAAATGCATAGATATCACGCAGAACTCCGATTGCGAAGGCAGCTTGCCAAGC…	denovo67163	Bacteria;Bacteroidetes;Bacteroidia;Bacteroidales;Porphyromonadaceae;Parabacteroides	Non-spore forming anaerobe	Parabacteroides merdae	95.04	NonSpecific			0.0694303			0.00374139															0.00176819	0.00174686	0.00211871	0.244236	0.00166707													0.645576	0.00624551		0.00408047	0.00194553	0.00186975
CCTACGGGAGGCAGCAGTGAGGAATATTGGGCAATGGAGGCAACTCTGACCCAGCCATGCCGCGTGAGTGAAGAAGGTTTTCGGATTGTAAAGCTCTTTCGGATGTGACGATGATGACGGTAGCATCTAAAGAAGCCCCGGCTAACTTCGTGCCAGCAGCCGCGGTAATACGAAGGGGGCGAGCGTTGTTCGGAATTACTGGGCGTAAAGGGTGTGTAGGCGGTTATGTAAGATAGCGGTGAAATCCCGGGGCTTAACCTCGGAATAGCCGTTATAACTATGTAGCTAGAGTTATGGAGAGGATAGCGGAATACCCAGTGTAGAGGTGAAATTCGTAGATATTGGGTAGAACACCGGTGGCGAAGGCGGCTATCTGGCCATATACTGACGCTGAGGCAC…	denovo183876	Bacteria;Proteobacteria;Alphaproteobacteria;Rhodospirillales;Rhodospirillaceae	Unknown	Novispirillum itersonii	87.22	NonSpecific	2.92784	0.00822368	0.0449255		0.00668695	0.0112242	0.0155539	0.0654468	0.0634766	0.0117444	0.00447347		0.00484074	0.0176507		0.364008		0.047134	0.00277439		0.00618867	0.00262029	0.00317807	0.362734	0.00166707				0.18679	0.00226829			0.00120223	0.0014599	0.00146546		0.260051	0.0027947	0.00312276		0.881381		0.029916
CCTACGGGAGGCAGCAGTGGGGGATATTGCACAATGGGGGAAACCCTGATGCAGCGACGCCGCGTGGAGGAAGAAGGTTTTCGGATTGTAAACTCCTGTCGTTAGGGACGATAATGACGGTACCTAACAAGAAAGCACCGGCTAACTACGTGCCAGCAGCCGCGGTAAAACGTAGGGTGCAAGCGTTGTCCGGAATTACTGGGTGTAAAGGGAGCGCAGGCGGGAAGACAAGTTGGAAGTGAAAACCATGGGCTCAACCCATGAATTGCTTTCAAAACTGTTTTTCTTGAGTAGTGCAGAGGTAGATGGAATTCCCGGTGTAGCGGTGGAATGCGTAGATATCGGGAGGAACACCAGTGGCGAAGGCGGTCTACTGGGCACCAACTGACGCTGAGGCTC…	denovo255572	Bacteria;Firmicutes;Clostridia;Clostridiales;Ruminococcaceae;Gemmiger	Non-spore forming anaerobe	Gemmiger formicilis	96.77	NonSpecific	0.0135391	0.00822368	0.665714	0.119162	0.367782	0.018707	0.151651	0.92989	1.11572	2.13357	3.13143	0.0275211	0.174267	0.026476	0.286822	3.47404	3.3893	2.07128	0.377317	0.0155263	0.0919459	0.525806	3.91856	1.02895	0.0341749	0.00905059		0.172035	1.63214	0.0136098	0.00918539	0.519054	0.0132245	0.0540162	0.849966		1.8891	2.98195	1.53015	2.34745	0.17546	0.603113	0.717985
CCTACGGGAGGCAGCAGTGAGGAATATTGGTCAATGGGCGAGAGCCTGAACCAGCCAAGTAGCGTGAAGGATGACGGCCCTACGGGTTGTAAACTTCTTTTGTGCGGGAATAAAGGAGCCTACGTGTAGGCTTTTGCATGTACCGTAACGAATAAGCATCGGCTAACTCCGTGCCAGCAGCCGCGGTAATACGGAGGATGCGAGCGTTATCCGGATTTATTGGGTTTAAAGGGAGCGTAGACGGGTTTTTAAGTCAGCTGTGAAAGTTTGGGGCTCAACCTTAAAATTGCAGTTGAAACTGGAGACCTTGAGTACGGTTGAGGCAGGCGGAATTCGTGGTGTAGCGGTGAAATGCTTAGATATCACGAAGAACCCCGATTGCGAAGGCAGCCTGCTAAG…	denovo307886	Bacteria;Bacteroidetes;Bacteroidia;Bacteroidales;Bacteroidaceae;Bacteroides	Non-spore forming anaerobe	Bacteroides coprophilus	99.53	NonSpecific	0.0406174	0.0164474	0.0367572	0.0192197	0.0100304	0.0224484	0.0311078	0.0272695	0.00488281	0.0234889	0.00447347	0.019658	3.6596	0.0353014	0.0242385																					0.00681721						0.00194553	1.77627
CCTACGGGAGGCAGCAGTGGGGAATATTGGGCAATGGACGCAAGTCTGACCCAGCAACGCCGCGTGAAGGAAGAAGGCTTTCGGGTTGTAAACTTCTTTTGTCAGGGAAGAGTAGAAGACGGTACCTGACGAATAAGCCACGGCTAACTACGTGCCAGCAGCCGCGGTAATACGTAGGTGGCAAGCGTTGTCCGGATTTACTGGGTGTAAAGGGCGTGCAGCCGGGCCGGCAAGTCAGATGTGAAATCTGGAGGCTTAACCTCCAAACTGCATTTGAAACTGTAGGTCTTGAGTACCGGAGAGGTTATCGGAATTCCTTGTGTAGCGGTGAAATGCGTAGATATAAGGAAGAACACCAGTGGCGAAGGCGGATAACTGGACGGCAACTGACGGTGAGGC…	denovo109386	Bacteria;Firmicutes;Clostridia;Clostridiales;Ruminococcaceae;Oscillibacter	Non-spore forming anaerobe	Oscillibacter ruminantium	95.79	NonSpecific	1.42499	0.904605	0.249132	0.0653469	0.0133739	0.50883	0.0427733	0.0463582	0.0366211	0.0900407	0.0805225	1.25025	0.0774518	0.573648	0.0444373	0.151138	0.048617	0.311608	0.0638109	0.300176	0.0335956	0.0742416	0.255305	0.159313	0.760184	0.217214	0.319022		0.113897	1.30427	0.00656099	0.260254	0.365477	0.0437969	0.0263783	0.774606	0.143476	0.027947	0.0749461	0.181789	0.685518	0.527237	0.102836
CCTACGGGGGGCAGCAGTGGGGAATATTGCACAATGGGGGAAACCCTGATGCAGCGACGCCGCGTGAGTGAAGAAGTATTTCGGTATGTAAAGCTCTATCAGCAGGGAAGAAAATGACGGTACCTGACTAAGAAGCCCCGGCTAACTACGTGCCAGCAGCCGCGGTAATACGTAGGGGGCAAGCGTTATCCGGATTTACTGGGTGTAAAGGGAGCGTAGACGGTCAAGCAAGTCAGAAGTGAAAGGCTGGGGCTCAACCCCGGGACTGCTTTTGAAACTGTTTGACTGGAGTGCTGGAGAGGTAAGCGGAATTCCTAGTGTAGCGGTGAAATGCGTAGATATTAGGAGGAACACCAGTGGCGAAGGCGGCTTACTGGACAGTAACTGACGTTGAGGCTC…	denovo248360	Bacteria;Firmicutes;Clostridia;Clostridiales;Lachnospiraceae;Clostridium XlVa	Spore forming anaerobe	Kineothrix alysoides	96.77	NonSpecific	0.0406174	0.00411184	0.106187	0.0845666	0.183891	0.0748279	0.338298	0.305418	0.0463867	0.0156593	0.0671021	0.0117948	0.334011	0.00441267	0.48073	0.312919	0.0781345	0.0340412	0.155366	0.331229	0.00795686	0.171192	0.185387	0.0671486	0.0933559	0.343923	0.0531703		0.0877003	0.0283537	0.0104976	0.159933	0.0420779	0.0832141	0.0102582	0.248828	0.182334	0.0530993	0.0374731	0.118558	0.0408047	0.077821	0.0598321
CCTACGGGGGGCTGCAGTGAGGAATATTGGTCAATGGGCGAGAGCCTGAACCAGCCAAGTAGCGTGCAGGATGACGGCCCTATGGGTTGTAAACTGCTTTTATAAGGGAATAAAGTGAGAGTCGTGACTCTTTTTGCATGTACCTTATGAATAAGGACCGGCTAATTCCGTGCCAGCAGCCGCGGTAATACGGAAGGTCCGGGCGTTATCCGGATTTATTGGGTTTAAAGGGAGCGTAGGCCGGAGATTAAGCGTGTTGTGAAATGTAGTTGCTCAACATCTGCACTGCAGCGCGAACTGGTTTCCTTGAGTACGCACAAAGTGGGCGGAATTCGTGGTGTAGCGGTGAAATGCTTAGATATCACGAAGAACTCCGATTGCGAAGGCAGCTCACTGGAG…	denovo262270	Bacteria;Bacteroidetes;Bacteroidia;Bacteroidales;Prevotellaceae;Prevotella	Non-spore forming anaerobe	Prevotella copri	98.34	NonSpecific	0.030463	0.0411184	1.98897	0.0845666	0.0200609	0.0224484	0.252751	0.0245426	0.0146484	0.0939555	0.00894694	0.0235895	0.0338852	0.0441267	2.71067	0.0021287			0.00277439	0.0103509	0.0274069	0.0235826	0.0190684	1.86304	0.0241725			0.0286725	2.3736	0.0419634	0.75189	1.83195	0.026449	4.92423	0.0923239		0.00298909	0.0167682	0.00312276	0.0474233	0.00408047		0.0785296
CCTACGGGAGGCAGCAGTGGGGAATATTGCACAATGGGGGAAACCCTGATGCAGCGACGCCGCGTGAGTGAAGAAGTATTTCGGTATGTAAAGCTCTATCAGCAGGGAAGAAAATGACGGTACCTGACTAAGAAGCCCCGGCTAACTACGTGCCAGCAGCCGCGGTAATACGTAGGGGGCAAGCGTTATCCGGATTTACTGGGTGTAAAGGGAGCGTAGACGGCATGACAAGCCAGATGTGAAAACCCAGGGCTCAACCCTGGGACTGCATTTGGAACTGCCAGGCTGGAGTGCAGGAGAGGTAAGCGGAATTCCTAGTGTAGCGGTGAAATGCGTAGATATTAGGAGGAACACCAGTGGCGAAGGCGGCTTACTGGACTGTAACTGACGTTGAGGCTC…	denovo115357	Bacteria;Firmicutes;Clostridia;Clostridiales;Lachnospiraceae;Clostridium XlVa	Spore forming anaerobe	Eisenbergiella massiliensis	100	NonSpecific	0.1557	0.00411184	0.220543	0.00384394		0.0598623		0.0136348	0.00244141	0.0195741		0.204443	0.00484074	0.00441267		0.0063861	0.00347264	0.0733195	0.00832316	0.0258772	0.00176819	0.0489121	0.00317807	0.0355492	0.010836	0.0181012	0.132926	0.019115		0.00907318		0.0043618					0.00896727	0.0307417			0.061207	0.0077821
CCTACGGGGGGCAGCAGTGGGGAATATTGCACAATGGGCGAAAGCCTGATGCAGCAACGCCGCGTGAACGATGAAGGCCTTCGGGTCGTAAAGTTCTGTCCTCAAGGAAGATAATGACGGTACTTGAGGAGGAAGCCCCGGCTAACTACGTGCCAGCAGCCGCGGTAATACGTAGGGGGCTAGCGTTATCCGGATTTACTGGGCGTAAAGGGTGCGTAGGCGGTTTTTTAAGTCAGAAGTGAAAGGCTACGGCTTAACCGTAGTAAGCTTTTGAAACTGGAGAACTTGAGTGCAGGAGAGGAGAGTGGAATTCCTAGTGTAGCGGTGAAATGCGTAGATATTAGGAGGAACACCAGTAGCGAAGGCGGCTCTCTGGACTGTAACTGACGCTGAGGCACG…	denovo177589	Bacteria;Firmicutes;Clostridia;Clostridiales;Peptostreptococcaceae;Clostridium XI	Spore forming anaerobe	Intestinibacter bartlettii	98.25	NonSpecific	0.00338478		0.00408413	0.0115318	0.0267478	0.00374139		0.00272695	0.00244141	0.873003	0.192359	0.00393159	0.00484074	0.00882535	0.0121193	0.0404453	0.0121543	0.00523711	0.116524		0.00707276	0.179927	0.00847485	0.00131664	0.0541798	0.00905059		0.716812	0.00113897	0.0147439	0.0826685	0.0174472	0.141863	0.0335776		0.00596506	0.00298909	0.0447152	0.0468413	0.0474233	0.0163219	0.00194553
CCTACGGGAGGCAGCAGTGGGGAATATTGGGCAATGGGCGCAAGCCTGACCCAGCAACGCCGCGTGAAGGAAGAAGGCTTTCGGGTTGTAAACTTCTTTTGTCAGGGACGAGTAGAAGACGGTACCTGACGAATAAGCCACGGCTAACTACGTGCCAGCAGCCGCGGTAATACGTAGGTGGCAAGCGTTGTCCGGATTTACTGGGTGTAAAGGGCGTGTAGCCGGGAGGGCAAGTCAGATGTGAAATCCACGGGCTCAACTCGTGAACTGCATTTGAAACTACTCTTCTTGAGTATCGGAGAGGCAATCGGAATTCCTAGTGTAGCGGTGAAATGCGTAGATATTAGGAGGAACACCAGTGGCGAAGGCGGATTGCTGGACGACAACTGACGGTGAGGC…	denovo214954	Bacteria;Firmicutes;Clostridia;Clostridiales;Ruminococcaceae;Oscillibacter	Non-spore forming anaerobe	Oscillibacter ruminantium	94.07	NonSpecific	0.0710804	0.0411184	0.363488	3.07131	0.0367782	4.96483	0.116654	2.06976	2.5293	0.0861259	0.156572	0.0471791	0.242037	0.0529521	2.39961	1.54118	3.3893	0.68868	0.396737	0.414036	1.38449	0.163332	0.0561459	0.782083	0.0266731	0.0181012	1.46218	0.210265	0.0353079	0.57161	0.00787319	1.01339	0.0541002	0.997109	0.597907	0.0613549	0.983411	3.5856	3.07904	4.11793	0.216265		1.11624
CCTACGGGGGGCAGCAGTGGGGAATATTGCACAATGGGGGAAACCCTGATGCAGCGACGCCGCGTGGAGGAAGAAGGTTTTCGGATTGTAAACTCCTGTCTTCGGGGACGATAATGACGGTACCCGAGGAGGAAGCCACGGCTAACTACGTGCCAGCAGCCGCGGTAAAACGTAGGTGGCAAGCGTTGTCCGGAATTACTGGGTGTAAAGGGAGCGCAGGCGGGTCGGCAAGTTGGAGGTGAAAGCTGTGGGCTCAACTCACAAACTGCCTTCAAAACTGCCGGTCTTGAGTGGTGTAGAGGTAGGCGGAATTCCCGGTGTAGCGGTGGAATGCGTAGATATCGGGAGGAACACCAGTGGCGAAGGCGGCCTACTGGGCACTAACTGACGCTGAGGCTC…	denovo343059	Bacteria;Firmicutes;Clostridia;Clostridiales;Ruminococcaceae	Spore forming anaerobe	Ruthenibacterium lactatiformans	94.53	NonSpecific			0.0204207						0.00244141							0.0021287	0.00520897				0.00795686			0.000658319					0.00113897			0.00581573		0.00291979			0.00298909			0.00790389		0.0214008	0.00186975
CCTACGGGAGGCTGCAGTGGGGGATATTGCACAATGGGGGAAACCCTGATGCAGCGACGCCGCGTGGAGGAAGAAGGTTTTCGGATTGTAAACTCCTGTCGTAAGGGACGATAATGACGGTACCTTACAAGAAAGCCACGGCTAACTACGTGCCAGCAGCCGCGGTAAAACGTAGGTGGCAAGCGTTGTCCGGAATTACTGGGTGTAAAGGGAGCGCAGGCGGGCTGTCAAGTTGGAAGTGAAATCTATGGGCTCAACCCATAAATTGCTTTCAAAACTGATGGTCTTGAGTAGTGCAGAGGTAGGCGGAATTCCCGGTGTAGCGGTGGAATGCGTAGATATCGGGAGGAACACCAGTGGCGAAGGCGGCCTACTGGGCACCAACTGACGCTGAGGCTC…	denovo241351	Bacteria;Firmicutes;Clostridia;Clostridiales;Ruminococcaceae;Subdoligranulum	Spore forming anaerobe	Gemmiger formicilis	96.52	NonSpecific																0.0042574	0.00520897	0.00261856	0.00554877										0.00113897		0.00393659		0.00120223									0.00194553	0.0130883
CCTACGGGAGGCAGCAGTAGGGAATCTTCCACAATGGGCGCAAGCCTGATGGAGCAACACCGCGTGAGTGAAGAAGGGTTTCGGCTCGTAAAGCTCTGTTGTTGGAGAAGAACGTGCGTGAGAGTAACTGTTCACGCAGTGACGGTATCCAACCAGAAAGTCACGGCTAACTACGTGCCAGCAGCCGCGGTAATACGTAGGTGGCAAGCGTTATCCGGATTTATTGGGCGTAAAGCGAGCGCAGGCGGTTGCTTAGGTCTGATGTGAAAGCCTTCGGCTTAACCGAAGAAGTGCATCGGAAACCGGGCGACTTGAGTGCAGAAGAGGACAGTGGAACTCCATGTGTAGCGGTGGAATGCGTAGATATATGGAAGAACACCAGTGGCGAAGGCGGCTGTC…	denovo220638	Bacteria;Firmicutes;Bacilli;Lactobacillales;Lactobacillaceae;Lactobacillus	Aerotolerant	Lactobacillus reuteri	100	NonSpecific											0.00447347								0.00277439	0.0103509	0.00530457	0.00262029	0.0095342	0.00460823	0.000833535				0.0603652	0.0805244	0.0642977	0.0625191	0.0541002	0.0802943	0.0791348							0.00389105	0.0243068
CCTACGGGGGGCAGCAGTGGGGAATATTGCACAATGGGGGAAACCCTGATGCAGCGACGCCGCGTGAGTGAAGAAGTATTTCGGTATGTAAAGCTCTATCAGCAGGGAAGATAATGACGGTACCTGACTAAGAAGCCCCGGCTAACTACGTGCCAGCAGCCGCGGTAATACGTAGGGGGCAAGCGTTATCCGGATTTACTGGGTGTAAAGGGTGCGTAGGTGGCAAGGCAAGTCAGATGTGAAAGCCCGGGGCTCAACCCCGGTACTGCATTTGAAACTGTCTAGCTAGAGTGCAGGAGAGGTAAGCGGAATTCCTAGTGTAGCGGTGAAATGCGTAGATATTAGGAGGAACACCAGTGGCGAAGGCGGCTTACTGGACTGTAACTGACACTGAGGCAC…	denovo137347	Bacteria;Firmicutes;Clostridia;Clostridiales;Lachnospiraceae;Lachnospiracea_incertae_sedis	Spore forming anaerobe	Eubacterium xylanophilum	97.26	NonSpecific	0.0203087	0.00822368	0.0245048	0.23448	0.00334348	0.16088	0.0116654	0.264514	0.0708008	0.0156593	0.4384	0.00393159	0.019363		0.0080795	0.964302	0.342055	0.206866	0.0138719	0.00258772	0.0592344	0.0279498	0.00635613	0.0322576	0.00583474	0.479681	0.491825	0.03823	0.0899782	0.373134	0.00918539	0.132308	0.453239	0.405851	0.196372	0.0204516	0.146465	0.567324	0.0374731	0.126462	0.00408047	0.678988	0.119664
CCTACGGGGGGCTGCAGTGGGGAATATTGGGCAATGGGGGAAACCCTGACCCAGCAACGCCGCGTGAAGGAAGAAGGCTTTCGGGTTGTAAACTTCTTTTACCAGGGACGAAGAAAGTGACGGTACCTGGAGAAAAAGCCACGGCTAACTACGTGCCAGCAGCCGCGGTAATACGTAGGTGGCAAGCGTTGTCCGGATTTACTGGGTGTAAAGGGCGTGTAGGCGGAGATGCAAGTCAGATGTGAAATCCCCGGGCTTAACCCGGGAACTGCATTTGAAACTGTATCCCTTGAGTATCGGAGAGGCAGGCGGAATTCCTAGTGTAGCGGTGAAATGCGTAGATATTAGGAGGAACACCAGTGGCGAAGGCGGCCTGCTGGACGACAACTGACGCTGAGG…	denovo256181	Bacteria;Firmicutes;Clostridia;Clostridiales;Ruminococcaceae;Sporobacter	Spore forming anaerobe	Sporobacter termitidis	93.35	NonSpecific	0.629569		0.318562	0.103786	0.00334348	0.00374139	0.0116654	0.0409043	0.0415039	0.20357	0.223674	0.0157264	0.0435667	0.0441267	0.016159	0.0234157	0.0451444	0.0366598	0.133171	0.0414036	0.182124	0.0218358	0.00211871	0.202762	0.00333414	0.0724047	0.0398777	0.181592	0.0136676	0.186	0.0013122	0.00581573	0.00961781	0.00291979	0.0175855		0.0239127	0.0335364	0.121787	0.071135	0.0775289	0.0155642	0.0243068
CCTACGGGAGGCAGCAGTGGGGAATATTGCACAATGGGCGAAAGCCTGATGCAGCGACGCCGCGTGAAGGATGAAGTATTTCGGTATGTAAACTTCTATCAGCAGGGAAGAAAATGACGGTACCTGACTAAGAAGCCCCGGCTAACTACGTGCCAGCAGCCGCGGTAATACGTAGGGGGCAAGCGTTATCCGGATTTACTGGGTGTAAAGGGAGCGTAGACGGCTGTGCAAGTCTGAAGTGAAAGGCATGGGCTCAACCTGTGGACTGCTTTGGAAACTGTGCAGCTAGAGTGTCGGAGAGGTAAGTGGAATTCCTAGTGTAGCGGTGAAATGCGTAGATATTAGGAGGAACACCAGTGGCGAAGGCGGCTTACTGGACGATGACTGACGTTGAGGCTC…	denovo41626	Bacteria;Firmicutes;Clostridia;Clostridiales;Lachnospiraceae;Dorea	Spore forming anaerobe	Dorea formicigenerans	99	NonSpecific	0.101543	0.871711	0.0367572	0.0422833	0.170517	0.220742	0.108877	0.158163	0.3125	0.238804	0.290776		0.159744		0.214107	0.200098	0.142378	0.0523711	0.108201	0.00258772	0.159137	0.129268	0.0889859	0.0269911	0.400097	0.280568	0.319022	0.353627	0.0261962	0.17239	0.224386	0.0319865		0.0189787	0.035171	0.0272689	0.0956509	0.0083841	0.137401	0.134366	0.0244828		0.0355253
CCTACGGGTGGCTGCAGTGGGGAATATTGCACAATGGAGGAAACTCTGATGCAGCGACGCCGCGTGAGTGAAGAAGTAATTCGTTATGTAAAGCTCTATCAGCAGGGAAGATAGTGACGGTACCTGACTAAGAAGCTCCGGCTAAATACGTGCCAGCAGCCGCGGTAATACGTATGGAGCAAGCGTTATCCGGATTTACTGGGTGTAAAGGGAGTGTAGGTGGCATCACAAGTCAGAAGTGAAAGCCCGGGGCTCAACCCCGGGACTGCTTTTGAAACTGTGGAGCTGGAGTGCAGGAGAGGCAAGTGGAATTCCTAGTGTAGCGGTGAAATGCGTAGATATTAGGAGGAACACCAGTGGCGAAGGCGGCTTGCTGGACTGTAACTGACACTGAGGCTC…	denovo82352	Bacteria;Firmicutes;Clostridia;Clostridiales;Lachnospiraceae;Lachnospiracea_incertae_sedis	Spore forming anaerobe	Lachnospira pectinoschiza	98.26	NonSpecific		0.00411184	0.0122524	0.0230636	0.137082	0.0523795	0.338298	0.190887	0.0244141	0.00782963	0.0223674	0.00393159		0.00441267		1.66039	0.0555623	0.00785567	0.0693597	0.00517545	0.0167978	1.11624	0.234118	0.0184329	0.0133366	0.262467		0.019115	0.0387248	0.0124756	0.0013122		0.0276512	0.0408771	0.00293092	0.00511291	0.0448363	0.0894304	0.0187365	0.0553272	0.0856898	0.663424	0.014958
CCTACGGGAGGCTGCAGTGGGGAATATTGCACAATGGGGGAAACCCTGATGCAGCGACGCCGCGTGAGTGAGGAAGTATTTCGGTATGTAAAACTCTATCAGCAGGGAAGATAATGACGGTACCTGACTAAGAAGCACCGGCTAAATACGTGCCAGCAGCCGCGGTAATACGTATGGTGCAAGCGTTATCCGGATTTACTGGGTGTAAAGGGTGCGTAGGTGGTATGGCAAGTCAGAAGTGAAAGGCTGGGGCTTAACCCCGGGACTGCTTTTGAAACTGTCAAACTAGAGTACAGGAGAGGAAAGCGGAATTCCTAGTGTAGCGGTGAAATGCGTAGATATTAGGAGGAACACCAGTGGCGAAGGCGGCTTTCTGGACTGAAACTGACACTGAGGCAC…	denovo64614	Bacteria;Firmicutes;Clostridia;Clostridiales;Lachnospiraceae;Lachnospiracea_incertae_sedis	Spore forming anaerobe	Eubacterium ruminantium	100	NonSpecific		0.0164474	0.00816827	0.768787	0.00334348	0.0112242	0.00388848	0.0136348	0.0878906	0.0587222	0.120784	0.0117948	0.00484074		0.0080795							0.00611402	0.00741549	0.181038	0.00500121				0.00455586	0.0499025	0.0013122	0.127946	0.0516957	0.664253			0.00298909	0.0083841	0.0780689	0.505849		0.570039	0.183236
CCTACGGGCGGCAGCAGTGGGGAATATTGCACAATGGGGGAAACCCTGATGCAGCGACGCCGCGTGAGCGAAGAAGTATTTCGGTATGTAAAGCTCTATCAGCAGGGAAGAAAATGACGGTACCTGACTAAGAAGCCCCGGCTAACTACGTGCCAGCAGCCGCGGTAATACGTAGGGGGCAAGCGTTATCCGGATTTACTGGGTGTAAAGGGAGCGTAGACGGATGTGCAAGTCTGAAGTGAAAGCCCGGGGCTCAACCCCGGGACTGCTTTGGAAACTGTGTATCTAGAGTGCCGGAGAGGTAAGCGGAATTCCCAGTGTAGCGGTGAAATGCGTAGATATTGGGAGGAACACCAGTGGCGAAGGCGGCTTACTGGACGGTAACTGACGTTGAGGCTC…	denovo59024	Bacteria;Firmicutes;Clostridia;Clostridiales;Lachnospiraceae	Spore forming anaerobe	Ruminococcus lactaris	97.01	NonSpecific			0.00408413			0.0224484	0.00388848			0.00391481	0.0134204		0.0338852	0.0882535	0.016159	0.0191583	0.00347264				0.000884095			0.00987479			0.0132926			0.00226829	0.0485513		0.00120223		0.00146546	0.00426076		0.0027947	0.00624551		0.00408047	0.00389105	0.00373951
CCTACGGGAGGCTGCAGTGGGGAATATTGCACAATGGAGGAAACTCTGATGCAGCGATGCCGCGTGAGGGAAGAAGGTTTTCGGATTGTAAACCTCTGTCTTTGGGGACGATAATGACGGTACCCAAGGAGGAAGCTCCGGCTAACTACGTGCCAGCAGCCGCGGTAATACGTAGGGAGCAAGCGTTATCCGGAATTACTGGGTGTAAAGGGAGTGTAGGCGGGACTGCAAGTCAGATGTGAAAATTATGGGCTCAACTCATAACCTGCATTTGAAACTGTAGTTCTTGAGTGAAGTAGAGGTAAGCGGAATTCCTAGTGTAGCGGTGAAATGCGTAGATATTAGGAAGAACATCAGTGGCGAAGGCGGCTTACTGGGCTTTTACTGACGCTGAGGCTC…	denovo109003	Bacteria;Firmicutes;Clostridia;Clostridiales;Ruminococcaceae;Ruminococcus	Spore forming anaerobe	Ruminococcus albus	95.02	NonSpecific																				0.00258772	0.00176819	0.00174686	0.00529678	0.000658319	0.00166707								0.00120223
CCTACGGGAGGCAGCAGTGGGGAATATTGGGCAATGGGCGCAAGCCTGACCCAGCAACGCCGCGTGAAGGAAGAAGGCTTTCGGGTTGTAAACTTCTTTTGTCAGGGACGAAACAAATGACGGTACCTGACGAATAAGCCACGGCTAACTACGTGCCAGCAGCCGCGGTAATACGTAGGTGGCAAGCGTTATCCGGATTTACTGGGTGTAAAGGGCGTGTAGGCGGGAGTGCAAGTCAGATGTGAAAATTATGGGCTCAACCCATAACCTGCATTTGAAACTGTACTTCTTGAGTACTGGAGAGGCAGGCGGAATTCCGTGTGTAGCGGTGAAATGCGTAGATATACGGAGGAACACCAGTGGCGAAGGCGGCCTGCTGGACAGCAACTGACGCTGAGG…	denovo185061	Bacteria;Firmicutes;Clostridia;Clostridiales;Ruminococcaceae;Flavonifractor	Spore forming anaerobe	Intestinimonas butyriciproducens	96.79	NonSpecific				0.0653469	0.00668695	0.00748279	0.0349963	0.00272695	0.00244141			0.0629054			0.173709	0.0063861	0.00173632			0.0129386	0.0822208	0.00262029		0.00197496					0.0034169			0.00290786	0.00240445		0.00879275		0.0119564	0.0111788	0.0655779	0.316156			0.0747901
CCTACGGGAGGCAGCAGTGAGGAATATTGGTCAATGGCCGAGAGGCTGAACCAGCCAAGTCGCGTGAAGGAAGAAGGATCTATGGTTTGTAAACTTCTTTTATAGGGGAATAAAGTGGAGGACGTGTCCTTTTTTGTATGTACCCTATGAATAAGCATCGGCTAACTCCGTGCCAGCAGCCGCGGTAATACGGAGGATGCGAGCGTTATCCGGATTTATTGGGTTTAAAGGGTGCGTAGGTGGTGATTTAAGTCAGCGGTGAAAGTTTGTGGCTCAACCATAAAATTGCCGTTGAAACTGGGTTACTTGAGTGTGTTTGAGGTAGGCGGAATGCGTGGTGTAGCGGTGAAATGCATAGATATCACGCAGAACTCCGATTGCGAAGGCAGCTTACTAAAC…	denovo203006	Bacteria;Bacteroidetes;Bacteroidia;Bacteroidales;Porphyromonadaceae;Parabacteroides	Non-spore forming anaerobe	Parabacteroides merdae	100	NonSpecific	2.2678	0.00822368	0.498264	0.276763	0.177204	0.0261898	0.384959	0.275422	0.107422	0.109615	0.0223674	0.487517	1.17146	0.0308887	0.767553	0.949401	0.675429	0.782948	0.0693597	0.452852	0.376625	3.13824	1.89307	0.595121	0.0291737		0.837432	0.181592	2.22895	1.20787	0.0275562	0.296602	1.68432	0.042337	0.312143	0.207925	0.666567	0.544967	4.06583	0.735062	0.730404	0.914397	0.555317
CCTACGGGGGGCAGCAGTGAGGAATATTGGTCAATGGACGCGAGTCTGAACCAGCCAAGTAGCGTGAAGGATGACTGCCCTATGGGTTGTAAACTTCTTTTATATGGGAATAAAGTGGTCCACGTGTGGATTTTTGTATGTACCATATGAATAAGGATCGGCTAACTCCGTGCCAGCAGCCGCGGTAATACGGAGGATCCGAGCGTTATCCGGATTTATTGGGTTTAAAGGGAGCGTAGGCGGATTGTTAAGTCAGTTGTGAAAGTTTGCGGCTCAACCGTAAAATTGCAGTTGATACTGGCAGTCTTGAGTGCAGTAGAGGTGGGCGGAATTCGTGGTGTAGCGGTGAAATGCTTAGATATCACGAAGAACTCCGATTGCGAAGGCAGCTCACTGGAG…	denovo27995	Bacteria;Bacteroidetes;Bacteroidia;Bacteroidales;Bacteroidaceae;Bacteroides	Non-spore forming anaerobe	Bacteroides caccae	99.76	NonSpecific	1.07298	0.283717	0.18787	0.0384394	0.0300913	0.0486381	0.505502	0.147255	0.473633	2.5642	0.0268408	0.589739	0.0338852	0.216221	0.0282783	0.0042574	0.803917	0.0340412	1.1486	0.142325	0.0433207	0.0419247	0.0243652	0.494398	1.14278	0.289619		0.238937	1.14808	0.679354	0.0249318	0.0697887	1.08681	0.0189787	0.791348	0.191734	0.397549	0.449947	8.93108	1.37528	0.640633	0.470817	0.0579623
CCTACGGGGGGCAGCAGTGGGGAATATTGCGCAATGGGGGCAACCCTGACGCAGCAACGCCGCGTGCAGGAAGAAGGTCTTCGGATTGTAAACTGTTGTCGCAAGGGAAGAAGACAGTGACGGTACCTTGTGAGAAAGTCACGGCTAACTACGTGCCAGCAGCCGCGGTAATACGTAGGTGACAAGCGTTGTCCGGATTTACTGGGTGTAAAGGGCGCGTAGGCGGACTGTCAAGTCAGTCGTGAAATACCGGGGCTTAACCCCGGGGCTGCGATTGAAACTGACAGCCTTGAGTATCGGAGAGGAAAGCGGAATTCCTAGTGTAGCGGTGAAATGCGTAGATATTAGGAGGAACACCAGTGGCGAAGGCGGCTTTCTGGACGACAACTGACGCTGAGG…	denovo351775	Bacteria;Firmicutes;Clostridia;Clostridiales;Ruminococcaceae	Spore forming anaerobe	Monoglobus pectinilyticus	89.41	NonSpecific	0.1557	0.0123355	0.0163365	0.123006	0.842556	0.198294	0.081658	0.283603	1.05225	0.0978703	0.228147	0.00786318	0.0290444	0.0220634	0.177749	0.14688	0.119806	0.369216	0.0527134	0.00258772	0.0335956	0.587819	0.257423	0.0500323	0.631819	0.135759	0.0664628	0.697697	0.0558093	0.226829	1.00252	0.353306	2.89977	0.0729948	0.65506		0.466298	0.0586887	0.0281048	0.0632311	0.0530461	1.14786	0.0747901
CCTACGGGGGGCAGCAGTGGGGAATATTGCACAATGGGGGAAACCCTGATGCAGCGATGCCGCGTGAAGGAAGAAGATTTTCGGATTGTAAACTTCTATCAGCAAGGAAGAAAACGGACAGTACTTGACTAAGAAGCCCCGGCTAACTACGTGCCAGCAGCCGCGGTAATACGTAGGGGGCAAGCGTTATCCGGAATTACTGGGTGTAAAGGGTGCGTAGGCGGTATGGCAAGTTTGATGTGAAACCCACAGGCTTAACCTGTGGCTTGCATCGAAAACTACTGAACTAGAGTGCAGGAGAGGAAAGCGGAATTCCTAGTGTAGCGGTGAAATGCGTAGATATTAGGAAGAACACCAGTGGCGAAGGCGGCTTTCTGGACTGCAACTGACGCTGAGGCA…	denovo351910	Bacteria;Firmicutes;Clostridia;Clostridiales;Defluviitaleaceae;Defluviitalea	Spore forming anaerobe	Defluviitalea raffinosedens	91.89	NonSpecific		0.00411184	0.00816827	0.0307515	0.00334348	0.00374139		0.00272695	0.0170898		0.0536817	0.0511107				0.0255444			0.00277439	0.0207018	0.00442048	0.00174686		0.00131664					0.00569483	0.00113415		0.0174472	0.0444824			0.000852152	0.00298909	0.0083841	0.00312276	0.0237117
CCTACGGGAGGCAGCAGTGGGGAATATTGGGCAATGGGCGCAAGCCTGACCCAGCAACGCCGCGTGAAGGAAGAAGGCTTTCGGGTTGTAAACTTCTTTTGTCAGGGAACAGTAGAAGAGGGTACCTGACGAATAAGCCACGGCTAACTACGTGCCAGCAGCCGCGGTAATACGTAGGTGGCAAGCGTTGTCCGGATTTACTGGGTGTAAAGGGCGTGCAGCCGGGCTGGTAAGTCAGATGTGAAATCCGTGGGCTCAACCCGCGAACTGCATTTGAAACTGCTGGTCTTGAGTACCGGAGAGGTTATCGGAATTCCTTGTGTAGCGGTGAAATGCGTAGATATAAGGAAGAACACCAGTGGCGAAGGCGGATAACTGGACGGCAACTGACGGTGAGGC…	denovo87824	Bacteria;Firmicutes;Clostridia;Clostridiales;Ruminococcaceae;Oscillibacter	Non-spore forming anaerobe	Oscillibacter ruminantium	93.81	NonSpecific		0.00411184	0.208291	0.00768787		0.0336726		0.00272695	0.00244141			0.0314527			0.00403975	0.0191583	0.00868161	0.00523711	0.0110975	0.00776317	0.00795686	0.00262029	0.00317807	0.16063	0.00166707		0.0132926		0.187929	0.0158781	0.0026244	0.0130854	0.00961781	0.00291979	0.00146546			0.0754569	0.00624551		0.0693679	0.0077821	0.014958
CCTCGGGCGGCAGCAGTGGGGAATATTGCACAATGGGGGAAACCCTGATGCAGCAACGCCGCGTGAGTGATGACGGCCTTCGGGTTGTAAAGCTCTGTCTTCAGGGACGATAATGACGGTACCTGAGGAGGAAGCCACGGCTAACTACGTGCCAGCAGCCGCGGTAATACGTAGGTGGCGAGCGTTGTCCGGATTTACTGGGCGTAAAGGGAGCGTAGGCGGACTTTTAAGTGAGATGTGAAATACCCGGGCTCAACTTGGGTGCTGCATTTCAAACGGGAAGTCTAGAGTGCAGGAGAGGAGAATGGAATTCCGAGTGTAGCGGTGAAATGCGTAGAGATTAGGAAGAACACCAGTGGCGAAGGCGATTCTCTGGACTGTAACTGACGCTGAGGCTCG…	denovo204499	Bacteria;Firmicutes;Clostridia;Clostridiales;Clostridiaceae 1;Clostridium sensu stricto	Spore forming anaerobe	Clostridium saudiense	99.5	NonSpecific		0.0740132	0.00408413	0.0115318	0.0167174	0.00748279		0.0190887	0.00976562	0.493267	0.550237		0.00484074	0.00441267	0.0444373	0.063861	0.0260448		0.305183		0.00618867	0.0288232	0.0127123		0.0100024	0.108607	0.0664628	0.200707	0.0375858	0.0238171		0.00872359	0.0324601	0.249642	0.00293092	0.00340861		0.131351	0.00936827	0.0395194	0.0244828		0.00560926
CCTACGGGTGGCAGCAGTGGGGAATATTGGGCAATGGGCGCAAGCCTGACCCAGCAACGCCGCGTGAAGGATGAAGGCTTTCGGGTTGTAAACTTCTTTTATTCGGGACGAAGAAAATGACGGTACCGAATGAATAAGCCACGGCTAACTACGTGCCAGCAGCCGCGGTAATACGTAGGTGGCAAGCGTTATCCGGATTTACTGGGTGTAAAGGGCGTGTAGGCGGGACTGCAAGTCAGATGTGAAAACTATGGGCTCAACCCATAGCCTGCATTTGAAACTGTAGTTCTTGAGTGCTGGAGAGGCAATCGGAATTCCGTGTGTAGCGGTGAAATGCATAGATATACGGAGGAACACCAGTGGCGAAGGCGGATTGCTGGACAGTAACTGACGCTGAGG…	denovo196552	Bacteria;Firmicutes;Clostridia;Clostridiales;Ruminococcaceae;Pseudoflavonifractor	Spore forming anaerobe	Pseudoflavonifractor phocaeensis	96.79	NonSpecific	0.0135391		0.0939351	0.00384394						0.00391481		0.00786318		0.00441267		0.0042574	0.00347264				0.00265229	0.00524059	0.00211871	0.0250161	0.00333414							0.0043618					0.00597818	0.0027947				0.00194553	0.00186975
CCTACGGGGGGCAGCAGTGGGGAATATTGCACAATGGGGGAAACCCTGATGCAGCGACGCCGCGTGGAGGAAGAAGGTCTTCGGATTGTAAACTCCTGTCCCAGGGGACGATAATGACGGTACCCTGGGAGGAAGCACCGGCTAACTACGTGCCAGCAGCCGCGGTAAAACGTAGGGTGCAAGCGTTGTCCGGAATTACTGGGTGTAAAGGGAGCGCAGGCGGATTGGCAAGTTGGGAGTGAAATCTATGGGCTCAACCCATAAATTGCTTTCAAAACTGTCAGTCTTGAGTGGTGTAGAGGTAGGCGGAATTCCCGGTGTAGCGGTGGAATGCGTAGATATCGGGAGGAACACCAGTGGCGAAGGCGGCCTACTGGGCACTAACTGACGCTGAGGCTC…	denovo62154	Bacteria;Firmicutes;Clostridia;Clostridiales;Ruminococcaceae	Spore forming anaerobe	Ruthenibacterium lactatiformans	100	NonSpecific	0.216626	0.00822368	0.102103	0.0422833		0.0336726	0.0349963	0.0272695	0.126953	0.230974	0.0939429	1.18734	0.0726111	0.388315	0.0686758	0.0447027	0.0295175	0.172825	0.0832316	0.201842	0.0610026	0.107432	0.0169497	0.0276494	0.374257	0.045253	0.0132926	0.372742	0.00227793	0.0340244	0.0013122	0.0145393	0.0252468	0.00583959	0.0424983	0.0792501	0.149454	0.0475099	0.0312276	0.134366	0.00816093	0.0272374	0.0261765
CCTACGGGAGGCAGCAGTGGGGAATATTGGGCAATGGGCGAAAGCCTGACCCAGCAACGCCGCGTGAAGGAAGAAGGTCTTCGGATTGTAAACTTCTTTTATGAGGGACGAAGGACGTGACGGTACCTCATGAATAAGCCACGGCTAACTACGTGCCAGCAGCCGCGGTAATACGTAGGTGGCAAGCGTTATCCGGATTTACTGGGTGTAAAGGGCGCGTAGGCGGGGATGCAAGTCAGATGTGAAATCTATGGGCTTAACCCATAAACTGCATTTGAAACTGTATCTCTTGAGTGCTGGAGAGGTAGATGGAATTCCTTGTGTAGCGGTGAAATGCGTAGATATAAGGAAGAACACCAGTGGCGAAGGCGATCTACTGGACAGTAACTGACGCTGAGG…	denovo109162	Bacteria;Firmicutes;Clostridia;Clostridiales;Ruminococcaceae	Spore forming anaerobe	Intestinimonas butyriciproducens	92.84	NonSpecific	0.0135391	0.00822368	0.00408413	0.365174	0.00668695	0.00748279		0.00272695	0.19043	0.00782963	0.0134204		0.00484074	0.00441267	1.16345	0.434255	0.501797		0.00277439		0.159137	0.000873431	0.00105936	0.000658319					0.00113897	0.00113415				0.103653			0.00298909	0.0111788	0.131156	0.0395194	0.00408047		0.0860086
CCTACGGGAGGCAGCAGTGGGGAATATTGCGCAATGGGCGAAAGCCTGACGCAGCGACGCCGCGTGAGGGATGAAGGTCTTCGGATCGTAAACCTCTGTCAGAAGGGAAGAAACTAGGGTGCTCTAATCATCATCCTACTGACGGTACCTTCAAAGGAAGCACCGGCTAACTCCGTGCCAGCAGCCGCGGTAATACGGAGGGTGCAAGCGTTAATCGGAATCACTGGGCGTAAAGCGCACGTAGGCTGTTATGTAAGTCAGGGGTGAAATCCCACGGCTCAACCGTGGAACTGCCCTTGATACTGCACGACTTGAATCCGGGAGAGGGTGGCGGAATTCCAGGTGTAGGAGTGAAATCCGTAGATATCTGGAGGAACATCAGTGGCGAAGGCGGCCACC…	denovo297546	Bacteria;Proteobacteria;Deltaproteobacteria;Desulfovibrionales;Desulfovibrionaceae;Desulfovibrio	Non-spore forming anaerobe	Desulfovibrio piger	99.3	NonSpecific	0.00338478					0.00374139	0.00388848		0.419922	0.00391481		0.00393159																	0.468115				0.00120223	0.0686151	0.00293092	0.266723	0.00597818	0.0055894	0.412204	0.00790389	0.00408047	0.00194553	0.0467438
CCTACGGGAGGCTGCAGTGGGGAATATTGCACAATGGGGGAAACCCTGATGCAGCGACGCCGCGTGAGCGATGAAGTATTTCGGTATGTAAAGCTCTATCAGCAGGGAAGATAATGACGGTACCTGACTAAGAAGCTCCGGCTAAATACGTGCCAGCAGCCGCGGTAATACGTATGGAGCAAGCGTTATCCGGATTTACTGGGTGTAAAGGGAGCGTAGGCGGTCCTGCAAGTCTGATGTGAAAGGCCGGGGCTCAACCCCGGGACTGCATTGGAAACTGTAGGACTAGAGTGTCGGAGGGGTAAGTGGAATTCCTAGTGTAGCGGTGAAATGCGTAGATATTAGGAGGAACACCAGTGGCGAAGGCGGCTTACTGGACGACTACTGACGCTGAGGCTC…	denovo105099	Bacteria;Firmicutes;Clostridia;Clostridiales;Lachnospiraceae;Lachnospiracea_incertae_sedis	Spore forming anaerobe	Eubacterium ramulus	97.76	NonSpecific			0.0245048	0.0192197	0.130396	0.00374139	0.108877	0.054539	0.114746	0.277952	0.20578		0.164585	0.00882535	0.278743	0.381038	0.0295175	0.0392783		0.00258772	0.0265229	0.225345	0.527559	0.0592487	0.00833535	0.289619		0.03823	0.0831445	0.0521708	0.661348	0.0261708	0.317388	0.0510964	0.0571529	0.231785	0.179345		0.012491	0.0237117			0.0355253
CCTACGGGAGGCAGCAGTGAGGAATATTGGTCAATGGACGCAAGTCTGAACCAGCCATGCCGCGTGCAGGAAGACGGCTCTATGAGTTGTAAACTGCTTTTGTACGAGGGTAAACTCACCTACGTGTAGGTGACTGAAAGTATCGTACGAATAAGGATCGGCTAACTCCGTGCCAGCAGCCGCGGTAATACGGAGGATTCAAGCGTTATCCGGATTTATTGGGTTTAAAGGGTGCGTAGGCGGTTTGATAAGTTAGAGGTGAAATCCCGGGGCTTAACTCCGGAACTGCCTCTAATACTGTTAGACTAGAGAGTAGTTGCGGTAGGCGGAATGTATGGTGTAGCGGTGAAATGCTTAGAGATCATACAGAACACCGATTGCGAAGGCAGCTTACCAAAC…	denovo347485	Bacteria;Bacteroidetes;Bacteroidia;Bacteroidales;Rikenellaceae;Alistipes	Non-spore forming anaerobe	Alistipes onderdonkii	100	NonSpecific	0.223396	0.0205592	0.359404	0.103786	0.0568391	3.12406	0.120543	0.190887	0.595703	0.974789	1.6194	0.813839	0.0774518	1.44736	0.0525168	0.127722	0.526106	0.233051	0.122073	0.165614	0.0503934	0.237573	0.320985	2.14151	0.0291737	0.45253	4.20045	10.217	0.331439	0.302817	0.00787319	0.594658	1.0784	0.0175188	1.30572	0.0264167	0.0538036	0.18445	1.54576	2.79007	0.118334	1.88132	1.20225
CCTACGGGAGGCAGCAGTGGGGGATATTGCACAATGGGCGCAAGCCTGATGCAGCGACGCCGCGTGTGGGAAGACGGCCCTCGGGTTGTAAACCACTGGCTTTGGGGACGATAATGACGGTACCCAAGGAGGAAGCTCCGGCTAACTACGTGCCAGCAGCCGCGGTAATACGTAGGGAGCGAGCGTTGTCCGGAATTACTGGGTGTAAAGGGAGCGTAGGCGGGAGTGCAAGTTGAATGTTTAATCTATGGGCTCAACCCATATCAGCGTTCAAAACTGCATTTCTTGAGTGAAGTAGAGGTTGGCGGAATTCCTAGTGTAGCGGTGAAATGCGTAGATATTAGGAGGAACACCAGTGGCGAAGGCGGCCAACTGGGCTTTTACTGACGCTGAGGCTCG…	denovo330142	Bacteria;Firmicutes;Clostridia;Clostridiales;Ruminococcaceae	Spore forming anaerobe	[Clostridium] methylpentosum	92.79	NonSpecific	0.00676956	0.00411184	0.00816827	0.0192197	0.0167174	2.23735	0.00777696	0.0109078	0.0415039	0.0117444	0.00447347	0.00393159	0.00968148	0.00441267	0.016159	0.0191583	0.0399354	0.0261856			0.0247547	0.000873431	0.00105936	0.000658319						0.0113415				0.00291979				0.027947	0.00312276	0.00790389			0.00747901
CCTACGGGAGGCAGCAGTGGGGAATATTGGGCAATGGACGCAAGTCTGACCCAGCAACGCCGCGTGAAGGAAGAAGGCTTTCGGGTTGTAAACTTCTTTTGTCAGGGAACAGTAGAAGAGGGTACCTGACGAATAAGCCACGGCTAACTACGTGCCAGCAGCCGCGGTAATACGTAGGTGGCAAGCGTTGTCCGGATTTACTGGGTGTAAAGGGCGTGTAGCCGGGCTGATAAGTCAGATGTGAAATCTGGAGGCTCAACCTCCAAACTGCATTTGAAACTGTCGGTCTTGAGTATCGGAGAGGTAACCGGAATTCCTAGTGTAGCGGTGAAATGCGTAGATATTAGGAAGAACACCAGTGGCGAAGGCGGGTTACTGGACGACAACTGACGGTGAGGC…	denovo15194	Bacteria;Firmicutes;Clostridia;Clostridiales;Ruminococcaceae;Oscillibacter	Non-spore forming anaerobe	Oscillibacter ruminantium	95.3	NonSpecific			0.0694303				0.00388848	0.0109078				0.00393159			0.00403975	0.0149009	0.00347264				0.00353638	0.000873431	0.00529678	0.0184329					0.00911172			0.0145393	0.00120223	0.0014599			0.0149454	0.405232	0.00624551	0.00790389	0.00816093		0.00186975
CCTACGGGGGGCAGCAGTGGGGAATATTGCACAATGGGGGAAACCCTGATGCAGCGATGCCGCGTGGAGGAAGAAGGTTTTCGGATTGTAAACTCCTGTTGAAGAGGACGATAATGACGGTACTCTTTTAGAAAGCTCCGGCTAACTACGTGCCAGCAGCCGCGGTAATACGTAGGGAGCGAGCGTTGTCCGGAATTACTGGGTGTAAAGGGAGCGTAGGCGGGATGGCAAGTCAGATGTGAAAACTATGGGCTCAACCCATAGACTGCATTTGAAACTGTTGTTCTTGAGTGAGGTAGAGGTAAGCGGAATTCCTGGTGTAGCGGTGAAATGCGTAGAGATCAGGAGGAACATCGGTGGCGAAGGCGGCTTACTGGGCCTTTACTGACGCTGAGGCTC…	denovo341152	Bacteria;Firmicutes;Clostridia;Clostridiales;Ruminococcaceae;Ruminococcus	Spore forming anaerobe	Ruminococcus callidus	100	NonSpecific	0.00338478	0.00822368	0.00408413	0.0884105	0.00668695	0.142173	0.0116654	0.0245426	0.158691	0.4228	0.930482	0.00393159	0.00484074		0.00403975	0.0596036	0.0625076	0.586556	0.00277439									0.219822	0.00455586	0.310756	0.00393659	0.316957	0.613136	0.313878	0.301885			0.0419205	0.0718234	0.371483			0.0392648
CCTACGGGAGGCAGCAGTGAGGAATATTGGTCAATGGACGAGAGTCTGAACCAGCCAAGTAGCGTGCAGGAAGACGGCCCTATGGGTTGTAAACTGCTTTTATAAGGGAATAAAGTGAGTCTCGTGAGACTTTTTGCATGTACCTTATGAATAAGGACCGGCTAATTCCGTGCCAGCAGCCGCGGTAATACGGAAGGTCCGGGCGTTATCCGGATTTATTGGGTTTAAAGGGAGCGTAGGCCGGAGATTAAGCGTGTTGTGAAATGTAGACGCTCAACGTCTGCACTGCAGCGCGAACTGGTTTCCTTGAGTACGCACAAAGTGGGCGGAATTCGTGGTGTAGCGGTGAAATGCTTAGATATCACGAAGAACTCCGATTGCGAAGGCAGCTCACTGGAG…	denovo345695	Bacteria;Bacteroidetes;Bacteroidia;Bacteroidales;Prevotellaceae;Prevotella	Non-spore forming anaerobe	Prevotella copri	98.82	NonSpecific	0.250474	0.254934	19.2363	5.1009	0.143769	0.246932	32.9626	4	0.114746	0.685092	0.138678	0.255553	0.251718	0.277998	6.17678	0.221385	0.133697	0.18068	30.89	34.7816	0.227212	0.155471	0.101698	20.0379	0.147536			0.03823	37.9811	0.504695	35.8912	51.2438	0.366679	30.6389	0.50998		0.0717382	1.40294	0.218593	3.71483	0.114253		3.45343
CCTACGGGGGGCAGCAGTGGGGAATATTGCACAATGGAGGAAACTCTGATGCAGCGACGCCGCGTGAGTGAAGAAGTATTTCGGTATGTAAAGCTCTATCAGCAGGGAAGAAAATGACGGTACCTGACTAAGAAGCACCGGCTAAATACGTGCCAGCAGCCGCGGTAATACGTATGGTGCAAGCGTTATCCGGATTTACTGGGTGTAAAGGGAGCGTAGGTGGCAAGGCAAGCCAGAAGTGAAAACCCGGGGCTCAACCGCGGGATTGCTTTTGGAACTGTCATGCTAGAGTGCAGGAGGGGTGAGCGGAATTCCTAGTGTAGCGGTGAAATGCGTAGATATTAGGAGGAACACCGGAGGCGAAGGCGGCTCACTGGACTGTAACTGACACTGAGGCTC…	denovo87460	Bacteria;Firmicutes;Clostridia;Clostridiales;Lachnospiraceae;Lachnospiracea_incertae_sedis	Spore forming anaerobe	[Eubacterium] eligens	94.78	NonSpecific		0.00822368	0.0816827	0.115318	0.070213	0.32176	0.108877	0.0709007	0.0732422	0.043063	0.210253	0.00786318	0.19363	0.00882535	0.496889	0.453413	0.059035	0.107361	0.166463		0.0848731	0.184294	0.0815704	0.00987479	0.00416767	0.398226	0.345607		0.150343	0.612439	0.367415	0.101775	0.391926	0.0686151	0.0278437	0.835109	0.388582	0.293444	0.137401	0.118558		0.110895	0.0542228
CCTACGGGGGGCAGCAGTGGGGAATATTGCACAATGGGGGAAACCCTGATGCAGCGACGCCGCGTGAGCGAAGAAGTATTTCGGTATGTAAAGCTCTATCAGCAGGGAAGAAAATGACGGTACCTGACTAAGAAGCACCGGCTAAATACGTGCCAGCAGCCGCGGTAATACGTATGGTGCAAGCGTTATCCGGATTTACTGGGTGTAAAGGGAGCGTAGACGGCTGTGTAAGTCTGAAGTGAAAGCCCGGGGCTCAACCCCGGGACTGCTTTGGAAACTATGCAGCTAGAGTGTCGGAGAGGTAAGTGGAATTCCCAGTGTAGCGGTGAAATGCGTAGATATTGGGAGGAACACCAGTGGCGAAGGCGGCTTACTGGACGATGACTGACGTTGAGGCTC…	denovo27798	Bacteria;Firmicutes;Clostridia;Clostridiales;Lachnospiraceae;Coprococcus	Spore forming anaerobe	Coprococcus comes	100	NonSpecific	0.0236935	0.707237	0.0775985	0.103786	0.170517	0.00748279	0.202201	0.111805	1.85059	1.08049	0.961797	0.0117948	0.0532481	0.0220634	0.428214	0.349107	0.569514	0.230433	0.196981	0.595176	0.105207	0.0131015	0.133479	0.135614	0.0641822	0.678794	0.0531703	1.82548	0.271074	0.555732	0.152215	0.0974135	0.698494	0.487605	0.00439638	0.00340861	0.19728	0.315801	0.662024	0.363579	0.00408047		0.407606
CCTACGGGAGGCAGCAGTAGGGAATCTTCCACAATGGACGCAAGTCTGATGGAGCAACGCCGCGTGAGTGAAGAAGGTTTTCGGATCGTAAAGCTCTGTTGTTGGTGAAGAAGGATAGAGGTAGTAACTGGCCTTTATTTGACGGTAATCAACCAGAAAGTCACGGCTAACTACGTGCCAGCAGCCGCGGTAATACGTAGGTGGCAAGCGTTGTCCGGATTTATTGGGCGTAAAGCGAGCGCAGGCGGAAAAATAAGTCTAATGTGAAAGCCCTCGGCTTAACCGAGGAACTGCATCGGAAACTGTTTTTCTTGAGTGCAGAAGAGGAGAGTGGAACTCCATGTGTAGCGGTGGAATGCGTAGATATATGGAAGAACACCAGTGGCGAAGGCGGCTCTC…	denovo146382	Bacteria;Firmicutes;Bacilli;Lactobacillales;Lactobacillaceae;Lactobacillus	Aerotolerant	Lactobacillus amylovorus	100	NonSpecific				0.00384394		0.00374139										0.0063861		0.00261856		0.00258772	0.0229865	0.00349372	0.0317807	0.00592487	0.0025006	0.00905059			0.00113897	0.00113415	0.0026244	0.00145393	0.0252468	0.00291979				0.0139735				0.00583658	0.0112185
CCTACGGGAGGCAGCAGTGGGGAATATTGGGCAATGGGCGCAAGCCTGACCCAGCAACGCCGCGTGAAGGAAGAAGGCTTTCGGGTTGTAAACTTCTTTTAAGTGGGAAGAGTAGAAGACGGTACCACTTGAATAAGCCACGGCTAACTACGTGCCAGCAGCCGCGGTAATACGTAGGTGGCAAGCGTTGTCCGGATTTACTGGGTGTAAAGGGCGTGCAGCCGGGCATGCAAGTCAGATGTGAAATCTCAGGGCTTAACCCTGAAACTGCATTTGAAACTGTATGTCTTGAGTGCCGGAGAGGTAATCGGAATTCCTTGTGTAGCGGTGAAATGCGTAGATATAAGGAAGAACACCAGTGGCGAAGGCGGATTACTGGACGGTAACTGACGGTGAGGC…	denovo217893	Bacteria;Firmicutes;Clostridia;Clostridiales;Ruminococcaceae;Oscillibacter	Non-spore forming anaerobe	Oscillibacter valericigenes	94.31	NonSpecific	0.00676956	0.0123355	0.0326731	0.196041	0.0234043	0.0411553	0.12832	1.04988	0.0732422	0.0313185	0.00894694	0.00393159	0.435667	0.013238	1.00994	0.21287	0.645912	0.0864123	0.0138719	0.075044	0.138803	0.168572	0.0137716	0.0710985	0.00416767	0.0271518			0.0797276	0.00793903	1.08519	0.420186	0.0649202	1.22047	0.394209	0.60588	2.94724	0.354927	0.0999282	0.363579	0.0163219		0.338425
CCTACGGGGGGCAGCAGTCGGGAATATTGCGCAATGGAGGAAACTCTGACGCAGTGACGCCGCGTATAGGAAGAAGGTTTTCGGATTGTAAACTATTGTCGTTAGGGAAGAAAAAAGACAGTACCTAAGGAGGAAGCTCCGGCTAACTACGTGCCAGCAGCCGCGGTAATACGTAGGGAGCGAGCGTTATCCGGATTTATTGGGTGTAAAGGGTGCGTAGACGGGTTAGCAAGTTAGTTGTGAAATCCCTCGGCTCAACTGAGGAACTGCAACTAAAACTGTTAATCTTGAGTGCAGGAGAGGTAAGTGGAATTCCTAGTGTAGCGGTGAAATGCGTAGATATTAGGAGGAACACCAGTGGCGAAGGCGACTTACTGGACTGTAACTGACGTTGAGGCA…	denovo35107	Bacteria;Firmicutes;Clostridia;Clostridiales	Spore forming anaerobe	Natranaerovirga hydrolytica	87.19	NonSpecific			0.00816827						0.00732422								0.00694529		0.00554877	0.00517545	0.018566	0.00174686		0.000658319					0.00797276					0.00583959	0.00146546		0.00298909			0.00790389			0.213152
CCTACGGGTGGCTGCAGTGGGGAATATTGCACAATGGGGGAAACCCTGATGCAGCGACGCCGCGTGAGCGAAGAAGTATTTCGGTATGTAAAGCTCTATCAGCAGGGAAGAAAATGACGGTACCTGACTAAGAAGCCCCGGCTAACTACGTGCCAGCAGCCGCGGTAATACGTAGGGGGCAAGCGTTATCCGGATTTACTGGGTGTAAAGGGAGCGTAGACGGAATGGCAAGTCTGATGTGAAAGGCCGGGGCTCAACCCCGGGACTGCATTGGAAACTGTCAATCTAGAGTACCGGAGGGGTAAGTGGAATTCCTAGTGTAGCGGTGAAATGCGTAGATATTAGGAGGAACACCAGTGGCGAAGGCGGCTTACTGGACGGTAACTGACGTTGAGGCTC…	denovo141341	Bacteria;Firmicutes;Clostridia;Clostridiales;Lachnospiraceae;Ruminococcus2	Spore forming anaerobe	Blautia faecicola	99.75	NonSpecific	0.0169239	0.00822368	0.0285889	0.0192197	0.280852	0.220742	0.12832	0.19634	0.183105	0.0234889	0.429453	0.0117948	0.0871333	0.520695	0.080795	0.255444	0.0381991	0.0759381	0.00554877	0.186316	0.0424366	0.00436716	0.0529678	0.00592487	0.00416767	0.208164	0.305729	0.03823	0.0877003	0.171256	0.00393659	0.0145393	0.0456846	0.0905136	0.0527565	0.000852152	0.00298909	0.0614834	0.0281048	0.331963	0.0163219		0.0467438
CCTACGGGAGGCAGCAGTCGGGAATATTGCGCAATGGAGGAAACTCTGACGCAGTGACGCCGCGTATGGGAAGAAGGTTTTCGGATTGTAAACCATTTTAGACAAGGAAGAAACAAGACAGTACTTGTAGAATAAGCTCCGGCTAACTACGTGCCAGCAGCCGCGGTAATACGTAGGGAGCAAGCGTTATCCGGATTTATTGGGTGTAAAGGGTGCGTAGACGGGAAGGTAAGTTAGTTGTGAAATCCCTCGGCTCAACTGAGGAACTGCGACTAAAACTGCTTTTCTTGAGTGCTGGAGAGGAAAGTGGAATTCCTAGTGTAGCGGTGAAATGCGTAGATATTAGGAGGAACACCAGTGGCGAAGGCGACTTTCTGGACAGTAACTGACGTTGAGGCA…	denovo272553	Bacteria;Firmicutes;Clostridia;Clostridiales	Spore forming anaerobe	Vallitalea pronyensis	87.41	NonSpecific			0.453339				0.00388848			0.00391481				0.00441267	0.0080795						0.00442048	0.00174686		0.151413	0.000833535	0.624491		0.00955749	0.472671	0.00453659	0.0013122	0.00581573	0.00240445	0.00583959	0.0117237		0.00597818	0.0055894	0.840021	0.237117			0.0168278
CCTACGGGAGGCAGCAGTGGGGAATATTGCACAATGGGGGAAACCCTGATGCAGCGACGCCGCGTGAAGGATGAAGTATTTCGGTATGTAAACTTCTATCAGCAGGGAAGAAAATGACGGTACCTGACTAAGAAGCCCCGGCTAACTACGTGCCAGCAGCCGCGGTAATACGTAGGGGGCAAGCGTTATCCGGATTTACTGGGTGTAAAGGGAGCGTAGACGGCAGTGCAAGTCTGAAGTGAAAGCCCGGGGCTCAACCCCGGGACTGCTTTGGAAACTGTGCAGCTAGAGTGTCGGAGAGGCAAGCGGAATTCCTAGTGTAGCGGTGAAATGCGTAGATATTAGGAGGAACACCAGTGGCGAAGGCGGCTTGCTGGACGATGACTGACGTTGAGGCTC…	denovo102754	Bacteria;Firmicutes;Clostridia;Clostridiales;Lachnospiraceae;Dorea	Spore forming anaerobe	Faecalimonas umbilicata	100	NonSpecific		0.168586	0.00408413			0.00374139			0.102539				0.00484074	0.0176507				0.00785567			0.000884095	0.00349372	0.00211871	0.000658319	0.0983571										0.00439638	0.859821		0.0083841			0.0163219	0.0116732
CCTACGGGGGGCAGCAGGCGCGAAACCTCCGCAATGTGAGAAATCGCGACGGGGGGATCCCAAGTGCCATTCTTAACGGGATGGCTTTTCATTAGTGTAAAGAGCTTTTGGAATAAGAGCTGGGCAAGACCGGTGCCAGCCGCCGCGGTAACACCGGCAGCTCTAGTGGTAGCAGTTTTTATTGGGCCTAAAGCGTCCGTAGCCGGTTTATTAAGTCTCTGGTGAAATCCTGTAGCTTAACTGTGGGAATTGCTGGAGATACTAGTAGACTTGAGATCGGGAGAGGTTAGAGGTACTCCCAGGGTAGAGGTGAAATTCTGTAATCCTGGGAGGACCGCCTGTGGCGAAGGCGTCTAGCTGGAACGATTCTGACGGTGAGGGACGAAAGCTAGGGGCGCG…	denovo232319	Archaea;Euryarchaeota;Methanobacteria;Methanobacteriales;Methanobacteriaceae;Methanobrevibacter	Non-spore forming anaerobe	Methanobrevibacter woesei	98.96	NonSpecific				0.0499712				0.0218156	0.327148	0.20357					0.0525168	0.0532175	0.310802		0.049939		0.364247	0.00174686	0.00105936	0.000658319					0.0216403					0.014599	0.00146546		0.0358691	0.74898	0.299785	0.00790389			0.0205673
CCTACGGGAGGCAGCAGTGAGGAATATTGGTCAATGGGCGCTAGCCTGAACCAGCCAAGTAGCGTGAAGGATGAAGGCTCTATGGGTCGTAAACTTCTTTTATATAAGAATAAAGTGCAGTATGTATACTGTTTTGTATGTATTATATGAATAAGGATCGGCTAACTCCGTGCCAGCAGCCGCGGTAATACGGAGGATCCGAGCGTTATCCGGATTTATTGGGTTTAAAGGGAGCGTAGGTGGACTGGTAAGTCAGTTGTGAAAGTTTGCGGCTCAACCGTAAAATTGCAGTTGATACTGTCAGTCTTGAGTACAGTAGAGGTGGGCGGAATTCGTGGTGTAGCGGTGAAATGCTTAGATATCACGAAGAACTCCGATTGCGAAGGCAGCTCACTGGAC…	denovo326596	Bacteria;Bacteroidetes;Bacteroidia;Bacteroidales;Bacteroidaceae;Bacteroides	Non-spore forming anaerobe	Bacteroides fragilis	100	NonSpecific	0.0981587	0.00411184	0.00816827	0.00384394	0.648634	1.81832	0.0116654	0.0681738	0.00488281	0.0117444	0.00447347	0.0157264	0.343693	0.0441267	0.153511		0.00173632	0.00261856	2.1557	0.00776317	0.00176819	0.00174686	0.118648	0.0032916	0.111694		0.279144	0.00955749		0.178061	0.0026244			0.0014599			0.0627709	0.055894	5.12132	1.03541	0.0897703	0.435798	0.353383
CCTACGGGAGGCAGCAGTGGGGAATATTGCACAATGGAGGAAACTCTGATGCAGCGACGCCGCGTGAAGGATGAAGTATTTCGGTATGTAAACTTCTATCAGCAGGGAAGAAAATGACGGTACCTGACTAAGAAGCCCCGGCTAACTACGTGCCAGCAGCCGCGGTAATACGTAGGGGGCAAGCGTTATCCGGATTTACTGGGTGTAAAGGGAGCGTAGACGGCACGGCAAGCCAGATGTGAAAGCCCGGGGCTCAACCCCGGGACTGCATTTGGAACTGCTGAGCTAGAGTGTCGGAGAGGCAAGTGGAATTCCTAGTGTAGCGGTGAAATGCGTAGATATTAGGAGGAACACCAGTGGCGAAGGCGGCTTGCTGGACGATGACTGACGTTGAGGCTC…	denovo307330	Bacteria;Firmicutes;Clostridia;Clostridiales;Lachnospiraceae;Dorea	Spore forming anaerobe	Dorea longicatena	99.75	NonSpecific	0.0236935	0.0123355	0.0939351	0.111474	0.62523	0.370398	0.886573	0.136348	0.600586	3.55074	1.10942	1.0576	0.406622	0.026476	0.298942	0.576878	0.927196	0.387546	0.221951	0.126798	0.122005	0.963395	1.77336	0.0750484	2.84069	0.334872	0.172803	1.80637	0.3303	0.808647	1.14949	0.143939	0.376297	0.169348	0.20663	0.882829	0.313854	0.813258	0.227961	0.782485	0.485576	0.287938	0.491745
CCTACGGGAGGCAGCAGTGGGGAATATTGCACAATGGGGGAAACCCTGATGCAGCGACGCCGCGTGAGCGATGAAGTATTTCGGTATGTAAAGCTCTATCAGCAGGGAAGAAAATGACGGTACCTGACTAAGAAGCACCGGCTAAATACGTGCCAGCAGCCGCGGTAATACGTATGGTGCAAGCGTTATCCGGATTTACTGGGTGTAAAGGGAGCGTAGACGGAGTGGCAAGTCTGATGTGAAAACCCGGGGCTCAACCCCGGGACTGCATTGGAAACTGTCAATCTAGAGTACCGGAGAGGTAAGCGGAATTCCTAGTGTAGCGGTGAAATGCGTAGATATTAGGAGGAACACCAGTGGCGAAGGCGGCTTACTGGACGGTAACTGACGTTGAGGCTC…	denovo203261	Bacteria;Firmicutes;Clostridia;Clostridiales;Lachnospiraceae;Ruminococcus2	Spore forming anaerobe	Ruminococcus faecis	100	NonSpecific	0.00676956	0.0616776	0.273637	0.0999423	0.768999	0.0523795	0.921569	0.119986	0.522461	0.383652	0.823119	0.0275211	2.47846	0.233872	0.193908	1.16227	0.33511	0.196392	1.25402	0.186316	0.130846	0.0200889	0.708709	0.0915064	0.012503	0.0362024		0.0477874	0.267657	0.326634	0.376601	0.145393	0.204379	0.690531	0.00879275	0.0187473	0.0119564	0.0670728	0.421572	0.395194	0.481495	0.0077821	0.360862
CCTACGGGGGGCAGCAGTGGGGAATATTGGGCAATGGGCGCAAGCCTGACCCAGCAACGCCGCGTGAAGGAAGAAGGCTTTCGGGTTGTAAACTTCTTTTAAGAGGGAAGAGCAGAAGACGGTACCTCTAGAATAAGCCACGGCTAACTACGTGCCAGCAGCCGCGGTAATACGTAGGTGGCAAGCGTTGTCCGGATTTACTGGGTGTAAAGGGCGTGCAGCCGGGTCTGCAAGTCAGATGTGAAATCCATGGGCTCAACCCATGAACTGCATTTGAAACTGTAGATCTTGAGTGTCGGAGGGGCAATCGGAATTCCTAGTGTAGCGGTGAAATGCGTAGATATTAGGAGGAACACCAGTGGCGAAGGCGGATTGCTGGACGATAACTGACGGTGAGGC…	denovo160732	Bacteria;Firmicutes;Clostridia;Clostridiales;Ruminococcaceae	Spore forming anaerobe	Oscillibacter ruminantium	92.38	NonSpecific	0.0169239		0.0163365	0.799539	0.00668695	0.0112242	0.163316	0.948979	0.493164	0.00782963	0.433927	0.00786318	0.663181	0.00441267	0.343379	0.242672	0.140642	0.871979	0.0554877	0.00258772	0.540182	0.304827	0.00741549	0.477281	0.0116695	1.94588		0.11469	0.543286	0.0158781	0.00787319	0.0174472	0.81511	0.591258	0.682904	0.00596506	1.47063	0.0866357	1.08047	0.663927	0.0122414		0.502964
CCTACGGGAGGCAGCAGTGGGGAATATTGGGCAATGGGCGAAAGCCTGACCCAGCAACGCCGCGTGAGGGAAGAAGGGTTTCGGCTCGTAAACCTCTGTCCTATGGGACGAAGGAAGTGACGGTACCATAGGAGGAAGCCCCGGCTAACTACGTGCCAGCAGCCGCGGTAATACGTAGGGGGCGAGCGTTGTCCGGAATGATTGGGCGTAAAGGGCGCGTAGGCGGCCTGCTAAGTCTGGAGTGAAAGTCCTGCTTTCAAGGTGGGAATTGCTTTGGATACTGGGAGGCTGGAGTGCAGGAGAGGAAAGCGGAATTACCGGTGTAGCGGTGAAATGCGTAGAGATCGGTAGGAACACCAGTGGCGAAGGCGGCTTTCTGGACTGTAACTGACGCTGAGG…	denovo344320	Bacteria;Firmicutes;Clostridia;Clostridiales	Spore forming anaerobe	Caloramator fervidus	87.41	NonSpecific	0.030463	0.00822368	0.00816827	0.276763	0.0100304	0.130949	0.0388848	0.0709007	0.561523	0.0156593	0.076049	0.0117948	0.237196		0.274703	0.351236	0.13196	0.722721	0.0194207		0.272301	0.17556	0.00105936	0.00394992	0.00583474	0.0905059	0.199389	0.019115	0.135537	0.00113415	0.0013122	0.00290786	0.00480891	0.042337	0.0659457			0.201218	0.0281048	0.14227	0.00408047		0.0486136
CCTACGGGAGGCAGCAGTGGGGAATATTGCGCAATGGGCGAAAGCCTGACGCAGCGACGCCGCGTGAGGGATGAAGGTTCTCGGATCGTAAACCTCTGTCAGGGGGGAAGAAACCCCCTCGTGTGAATAATGCGAGGGCTTGACGGTACCCCCAAAGGAAGCACCGGCTAACTCCGTGCCAGCAGCCGCGGTAATACGGAGGGTGCAAGCGTTAATCGGAATCACTGGGCGTAAAGCGCACGTAGGCGGCTTGGTAAGTCAGGGGTGAAATCCCACAGCCCAACTGTGGAACTGCCTTTGATACTGCCAGGCTTGAGTACCGGAGAGGGTGGCGGAATTCCAGGTGTAGGAGTGAAATCCGTAGATATCTGGAGGAACACCGGTGGCGAAGGCGGCCAC…	denovo51088	Bacteria;Proteobacteria;Deltaproteobacteria;Desulfovibrionales;Desulfovibrionaceae;Bilophila	Non-spore forming anaerobe	Desulfovibrio simplex	92.31	NonSpecific	0.267398	0.00411184	0.0163365	0.0730348	0.0735565	0.759503	0.0349963	0.0872624	0.0537109	0.062637	0.134204	0.231964	0.140381	0.291236	0.0121193	0.302276	0.0659802	0.188536	0.0416158	0.0258772	0.0954823	0.117913	0.292382	0.134297	0.703503	0.0724047	0.438655	2.71433	0.0956731	0.603366	0.0026244	0.00145393	0.00721336	0.0642355	0.101117	0.207073	0.75624	0.0670728	0.121787	0.450522	0.142816	0.0505837	0.286072
CCTACGGGGGGCAGCAGTGGGGAATATTGCACAATGGGGGAAACCCTGATGCAGCGACGCCGCGTGAGTGAAGAAGTATTTCGGTATGTAAAGCTCTATCAGCAGGGAAGAAGATGACGGTACCTGAGTAAGAAGCCCCGGCTAACTACGTGCCAGCAGCCGCGGTAATACGTAGGGGGCAAGCGTTATCCGGATTTACTGGGTGTAAAGGGAGCGTAGACGGTGAAGCAAGTCTGGAGTGAAAACCCGGGGCTTAACCCCGGGATTGCTTTGGAAACTGTTTAACTGGAGTGCAGGAGAGGTAAGCGGAATTCCTGGTGTAGCGGTGAAATGCGTAGATATCAGGAGGAACACCAGTGGCGAAGGCGGCTTACTGGACTGTAACTGACGTTGAGGCTC…	denovo177728	Bacteria;Firmicutes;Clostridia;Clostridiales;Lachnospiraceae;Clostridium XlVa	Spore forming anaerobe	Kineothrix alysoides	96.02	NonSpecific	0.00338478		0.159281	0.00384394					0.00732422			0.212306			0.0080795	0.0553462	0.0277812	0.0314227	0.0110975	0.0129386	0.037132	0.0838494	0.0582646	0.0401575	0.0375091				0.0125286	0.00340244			0.00120223		0.00146546		0.00896727	0.0083841				0.00194553	0.00373951
CCTACGGGAGGCAGCAGTGGGGAATATTGGGCAATGGGCGCAAGCCTGACCCAGCAACGCCGCGTGAAGGAAGAAGGCTTTCGGGTTGTAAACTTCTTTTGTCGGGGACGAAACAAATGACGGTACCCGACGAATAAGCCACGGCTAACTACGTGCCAGCAGCCGCGGTAATACGTAGGTGGCAAGCGTTATCCGGATTTACTGGGTGTAAAGGGCGTGTAGGCGGGATTGCAAGTCAGATGTGAAAACTGGGGGCTCAACCTCCAGCCTGCATTTGAAACTGTAGTTCTTGAGTGCTGGAGAGGCAATCGGAATTCCGTGTGTAGCGGTGAAATGCGTAGATATACGGAGGAACACCAGTGGCGAAGGCGGATTGCTGGACAGTAACTGACGCTGAGG…	denovo221128	Bacteria;Firmicutes;Clostridia;Clostridiales;Ruminococcaceae;Flavonifractor	Spore forming anaerobe	Flavonifractor plautii	100	NonSpecific	0.531411	0.559211	0.0571779	0.00768787	0.0267478	0.0261898	0.0194424	0.0109078	0.0170898	0.101785	0.0671021	0.0904266	0.0290444	0.988439	0.0121193	0.202227	0.187523	0.277567	0.174786	0.219957	0.0141455	0.114419	0.095342	0.0901897	0.769353	0.425378	0.093048	0.00955749	0.00797276	0.0669147	0.263752	0.0203551	0.164705	0.00291979	0.00439638	0.226672	0.101629		0.012491	0.0316156	0.142816	0.268482	0.0560926
CCTACGGGTGGCAGCAGTGGGGAATATTGCACAATGGGCGCAAGCCTGATGCAGCCATGCCGCGTGTATGAAGAAGGCCTTCGGGTTGTAAAGTACTTTCAGCGGGGAGGAAGGTGTTGTGGTTAATAACCACAGCAATTGACGTTACCCGCAGAAGAAGCACCGGCTAACTCCGTGCCAGCAGCCGCGGTAATACGGAGGGTGCAAGCGTTAATCGGAATTACTGGGCGTAAAGCGCACGCAGGCGGTCTGTCAAGTCGGATGTGAAATCCCCGGGCTCAACCTGGGAACTGCATTCGAAACTGGCAGGCTAGAGTCTTGTAGAGGGGGGTAGAATTCCAGGTGTAGCGGTGAAATGCGTAGAGATCTGGAGGAATACCGGTGGCGAAGGCGGCCCCC…	denovo300279	Bacteria;Proteobacteria;Gammaproteobacteria;Enterobacteriales;Enterobacteriaceae	Facultative anaeorobe	Enterobacter kobei	99.77	NonSpecific	0.00338478	0.00822368	0.00408413	0.0384394		0.658485		0.00272695		0.00391481	0.00447347	0.114016		0.0176507	0.0403975	0.117079	0.112861	1.20977	0.152591	0.168202	0.018566	0.80443	0.0127123	0.00724151	0.0025006	0.135759	0.305729	0.124247				0.00290786	0.0132245			0.0119301	0.00298909			0.00790389	0.00408047	0.0233463
CCTACGGGCGGCAGCAGTGGGGAATATTGCACAATGGGGGAAACCCTGATGCAGCGACGCCGCGTGAAGGAAGAAGTATCTCGGTATGTAAACTTCTATCAGCAGGGAAGATAGTGACGGTACCTGACTAAGAAGCCCCGGCTAACTACGTGCCAGCAGCCGCGGTAATACGTAGGGGGCAAGCGTTATCCGGATTTACTGGGTGTAAAGGGAGCGTAGACGGACTGGCAAGTCTGATGTGAAAGGCGGGGGCTCAACCCCTGGACTGCATTGGAAACTGTTAGTCTTGAGTGCCGGAAAGGTAAGCGGAATTCCTAGTGTAGCGGTGAAATGCGTAGATATTAGGAGGAACACCAGTGGCGAAGGCGGCTTACTGGACGGTAACTGACGTTGAGGCTC…	denovo279025	Bacteria;Firmicutes;Clostridia;Clostridiales;Lachnospiraceae;Blautia	Spore forming anaerobe	Blautia obeum	99.5	NonSpecific	0.0473869	0.0205592	0.0326731	0.0922545	0.143769	0.16088	0.108877	0.130894	0.629883	0.555904	0.290776	0.117948	0.416304		0.282783	0.104306	0.0885524	0.0523711	0.0194207	0.028465	0.111396	0.0646339	0.320985	0.0375242	0.012503	0.0181012	0.159511	0.019115	0.0785886	0.648732	0.0104976	0.0392562	0.18875	0.0583959	0.0234473	0.0119301	0.0717382	0.0475099	0.0843144	0.14227	0.0122414	0.0622568	0.0729204
CCTACGGGAGGCAGCAGTGGGGAATATTGCACAATGGGGGAAACCCTGATGCAGCGACGCCGCGTGAGCGAAGAAGTATTTCGGTATGTAAAGCTCTATCAGCAGGGAAGAAGAAATGACGGTACCTGACTAAGAAGCACCGGCTAAATACGTGCCAGCAGCCGCGGTAATACGTATGGTGCAAGCGTTATCCGGATTTACTGGGTGTAAAGGGAGCGCAGGCGGAAGGCTAAGTCTGATGTGAAAGCCCGGGGCTCAACCCCGGTACTGCATTGGAAACTGGTCATCTAGAGTGTCGGAGGGGTAAGTGGAATTCCTAGTGTAGCGGTGAAATGCGTAGATATTAGGAGGAACACCAGTGGCGAAGGCGGCTTACTGGACGATAACTGACGCTGAGGC…	denovo65424	Bacteria;Firmicutes;Clostridia;Clostridiales;Lachnospiraceae;Roseburia	Non-spore forming anaerobe	Roseburia inulinivorans	100	NonSpecific	0.118467	0.0164474	0.0898509	0.0691909	1.83891	0.303053	1.42318	0.275422	0.0463867	0.183996	0.084996	0.0157264	0.125859	0.013238	0.201988	1.25168	0.152796	0.0183299	0.596493		0.0477411	0.220105	2.63991	0.102698	0.147536	0.0905059	0.252559		0.20957	0.0782561	0.0695465	0.0915977	0.89085	0.162049	0.0337056	0.00766937	0.92064	0.0754569	0.0468413	0.339867	0.179541	0.822957	0.119664
CCTACGGGAGGCAGCAGTCGGGAATATTGCGCAATGGAGGAAACTCTGACGCAGTGACGCCGCGTATAGGAAGAAGGTTTTCGGATTGTAAACTATTGTCGTTAGGGAAGATACAAGACAGTACCTAAGGAGGAAGCTCCGGCTAACTACGTGCCAGCAGCCGCGGTAATACGTAGGGAGCAAGCGTTATCCGGATTTATTGGGTGTAAAGGGTGCGTAGACGGGAAAGCAAGTTAGTTGTGAAATCCCTCGGCTTAACTGAGGAACTGCAACTAAAACTACTTTTCTTGAGTGTTGGAGAGGAAAGTGGAATTCCTAGTGTAGCGGTGAAATGCGTAGATATTAGGAGGAACACCGGTGGCGAAGGCGACTTTCTGGACAATAACTGACGTTGAGGCA…	denovo301725	Bacteria;Firmicutes;Clostridia;Clostridiales	Spore forming anaerobe	Vallitalea pronyensis	87.06	NonSpecific		0.00822368	0.232796	0.718816		0.00748279	0.1011	0.242699	0.00976562	0.00782963	0.237094	0.00393159			0.00403975	0.0149009	0.147587	2.22315	0.579847	0.00258772	1.90611	0.00873431	0.00847485	0.00526655	0.00416767				0.00113897	0.00226829			0.00240445	0.223364			0.170378	0.0055894	2.264	0.0158078	0.310115		0.029916
CCTACGGGTGGCAGCAGTGGGGAATATTGCACAATGGGGGAAACCCTGATGCAGCGACGCCGCGTGGAGGAAGAAGGTCTTCGGATTGTAAACTCCTGTTGTTGGGGAAAAGAAGGATGGTACCCAACAAGGAAGTGACGGCTAACTACGTGCCAGCAGCCGCGGTAAAACGTAGGTCACGAGCGTTGTCCGGAATTACTGGGTGTAAAGGGAGCGCAGGCGGGTATGCAAGTTGGGAGTGAAATACATGGGCTCAACCCATGAACTGCTCTCAAAACTGTGTATCTTGAGTAGTGCAGAGGTAGGCGGAATTCCCGGTGTAGCGGTGGAATGCGTAGATATCGGGAGGAACACCAGTGGCGAAGGCGGCCTACTGGGCACCAACTGACGCTGAGGCTC…	denovo150837	Bacteria;Firmicutes;Clostridia;Clostridiales;Ruminococcaceae;Faecalibacterium	Non-spore forming anaerobe	Faecalibacterium prausnitzii	96.52	NonSpecific													0.00484074			0.0276731	0.0399354	0.0602268	0.036067	0.0155263	0.242242	0.396538	0.314629	0.142197	0.154204				0.00113897	0.00226829	0.00918539		0.00360668	0.00583959	0.00439638			0.0027947				0.0291829	0.00934877
CCTACGGGAGGCAGCAGTGGGGAATATTGCACAATGGGGGAAACCCTGATGCAGCAACGCCGCGTGAGTGAAGAAGTATTTCGGTATGTAAAGCTCTATCAGCAGGAAAGAAAATGACGGTACCTGACTAAGAAGCCCCGGCTAACTACGTGCCAGCAGCCGCGGTAATACGTAGGGGGCAAGCGTTATCCGGATTTACTGGGTGTAAAGGGAGCGTAGACGGTTTTGCAAGTCTGAAGTGAAAGCCCGGGGCTTAACCCCGGGACTGCTTTGGAAACTGTAGGACTAGAGTGCAGGAGAGGTAAGTGGAATTCCTAGTGTAGCGGTGAAATGCGTAGATATTAGGAGGAACACCAGTGGCGAAGGCGGCTTACTGGACTGTAACTGACGTTGAGGCTC…	denovo68293	Bacteria;Firmicutes;Clostridia;Clostridiales;Lachnospiraceae;Clostridium XlVa	Spore forming anaerobe	[Clostridium] xylanolyticum	97.52	NonSpecific	0.0473869	0.0246711	0.11844	0.407457	0.070213	0.740796	0.225532	2.13248	2.55615	0.160507	0.64418	0.0314527	1.97018	0.0529521	2.2865	1.30702	0.293438	0.369216	0.868383	0.191492	0.0380161	0.731062	0.0137716	0.0394992	0.00833535	0.108607	2.61864	0.133805	1.30525	0.0884635	0.0209952	0.472528	0.384712	1.48471	0.213957	0.963784	11.514	0.318596	0.0530868	2.46601	0.240748	2.77432	1.90715
CCTACGGGAGGCAGCAGTCGGGAATATTGCGCAATGGAGGAAACTCTGACGCAGTGACGCCGCGTATAGGAAGAAGGTTTTCGGATTGTAAACTATTGTCGTTAGGGAAGAGAAAGGACAGTACCTAAGGAGGAAGCTCCGGCTAACTACGTGCCAGCAGCCGCGGTAATACGTAGGGAGCGAGCGTTATCCGGAATTATTGGGTGTAAAGGGTGCGTAGACGGGAAGATAAGTTAGTTGTGAAATCCCTCGGCTTAACTGAGGAACTGCAACTAAAACTGTTTTTCTTGAGTGCAGGAGAGGTAAGTGGAATTCCTAGTGTAGCGGTGAAATGCGTAGATATTAGGAGGAACACCAGTGGCGAAGGCGACTTACTGGACTGTAACTGACGTTGAGGCA…	denovo215497	Bacteria;Firmicutes;Clostridia;Clostridiales	Spore forming anaerobe	Petrocella atlantisensis	87.28	NonSpecific	0.260628		0.220543	3.14818	0.0133739	0.299312	0.0116654	0.0218156	0.334473	0.0195741		0.00786318	0.106496		0.016159	0.0681184	0.00694529	0.560371			5.5141	0.0375575	0.0275432	0.094798	0.0191713		0.332314		0.0877003			0.0130854		0.00729948			0.711403	0.491867		0.00790389		0.00389105	0.00186975
CCTACGGGTGGCAGCAGTGGGGAATATTGGGCAATGGGCGCAAGCCTGACCCAGCAACGCCGCGTGAAGGAAGAAGGCTTTCGGGTTGTAAACTTCTTTTATTAAGGACGAAACAAATGACGGTACTTAATGAATAAGCTCCGGCTAACTACGTGCCAGCAGCCGCGGTAATACGTAGGGAGCAAGCGTTATCCGGATTTACTGGGTGTAAAGGGCGTGTAGGCGGGAGTGCAAGTCAGATGTGAAAACTATGGGCTCAACCCATAGCCTGCATTTGAAACTGTACTTCTTGAGTACTGGAGAGGCAGGCGGAATTCCGTGTGTAGCGGTGAAATGCGTAGATATACGGAGGAACACCAGTGGCGAAGGCGGCCTGCTGGACAGCAACTGACGCTGAGG…	denovo166792	Bacteria;Firmicutes;Clostridia;Clostridiales;Ruminococcaceae;Flavonifractor	Spore forming anaerobe	Intestinimonas butyriciproducens	94.81	NonSpecific	0.00338478			0.00384394	0.00334348	0.130949	0.00388848	0.0354504		0.00391481	0.272882			0.0794281	0.00403975	0.129851		0.0576082		0.0853949	0.00176819	0.00174686		0.00263328	0.000833535		0.0531703		0.034169		0.0013122	0.0668809	0.01082	0.0014599				0.150914
CCTACGGGAGGCAGCAGTGGGGAATATTGCACAATGGGGGAAACCCTGATGCAGCGACGCCGCGTGAGCGATGAAGTATTTCGGTATGTAAAGCTCTATCAGCAGGGAAGAAAATGACGGTACCTGACTAAGAAGCCCCGGCTAACTACGTGCCAGCAGCCGCGGTAATACGTAGGGGGCAAGCGTTATCCGGATTTACTGGGTGTAAAGGGAGCGTAGACGGCATGGCAAGCCAGATGTGAAAGCCCGGGGCTCAACCCCGGGACTGCATTTGGAACTGTCAGGCTAGAGTGTCGGAGAGGAAAGCGGAATTCCTAGTGTAGCGGTGAAATGCGTAGATATTAGGAGGAACACCAGTGGCGAAGGCGGCTTTCTGGACGATGACTGACGTTGAGGCTC…	denovo160763	Bacteria;Firmicutes;Clostridia;Clostridiales;Lachnospiraceae;Lachnospiracea_incertae_sedis	Spore forming anaerobe	[Ruminococcus] gnavus	100	NonSpecific	0.104928	4.375	0.0245048	0.0345954	0.0668695	0.0224484	0.0272193	0.0327234	0.0415039	0.0665518	0.0357878	0.632986	0.0338852	0.251522	0.0403975	0.117079	0.0520897	0.117835	0.0638109	1.36891	0.0291751	0.0855962	0.0677988	0.0223829	2.21804	0.0543036			0.00227793	0.0124756	0.0354294		0.0300557	0.00291979	0.00439638	1.82957	0.0687491		0.5215	0.0158078	0.0285633	0.0428016	0.00373951
CCTACGGGAGGCAGCAGTGAGGAATATTGGTCAATGGACGAGAGTCTGAACCAGCCAAGTAGCGTGAAGGATGACTGCCCTATGGGTTGTAAACTTCTTTTATACGGGAATAAAGTGAGGCACGTGTGCCTTTTTGTATGTACCGTATGAATAAGGATCGGCTAACTCCGTGCCAGCAGCCGCGGTAATACGGAGGATCCGAGCGTTATCCGGATTTATTGGGTTTAAAGGGAGCGTAGGCGGACGCTTAAGTCAGTTGTGAAAGTTTGCGGCTCAACCGTAAAATTGCAGTTGATACTGGGTGTCTTGAGTACAGTAGAGGCAGGCGGAATTCGTGGTGTAGCGGTGAAATGCTTAGATATCACGAAGAACTCCGATTGCGAAGGCAGCCTGCTGGAC…	denovo331750	Bacteria;Bacteroidetes;Bacteroidia;Bacteroidales;Bacteroidaceae;Bacteroides	Non-spore forming anaerobe	Bacteroides uniformis	99.76	NonSpecific	2.70444	11.7311	2.08699	0.545839	2.67144	5.6757	0.890462	9.0153	1.24512	4.64688	7.03677	12.0975	3.15616	15.1619	2.94498	0.419354	2.54545	4.52486	1.73954	1.45689	0.397843	3.2972	1.29135	5.03153	3.81009	6.99611	9.4776	0.0573449	1.51824	11.1112	0.0957905	0.718242	4.39414	0.13869	3.44383	1.40349	2.0266	2.19384	4.11891	1.61239	3.18276	18.9533	0.60393
CCTACGGGAGGCAGCAGTGAGGAATATTGGTCAATGGGCGCGAGCCTGAACCAGCCAAGTAGCGTGAAGGATGAAGGCTCTATGGGTCGTAAACTTCTTTTATATGGGAATAAAGTTTTCCACGTGTGGAATTTTGTATGTACCATATGAATAAGGATCGGCTAACTCCGTGCCAGCAGCCGCGGTAATACGGAGGATCCGAGCGTTATCCGGATTTATTGGGTTTAAAGGGAGCGTAGGTGGATTGTTAAGTCAGTTGTGAAAGTTTGCGGCTCAACCGTAAAATTGCAGTTGAAACTGGCAGTCTTGAGTACAGTAGAGGTGGGCGGAATTCGTGGTGTAGCGGTGAAATGCTTAGATATCACGAAGAACTCCGATTGCGAAGGCAGCTCACTAGAC…	denovo341320	Bacteria;Bacteroidetes;Bacteroidia;Bacteroidales;Bacteroidaceae;Bacteroides	Non-spore forming anaerobe	Bacteroides ovatus	99.76	NonSpecific	4.74208	0.559211	0.114356	0.0999423	0.0835869	2.43565	0.136097	0.327234	0.129395	1.78124	1.11837	0.334185	9.73957	0.238284	0.141391	0.287375	0.463598	0.0288041	0.438353	7.97795	0.219256	1.0717	0.0264839	0.103356	1.34949	0.208164	0.438655	17.4233	0.432807	0.0430976	0.00393659	0.126492	0.971399	0.0788344	1.35262	4.96123	0.125542	0.139735	0.996159	0.640215	0.893622	0.768482	0.357123
CCTACGGGAGGCAGCAGTGGGGAATTTTCCGCAATGGGCGAAAGCCTGACGGAGCAATGCCGCGTGGAGGTAGAAGGCCTACGGGTCGTGAACTTCTTTTCCCGGAGAAGAAGCAATGACGGTATCTGGGGAATAAGCATCGGCTAACTCTGTGCCAGCAGCCGCGGTAATACAGAGGATGCAAGCGTTATCCGGAATGATTGGGCGTAAAGCGTCTGTAGGTGGCTTTTTAAGTCCGCCGTCAAATCCCAGGGCTCAACCCCGGACAGGCGGTGGAAACTACCAAGCTGGAGTACGGTAGGGGCAGAGGGAATTTCCGGTGGAGCGGTGAAATGCGTAGAGATCGGAAAGAACACCAACGGCGAAAGCACTCTGCTGGGCCGACACTGACACTGAGAG…	denovo318789	Bacteria;Cyanobacteria/Chloroplast;Chloroplast;Chloroplast;Chloroplast;Streptophyta	Unknown	Aerosakkonema funiforme	86.98	NonSpecific						0.00374139									0.0121193					0.00258772	0.00176819	0.00524059		0.00263328	0.00166707	0.0271518		0.00955749	0.00113897	0.00453659	0.0026244	0.00145393	0.00240445		0.00586184	0.000852152		0.0027947	0.012491		0.00408047	0.0466926	0.00373951
CCTACGGGTGGCAGCAGTGGGGAATATTGGGCAATGGGGGCAACCCTGACCCAGCAACGCCGCGTGAAGGAAGAAGGCTTTCGGGTTGTAAACTTCTTTTACCAGGGACGAAGGACGTGACGGTACCTGGAGAAAAAGCCACGGCTAACTACGTGCCAGCAGCCGCGGTAATACGTAGGTGGCAAGCGTTGTCCGGATTTACTGGGTGTAAAGGGCGTGTAGGCGGGAGAGCAAGTCAGATGTGAAATCTATGGGCTTAACCCATAAACTGCATTTGAAACTGTTCTTCTTGAGTATCGGAGAGGCAGGCGGAATTCCTAGTGTAGCGGTGAAATGCGTAGATATTAGGAGGAACACCAGTGGCGAAGGCGGCCTGCTGGACGACAACTGACGCTGAGG…	denovo335870	Bacteria;Firmicutes;Clostridia;Clostridiales;Ruminococcaceae	Spore forming anaerobe	Sporobacter termitidis	93.58	NonSpecific	0.00338478	0.00411184	0.0204207	0.295983		0.0748279	0.00388848	0.0709007	0.0317383	0.168337	0.0671021		0.0532481	0.00882535	0.096954	0.0319305	0.274339	0.023567	0.0277439		0.49863	0.0532793	0.00635613	0.028966	0.0025006		0.093048	0.00955749	0.09909				0.00120223	0.042337			0.0119564	0.167682	0.0749461	0.292444	0.00408047		0.145841
CCTACGGGTGGCAGCAGTAGGGAATCTTCCACAATGGACGCAAGTCTGATGGAGCAACGCCGCGTGAGTGAAGAAGGTCTTCGGATCGTAAAACTCTGTTGTTAGAGAAGAACACGAGTGAGAGTAACTGTTCATTCGATGACGGTATCTAACCAGCAAGTCACGGCTAACTACGTGCCAGCAGCCGCGGTAATACGTAGGTGGCAAGCGTTGTCCGGATTTATTGGGCGTAAAGGGAACGCAGGCGGTCTTTTAAGTCTGATGTGAAAGCCTTCGGCTTAACCGGAGTAGTGCATTGGAAACTGGAAGACTTGAGTGCAGAAGAGGAGAGTGGAACTCCATGTGTAGCGGTGAAATGCGTAGATATATGGAAGAACACCAGTGGCGAAAGCGGCTCTC…	denovo7280	Bacteria;Firmicutes;Bacilli;Lactobacillales;Lactobacillaceae;Lactobacillus	Aerotolerant	Lactobacillus salivarius	100	NonSpecific			0.00408413					0.00272695	0.00244141	0.0156593					0.00403975	0.0063861	0.00520897	0.00261856	0.0194207	0.00776317	0.104323	0.0969509	0.116529	0.0691235	0.0658492													0.0083841				0.0856031	0.00747901
CCTACGGGAGGCTGCAGTCGGGAATATTGCGCAATGGAGGAAACTCTGACGCAGTGACGCCGCGTGCAGGAAGAAGGTTTTCGGATTGTAAACTGCTTTAGACAGGGAAGAGAAAGGACAGTACCTGTAGAATAAGCTCCGGCTAACTACGTGCCAGCAGCCGCGGTAATACGTAGGGAGCGAGCGTTATCCGGATTTATTGGGTGTAAAGGGTGCGTAGACGGGAATACAAGTTAGTTGTGAAATACCTCGGCTTAACTGAGGAACTGCAACTAAAACTATATTTCTTGAGTACAGGAGAGGTAAGTGGAATTCCTAGTGTAGCGGTGAAATGCGTAGATATTAGGAGGAACACCAGTGGCGAAGGCGACTTACTGGACTGAAACTGACGTTGAGGCA…	denovo16636	Bacteria;Firmicutes;Clostridia;Clostridiales	Spore forming anaerobe	Anaerobacterium chartisolvens	87.56	NonSpecific	0.00338478		0.816827					0.00272695	0.0463867							0.195841	0.888997	0.172825		0.00258772	0.000884095		0.00211871	0.000658319							0.0013122	0.00145393		0.436509	0.00146546		0.0298909	3.57442	3.78166	1.24091	0.0244828	0.00194553	0.839519
CCTACGGGAGGCAGCAGTGGGGAATATTGCACAATGGGGGAAACCCTGATGCAGCAACGCCGCGTGAGTGAAGAAGTATTTCGGTATGTAAAGCTCTATCAGCAGGGAAGATAATGACGGTACCTGACTAAGAAGCTCCGGCTAAATACGTGCCAGCAGCCGCGGTAATACGTATGGAGCAAGCGTTATCCGGATTTACTGGGTGTAAAGGGTGCGTAGGTGGCAGTGCAAGTCAGATGTGAAAGGCCGGGGCTCAACCCCGGAGCTGCATTTGAAACTGCTCGGCTAGAGTACAGGAGAGGCAGGCGGAATTCCTAGTGTAGCGGTGAAATGCGTAGATATTAGGAGGAACACCAGTGGCGAAGGCGGCCTGCTGGACTGTTACTGACACTGAGGCAC…	denovo193687	Bacteria;Firmicutes;Clostridia;Clostridiales;Lachnospiraceae;Lachnospiracea_incertae_sedis	Spore forming anaerobe	[Eubacterium] hallii	99	NonSpecific	0.07785	0.0493421	0.694303	0.2537	1.87903	1.63499	0.209978	0.237245	0.888672	3.86784	2.74671	0.0432475	0.348533	0.423617	0.81199	2.01162	1.11472	1.45592	0.27189	0.89794	0.233401	2.5347	3.41324	0.325868	0.0566804	0.778351	1.11658	0.592564	0.394082	4.12489	1.28333	0.344582	0.497722	0.28176	0.171459	0.406476	0.1644	0.363311	0.196734	1.20929	0.399886	0.55642	0.355253
CCTACGGGGGGCAGCAGTGAGGAATATTGGTCAATGGACGAGAGTCTGAACCAGCCAAGTAGCGTGAAGGATGACTGCCCTATGGGTTGTAAACTTCTTTTATATGGGAATAAAGTATTCCACGTGTGGGATTTTGTATGTACCATATGAATAAGGATCGGCTAACTCCGTGCCAGCAGCCGCGGTAATACGGAGGATCCGAGCGTTATCCGGATTTATTGGGTTTAAAGGGAGCGTAGGTGGATTGTTAAGTCAGTTGTGAAAGTTTGCGGCTCAACCGTAAAATTGCAGTTGAAACTGGCAGTCTTGAGTACAGTAGAGGTGGGCGGAATTCGTGGTGTAGCGGTGAAATGCTTAGATATCACGAAGAACTCCGATTGCGAAGGCAGCTCACTAGAC…	denovo244389	Bacteria;Bacteroidetes;Bacteroidia;Bacteroidales;Bacteroidaceae;Bacteroides	Non-spore forming anaerobe	Bacteroides xylanisolvens	100	NonSpecific	1.33022	3.125	0.0939351	0.115318	0.444682	1.16732	0.692149	0.308145	0.385742	0.340589	0.451821	1.37606	0.150063	3.52131	0.141391	0.0936629	0.116334	0.405876	0.216402	1.50088	0.407568	0.369461	0.236236	0.271886	0.0300073	4.26283	0.239266	4.12883	0.0774496	0.273329	0.00918539	0.507422	0.186345	0.0321177	0.0161201	0.121006	0.0747272	0.584093	0.437186	0.339867	2.00351	0.180934	0.286072
CCTACGGGAGGCAGCAGTGGGGAATATTGGGCAATGGGCGCAAGCCTGACCCAGCAACGCCGCGTGAAGGAAGAAGGCTTTCGGGTTGTAAACTTCTTTTGTCAGGGACGAACAAATGACGGTACCTGACGAATAAGCCACGGCTAACTACGTGCCAGCAGCCGCGGTAATACGTAGGTGGCAAGCGTTATCCGGATTTATTGGGTGTAAAGGGCGTGTAGGCGGGACTGCAAGTCAGATGTGAAAACCACGGGCTCAACCTGTGGCCTGCATTTGAAACTGTAGTTCTTGAGTGTCGGAGAGGCAATCGGAATTCCGTGTGTAGCGGTGAAATGCGTAGATATACGGAGGAACACCAGTGGCGAAGGCGGATTGCTGGACGATAACTGACGCTGAGGC…	denovo5187	Bacteria;Firmicutes;Clostridia;Clostridiales;Ruminococcaceae;Pseudoflavonifractor	Spore forming anaerobe	Pseudoflavonifractor capillosus	97.28	NonSpecific	0.0236935	0.00822368	0.147029	0.00384394		0.0261898	0.00388848	0.0054539	0.00488281	0.00391481		0.110085	0.0290444	0.00441267		0.0106435	0.00868161	0.0130928	0.00832316	0.0258772	0.0194501	0.0358107	0.00847485	0.0368659	0.00583474			0.00955749	0.00911172	0.077122		0.00581573	0.0949759				0.03288	0.0251523	0.00624551		0.00408047	0.00194553	0.0186975
CCTACGGGAGGCAGCAGTAGGGAATCTTCGGCAATGGGGGCAACCCTGACCGAGCAACGCCGCGTGAGTGAAGAAGGTTTTCGGATCGTAAAGCTCTGTTGTAAGAGAAGAACGTGTGTGAGAGTGGAAAGTTCACACAGTGACGGTAACTTACCAGAAAGGGACGGCTAACTACGTGCCAGCAGCCGCGGTAATACGTAGGTCCCGAGCGTTGTCCGGATTTATTGGGCGTAAAGCGAGCGCAGGCGGTTTAATAAGTCTGAAGTTAAAGGCAGTGGCTTAACCATTGTTCGCTTTGGAAACTGTTAAACTTGAGTGCAGAAGGGGAGAGTGGAATTCCATGTGTAGCGGTGAAATGCGTAGATATATGGAGGAACACCGGTGGCGAAAGCGGCTCTC…	denovo300498	Bacteria;Firmicutes;Bacilli;Lactobacillales;Streptococcaceae;Streptococcus	Aerotolerant	Streptococcus pasteurianus	100	NonSpecific			0.0163365		0.137082		0.0233309		0.012207	0.117444	0.00894694	0.019658	0.00484074	0.00882535		0.0276731	0.0138906	0.0445154	0.00554877	0.134562	0.00618867	0.0925837	0.0137716	0.0131664	0.00333414	0.0271518		0.019115	0.00455586	0.123622	0.019683	0.085782	0.423184	0.0014599		0.00681721	0.0269018	0.0530993	0.00624551	0.00790389	0.00408047	0.07393	0.00560926
CCTACGGGAGGCAGCAGTGGGGAATCTTGCGCAATGGGGGGAACCCTGACGCAGCGACGCCGCGTGCGGGACGGAGGCCTTCGGGTCGTAAACCGCTTTCAGCAGGGAAGAGTCAAGACTGTACCTGCAGAAGAAGCCCCGGCTAACTACGTGCCAGCAGCCGCGGTAATACGTAGGGGGCGAGCGTTATCCGGATTCATTGGGCGTAAAGCGCGCGTAGGCGGCCCGGCAGGCCGGGGGTCGAAGCGGGGGGCTCAACCCCCCGAAGCCCCCGGAACCTCCGCGGCTTGGGTCCGGTAGGGGAGGGTGGAACACCCGGTGTAGCGGTGGAATGCGCAGATATCGGGTGGAACACCGGTGGCGAAGGCGGCCCTCTGGGCCGAGACCGACGCTGAGGCG…	denovo174639	Bacteria;Actinobacteria;Actinobacteria;Coriobacteriales;Coriobacteriaceae;Collinsella	Non-spore forming anaerobe	Collinsella aerofaciens	100	NonSpecific	0.132006	0.00411184	0.0980192	0.061503	0.0501521	0.0112242	0.0194424	0.0327234	0.258789	1.76167	0.00447347		0.019363	0.00441267	0.0403975	0.0383166	0.166687	0.0314227		0.0698685	0.138803	0.0165952	0.828416	0.163263	0.52596	0.00905059	0.146218	0.688139	0.17654	0.204146	0.577367	0.109045	0.312579	0.0627756	0.165597	0.542821	0.125542	0.561735	0.293539	0.14227	0.224426		0.506703
CCTACGGGTGGCAGCAGTGGGGAATATTGCACAATGGGGGAAACCCTGATGCAGCGACGCCGCGTGAGTGAAGAAGTATTTCGGTATGTAAAGCTCTATCAGCAGGGAAGAAAATGACGGTACCTGACTAAGAAGCCCCGGCTAACTACGTGCCAGCAGCCGCGGTAATACGTAGGGGGCAAGCGTTATCCGGATTTACTGGGTGTAAAGGGAGCGTAGACGGTGAAGCAAGTCTGGTGTGAAAGGCAGGGGCTCAACCCCTGGACTGCATTGGAAACTGTTTTACTTGAGTGCCGGAGAGGTAAGCGGAATTCCTAGTGTAGCGGTGAAATGCGTAGATATTAGGAGGAACACCAGTGGCGAAGGCGGCTTACTGGACGGTAACTGACGTTGAGGCTC…	denovo259717	Bacteria;Firmicutes;Clostridia;Clostridiales;Lachnospiraceae;Blautia	Spore forming anaerobe	Blautia schinkii	97.26	NonSpecific	0.00338478		0.00816827	0.00384394	0.00334348	0.0112242			0.00488281		0.00447347			0.00441267	0.00403975	0.0021287	0.00347264		0.00277439		0.00972505	0.00436716	0.00211871			0.00905059		0.00955749		0.00113415			0.00480891	0.0014599		0.00511291	0.00298909	0.0027947		0.00790389		0.00194553
CCTACGGGAGGCAGCAGTGGGGGATATTGCACAATGGGGGAAACCCTGATGCAGCGACGCCGCGTGAGTGAAGAAGTATTTCGGTATGTAAAGCTCTATCAGCAGGGAAGAAAATGACGGTACCTGACTAAGAAGCCCCGGCTAACTACGTGCCAGCAGCCGCGGTAATACGTAGGGGGCAAGCGTTATCCGGATTTACTGGGTGTAAAGGGAGCGTAGACGGCGATGCAAGTCTGGAGTGAAAGCCCAGGGCTCAACCCTGGGACTGCTTTGGAAACTGTATGGCTAGAGTGCTGGAGAGGTAAGTGGAATTCCTAGTGTAGCGGTGAAATGCGTAGATATTAGGAGGAACACCAGTGGCGAAGGCGGCTTACTGGACAGTAACTGACGTTGAGGCTC…	denovo137938	Bacteria;Firmicutes;Clostridia;Clostridiales;Lachnospiraceae;Clostridium XlVa	Spore forming anaerobe	Lachnoclostridium pacaense	97.26	NonSpecific	0.176009	0.73602	0.0490096	0.0499712	0.100304	0.0299312	0.0777696	0.0299965			0.00447347	0.0589739	0.0290444	0.00441267	0.0929143	0.189454	0.0225722	0.0576082	0.0554877	0.1475	0.0256388	0.0847228	0.217168	0.0506906	0.470947	0.00905059	0.0265851		0.0193624	0.0170122	0.026244	0.0130854	0.0324601	0.0116792	0.00439638	0.179804	0.0478254	0.0167682		0.0158078	0.00408047	0.036965	0.00747901
CCTACGGGAGGCAGCAGTGGGGAATATTGGGCAATGGGGGAAACCCTGACCCAGCAACGCCGCGTGAAGGAAGAAGGCTTTCGGGTTGTAAACTTCTTTTACCAGGGACGAAGGACGTGACGGTACCTGGAGAAAAAGCCACGGCTAACTACGTGCCAGCAGCCGCGGTAATACGTAGGTGGCAAGCGTTGTCCGGATTTACTGGGTGTAAAGGGCGTGTAGGCGGAGAAGCAAGTCAGAAGTGAAATCCATGGGCTTAACCCATGAACTGCTTTTGAAACTGTTTCCCTTGAGTATCGGAGAGGCAGGCGGAATTCCTAGTGTAGCGGTGAAATGCGTAGATATTAGGAGGAACACCAGTGGCGAAGGCGGCCTGCTGGACGACAACTGACGCTGAGG…	denovo109914	Bacteria;Firmicutes;Clostridia;Clostridiales;Ruminococcaceae	Spore forming anaerobe	Flintibacter butyricus	92.84	NonSpecific	0.274167	0.00411184	0.253216	2.27561	0.0167174	0.231966	0.0233309	0.3845	0.119629	0.140933	0.210253	0.0157264	0.0290444	0.013238	0.137352	0.140494	1.14076	0.0288041	0.110975	0.0232895	3.46123	0.202636	0.0307213	0.371292	0.0208384			0.0573449	0.554676	0.108878	0.0026244	0.1294	0.00480891	0.176647	0.0527565		0.292931	1.09832	0.368485	0.482137	0.0326437	0.0116732	0.209412
CCTACGGGAGGCAGCAGTGGGGAATATTGCACAATGGGCGAAAGCCTGATGCAGCAACGCCGCGTGAAGGATGAAGGGTTTCGGCTCGTAAACTTCTATCAATAGGGAAGAAACAAATGACGGTACCTAAATAAGAAGCCCCGGCTAACTACGTGCCAGCAGCCGCGGTAATACGTAGGGGGCAAGCGTTATCCGGAATTACTGGGTGTAAAGGGAGCGTAGGCGGCATGGTAAGCCAGATGTGAAAGCCTTGGGCTTAACCCGAGGATTGCATTTGGAACTATCAAGCTAGAGTACAGGAGAGGAAAGCGGAATTCCTAGTGTAGCGGTGAAATGCGTAGATATTAGGAAGAACACCAGTGGCGAAGGCGGCTTTCTGGACTGAAACTGACGCTGAGG…	denovo182737	Bacteria;Firmicutes;Clostridia;Clostridiales;Lachnospiraceae;Clostridium XlVb	Spore forming anaerobe	Anaerotignum lactatifermentans	99.75	NonSpecific	0.314785	0.0164474	0.00408413	0.00384394	0.0234043	0.00374139	0.0311078	0.0109078	0.00976562	0.0195741	0.0223674	0.86495	0.0145222	1.90627	0.0080795	0.0042574	0.00347264	0.00785567		0.765966			0.03284						0.00113897	0.288073	0.00393659	0.00145393	0.00360668	0.0014599
CCTACGGGAGGCAGCAGTGGGGGATATTGGACAATGGGGGCAACCCTGATCCAGCGACGCCGCGTGAGGGAAGAAGGTTTTCGGATTGTAAACCTCTGTTGACGGAGAAAAAAATGATGGTATCCGTTTAGAAAGCCACGGCTAACTACGTGCCAGCAGCCGCGGTAATACGTAGGTGGCAAGCGTTGTCCGGAATTACTGGGTGTAAAGGGAGTGTAGGCGGGATATCAAGTCAGAAGTGAAAATTACGGGCTCAACTCGTAACCTGCTTTTGAAACTGACATTCTTGAGTGAAGTAGAGGCAAGCGGAATTCCTAGTGTAGCGGTGAAATGCGTAGATATTAGGAGGAACACCAGTGGCGAAGGCGGCTTGCTGGGCTTTTACTGACGCTGAGGCTC…	denovo138314	Bacteria;Firmicutes;Clostridia;Clostridiales;Ruminococcaceae;Clostridium IV	Spore forming anaerobe	[Eubacterium] siraeum	99	NonSpecific	0.0236935	0.00411184	0.0245048	0.261388	0.00334348	0.0112242	0.0233309	0.0409043	0.00976562	0.927811	0.0313143	3.12168	0.00484074	0.00441267	0.016159	3.61879	0.352473	0.0157113	0.0138719	0.380395	0.113164		0.00105936	0.0131664	0.000833535	0.0181012	0.0398777		0.0922562	0.00113415	0.0026244	0.00290786		0.182487			0.547003	0.245934	0.109296	0.118558	0.0163219		0.278593
CCTACGGGAGGCAGCAGTGGGGAATATTGCACAATGGGGGAAACCCTGATGCAGCAACGCCGCGTGAGTGATGACGGCCTTCGGGTTGTAAAGCTCTGTCTTCAGGGACGATAATGACGGTACCTGAGGAGGAAGCCACGGCTAACTACGTGCCAGCAGCCGCGGTAATACGTAGGTGGCGAGCGTTGTCCGGATTTACTGGGCGTAAAGGGAGCGTAGGCGGATTTTTAAGTGAGATGTGAAATACTCGGGCTTAACCTGAGTGCTGCATTTCAAACTGGAAGTCTAGAGTGCAGGAGAGGAGAAGGGAATTCCTAGTGTAGCGGTGAAATGCGTAGAGATTAGGAAGAACACCAGTGGCGAAGGCGCTTCTCTGGACTGTAACTGACGCTGAGGCTC…	denovo3335	Bacteria;Firmicutes;Clostridia;Clostridiales;Clostridiaceae 1;Clostridium sensu stricto	Spore forming anaerobe	Clostridium saudiense	98.26	NonSpecific	0.0101543	0.230263	0.00408413	0.0307515	0.180548	0.018707	0.0194424	0.103624	0.0537109	1.11181	1.71781		0.00484074	0.0220634	0.0727155	0.372523	0.692793	0.204247	1.24015	0.00258772	0.0477411	0.329284	0.0391962	0.0032916	0.106692	0.0814553	0.093048	0.573449	0.140093	0.0827927	0.026244	0.0508876	0.230827	0.816082	0.0498256	0.00596506	0.0209236	0.715444	0.234207	0.474233	0.0530461		0.0617018
CCTACGGGTGGCTGCAGTGGGGAATATTGCACAATGGGGGAAACCCTGATGCAGCGACGCCGCGTGAGCGAAGAAGTATTTCGGTATGTAAAGCTCTATCAGCAGGGAAGAAGAATGACGGTACCTGACTAAGAAGCACCGGCTAAATACGTGCCAGCAGCCGCGGTAATACGTATGGTGCAAGCGTTATCCGGATTTACTGGGTGTAAAGGGAGCGCAGGCGGTACGGCAAGTCTGATGTGAAATCCTGGGGCTCAACCTCGGTACTGCATTGGAAACTGTCGGACTAGAGTGTCGGAGGGGTAAGTGGAATTCCTAGTGTAGCGGTGAAATGCGTAGATATTAGGAGGAACACCAGTGGCGAAGGCGGCTTACTGGACGATTACTGACGCTGAGGCT…	denovo76882	Bacteria;Firmicutes;Clostridia;Clostridiales;Lachnospiraceae;Roseburia	Non-spore forming anaerobe	Roseburia hominis	99.5	NonSpecific	0.0541565	0.0164474	0.0326731	0.115318	0.334348	0.318019	2.42641	0.218156	0.0756836	0.0822111	0.366825	0.0629054	0.566367	0.0397141	0.258544	1.17504	0.102443	0.0968865	0.377317	0.00517545	0.0212183	0.167699	0.145132	0.234362	0.190879	1.45715	0.0664628	0.019115	0.144649	0.0975366	0.160088	0.063973	0.244052	0.151829	0.561271	0.0238602	0.179345	0.111788	0.0312276	0.229213	0.138736	0.505837	0.0841389
CCTACGGGAGGCAGCAGTAGGGAATTTTGCGCAATGGGCGAAAGCCTGACGCAGCAACGCCGCGTGATTGATAAAGCCCTTCGGGGTGTAAAGATCTGTCAGTGGGGACGAAACTTGACGGTACCCACAGAGGAAGCACCGGCTAACTCCGTGCCAGCAGCCGCGGTAATACGGAGGGTGCAAGCGTTGTCCGGAATCATTGGGCGTAAAGAGTTCGTAGGTGGTTTGTTAAGTTTGGTGTTAAATGCAGAGGCTCAACTTCTGTTCGGCATCGGATACTGGCAGACTAGAATGCGGTAGAGGTAAAGGGAATTCCTGGTGTAGCGGTGAAATGCGTAGATATCAGGAGGAACATCGGTGGCGTAAGCGCTTTACTGGGCCGTAATTGACACTGAGGAA…	denovo114217	Bacteria;Proteobacteria;Deltaproteobacteria;Bdellovibrionales;Bdellovibrionaceae;Vampirovibrio	Unknown	Vampirovibrio chlorellavorus	84.54	NonSpecific			0.0245048		0.0234043	0.0336726	0.00777696	0.18816	0.00244141	0.00782963	0.00447347	0.00393159	0.271081		0.00403975	0.874896	0.00173632	0.0445154		0.00258772	0.000884095	0.00698745	0.0572052	0.0223829													0.0597818	0.0139735				0.040856	0.00373951
CCTACGGGAGGCAGCAGTGGGGAATATTGGGCAATGGGCGCAAGCCTGACCCAGCAACGCCGCGTGAAGGAAGAAGGCTTTCGGGTTGTAAACTTCTTTTCTCAGGGACGAAGCAAGTGACGGTACCTGAGGAATAAGCCACGGCTAACTACGTGCCAGCAGCCGCGGTAATACGTAGGTGGCAAGCGTTATCCGGATTTACTGGGTGTAAAGGGCGTGTAGGCGGGATCGCAAGTCAGATGTGAAAACTGGAGGCTCAACCTCCAGCCTGCATTTGAAACTGTGGTTCTTGAGTACTGGAGAGGCAGACGGAATTCCTAGTGTAGCGGTGAAATGCGTAGATATTAGGAGGAACACCAGTGGCGAAGGCGGTCTGCTGGACAGCAACTGACGCTGAGG…	denovo243396	Bacteria;Firmicutes;Clostridia;Clostridiales;Ruminococcaceae;Flavonifractor	Spore forming anaerobe	Flintibacter butyricus	97.28	NonSpecific	0.236935	0.633224	0.0980192	0.0115318	0.0133739	0.0411553	0.0155539	0.00272695	0.00244141	0.0274037	0.0178939	0.275211		0.348601	0.0121193						0.0114932	0.110052	0.0741549	0.0487156	0.640155	0.0633541	0.0797554		0.00227793	0.324366	0.0249318	0.0319865	0.0132245		0.00293092	0.561568	0.0448363	0.027947		0.0158078		0.0116732	0.00186975
CCTACGGGAGGCAGCAGTGGGGAATATTGCACAATGGGGGAAACCCTGATGCAGCGACGCCGCGTGAGTGAAGAAGTATTTCGGTATGTAAAGCTCTATCAGCAGGGAAGAAGAAATGACGGTACCTGACTAAGAAGCCCCGGCTAACTACGTGCCAGCAGCCGCGGTAATACGTAGGGGGCAAGCGTTATCCGGATTTACTGGGTGTAAAGGGAGCGTAGACGGCAATGCAAGTCTGAAGTGAAAGGCCGGGGCTCAACCCCGGGACTGCTTTGGAAACTGTGTAGCTGGAGTACAGGAGAGGTAAGTGGAATTCCTAGTGTAGCGGTGAAATGCGTAGATATTAGGAGGAACACCAGTGGCGAAGGCGGCTTACTGGACTGTAACTGACGTTGAGGC…	denovo292303	Bacteria;Firmicutes;Clostridia;Clostridiales;Lachnospiraceae;Clostridium XlVa	Spore forming anaerobe	Kineothrix alysoides	98.02	NonSpecific	0.159085	0.250822	6.98387	0.115318	0.444682	0.362915	0.27997	0.0272695	0.012207	0.00391481		0.00786318	0.0629296		0.500929	0.293761	0.0520897	0.047134	0.0554877	0.34158	0.0309433	0.0462918	0.239414	0.0441074	0.317577	0.0271518	0.252559		0.0159455	0.154244	0.0971027	0.0465258	0.0769425	0.0773745	0.0615493	0.239455	0.122553	0.0530993	0.00312276	0.0316156		0.00389105	0.0448741
CCTACGGGAGGCAGCAGTGAGGGATATTGGGCAATGGGGGAAACCCTGACCCAGCAACGCCGCGTGAGGGATGACGGTTTTCGGATTGTAAACCTCTGTCCTCTGTGAAGATAGTGACGGTAGCAGAGGAGGAAGCTCCGGCTAACTACGTGCCAGCAGCCGCGGTAATACGTAGGGAGCGAGCGTTGTCCGGATTTACTGGGTGTAAAGGGTGCGTAGGCGGATTGGCAAGTCAGAAGTGAAATCCATGGGCTTAACCCATGAACTGCTTTTGAAACTGTTAGTCTTGAGTGAAGTAGAGGTAGGCGGAATTCCCGGTGTAGCGGTGAAATGCGTAGAGATCGGGAGGAACACCAGTGGCGAAGGCGGCCTACTGGGCTTTAACTGACGCTGAGGCAC…	denovo50286	Bacteria;Firmicutes;Clostridia;Clostridiales;Ruminococcaceae;Clostridium IV	Spore forming anaerobe	Neglecta timonensis	97.27	NonSpecific	0.00338478		0.330815	0.0307515			0.00777696	0.0190887	0.195312			0.0432475		0.00441267	0.00403975	0.0149009	0.187523	0.421587	0.0638109	0.0517545	0.149412	0.00262029	0.0095342	0.0256744					0.0136676	0.0136098		0.0159933	0.00120223	0.119712	0.00439638	0.0707286	0.0179345	0.206808	0.012491	0.0158078		0.00194553	0.00934877
CCTACGGGAGGCAGCAGTGGGGAATATTGCACAATGGGCGAAAGCCTGATGCAGCGACGCCGCGTGAGTGAAGAAGTATTTCGGTATGTAAAGCTCTATCAGCAGGGAAGAAAATGACGGTACCTGACTAAGAAGCCCCGGCTAACTACGTGCCAGCAGCCGCGGTAATACGTAGGGGGCAAGCGTTATCCGGATTTACTGGGTGTAAAGGGAGCGTAGACGGCGAAGCAAGTCTGAAGTGAAAACCCAGGGCTCAACCCTGGGACTGCTTTGGAAACTGTTTTGCTAGAGTGTCGGAGAGGTAAGTGGAATTCCTAGTGTAGCGGTGAAATGCGTAGATATTAGGAGGAACACCAGTGGCGAAGGCGGCTTACTGGACGATAACTGACGTTGAGGCTC…	denovo207485	Bacteria;Firmicutes;Clostridia;Clostridiales;Lachnospiraceae;Clostridium XlVa	Spore forming anaerobe	[Clostridium] clostridioforme	100	NonSpecific	0.145546	2.15049	0.0857668	0.0384394	0.638604	0.400329	0.0349963	0.0681738	0.0195312	0.125274	0.0984164	1.76135	0.0387259	0.741329	0.16563	0.0021287	0.00520897	0.269711	0.0388414	0.305351	0.0238706	0.110926	0.0900452	0.045424	0.976069	0.135759	0.292437	0.334512	0.00227793	0.113415	0.00656099	0.0174472	0.0565046		0.00439638	0.160205	0.0687491	0.0055894	0.00312276		0.00408047	0.0817121	0.0112185
CCTACGGGGGGCAGCAGTCGGGAATATTGCGCAATGGAGGAAACTCTGACGCAGTGACGCCGCGTGCAGGAAGAAGGTTTTCGGATTGTAAACTGCTTTAGACAGGGAAGAATAAAGACAGTACCTGTAGAATAAGCTCCGGCTAACTACGTGCCAGCAGCCGCGGTAATACGTAGGGAGCAAGCGTTATCCGGATTTATTGGGTGTAAAGGGTGCGTAGACGGGAAATTAAGTTAGTTGTGAAATCCCTCGGCTTAACTGAGGAACTGCAACTAAAACTGGTTTTCTTGAGTGCTGGAGAGGAAAGTGGAATTCCTAGTGTAGCGGTGAAATGCGTAGATATTAGGAGGAACACCAGTGGCGAAGGCGACTTTCTGGACAGTAACTGACGTTGAGGCA…	denovo239265	Bacteria;Firmicutes;Clostridia;Clostridiales	Spore forming anaerobe	Anaerobacterium chartisolvens	88.81	NonSpecific	0.00676956	0.00411184	0.42475	0.292139	0.00668695	0.370398	0.12832	0.00272695	1.16211		0.0536817			0.00882535	0.00403975	1.4241	1.02964	0.0157113	0.865609	0.0129386	0.211299	0.00436716	0.00211871	0.0822899	0.00333414				0.0159455	0.00340244			0.00240445	0.2803	1.19728		0.544014	0.0530993	0.024982		0.791611	0.0175097	0.0392648
CCTACGGGAGGCAGCAGTGGGGAATATTGCACAATGGGCGAAAGCCTGATGCAGCGACGCCGCGTGAGCGAAGAAGTATTTCGGTATGTAAAGCTCTATCAGCAGGGAAGATAATGACGGTACCTGACTAAGAAGCACCGGCTAAATACGTGCCAGCAGCCGCGGTAATACGTATGGTGCAAGCGTTATCCGGATTTACTGGGTGTAAAGGGAGCGCAGGCGGTGCGGCAAGTCTGATGTGAAAGCCCGGGGCTCAACCCCGGTACTGCATTGGAAACTGTCGTACTAGAGTGTCGGAGGGGTAAGCGGAATTCCTAGTGTAGCGGTGAAATGCGTAGATATTAGGAGGAACACCAGTGGCGAAGGCGGCTTACTGGACGATAACTGACGCTGAGGCTC…	denovo228188	Bacteria;Firmicutes;Clostridia;Clostridiales;Lachnospiraceae;Roseburia	Non-spore forming anaerobe	[Eubacterium] rectale	100	NonSpecific	1.37084	0.0657895	0.23688	0.857198	2.7684	1.47411	4.21122	1.10169	5.22705	1.34278	5.77973	0.145469	1.10853	0.105904	1.56338	4.69166	4.89816	3.06895	13.5501	0.0569299	0.337724	1.81412	15.4994	0.367342	1.96047	2.40746	0.119633	0.019115	1.40776	5.24883	2.38426	1.60369	6.98854	1.69786	2.51033	0.0374947	1.30623	0.301828	1.32093	0.687638	5.44742	1.6751	0.370211
CCTACGGGAGGCAGCAGTGGGGGATATTGCGCAATGGGGGCAACCCTGACGCAGCAACGCCGCGTGAAGGATGAAGGTTTTCGGATTGTAAACTTCTTTTATTAAGGACGAAAAATGACGGTACTTAATGAATAAGCTCCGGCTAACTACGTGCCAGCAGCCGCGGTAATACGTAGGGAGCAAGCGTTGTCCGGATTTACTGGGTGTAAAGGGTGCGTAGGCGGCTTTGCAAGTCAGATGTGAAATCTATGGGCTCAACCCATAAACTGCATTTGAAACTGTAGAGCTTGAGTGAAGTAGAGGCAGGCGGAATTCCCCGTGTAGCGGTGAAATGCGTAGAGATGGGGAGGAACACCAGTGGCGAAGGCGGCCTGCTGGGCTTTAACTGACGCTGAGGCA…	denovo208154	Bacteria;Firmicutes;Clostridia;Clostridiales;Ruminococcaceae;Ruminococcus	Spore forming anaerobe	Ruminococcus bromii	99.5	NonSpecific	1.57054	0.0452303	0.167449	0.422833	0.0969608	6.18078	0.0933235	0.477216	0.124512	2.56812	9.04983	0.102221	0.580889	9.6814	1.40987	0.742917	1.44288	1.55542	2.54411	0.00776317	0.722306	1.99055	2.80517	0.158655	0.0200048	1.35759	0.611458	0.506547	1.25628	0.0272195	0.0183708	0.0290786	4.8065	0.0131391	0.019051		1.96383	2.62143	0.024982	4.09421	0.44069	3.78794	0.106576
CCTACGGGAGGCAGCAGTGAGGAATATTGGTCAATGGGCGCAGGCCTGAACCAGCCAAGTAGCGTGAAGGATGACTGCCCTATGGGTTGTAAACTTCTTTTATATGGGAATAAAGTTTTCCACGTGTGGAATTTTGTATGTACCATATGAATAAGGATCGGCTAACTCCGTGCCAGCAGCCGCGGTAATACGGAGGATCCGAGCGTTATCCGGATTTATTGGGTTTAAAGGGAGCGTAGGTGGACAGTTAAGTCAGTTGTGAAAGTTTGCGGCTCAACCGTAAAATTGCAGTTGATACTGGCTGTCTTGAGTACAGTAGAGGTGGGCGGAATTCGTGGTGTAGCGGTGAAATGCTTAGATATCACGAAGAACTCCGATTGCGAAGGCAGCTCACTGGAC…	denovo67041	Bacteria;Bacteroidetes;Bacteroidia;Bacteroidales;Bacteroidaceae;Bacteroides	Non-spore forming anaerobe	Bacteroides thetaiotaomicron	100	NonSpecific	1.41484	0.727796	0.539106	0.180665	3.54743	2.31218	0.209978	1.84342	0.627441	0.262293	0.930482	1.74563	2.31871	1.21349	0.278743	0.334206	0.196204	0.369216	0.391189	0.799607	0.074264	1.32674	0.184328	1.05924	1.55037	0.660693	0.770969	1.43362	0.273352	0.170122	0.019683	0.183195	1.19381	0.0204386	1.18995	0.610993	0.209236	0.254318	0.355994	0.14227	0.636553	1.35019	0.297291
CCTACGGGAGGCAGCAGTGGGGAATATTGCACAATGGGGGAAACCCTGATGCAGCGACGCCGCGTGGAGGAAGAAGGTCTTCGGATTGTAAACTCCTGTTGTTGAGGAAGATAATGACGGTACTCAACAAGGAAGTGACGGCTAACTACGTGCCAGCAGCCGCGGTAAAACGTAGGTCACAAGCGTTGTCCGGAATTACTGGGTGTAAAGGGAGCGCAGGCGGGAAGACAAGTTGGAAGTGAAATCCATGGGCTCAACCCATGAACTGCTTTCAAAACTGTTTTTCTTGAGTAGTGCAGAGGTAGGCGGAATTCCCGGTGTAGCGGTGGAATGCGTAGATATCGGGAGGAACACCAGTGGCGAAGGCGGCCTACTGGGCACCAACTGACGCTGAGGCTC…	denovo183706	Bacteria;Firmicutes;Clostridia;Clostridiales;Ruminococcaceae;Faecalibacterium	Non-spore forming anaerobe	Faecalibacterium prausnitzii	99.75	NonSpecific	0.720959	0.571546	2.07474	3.34038	5.0988	2.71999	11.6304	13.0485	9.53125	4.49812	8.20882	0.377433	6.67538	0.172094	7.32811	10.2178	4.66029	4.60342	5.20752	2.73264	2.24825	5.39868	10.334	0.708351	0.434272	5.88289	2.1401	0.793272	6.03424	3.40017	18.2396	2.50076	7.9371	6.90093	6.45828	0.107371	2.12225	3.19434	4.21884	3.15365	3.6357	4.11479	2.3615
CCTACGGGAGGCAGCAGTGGGGAATATTGCACAATGGGGGAAACCCTGATGCAGCGACGCCGCGTGAAGGAAGAAGTATCTCGGTATGTAAACTTCTATCAGCAGGGAAGATAGTGACGGTACCTGACTAAGAAGCCCCGGCTAACTACGTGCCAGCAGCCGCGGTAATACGTAGGGGGCAAGCGTTATCCGGATTTACTGGGTGTAAAGGGAGCGTAGACGGTGTGGCAAGTCTGATGTGAAAGGCATGGGCTCAACCTGTGGACTGCATTGGAAACTGTCATACTTGAGTGCCGGAGGGGTAAGCGGAATTCCTAGTGTAGCGGTGAAATGCGTAGATATTAGGAGGAACACCAGTGGCGAAGGCGGCTTACTGGACGGTAACTGACGTTGAGGCTC…	denovo86791	Bacteria;Firmicutes;Clostridia;Clostridiales;Lachnospiraceae;Blautia	Spore forming anaerobe	Blautia wexlerae	100	NonSpecific	0.392635	0.0164474	2.04207	0.288295	1.08663	0.714606	0.381071	0.788089	1.41357	2.987	1.46283	1.80853	1.82496	1.2532	0.666559	1.30064	1.11646	0.112598	1.00433	0.654694	0.297056	10.3021	1.59751	0.47004	4.18434	5.48466	1.82108	0.238937	1.85082	1.12394	3.91035	0.434726	1.22507	0.321177	0.474809	2.58969	1.10895	0.178861	0.505886	1.03541	0.477415	4.6537	0.29916
CCTACGGGAGGCAGCAGTAGGGAATCTTCGGCAATGGACGAAAGTCTGACCGAGCAACGCCGCGTGAGTGAAGAAGGTTTTCGGATCGTAAAACTCTGTTGTTAGAGAAGAACAAGGATGAGAGTAACTGTTCATCCCTTGACGGTATCTAACCAGAAAGCCACGGCTAACTACGTGCCAGCAGCCGCGGTAATACGTAGGTGGCAAGCGTTGTCCGGATTTATTGGGCGTAAAGCGAGCGCAGGCGGTTTCTTAAGTCTGATGTGAAAGCCCCCGGCTCAACCGGGGAGGGTCATTGGAAACTGGGAGACTTGAGTGCAGAAGAGGAGAGTGGAATTCCATGTGTAGCGGTGAAATGCGTAGATATATGGAGGAACACCAGTGGCGAAGGCGGCTCTC…	denovo9397	Bacteria;Firmicutes;Bacilli;Lactobacillales;Enterococcaceae;Enterococcus	Facultative anaeorobe	Enterococcus hirae	100	NonSpecific		0.0370066			0.123709	0.00374139		0.00272695	0.0244141							0.0234157	0.0364628	2.32266	0.0138719	0.028465	0.0318274	0.00698745	0.128182	0.0171163	0.00333414	0.778351	0.757676	2.72388		0.00567073	0.00656099	0.0654269	0.00721336	0.014599	0.00586184	0.00426076	0.00298909	0.0083841	0.00312276	0.0158078		0.00972763	0.00186975
CCTACGGGGGGCAGCAGTGGGGAATATTGCACAATGGGGGAAACCCTGATGCAGCAACGCCGCGTGAAGGAAGACGGTTTTCGGATTGTAAACTTCTGTTCTTAGTGAAGAATAATGACGGTAGCTAAGGAGCAAGCCACGGCTAACTACGTGCCAGCAGCCGCGGTAATACGTAGGTGGCAAGCGTTGTCCGGAATTACTGGGTGTAAAGGGAGCGCAGGCGGGAAGCCAAGTCAGCTGTGAAAACTACAGGCTTAACTTGTAGACTGCAGTTGAAACTGGTTTTCTTGAGTGAAGTAGAGGTTGGCGGAATTCCGAGTGTAGCGGTGAAATGCGTAGATATTCGGAGGAACACCGGTGGCGAAGGCGGCCAACTGGGCTTTAACTGACGCTGAGGCT…	denovo19054	Bacteria;Firmicutes;Clostridia;Clostridiales	Spore forming anaerobe	Eubacterium coprostanoligenes	95.3	NonSpecific	0.0203087	0.0123355	0.0530937	1.92581	0.0200609	0.0224484	0.0466617	0.403589	0.0195312	2.77952	0.568131	0.0117948	0.121018	1.25761	0.016159	0.321434	0.362891	0.023567	0.00832316	0.0103509	0.852268	0.200889	0.0116529	0.0283077	0.00916888			0.03823	0.100229	0.0158781	0.0026244	0.00726966	2.25538	0.00875938	0.0073273		0.00597818			1.15397		0.138132	0.00747901
CCTACGGGGGGCAGCAGTGGGGAATATTGCACAATGGGGGAAACCCTGATGCAGCGACGCCGCGTGAAGGAAGAAGTATCTCGGTATGTAAACTTCTATCAGCAGGGAAGAAAATGACGGTACCTGACTAAGAAGCCCCGGCTAACTACGTGCCAGCAGCCGCGGTAATACGTAGGGGGCAAGCGTTATCCGGATTTACTGGGTGTAAAGGGAGCGTAGACGGATGGACAAGTCTGATGTGAAAGGCTGGGGCTCAACCCCGGGACTGCATTGGAAACTGCCCGTCTTGAGTGCCGGAGAGGTAAGCGGAATTCCTAGTGTAGCGGTGAAATGCGTAGATATTAGGAGGAACACCAGTGGCGAAGGCGGCTTACTGGACGGTAACTGACGTTGAGGCTC…	denovo249293	Bacteria;Firmicutes;Clostridia;Clostridiales;Lachnospiraceae;Blautia	Spore forming anaerobe	Blautia luti	99.75	NonSpecific	0.152315	2.0148	0.134776	0.142226	0.427965	0.774469	0.447175	0.340869	0.993652	1.49154	1.98622	0.574012	0.827766	0.0617774	0.715036	0.989846	0.493115	0.41635	0.321829	0.43215	0.119353	0.603541	1.07948	0.127056	0.133366	0.199113	0.691214	0.105132	0.349662	4.59329	1.59957	0.277701	0.831941	0.519723	0.0586184	1.54921	0.122553	0.455536	0.36224	1.18558	0.967071	0.237354	0.396388
CCTACGGGAGGCAGCAGTAGGGAATCTTCGGCAATGGGCGAAAGCCTGACCGAGCAACGCCGCGTGAATGATGAAGGCCTTCGGGTTGTAAAATTCTGTTATAAGGGAAGAACGACTTTAGTAGGAAATGGCTAGAGTGTGACGGTACCTTATGAGAAAGCCACGGCTAACTACGTGCCAGCAGCCGCGGTAATACGTAGGTGGCGAGCGTTATCCGGAATTATTGGGCGTAAAGAGCGCGCAGGTGGTTGATTAAGTCTGATGTGAAAGCCCACGGCTTAACCGTGGAGGGTCATTGGAAACTGGTCGACTTGAGTGCAGAAGAGGGAAGTGGAATTCCATGTGTAGCGGTGAAATGCGTAGAGATATGGAGGAACACCAGTGGCGAAGGCGGCTTCC…	denovo238484	Bacteria;Firmicutes;Erysipelotrichia;Erysipelotrichales;Erysipelotrichaceae;Turicibacter	Non-spore forming anaerobe	Turicibacter sanguinis	99.06	NonSpecific	0.00338478		0.00816827	0.00384394			0.0116654	0.00818085	0.00488281	1.22925	0.259461		0.019363		0.00403975	0.0361879	0.0208359	0.00785567	0.280213		0.00176819	0.0637605	0.00211871	0.00197496	0.00166707			0.0286725	0.00113897		0.0118098	0.0276247	0.0180334	0.127011		0.0017043	0.00298909	0.173271	0.0218593		0.00408047	0.0116732	0.022437
CCTACGGGGGGCAGCAGTGGGGAATATTGCACAATGGGCGAAAGCCTGATGCAGCAACGCCGCGTGAGCGATGAAGGCCTTCGGGTCGTAAAGCTCTGTCCTCAAGGAAGATAATGACGGTACTTGAGGAGGAAGCCCCGGCTAACTACGTGCCAGCAGCCGCGGTAATACGTAGGGGGCTAGCGTTATCCGGAATTACTGGGCGTAAAGGGTGCGTAGGTGGTTTCTTAAGTCAGAGGTGAAAGGCTACGGCTCAACCGTAGTAAGCCTTTGAAACTGAGAAACTTGAGTGCAGGAGAGGAGAGTAGAATTCCTAGTGTAGCGGTGAAATGCGTAGATATTAGGAGGAATACCAGTTGCGAAGGCGGCTCTCTGGACTGTAACTGACACTGAGGCACG…	denovo160860	Bacteria;Firmicutes;Clostridia;Clostridiales;Peptostreptococcaceae;Clostridium XI	Spore forming anaerobe	Romboutsia sedimentorum	100	NonSpecific	0.0473869	0.0493421	0.0530937	0.0538151	0.427965	0.0112242	0.272193	0.0409043	0.0830078	0.9513	0.577078	0.0117948	0.0629296	0.026476	0.0242385	0.151138	0.0295175	0.0497525	0.613139	0.367457	0.0565821	0.0279498	0.83795	0.016458	0.0666828	0.135759	0.0797554	0.955749	0.0296131	0.0839269	0.00393659	0.0363483	0.135852	0.315338	0.019051	0.00255646	0.0269018	0.150914	0.0780689	0.418906	0.0897703	0.00194553	0.0261765
CCTACGGGAGGCAGCAGTGGGGAATATTGCACAATGGGCGAAAGCCTGATGCAGCAACGCCGCGTGAGCGATGAAGGCCTTCGGGTCGTAAAGCTCTGTCCTCAAGGAAGATAATGACGGTACTTGAGGAGGAAGCCCCGGCTAACTACGTGCCAGCAGCCGCGGTAATACGTAGGGGGCTAGCGTTATCCGGATTTACTGGGCGTAAAGGGTGCGTAGGTGGTTTCTTAAGTCAGGAGTGAAAGGCTACGGCTCAACCGTAGTAAGCTCTTGAAACTGGGAAACTTGAGTGCAGGAGAGGAAAGTGGAATTCCTAGTGTAGCGGTGAAATGCGTAGATATTAGGAGGAACACCAGTAGCGAAGGCGGCTTTCTGGACTGTAACTGACACTGAGGCACG…	denovo137387	Bacteria;Firmicutes;Clostridia;Clostridiales;Peptostreptococcaceae;Clostridium XI	Spore forming anaerobe	Terrisporobacter petrolearius	99.25	NonSpecific	0.0135391	0.0493421	0.0204207	0.0461272	0.531613	0.0224484	0.25664	0.0627199	0.090332	3.19057	2.16963	0.0157264	0.0484074	0.013238	0.0080795	0.191583	0.0833435	0.0785567	0.932194	0.382983	0.0503934	0.360727	0.62502	0.00987479	0.101691	0.0271518	0.0132926	1.31893	0.0466976	0.144037	0.0787319	0.0305326	0.672045	0.186867	0.0175855	0.045164	0.0269018	0.37449	0.234207	0.584888	0.110173	0.00194553	0.0280463
CCTACGGGAGGCAGCAGTGGGGAATATTGCACAATGGGCGCAAGCCTGATGCAGCCATGCCGCGTGTATGAAGAAGGCCTTCGGGTTGTAAAGTACTTTCAGCGGGGAGGAAGGGAGTAAAGTTAATACCTTTGCTCATTGACGTTACCCGCAGAAGAAGCACCGGCTAACTCCGTGCCAGCAGCCGCGGTAATACGGAGGGTGCAAGCGTTAATCGGAATTACTGGGCGTAAAGCGCACGCAGGCGGTTTGTTAAGTCAGATGTGAAATCCCCGGGCTCAACCTGGGAACTGCATCTGATACTGGCAAGCTTGAGTCTCGTAGAGGGGGGTAGAATTCCAGGTGTAGCGGTGAAATGCGTAGAGATCTGGAGGAATACCGGTGGCGAAGGCGGCCCCC…	denovo33593	Bacteria;Proteobacteria;Gammaproteobacteria;Enterobacteriales;Enterobacteriaceae;Escherichia/Shigella	Facultative anaeorobe	Escherichia coli	100	NonSpecific	5.06025	2.54523	2.00123	6.55007	0.224013	0.0673451	0.089435	0.0818085	0.0341797	0.0822111	0.411559	0.0275211	0.140381	0.0882535	0.0929143	0.144752	0.26913	32.3758	0.269116	1.63285	15.6777	1.30229	1.15258	0.197496	0.485117	0.0724047	23.7272	1.00354	0.0478365	0.0986708	0.125971	0.0116315	0.0228423		0.0117237	0.195143	0.0777163	0.153709	0.405958	0.482137	0.375403	0.180934	0.403867
CCTACGGGGGGCTGCAGTGGGGAATATTGCACAATGGGGGAAACCCTGATGCAGCGACGCCGCGTGAGCGAAGAAGTATTTCGGTATGTAAAGCTCTATCAGCAGGGAAGAAAATGACGGTACCTGACTAAGAAGCCCCGGCTAACTACGTGCCAGCAGCCGCGGTAATACGTAGGGGGCAAGCGTTATCCGGATTTACTGGGTGTAAAGGGAGCGTAGACGGAGCAGCAAGTCTGATGTGAAAACCCGGGGCTCAACCCCGGGACTGCATTGGAAACTGTTGATCTGGAGTGCCGGAGAGGTAAGCGGAATTCCTAGTGTAGCGGTGAAATGCGTAGATATTAGGAGGAACACCAGTGGCGAAGGCGGCTTACTGGACGGTAACTGACGTTGAGGCTC…	denovo235252	Bacteria;Firmicutes;Clostridia;Clostridiales;Lachnospiraceae;Ruminococcus2	Spore forming anaerobe	Ruminococcus lactaris	99.75	NonSpecific	0.0406174	0.00822368	0.11844	0.0192197	0.0200609	0.576175	0.139985	0.106351	0.212402	0.043063	0.384719	0.0157264	1.71362	0.0220634	0.363578	0.561977	0.163214	0.0183299	0.0998779		0.0114932	0.0157218	0.0307213	0.137589	0.00916888	0.0724047	0.0132926		0.0284741	0.0181464	0.787319	0.0203551	0.0132245	0.0131391	0.0205164	0.206221	0.0747272	0.234755	0.281048	0.0790389	0.224426	0.108949	0.207543
CCTACGGGAGGCAGCAGTGAGGAATATTGGTCAATGGACGAGAGTCTGAACCAGCCAAGTAGCGTGAAGGATGAAGGTCCTACGGATTGTAAACTTCTTTTATAAGGGAATAAACCCTCCCACGTGTGGGAGCTTGTATGTACCTTATGAATAAGCATCGGCTAACTCCGTGCCAGCAGCCGCGGTAATACGGAGGATGCGAGCGTTATCCGGATTTATTGGGTTTAAAGGGAGCGCAGACGGGTCGTTAAGTCAGCTGTGAAAGTTTGGGGCTCAACCTTAAAATTGCAGTTGATACTGGCGTCCTTGAGTGCGGTTGAGGTGTGCGGAATTCGTGGTGTAGCGGTGAAATGCTTAGATATCACGAAGAACTCCGATTGCGAAGGCAGCACACTAAGC…	denovo349116	Bacteria;Bacteroidetes;Bacteroidia;Bacteroidales;Bacteroidaceae;Bacteroides	Non-spore forming anaerobe	Bacteroides plebeius	99.76	NonSpecific	0.0135391	0.0123355	0.0122524	0.00768787	2.6146	0.00374139	0.00388848	0.0163617	0.00488281	0.00782963	0.00447347	0.0157264	0.00484074	0.0176507	0.0201988						0.457961	0.524059	1.16105	0.837382	0.417601				0.00911172	0.00453659	0.00524879	0.00872359	0.00721336	0.00729948	0.0073273			0.349338	0.21547		0.00408047	0.118677	1.62855
CCTACGGGAGGCAGCAGTGGGGAATATTGGGCAATGGGCGCAAGCCTGACCCAGCAACGCCGCGTGAAGGAAGAAGGCCCTCGGGTTGTAAACTTCTTTTGTCAGGGACGAAGCAAGTGACGGTACCTGACGAATAAGCCACGGCTAACTACGTGCCAGCAGCCGCGGTAATACGTAGGTGGCAAGCGTTATCCGGATTTACTGGGTGTAAAGGGCGTGTAGGCGGGATTGCAAGTCAGATGTGAAAACCACGGGCTCAACCTGTGGCCTGCATTTGAAACTGCAGTTCTTGAGTACTGGAGAGGCAGACGGAATTCCTAGTGTAGCGGTGAAATGCGTAGATATTAGGAGGAACACCAGTGGCGAAGGCGGTCTGCTGGACAGCAACTGACGCTGAGG…	denovo10280	Bacteria;Firmicutes;Clostridia;Clostridiales;Ruminococcaceae	Spore forming anaerobe	Flintibacter butyricus	97.53	NonSpecific	0.0203087		0.204207	0.0115318	0.00334348	0.0785693	0.00388848	0.0190887	0.00488281	0.00391481	0.00447347	0.208374	0.0242037	0.0176507	0.0242385	0.042574	0.0138906	0.0549897	0.0388414	0.17079	0.0159137	0.0279498	0.13136	0.121131	0.103358	0.00905059	0.0664628		0.0193624	0.0374268	0.0026244	0.0508876	0.0216401	0.00729948	0.00879275	0.0656157	0.0687491	0.055894	0.00624551		0.00408047	0.0389105	0.022437
CCTACGGGGGGCAGCAGTGGGGGATATTGCACAATGGGGGAAACCCTGATGCAGCGACGCCGCGTGGAGGAAGAAGGTTTTCGGATTGTAAACTCCTGTCGTTAGGGACGATAATGACGGTACCTAACAAGAAAGCACCGGCTAACTACGTGCCAGCAGCCGCGGTAAAACGTAGGGTGCAAGCGTTGTCCGGAATTACTGGGTGTAAAGGGAGCGCAGGCGGACCGGCAAGTTGGAAGTGAAAACTATGGGCTCAACCCATAAATTGCTTTCAAAACTGCTGGCCTTGAGTAGTGCAGAGGTAGGTGGAATTCCCGGTGTAGCGGTGGAATGCGTAGATATCGGGAGGAACACCAGTGGCGAAGGCGACCTACTGGGCACCAACTGACGCTGAGGCTC…	denovo270139	Bacteria;Firmicutes;Clostridia;Clostridiales;Ruminococcaceae;Gemmiger	Non-spore forming anaerobe	Gemmiger formicilis	100	NonSpecific	0.558489	0.0123355	0.428834	0.238324	0.0969608	0.13469	0.221643	0.297238	0.175781	2.27842	1.72676	0.0117948	1.07464	0.00882535	0.278743	1.17079	0.545205	0.500144	1.7118	0.00517545	0.267881	3.37581	0.581586	1.22382	0.0650157	0.0995565	0.332314	0.03823	0.240322	0.0510366	1.41324	2.36991	5.97627	0.0802943	1.06979	0.00426076	1.05515	0.220781	0.374731	0.181789	0.824254	0.00583658	0.186975
CCTACGGGGGGCAGCAGTGGGGAATATTGCACAATGGGGGAAACCCTGATGCAGCGACGCCGCGTGAAGGAAGAAGTATCTCGGTATGTAAACTTCTATCAGCAGGGAAGATAATGACGGTACCTGACTAAGAAGCCCCGGCTAACTACGTGCCAGCAGCCGCGGTAATACGTAGGGGGCAAGCGTTATCCGGATTTACTGGGTGTAAAGGGAGCGTAGACGGCGCAGCAAGTCTGATGTGAAAGGCAGGGGCTTAACCCCTGGACTGCATTGGAAACTGCTGTGCTTGAGTGCCGGAGGGGTAAGCGGAATTCCTAGTGTAGCGGTGAAATGCGTAGATATTAGGAGGAACACCAGTGGCGAAGGCGGCTTACTGGACGGTAACTGACGTTGAGGCTC…	denovo12420	Bacteria;Firmicutes;Clostridia;Clostridiales;Lachnospiraceae;Blautia	Spore forming anaerobe	Blautia faecis	100	NonSpecific	0.609261	0.291941	0.102103	0.169133	0.371126	0.370398	0.104989	0.0899894	0.473633	3.82477	0.876801	0.432475	0.861652	1.25761	0.525168	0.440641	0.328165	0.830082	0.335701	0.183728	0.144992	0.293473	0.432217	0.119156	0.512624	2.16309	0.345607	0.0955749	0.115035	2.98281	0.137781	0.0479798	0.956972	0.108032	0.419121	0.639114	0.502167	0.899894	0.237329	1.64401	0.110173	0.702335	0.164538
CCTACGGGAGGCAGCAGTGGGGAATATTGCACAATGGGGGAAACCCTGATGCAGCGACGCCGCGTGAGCGAAGAAGTATTTCGGTATGTAAAGCTCTATCAGCAGGGAAGAAACTGACGGTACCTGACTAAGAAGCACCGGCTAAATACGTGCCAGCAGCCGCGGTAATACGTATGGTGCAAGCGTTATCCGGATTTACTGGGTGTAAAGGGAGCGTAGACGGATAGGCAAGTCTGGAGTGAAAGCCCGGGGCTCAACCCCGGGACTGCTTTGGAAACTGTTTATCTAGAGTGCTGGAGAGGTAAGTGGAATTCCTAGTGTAGCGGTGAAATGCGTAGATATTAGGAGGAACACCAGTGGCGAAGGCGGCTTACTGGACAGTAACTGACGTTGAGGCTC…	denovo248617	Bacteria;Firmicutes;Clostridia;Clostridiales;Lachnospiraceae;Ruminococcus2	Spore forming anaerobe	[Ruminococcus] torques	97.76	NonSpecific	0.274167	0.0123355	0.0245048	0.00768787	0.0468087	0.0336726	0.0116654	0.0354504	0.102539	0.00782963	0.11631	0.758797	0.0822926	0.00882535	0.00403975	0.238415	0.0954977	0.196392	0.135945	0.388159	0.083989	0.311815	0.409971	0.0704402	0.345083	0.0633541	0.0265851	0.0573449	0.0148065	0.0805244	1.32663	0.00581573	0.0288534	0.0014599	0.0205164	0.397103	0.0239127	0.0139735	0.0780689	0.0316156	0.0163219	0.0544747	0.0411346
CCTACGGGAGGCAGCAGTGAGGAATATTGGTCAATGGGCGAGAGCCTGAACCAGCCAAGTAGCGTGAAGGATGACTGCCCTATGGGTTGTAAACTTCTTTTATAAAGGAATAAAGTCGGGTATGGATACCCGTTTGCATGTACTTTATGAATAAGGATCGGCTAACTCCGTGCCAGCAGCCGCGGTAATACGGAGGATCCGAGCGTTATCCGGATTTATTGGGTTTAAAGGGAGCGTAGATGGATGTTTAAGTCAGTTGTGAAAGTTTGCGGCTCAACCGTAAAATTGCAGTTGATACTGGATATCTTGAGTGCAGTTGAGGCAGGCGGAATTCGTGGTGTAGCGGTGAAATGCTTAGATATCACGAAGAACTCCGATTGCGAAGGCAGCCTGCTAAGC…	denovo32452	Bacteria;Bacteroidetes;Bacteroidia;Bacteroidales;Bacteroidaceae;Bacteroides	Non-spore forming anaerobe	Bacteroides vulgatus	100	NonSpecific	9.0069	47.7878	3.21013	1.71055	8.18483	11.1381	8.62853	7.44185	4.18213	3.63295	0.366825	8.13053	19.9535	7.3471	2.98942	2.878	3.42403	3.79167	5.34069	5.32036	1.57015	7.65562	3.30519	10.5667	25.6595	7.81066	3.48265	11.5646	6.18914	3.26181	12.668	2.48332	16.4657	0.324097	18.1732	14.1926	7.54745	5.18138	10.8266	3.31963	41.6452	22.8463	7.43601
[truncated: 3 more rows]
[truncated: 88 more columns]
