# Supplementary material for: Host Species Adaptation of Obligate Gut Anaerobes Is Dependent on Their Environmental Survival
Source: Microorganisms. 2022 May 25;10(6):1085. doi: 10.3390/microorganisms10061085 (PMC9229247; doi:10.3390/microorganisms10061085)
Supplement: Supplementary file 1 [file microorganisms-10-01085-s001.zip › Table S2.xlsx]

## Sheet: Table S2
Table S2. Composition of human, pig and chicken gut microbiota at phylum, order and family levels.
	Taxon	Human	Pig	Chicken	Human 1	Human 2	Human 3	Human 4	Human 5	Human 6	Human 7	Human 8	Human 9	Human 10	Human 11	Human 12	Human 13	Human 14	Human 15	Human 16	Human 17	Human 18	Human 19	Human 20	Human 21	Human 22	Human 23	Human 24	Human 25	Human 26	Human 27	Human 28	Human 29	Human 30	Human 31	Human 32	Human 33	Human 34	Human 35	Human 36	Human 37	Human 38	Human 39	Human 40	Human 41	Human 42	Human 43	Human 44	Pig 1
Phylum	Archaea;Euryarchaeota	0.000801258	0.00135176	0.00148953	0	0	0	0.00057659	0	0	3.88848e-05	0.000327234	0.00429688	0.00266207	0	0	0	0	0.000767553	0.000659897	0.00550414	0	0.000554877	0	0.00436743	1.74686e-05	1.05936e-05	6.58319e-06	0	0	0	0	0	0.000250572	0	0	0	0	0.000160589	1.46546e-05	0	0.000478254	0.00955788	0.00387222	7.90389e-05	0	0.00102836	2.35632e-05	0.000924196
Phylum	Archaea;Other	0	2.61708e-07	5.44505e-07	0	0	0	0	0	0	0	0	0	0	0	0	0	0	0	0	0	0	0	0	0	0	0	0	0	0	0	0	0	0	0	0	0	0	0	0	0	0	0	0	0	0	0	0	0
Phylum	Bacteria;Acidobacteria	3.00905e-06	1.11689e-06	1.20065e-06	0	0	0	0	0	0	0	0	0	0	0	0	0	0	0	0	0	0	0	0	0	0	0	0	0	0	0	0	0	0	0	0	1.45393e-05	0	1.4599e-05	0	0	0	0	6.24551e-05	0	4.08047e-05	0	0	0
Phylum	Bacteria;Actinobacteria	0.0161435	0.00487806	0.0103495	0.00687111	0.00398849	0.00269553	0.00257544	0.00448026	0.00194553	0.00104989	0.00190887	0.00839844	0.0759865	0.024291	0.0019658	0.00121018	0.000838408	0.00197948	0.00429998	0.0164256	0.0023567	0.00269116	0.00131974	0.0104854	0.00781721	0.0361982	0.00468723	0.0436856	0.00380125	0.00425362	0.0283857	0.00132296	0.019818	0.0327542	0.0336448	0.00260254	0.0198728	0.00675932	0.00276972	0.00804431	0.00672545	0.0214354	0.020454	0.0497155	0.0185661	0.0218387	0.137397	0.00324928
Phylum	Bacteria;Armatimonadetes	4.30239e-06	0	0	0	0	0	0	0	0	0	0	0	0	0	0	0	0	0	0	0	0	0	0	0	0	0	0	0	0	0	0	0	0	0	0	0	0	0	0	0	0	0	3.12276e-05	0.000158078	0	0	0	0
Phylum	Bacteria;BRC1	0	0	3.92384e-07	0	0	0	0	0	0	0	0	0	0	0	0	0	0	0	0	0	0	0	0	0	0	0	0	0	0	0	0	0	0	0	0	0	0	0	0	0	0	0	0	0	0	0	0	0
Phylum	Bacteria;Bacteroidetes	0.435838	0.357355	0.567875	0.621818	0.714762	0.385706	0.150644	0.234177	0.477514	0.530855	0.448692	0.185254	0.247769	0.279637	0.652054	0.598993	0.649369	0.439444	0.217362	0.194624	0.180995	0.477638	0.764569	0.0921669	0.254064	0.130947	0.673395	0.377258	0.404199	0.322744	0.555577	0.579514	0.622911	0.380279	0.506876	0.710289	0.415309	0.50454	0.520018	0.577427	0.356628	0.308787	0.528464	0.354173	0.70282	0.584765	0.261835	0.342167
Phylum	Bacteria;Candidatus Saccharibacteria	6.55848e-05	0.000799937	0.0032164	0	0	0	3.84394e-05	0.000234043	3.74139e-05	7.77696e-05	0	0.000170898	3.91481e-05	0	7.86318e-05	4.84074e-05	4.41267e-05	4.03975e-05	2.1287e-05	1.73632e-05	0	5.54877e-05	0	1.76819e-05	2.62029e-05	0.000201278	0	0.000158372	0	0	0	0	0.000102507	0.000192805	7.87319e-05	0.000116315	0.000396735	0.000116792	0.000175855	6.81721e-05	5.97818e-05	2.7947e-05	0	0	4.08047e-05	3.73951e-05	0.000164943	0
Phylum	Bacteria;Chlamydiae	7.02019e-06	0.000358544	9.20594e-06	0	0	0	0	0	0	0	0	0	0	0	0	0	0	0	0	0	0	0	0	0	0	0	0	0	0	0	0	0	0	0	0	0	0	0	0	0	2.98909e-05	5.5894e-05	6.24551e-05	7.90389e-05	8.16093e-05	0	0	0
Phylum	Bacteria;Chloroflexi	1.33097e-06	2.11154e-06	8.42525e-06	0	0	0	0	0	0	0	0	0	0	0	0	0	0	0	0	0	0	0	0	0	0	0	0	0	0	0	0	0	0	0	0	0	0	1.4599e-05	4.39638e-05	0	0	0	0	0	0	0	0	0
Phylum	Bacteria;Cyanobacteria/Chloroplast	6.48317e-05	0.000295583	0.000205865	0	0	0	0	0	3.74139e-05	0	0	2.44141e-05	0	0	0	0	0	0.000121193	0	0	0	0	2.58772e-05	1.76819e-05	6.11402e-05	0	3.2916e-05	2.5006e-05	0.000362024	0.000398777	0.0003823	0.000466926	1.13897e-05	5.67073e-05	0.00013122	1.45393e-05	3.60668e-05	2.91979e-05	7.3273e-05	8.52152e-06	5.97818e-05	8.3841e-05	0.00024982	0	8.16093e-05	3.73951e-05	2.35632e-05	9.72838e-06
Phylum	Bacteria;Deferribacteres	4.48618e-06	0.00161709	0.00425782	0	0	0	0	0	0	0	0	0	0	0	0	0	0	0	0	0	0	0	0	0	0	0	0	0	0	0	0	5.83658e-05	3.4169e-05	2.26829e-05	2.6244e-05	0	1.20223e-05	1.4599e-05	2.93092e-05	0	0	0	0	0	0	0	0	0
Phylum	Bacteria;Deinococcus-Thermus	0	3.77811e-06	0	0	0	0	0	0	0	0	0	0	0	0	0	0	0	0	0	0	0	0	0	0	0	0	0	0	0	0	0	0	0	0	0	0	0	0	0	0	0	0	0	0	0	0	0	0
Phylum	Bacteria;Elusimicrobia	3.41694e-06	0.000610044	0.00372909	0	0	0	0	0	0	0	0	0	0	0	0	0	0	0	0	0	0	0	0	0	0	0	0	0	0	0	0	0	0	0	0	0	0	0	0	0	0	0	0	0	0	5.60926e-05	9.42529e-05	0
Phylum	Bacteria;Fibrobacteres	0	0.00028886	0	0	0	0	0	0	0	0	0	0	0	0	0	0	0	0	0	0	0	0	0	0	0	0	0	0	0	0	0	0	0	0	0	0	0	0	0	0	0	0	0	0	0	0	0	9.72838e-05
Phylum	Bacteria;Firmicutes	0.466842	0.495688	0.274595	0.254129	0.253166	0.578477	0.618105	0.481494	0.462511	0.444298	0.52082	0.79043	0.642343	0.681086	0.339021	0.361361	0.286162	0.520805	0.747472	0.76518	0.44505	0.500832	0.206397	0.570542	0.687207	0.776762	0.278087	0.459211	0.545389	0.355443	0.373793	0.377996	0.278477	0.565849	0.452144	0.244217	0.535303	0.424421	0.375451	0.361934	0.580212	0.615924	0.421572	0.563468	0.250133	0.306434	0.241924	0.616235
Phylum	Bacteria;Fusobacteria	9.30083e-05	0.0312126	0.0143287	0	0	0	0	0	0	0	0	0	3.91481e-05	0	0	0	0	0	0	0	0	0	0	0	0	0	0	3.33414e-05	0	0	0	0.000466926	0	0	2.6244e-05	0	0	1.4599e-05	0	8.52152e-06	0	2.7947e-05	0.00012491	0.000316156	0	0.00119664	0.00183793	0.00145926
Phylum	Bacteria;Lentisphaerae	0.000412456	0.00135091	0.00382756	0.000169239	0	4.08413e-05	0.00299827	0	0	3.88848e-05	0.000490851	0	0	0.000313143	3.93159e-05	0	0	0.00064636	0.00021287	0.000642439	5.23711e-05	0	0	0.000521616	8.73431e-05	0	6.58319e-06	0	0	0	0	0	0.00031891	0.000124756	2.6244e-05	0.00101775	0	0.0028322	0	0	8.96727e-05	0.00187245	0.00331012	7.90389e-05	0	0.00207543	0.000141379	1.94568e-05
Phylum	Bacteria;Other	0.000541793	0.0032149	0.0092919	0.000101543	4.11184e-05	0.00114356	0.00295983	3.34348e-05	7.48279e-05	3.88848e-05	0.000409043	4.88281e-05	0	8.94694e-05	0	4.84074e-05	4.41267e-05	0.000242385	0.000702471	0.00230931	0.00183299	5.54877e-05	5.17545e-05	0.00489789	0.000296967	0.000116529	0.00061882	0.000158372	0.000181012	0.000132926	0	1.94553e-05	7.97276e-05	0.000249512	1.3122e-05	0.00223906	4.80891e-05	0.000861339	7.3273e-05	0.000102258	5.97818e-05	0.000642781	0.000218593	0.000316156	4.08047e-05	0.0015145	0.00073046	0.00751031
Phylum	Bacteria;Parcubacteria	0	1.05303e-06	0	0	0	0	0	0	0	0	0	0	0	0	0	0	0	0	0	0	0	0	0	0	0	0	0	0	0	0	0	0	0	0	0	0	0	0	0	0	0	0	0	0	0	0	0	0
Phylum	Bacteria;Planctomycetes	4.50992e-06	0.000485267	4.09753e-06	0	0	0	0	0	0	0	0	0	0	0	0	0	0	0	0	0	0	0	0	0	0	0	0	0	0	0	9.55749e-05	1.94553e-05	0	0	0	0	0	0	1.46546e-05	0	0	2.7947e-05	0	0	4.08047e-05	0	0	0.000214024
Phylum	Bacteria;Proteobacteria	0.0631019	0.075063	0.0725196	0.0965678	0.027426	0.0285481	0.22045	0.279013	0.0304924	0.0233309	0.0268332	0.0109863	0.00548074	0.00773911	0.00656576	0.0377578	0.0229018	0.0350246	0.0281414	0.0117549	0.366336	0.0177283	0.0247904	0.29329	0.0492965	0.0548428	0.0392095	0.0605646	0.0373789	0.258806	0.0415751	0.0149222	0.036276	0.0202445	0.00688904	0.0393579	0.0284928	0.0581477	0.100208	0.0512228	0.0475265	0.0188642	0.0186429	0.0159659	0.027992	0.0574762	0.0914253	0.0251187
Phylum	Bacteria;SR1	1.38906e-06	4.63768e-07	0	0	0	0	0	0	0	0	0	0	0	0	0	0	0	0	0	0	0	0	0	0	0	0	0	0	0	0	0	0	0	0	0	0	0	0	0	0	2.98909e-05	0	3.12276e-05	0	0	0	0	0
Phylum	Bacteria;Spirochaetes	3.7313e-06	0.012886	0.0135627	0	0	0	0	0	0	0	0	0	0	0	0	0	0	0	0	0	0	0	0	0	0	0	0	0	0	0	0	0	0	0	0	0	0	0	0	0	0	0	0	0	0	9.34877e-05	7.06897e-05	0.00204296
Phylum	Bacteria;Synergistetes	5.48287e-05	0.00423807	0.00687133	0.00145546	0	0	0.000153757	0	0	0	0	0	0	0	0.00019658	0	0	0	8.51481e-05	0	0	0.000277439	0	0.000106091	8.73431e-06	0	6.58319e-06	0	0	0	0	1.94553e-05	0	0	0	0	0	0	0	0	0	0	0	0	0	5.60926e-05	4.71265e-05	4.86419e-05
Phylum	Bacteria;Tenericutes	0.00160596	0.00427935	0.00391563	0	0	0	0.000999423	0	0	0	0	2.44141e-05	0	0	0	0	0	0	0	0	0	0	0	0.0231545	0.000157218	0.000137716	0.000131664	7.50181e-05	0	0	0	0	0.0381212	0.000215488	0.000118098	0.000130854	0.000156289	0.000759146	8.79275e-05	0	5.97818e-05	0.00626013	3.12276e-05	0	0	1.86975e-05	2.35632e-05	0.000379407
Phylum	Bacteria;Verrucomicrobia	0.0144008	0.00401288	0.00993723	0.0188871	0.000616776	0.00338983	0.000499712	0.000568391	0.0273496	0.000272193	0.000518121	0.000366211	0.0256812	0.00684441	7.86318e-05	0.000580889	0.0406407	0.000929143	0.00104306	0.0035421	0.00337794	0.000166463	0.0028465	0.000433207	0.000960774	0.000783923	0.00381825	0.0588309	0.00868857	0.0582215	0.00019115	0.0251946	0.00359913	1.13415e-05	2.6244e-05	0	0.00037269	0.00131391	0.00104048	0.00118449	0.00804065	0.0164049	0.00287294	0.0156497	0.000163219	0.0233719	0.264262	0.000525333
Phylum	Bacteria;candidate division WPS-2	0	2.24755e-06	0	0	0	0	0	0	0	0	0	0	0	0	0	0	0	0	0	0	0	0	0	0	0	0	0	0	0	0	0	0	0	0	0	0	0	0	0	0	0	0	0	0	0	0	0	0
Phylum	Unclassified;Other	1.48548e-06	3.01851e-06	3.17717e-06	0	0	0	0	0	3.74139e-05	0	0	0	0	0	0	0	0	0	0	0	0	0	0	0	0	0	0	0	0	0	0	0	0	0	0	0	0	0	0	0	0	2.7947e-05	0	0	0	0	0	0
	Taxon	Human	Pig	Chicken	Human 1	Human 2	Human 3	Human 4	Human 5	Human 6	Human 7	Human 8	Human 9	Human 10	Human 11	Human 12	Human 13	Human 14	Human 15	Human 16	Human 17	Human 18	Human 19	Human 20	Human 21	Human 22	Human 23	Human 24	Human 25	Human 26	Human 27	Human 28	Human 29	Human 30	Human 31	Human 32	Human 33	Human 34	Human 35	Human 36	Human 37	Human 38	Human 39	Human 40	Human 41	Human 42	Human 43	Human 44	Pig 1
Order	Archaea;Euryarchaeota;Methanobacteria;Methanobacteriales	0.000782449	0.00110458	0.00119879	0	0	0	0.00057659	0	0	3.88848e-05	0.000327234	0.00429688	0.00266207	0	0	0	0	0.000767553	0.000659897	0.00550414	0	0.000554877	0	0.00436743	1.74686e-05	1.05936e-05	6.58319e-06	0	0	0	0	0	0.000250572	0	0	0	0	0.000160589	1.46546e-05	0	0.000478254	0.00955788	0.00387222	7.90389e-05	0	0.00022437	0	0.000914468
Order	Archaea;Euryarchaeota;Methanomicrobia;Methanomicrobiales	0	0	6.70983e-05	0	0	0	0	0	0	0	0	0	0	0	0	0	0	0	0	0	0	0	0	0	0	0	0	0	0	0	0	0	0	0	0	0	0	0	0	0	0	0	0	0	0	0	0	0
Order	Archaea;Euryarchaeota;Other;Other	0	0	2.26421e-07	0	0	0	0	0	0	0	0	0	0	0	0	0	0	0	0	0	0	0	0	0	0	0	0	0	0	0	0	0	0	0	0	0	0	0	0	0	0	0	0	0	0	0	0	0
Order	Archaea;Euryarchaeota;Thermoplasmata;Methanomassiliicoccales	1.88081e-05	0.000247186	0.000223414	0	0	0	0	0	0	0	0	0	0	0	0	0	0	0	0	0	0	0	0	0	0	0	0	0	0	0	0	0	0	0	0	0	0	0	0	0	0	0	0	0	0	0.000803994	2.35632e-05	9.72838e-06
Order	Archaea;Other;Other;Other	0	2.61708e-07	5.44505e-07	0	0	0	0	0	0	0	0	0	0	0	0	0	0	0	0	0	0	0	0	0	0	0	0	0	0	0	0	0	0	0	0	0	0	0	0	0	0	0	0	0	0	0	0	0
Order	Bacteria;Acidobacteria;Acidobacteria_Gp16;Gp16	3.31795e-07	2.83214e-07	8.08267e-07	0	0	0	0	0	0	0	0	0	0	0	0	0	0	0	0	0	0	0	0	0	0	0	0	0	0	0	0	0	0	0	0	0	0	1.4599e-05	0	0	0	0	0	0	0	0	0	0
Order	Bacteria;Acidobacteria;Acidobacteria_Gp22;Gp22	3.30439e-07	0	0	0	0	0	0	0	0	0	0	0	0	0	0	0	0	0	0	0	0	0	0	0	0	0	0	0	0	0	0	0	0	0	0	1.45393e-05	0	0	0	0	0	0	0	0	0	0	0	0
Order	Bacteria;Acidobacteria;Acidobacteria_Gp4;Gp4	0	2.21545e-07	0	0	0	0	0	0	0	0	0	0	0	0	0	0	0	0	0	0	0	0	0	0	0	0	0	0	0	0	0	0	0	0	0	0	0	0	0	0	0	0	0	0	0	0	0	0
Order	Bacteria;Acidobacteria;Acidobacteria_Gp6;Gp6	9.27379e-07	6.12126e-07	0	0	0	0	0	0	0	0	0	0	0	0	0	0	0	0	0	0	0	0	0	0	0	0	0	0	0	0	0	0	0	0	0	0	0	0	0	0	0	0	0	0	4.08047e-05	0	0	0
Order	Bacteria;Acidobacteria;Acidobacteria_Gp7;Gp7	7.09717e-07	0	0	0	0	0	0	0	0	0	0	0	0	0	0	0	0	0	0	0	0	0	0	0	0	0	0	0	0	0	0	0	0	0	0	0	0	0	0	0	0	0	3.12276e-05	0	0	0	0	0
Order	Bacteria;Acidobacteria;Holophagae;Holophagales	7.09717e-07	0	0	0	0	0	0	0	0	0	0	0	0	0	0	0	0	0	0	0	0	0	0	0	0	0	0	0	0	0	0	0	0	0	0	0	0	0	0	0	0	0	3.12276e-05	0	0	0	0	0
Order	Bacteria;Acidobacteria;Other;Other	0	0	3.92384e-07	0	0	0	0	0	0	0	0	0	0	0	0	0	0	0	0	0	0	0	0	0	0	0	0	0	0	0	0	0	0	0	0	0	0	0	0	0	0	0	0	0	0	0	0	0
Order	Bacteria;Actinobacteria;Actinobacteria;Acidimicrobiales	7.09717e-07	3.9875e-06	1.08901e-06	0	0	0	0	0	0	0	0	0	0	0	0	0	0	0	0	0	0	0	0	0	0	0	0	0	0	0	0	0	0	0	0	0	0	0	0	0	0	0	3.12276e-05	0	0	0	0	0
Order	Bacteria;Actinobacteria;Actinobacteria;Actinomycetales	0.000408265	0.00223709	0.000192672	6.76956e-05	0	0	7.68787e-05	0	0	0	2.72695e-05	2.44141e-05	3.91481e-05	8.94694e-05	0	0	0	0	0	0.000138906	2.61856e-05	8.32316e-05	0.000103509	0	8.73431e-06	3.17807e-05	5.26655e-05	4.16767e-05	0	0	0.00019115	1.94553e-05	1.13897e-05	3.40244e-05	0.000459269	0.000145393	1.20223e-05	0	0.000161201	3.40861e-05	8.96727e-05	0.000111788	9.36827e-05	0.000316156	0	0.00618888	0.00928391	0.000282123
Order	Bacteria;Actinobacteria;Actinobacteria;Bifidobacteriales	0.0108861	6.91646e-05	0.00229913	0.00470485	0.0035773	0.000898509	0.000730348	0.00320974	0.000523795	0.000388848	0.000954433	0.0010498	0.0416536	0.0206674	0.000157264	0.000629296	0.000397141	0.000444373	0.0021287	0.0136301	0.000288041	0.00208079	0.000103509	0.00629476	0.00614895	0.0234541	0.00144172	0.0320411	0.00253417	0.000398777	0.00783714	0.000642023	0.0172212	0.0253595	0.0268213	0.000785123	0.0143065	0.00509504	0.000337056	0.00149127	0.00412494	0.00480689	0.0155201	0.046712	0.0150977	0.00794645	0.114352	9.72838e-05
Order	Bacteria;Actinobacteria;Actinobacteria;Coriobacteriales	0.00484114	0.00256416	0.0077995	0.00209856	0.000411184	0.00179702	0.00176821	0.00127052	0.00142173	0.000661041	0.000927163	0.00732422	0.0342546	0.00353404	0.00180853	0.000580889	0.000441267	0.00153511	0.00214999	0.00265657	0.00204247	0.000527134	0.00111272	0.00415525	0.00165952	0.0126911	0.00319285	0.0116028	0.00126708	0.00385485	0.0203575	0.000661479	0.00258545	0.00734927	0.00635104	0.00167202	0.00555429	0.00166428	0.00227146	0.00651896	0.00251084	0.0165167	0.00480904	0.00268732	0.0034684	0.00766599	0.0136195	0.00286987
Order	Bacteria;Actinobacteria;Actinobacteria;Gaiellales	2.98227e-07	0	5.18444e-07	0	0	0	0	0	0	0	0	0	0	0	0	0	0	0	0	0	0	0	0	0	0	0	0	0	0	0	0	0	0	0	1.3122e-05	0	0	0	0	0	0	0	0	0	0	0	0	0
Order	Bacteria;Actinobacteria;Actinobacteria;Other	6.97959e-06	1.63463e-06	4.44283e-05	0	0	0	0	0	0	0	0	0	3.91481e-05	0	0	0	0	0	2.1287e-05	0	0	0	0	3.53638e-05	0	2.11871e-05	0	0	0	0	0	0	0	1.13415e-05	0	0	0	0	0	0	0	0	0	0	0	3.73951e-05	0.000141379	0
Order	Bacteria;Actinobacteria;Actinobacteria;Rubrobacterales	0	2.94429e-07	0	0	0	0	0	0	0	0	0	0	0	0	0	0	0	0	0	0	0	0	0	0	0	0	0	0	0	0	0	0	0	0	0	0	0	0	0	0	0	0	0	0	0	0	0	0
Order	Bacteria;Actinobacteria;Actinobacteria;Solirubrobacterales	0	1.08176e-06	9.71916e-06	0	0	0	0	0	0	0	0	0	0	0	0	0	0	0	0	0	0	0	0	0	0	0	0	0	0	0	0	0	0	0	0	0	0	0	0	0	0	0	0	0	0	0	0	0
Order	Bacteria;Actinobacteria;Other;Other	0	6.43988e-07	2.49033e-06	0	0	0	0	0	0	0	0	0	0	0	0	0	0	0	0	0	0	0	0	0	0	0	0	0	0	0	0	0	0	0	0	0	0	0	0	0	0	0	0	0	0	0	0	0
Order	Bacteria;Armatimonadetes;Armatimonadetes_gp5;Armatimonadetes_gp5	2.50606e-06	0	0	0	0	0	0	0	0	0	0	0	0	0	0	0	0	0	0	0	0	0	0	0	0	0	0	0	0	0	0	0	0	0	0	0	0	0	0	0	0	0	3.12276e-05	7.90389e-05	0	0	0	0
Order	Bacteria;Armatimonadetes;Armatimonadia;Armatimonadales	1.79634e-06	0	0	0	0	0	0	0	0	0	0	0	0	0	0	0	0	0	0	0	0	0	0	0	0	0	0	0	0	0	0	0	0	0	0	0	0	0	0	0	0	0	0	7.90389e-05	0	0	0	0
Order	Bacteria;BRC1;BRC1_genera_incertae_sedis;BRC1_genera_incertae_sedis	0	0	3.92384e-07	0	0	0	0	0	0	0	0	0	0	0	0	0	0	0	0	0	0	0	0	0	0	0	0	0	0	0	0	0	0	0	0	0	0	0	0	0	0	0	0	0	0	0	0	0
Order	Bacteria;Bacteroidetes;Bacteroidetes"_incertae_sedis;Other	0	7.35303e-07	0	0	0	0	0	0	0	0	0	0	0	0	0	0	0	0	0	0	0	0	0	0	0	0	0	0	0	0	0	0	0	0	0	0	0	0	0	0	0	0	0	0	0	0	0	0
Order	Bacteria;Bacteroidetes;Bacteroidetes"_incertae_sedis;Prolixibacter	0	3.62153e-06	2.74017e-06	0	0	0	0	0	0	0	0	0	0	0	0	0	0	0	0	0	0	0	0	0	0	0	0	0	0	0	0	0	0	0	0	0	0	0	0	0	0	0	0	0	0	0	0	0
Order	Bacteria;Bacteroidetes;Bacteroidia;Bacteroidales	0.434137	0.340584	0.493362	0.620329	0.71472	0.384521	0.145224	0.234077	0.477402	0.530777	0.448447	0.185083	0.24769	0.279458	0.651071	0.598945	0.649237	0.438838	0.217277	0.194538	0.180759	0.477472	0.764336	0.0863496	0.253444	0.130788	0.669998	0.377108	0.402751	0.322611	0.555577	0.578677	0.622832	0.380223	0.506823	0.710217	0.415153	0.500832	0.519447	0.577392	0.354147	0.297608	0.509884	0.349589	0.699555	0.580988	0.259832	0.339375
Order	Bacteria;Bacteroidetes;Cytophagia;Cytophagales	8.31388e-06	1.86781e-05	0.000251679	0	0	0	0	0	0	0	0	0	0	0	0	0	0	0	0	0	0	2.77439e-05	0	0	0	0	0	0	0	0	0	0	0	0	0	0	0	2.91979e-05	0	0	0.000119564	0	3.12276e-05	0.000158078	0	0	0	0
Order	Bacteria;Bacteroidetes;Flavobacteriia;Flavobacteriales	0.00098721	0.00300598	0.00365346	0.00142161	0	0.000816827	3.84394e-05	3.34348e-05	0	0	5.4539e-05	9.76563e-05	3.91481e-05	4.47347e-05	0.000943582	0	0	4.03975e-05	8.51481e-05	6.94529e-05	0.000157113	0.000138719	0.000155263	5.30457e-05	6.11402e-05	4.23742e-05	0.00246211	8.33535e-06	0	0	0	3.89105e-05	0	0	0	0	1.20223e-05	0	0.000468947	8.52152e-06	0.00203258	0.0102845	0.0172376	0.00355675	0.00285633	0.000130883	4.71265e-05	0.000583703
Order	Bacteria;Bacteroidetes;Other;Other	0.000656803	0.0113564	0.069746	6.76956e-05	4.11184e-05	0.000367572	0.00538151	6.68695e-05	0.000112242	7.77696e-05	0.000190887	4.88281e-05	3.91481e-05	0.000134204	3.93159e-05	4.84074e-05	0.00013238	0.000565565	0	1.73632e-05	7.85567e-05	0	7.76317e-05	0.0057643	0.000558996	0.000116529	0.00092823	0.000141701	0.00144809	0.000132926	0	0.000797665	7.97276e-05	5.67073e-05	5.24879e-05	7.26966e-05	0.000144267	0.00366434	5.86184e-05	2.55646e-05	0.000149454	0.000670728	0.00131156	0.000474233	0.000122414	0.0029916	0.00164943	0.00211106
Order	Bacteria;Bacteroidetes;Sphingobacteriia;Sphingobacteriales	4.8501e-05	0.00238583	0.00085975	0	0	0	0	0	0	0	0	2.44141e-05	0	0	0	0	0	0	0	0	0	0	0	0	0	0	6.58319e-06	0	0	0	0	0	0	0	0	0	0	1.4599e-05	4.39638e-05	0	0.000179345	0.000223576	0	0.000395194	0.000285633	0.000654414	0.000306322	9.72838e-05
Order	Bacteria;Candidatus Saccharibacteria;Saccharibacteria_genera_incertae_sedis;Saccharibacteria_genera_incertae_sedis	6.55848e-05	0.000799937	0.0032164	0	0	0	3.84394e-05	0.000234043	3.74139e-05	7.77696e-05	0	0.000170898	3.91481e-05	0	7.86318e-05	4.84074e-05	4.41267e-05	4.03975e-05	2.1287e-05	1.73632e-05	0	5.54877e-05	0	1.76819e-05	2.62029e-05	0.000201278	0	0.000158372	0	0	0	0	0.000102507	0.000192805	7.87319e-05	0.000116315	0.000396735	0.000116792	0.000175855	6.81721e-05	5.97818e-05	2.7947e-05	0	0	4.08047e-05	3.73951e-05	0.000164943	0
Order	Bacteria;Chlamydiae;Chlamydiia;Chlamydiales	7.02019e-06	0.000358544	9.20594e-06	0	0	0	0	0	0	0	0	0	0	0	0	0	0	0	0	0	0	0	0	0	0	0	0	0	0	0	0	0	0	0	0	0	0	0	0	0	2.98909e-05	5.5894e-05	6.24551e-05	7.90389e-05	8.16093e-05	0	0	0
Order	Bacteria;Chloroflexi;Anaerolineae;Anaerolineales	0	8.41998e-07	0	0	0	0	0	0	0	0	0	0	0	0	0	0	0	0	0	0	0	0	0	0	0	0	0	0	0	0	0	0	0	0	0	0	0	0	0	0	0	0	0	0	0	0	0	0
Order	Bacteria;Chloroflexi;Caldilineae;Caldilineales	9.99177e-07	0	5.88017e-07	0	0	0	0	0	0	0	0	0	0	0	0	0	0	0	0	0	0	0	0	0	0	0	0	0	0	0	0	0	0	0	0	0	0	0	4.39638e-05	0	0	0	0	0	0	0	0	0
Order	Bacteria;Chloroflexi;Chloroflexia;Chloroflexales	3.31795e-07	0	0	0	0	0	0	0	0	0	0	0	0	0	0	0	0	0	0	0	0	0	0	0	0	0	0	0	0	0	0	0	0	0	0	0	0	1.4599e-05	0	0	0	0	0	0	0	0	0	0
Order	Bacteria;Chloroflexi;Other;Other	0	5.83056e-07	0	0	0	0	0	0	0	0	0	0	0	0	0	0	0	0	0	0	0	0	0	0	0	0	0	0	0	0	0	0	0	0	0	0	0	0	0	0	0	0	0	0	0	0	0	0
Order	Bacteria;Chloroflexi;Thermomicrobia;Other	0	6.86483e-07	0	0	0	0	0	0	0	0	0	0	0	0	0	0	0	0	0	0	0	0	0	0	0	0	0	0	0	0	0	0	0	0	0	0	0	0	0	0	0	0	0	0	0	0	0	0
Order	Bacteria;Chloroflexi;Thermomicrobia;Sphaerobacterales	0	0	7.83723e-06	0	0	0	0	0	0	0	0	0	0	0	0	0	0	0	0	0	0	0	0	0	0	0	0	0	0	0	0	0	0	0	0	0	0	0	0	0	0	0	0	0	0	0	0	0
Order	Bacteria;Cyanobacteria/Chloroplast;Chloroplast;Chloroplast	6.39043e-05	0.000294126	0.000205865	0	0	0	0	0	3.74139e-05	0	0	2.44141e-05	0	0	0	0	0	0.000121193	0	0	0	0	2.58772e-05	1.76819e-05	6.11402e-05	0	3.2916e-05	2.5006e-05	0.000362024	0.000398777	0.0003823	0.000466926	1.13897e-05	5.67073e-05	0.00013122	1.45393e-05	3.60668e-05	2.91979e-05	7.3273e-05	8.52152e-06	5.97818e-05	8.3841e-05	0.00024982	0	4.08047e-05	3.73951e-05	2.35632e-05	9.72838e-06
Order	Bacteria;Cyanobacteria/Chloroplast;Cyanobacteria;Family I	0	7.90545e-07	0	0	0	0	0	0	0	0	0	0	0	0	0	0	0	0	0	0	0	0	0	0	0	0	0	0	0	0	0	0	0	0	0	0	0	0	0	0	0	0	0	0	0	0	0	0
Order	Bacteria;Cyanobacteria/Chloroplast;Cyanobacteria;Family XI	9.27379e-07	0	0	0	0	0	0	0	0	0	0	0	0	0	0	0	0	0	0	0	0	0	0	0	0	0	0	0	0	0	0	0	0	0	0	0	0	0	0	0	0	0	0	0	4.08047e-05	0	0	0
Order	Bacteria;Cyanobacteria/Chloroplast;Cyanobacteria;Family XIII	0	6.67e-07	0	0	0	0	0	0	0	0	0	0	0	0	0	0	0	0	0	0	0	0	0	0	0	0	0	0	0	0	0	0	0	0	0	0	0	0	0	0	0	0	0	0	0	0	0	0
Order	Bacteria;Deferribacteres;Deferribacteres;Deferribacterales	4.48618e-06	0.00161709	0.00425782	0	0	0	0	0	0	0	0	0	0	0	0	0	0	0	0	0	0	0	0	0	0	0	0	0	0	0	0	5.83658e-05	3.4169e-05	2.26829e-05	2.6244e-05	0	1.20223e-05	1.4599e-05	2.93092e-05	0	0	0	0	0	0	0	0	0
Order	Bacteria;Deinococcus-Thermus;Deinococci;Deinococcales	0	2.55386e-06	0	0	0	0	0	0	0	0	0	0	0	0	0	0	0	0	0	0	0	0	0	0	0	0	0	0	0	0	0	0	0	0	0	0	0	0	0	0	0	0	0	0	0	0	0	0
Order	Bacteria;Deinococcus-Thermus;Deinococci;Thermales	0	1.22425e-06	0	0	0	0	0	0	0	0	0	0	0	0	0	0	0	0	0	0	0	0	0	0	0	0	0	0	0	0	0	0	0	0	0	0	0	0	0	0	0	0	0	0	0	0	0	0
Order	Bacteria;Elusimicrobia;Elusimicrobia;Elusimicrobiales	3.41694e-06	0.000610044	0.00372909	0	0	0	0	0	0	0	0	0	0	0	0	0	0	0	0	0	0	0	0	0	0	0	0	0	0	0	0	0	0	0	0	0	0	0	0	0	0	0	0	0	0	5.60926e-05	9.42529e-05	0
Order	Bacteria;Fibrobacteres;Fibrobacteria;Fibrobacterales	0	0.00028886	0	0	0	0	0	0	0	0	0	0	0	0	0	0	0	0	0	0	0	0	0	0	0	0	0	0	0	0	0	0	0	0	0	0	0	0	0	0	0	0	0	0	0	0	0	9.72838e-05
Order	Bacteria;Firmicutes;Bacilli;Bacillales	0.000257768	0.00491444	0.000264302	3.38478e-05	0	0	0	0	7.48279e-05	0	2.72695e-05	4.88281e-05	7.82963e-05	4.47347e-05	0	0	0	0	2.1287e-05	0.000104179	0.00528948	5.54877e-05	0	4.42048e-05	4.36716e-05	6.35613e-05	0	2.5006e-05	9.05059e-05	0.000132926	0.0003823	0.000233463	0	2.26829e-05	5.24879e-05	1.45393e-05	2.40445e-05	2.91979e-05	1.46546e-05	0	0.000179345	2.7947e-05	3.12276e-05	7.90389e-05	4.08047e-05	0.00198194	0.00205	5.83703e-05
Order	Bacteria;Firmicutes;Bacilli;Lactobacillales	0.00655315	0.0364402	0.0126371	0.000338478	0.000657895	0.000694303	0.00261388	0.011	0.000972763	0.000699926	0.000381773	0.00266113	0.0110006	0.00201306	0.00141537	0.000726111	0.0011473	0.000525168	0.00174554	0.00281284	0.0312655	0.00463323	0.00527896	0.00586155	0.00782594	0.0714429	0.00220537	0.00185045	0.00950312	0.00770969	0.0375609	0.00350195	0.00169706	0.00858549	0.00876548	0.00532139	0.00975006	0.00294899	0.00202233	0.00163613	0.00116575	0.00556146	0.000499641	0.000948467	0.000693679	0.00207543	0.00662127	0.00302553
Order	Bacteria;Firmicutes;Bacilli;Other	2.68741e-06	5.77593e-05	5.73072e-05	0	0	0	0	0	0	0	0	0	0	0	0	0	0	0	0	0	0	0	0	4.42048e-05	0	3.17807e-05	0	0	0	0	0	0	0	0	0	0	0	0	0	0	0	0	0	0	0	1.86975e-05	2.35632e-05	0
Order	Bacteria;Firmicutes;Clostridia;Clostridiales	0.430147	0.410155	0.18483	0.208706	0.243832	0.545804	0.581395	0.429469	0.452073	0.405102	0.505631	0.755396	0.605817	0.662119	0.320621	0.341708	0.264937	0.502828	0.72295	0.69472	0.398649	0.474809	0.178941	0.516541	0.658681	0.642393	0.221017	0.390969	0.512897	0.316363	0.306795	0.36677	0.270686	0.515629	0.433157	0.228776	0.512329	0.392814	0.350406	0.297307	0.551846	0.568023	0.410049	0.488539	0.228873	0.262663	0.187422	0.564956
Order	Bacteria;Firmicutes;Clostridia;Halanaerobiales	8.93543e-07	0	0	0	0	0	0	0	0	0	0	0	0	0	3.93159e-05	0	0	0	0	0	0	0	0	0	0	0	0	0	0	0	0	0	0	0	0	0	0	0	0	0	0	0	0	0	0	0	0	0
Order	Bacteria;Firmicutes;Clostridia;Other	0.00013634	0.000223769	0.00124815	0	0	0.000449255	0.000192197	0	0.000149656	0	0.000109078	0.000610352	0	0.000178939	0.000471791	4.84074e-05	0	4.03975e-05	0.000127722	0.000520897	0.000418969	5.54877e-05	0.000103509	0.000592344	7.86088e-05	7.41549e-05	0.000276494	4.16767e-05	0	0.000265851	0	0	5.69483e-05	1.13415e-05	0	4.3618e-05	0	2.91979e-05	0	8.52152e-06	8.96727e-05	0.000363311	0.000156138	0.000158078	0	0.000205673	7.06897e-05	0.00035995
Order	Bacteria;Firmicutes;Erysipelotrichia;Erysipelotrichales	0.00680636	0.0094316	0.00382924	0.000947739	0.00740132	0.00351235	0.00584278	0.0316293	0.00130949	0.0174593	0.00147255	0.022168	0.0234106	0.00384719	0.0119127	0.00145222	0.000882535	0.00383776	0.0122187	0.0164951	0.00324701	0.00793475	0.000724563	0.00672796	0.00526679	0.0451497	0.0014878	0.0030174	0.00108607	0.000398777	0.00563892	0.000992218	0.000478365	0.00508098	0.00228322	0.000726966	0.00235636	0.00795644	0.000820657	0.00171282	0.00923629	0.0074898	0.00312276	0.00308252	0.000326437	0.00613279	0.00120172	0.0293894
Order	Bacteria;Firmicutes;Negativicutes;Selenomonadales	0.021736	0.0322601	0.0692897	0.0439006	0.00115132	0.0260976	0.0240246	0.0093283	0.00789434	0.02092	0.0126803	0.00407715	0.00172252	0.01181	0.00361706	0.0174267	0.019151	0.0108669	0.00630096	0.0438421	0.00589175	0.0132616	0.021297	0.0338874	0.0149531	0.0172569	0.0522047	0.0631319	0.0200923	0.0293766	0.0231291	0.00643969	0.00537592	0.0364061	0.00786007	0.00837465	0.0107479	0.0198838	0.0220112	0.0612527	0.0159318	0.0313565	0.00583955	0.0690009	0.0201575	0.0320102	0.0444403	0.0153806
Order	Bacteria;Firmicutes;Other;Other	0.00120181	0.00220546	0.00243887	0.000203087	0.000123355	0.00191954	0.00403613	6.68695e-05	3.74139e-05	0.000116654	0.000518121	0.00546875	0.000313185	0.00107363	0.000943582	0	4.41267e-05	0.00270663	0.00410839	0.00668484	0.000288041	8.32316e-05	5.17545e-05	0.0068429	0.000358107	0.000349587	0.000895314	0.000175042	0.00171961	0.00119633	0.000286725	5.83658e-05	0.000182234	0.000113415	2.6244e-05	0.000959595	9.61781e-05	0.000759146	0.000175855	1.7043e-05	0.00176356	0.00310212	0.00187365	0.00165982	4.08047e-05	0.00134622	9.42529e-05	0.00306444
Order	Bacteria;Fusobacteria;Fusobacteriia;Fusobacteriales	9.30083e-05	0.0312126	0.0143287	0	0	0	0	0	0	0	0	0	3.91481e-05	0	0	0	0	0	0	0	0	0	0	0	0	0	0	3.33414e-05	0	0	0	0.000466926	0	0	2.6244e-05	0	0	1.4599e-05	0	8.52152e-06	0	2.7947e-05	0.00012491	0.000316156	0	0.00119664	0.00183793	0.00145926
Order	Bacteria;Lentisphaerae;Lentisphaeria;Other	0	2.94429e-07	9.33421e-07	0	0	0	0	0	0	0	0	0	0	0	0	0	0	0	0	0	0	0	0	0	0	0	0	0	0	0	0	0	0	0	0	0	0	0	0	0	0	0	0	0	0	0	0	0
Order	Bacteria;Lentisphaerae;Lentisphaeria;Victivallales	0.000313081	0.000499126	0.00338268	0.000169239	0	4.08413e-05	0.00184509	0	0	0	0.000190887	0	0	0.000313143	3.93159e-05	0	0	0	0.000106435	0.000468807	5.23711e-05	0	0	0.000318274	8.73431e-05	0	6.58319e-06	0	0	0	0	0	0.00031891	0.000124756	2.6244e-05	0.00101775	0	0.00274461	0	0	0	0.00120172	0.00312276	7.90389e-05	0	0.00138362	0.000117816	1.94568e-05
Order	Bacteria;Lentisphaerae;Oligosphaeria;Oligosphaerales	1.55328e-06	0.00077591	6.97422e-07	0	0	0	0	0	0	0	0	0	0	0	0	0	0	4.03975e-05	0	0	0	0	0	0	0	0	0	0	0	0	0	0	0	0	0	0	0	0	0	0	0	2.7947e-05	0	0	0	0	0	0
Order	Bacteria;Lentisphaerae;Other;Other	9.78224e-05	7.55771e-05	0.000443245	0	0	0	0.00115318	0	0	3.88848e-05	0.000299965	0	0	0	0	0	0	0.000605963	0.000106435	0.000173632	0	0	0	0.000203342	0	0	0	0	0	0	0	0	0	0	0	0	0	8.75938e-05	0	0	8.96727e-05	0.000642781	0.000187365	0	0	0.000691809	2.35632e-05	0
Order	Bacteria;Other;Other;Other	0.000541793	0.0032149	0.0092919	0.000101543	4.11184e-05	0.00114356	0.00295983	3.34348e-05	7.48279e-05	3.88848e-05	0.000409043	4.88281e-05	0	8.94694e-05	0	4.84074e-05	4.41267e-05	0.000242385	0.000702471	0.00230931	0.00183299	5.54877e-05	5.17545e-05	0.00489789	0.000296967	0.000116529	0.00061882	0.000158372	0.000181012	0.000132926	0	1.94553e-05	7.97276e-05	0.000249512	1.3122e-05	0.00223906	4.80891e-05	0.000861339	7.3273e-05	0.000102258	5.97818e-05	0.000642781	0.000218593	0.000316156	4.08047e-05	0.0015145	0.00073046	0.00751031
Order	Bacteria;Parcubacteria;Parcubacteria_genera_incertae_sedis;Parcubacteria_genera_incertae_sedis	0	1.05303e-06	0	0	0	0	0	0	0	0	0	0	0	0	0	0	0	0	0	0	0	0	0	0	0	0	0	0	0	0	0	0	0	0	0	0	0	0	0	0	0	0	0	0	0	0	0	0
Order	Bacteria;Planctomycetes;Other;Other	0	4.76361e-07	0	0	0	0	0	0	0	0	0	0	0	0	0	0	0	0	0	0	0	0	0	0	0	0	0	0	0	0	0	0	0	0	0	0	0	0	0	0	0	0	0	0	0	0	0	0
Order	Bacteria;Planctomycetes;Phycisphaerae;Phycisphaerales	0	4.76361e-07	0	0	0	0	0	0	0	0	0	0	0	0	0	0	0	0	0	0	0	0	0	0	0	0	0	0	0	0	0	0	0	0	0	0	0	0	0	0	0	0	0	0	0	0	0	0
Order	Bacteria;Planctomycetes;Planctomycetia;Planctomycetales	4.50992e-06	0.000484314	4.09753e-06	0	0	0	0	0	0	0	0	0	0	0	0	0	0	0	0	0	0	0	0	0	0	0	0	0	0	0	9.55749e-05	1.94553e-05	0	0	0	0	0	0	1.46546e-05	0	0	2.7947e-05	0	0	4.08047e-05	0	0	0.000214024
Order	Bacteria;Proteobacteria;Alphaproteobacteria;Caulobacterales	1.94133e-06	7.66227e-06	2.80304e-06	0	0	0	0	0	0	0	0	0	0	0	0	0	0	0	0	0	0	0	0	0	0	0	0	0	0	0	0	0	0	0	2.6244e-05	0	0	0	0	0	0	2.7947e-05	3.12276e-05	0	0	0	0	0
Order	Bacteria;Proteobacteria;Alphaproteobacteria;Kiloniellales	0	0	6.70707e-07	0	0	0	0	0	0	0	0	0	0	0	0	0	0	0	0	0	0	0	0	0	0	0	0	0	0	0	0	0	0	0	0	0	0	0	0	0	0	0	0	0	0	0	0	0
Order	Bacteria;Proteobacteria;Alphaproteobacteria;Other	0.000809023	0.000272949	0.00296314	0.000236935	4.11184e-05	8.16827e-05	0.000730348	0	0.00441485	0	0.00109078	4.88281e-05	3.91481e-05	4.47347e-05	0.000511107	4.84074e-05	0	0.000403975	0.00123465	0	0	2.77439e-05	0	6.18867e-05	0.00117913	0.000127123	0.000388408	2.5006e-05	0.0015386	0.000132926	0	3.89105e-05	5.69483e-05	3.40244e-05	6.56099e-05	0.000974135	7.21336e-05	0.000905136	0.0147132	0.00145718	0.000358691	0.00301828	6.24551e-05	0	8.16093e-05	0.00014958	0.00120172	0.000262666
Order	Bacteria;Proteobacteria;Alphaproteobacteria;Rhizobiales	1.00728e-05	0.00100529	2.62592e-05	0	0	0	0	0	0	0	0	0	0	0	0	0	0	0	0	0	0	2.77439e-05	0	0	2.62029e-05	0	0	1.66707e-05	0	0	0	1.94553e-05	0	1.13415e-05	0.000118098	1.45393e-05	1.20223e-05	0	0	3.40861e-05	5.97818e-05	0	6.24551e-05	0	4.08047e-05	0	0	0
Order	Bacteria;Proteobacteria;Alphaproteobacteria;Rhodobacterales	3.87128e-06	2.32387e-05	6.97575e-06	0	0	0	0	0	0	0	0	0	0	0	0	0	0	0	0	0	0	0	0	0	8.73431e-06	0	0	0	0	0	0	0	0	0	0	1.45393e-05	0	0	0	8.52152e-06	0	0	0	7.90389e-05	4.08047e-05	1.86975e-05	0	0
Order	Bacteria;Proteobacteria;Alphaproteobacteria;Rhodospirillales	0.00469856	0.0003873	0.00488441	0.029583	8.22368e-05	0.00408413	3.84394e-05	0.000133739	0.000224484	0.000155539	0.0153255	0.000927734	0.000195741	4.47347e-05	0	0.000242037	0.00286824	0.0015755	0.00366137	0.00059035	0.00348268	0.000776828	0	0.000362479	0.000349372	0.0179667	0.0268528	0.000200048	0.0131234	0.00305729	9.55749e-05	0	0.0020957	0.000737195	5.24879e-05	0.000145393	0.0001082	0.0378259	0.00019051	0.00771197	0.0136302	0.00321391	0.000156138	0.000237117	0.00901783	0.00215022	0.0034638	3.89135e-05
Order	Bacteria;Proteobacteria;Alphaproteobacteria;Rickettsiales	6.16218e-06	0	5.22691e-06	0	0	0	0	0	0	0	0	0	0	0	0	0	0	0	0	0	0	0	0	0	0	0	0	0	0	0	0	0	0	0	0	0	1.20223e-05	0	0	0	8.96727e-05	2.7947e-05	6.24551e-05	7.90389e-05	0	0	0	0
Order	Bacteria;Proteobacteria;Alphaproteobacteria;Sphingomonadales	5.6683e-06	1.74277e-05	1.12352e-05	0	0	0	0	0	0	0	0	0	0	0	0	0	0	0	0	0	0	0	0	0	0	0	0	0	0	0	0	0	0	2.26829e-05	6.56099e-05	2.90786e-05	0	1.4599e-05	1.46546e-05	8.52152e-06	2.98909e-05	0	0	0	4.08047e-05	0	2.35632e-05	0
Order	Bacteria;Proteobacteria;Betaproteobacteria;Burkholderiales	0.0125689	0.00498179	0.0124876	0.0109328	0.000246711	0.00159281	0.00257544	0.00534956	0.00437743	0.0198701	0.00433585	0.00124512	0.000665518	0.000313143	0.000432475	0.0153936	0.0144294	0.0147855	0.00717372	0.00289966	0.00261856	0.00452225	0.00331229	0.0012731	0.00500476	0.0187824	0.00560888	0.0463612	0.0194588	0.00691214	0.00162477	0.00492218	0.0201369	0.0110466	0.00338547	0.0201951	0.00158694	0.0134165	0.0833993	0.0254452	0.0185324	0.00592477	0.00496518	0.00268732	0.0124862	0.0281772	0.0746248	0.000184839
Order	Bacteria;Proteobacteria;Betaproteobacteria;Hydrogenophilales	1.70936e-05	5.62183e-06	8.8285e-06	0	0	0	0	0	0	0	0	0	0	0	0	0	0	0	0	0	0	0	0	0	8.73431e-06	0	6.58319e-06	8.33535e-06	0	0	0	7.7821e-05	1.13897e-05	3.40244e-05	0.000144342	5.81573e-05	0.000168312	1.4599e-05	0.000219819	0	0	0	0	0	0	0	0	1.94568e-05
Order	Bacteria;Proteobacteria;Betaproteobacteria;Methylophilales	1.35868e-06	2.21545e-07	7.41869e-07	0	0	0	0	0	0	0	0	0	0	0	0	0	0	0	0	0	0	0	0	0	0	0	0	0	0	0	0	0	0	0	0	0	0	0	0	0	5.97818e-05	0	0	0	0	0	0	0
Order	Bacteria;Proteobacteria;Betaproteobacteria;Neisseriales	5.4944e-06	0.000282042	1.40321e-05	0	0	0	3.84394e-05	0	0	0	0	0	0	0	0	0	0	0	0	3.47264e-05	0	2.77439e-05	0	0	8.73431e-06	0	0	0	0	0	0	7.7821e-05	0	0	0	1.45393e-05	0	0	0	8.52152e-06	0	0	3.12276e-05	0	0	0	0	0.000924196
Order	Bacteria;Proteobacteria;Betaproteobacteria;Other	2.28385e-05	0.000105546	7.99814e-05	0	4.11184e-05	0	0	0	0	0.000155539	2.72695e-05	2.44141e-05	0	0	0	0	0	4.03975e-05	0	0	0	0	0	0	0	0	8.55815e-05	0	0	0	9.55749e-05	0	0	0	0	1.45393e-05	1.20223e-05	5.83959e-05	0	0	5.97818e-05	0	3.12276e-05	0.000237117	0	7.47901e-05	4.71265e-05	1.94568e-05
Order	Bacteria;Proteobacteria;Betaproteobacteria;Rhodocyclales	2.31643e-06	7.0857e-06	1.61494e-05	0	0	0	0	0	0	0	0	0	0	0	0	0	0	0	0	0	0	0	0	0	0	0	0	0	0	0	0	0	0	0	0	0	0	0	0	0	2.98909e-05	0	3.12276e-05	0	4.08047e-05	0	0	0
Order	Bacteria;Proteobacteria;Deltaproteobacteria;Bdellovibrionales	0.00139241	0.000718018	0.00317987	6.76956e-05	4.11184e-05	0.000367572	0.000153757	0.000267478	0.000448967	0.000155539	0.00207248	0.000195313	0.000117444	8.94694e-05	7.86318e-05	0.0174751	8.82535e-05	0.0151087	0.00874896	1.73632e-05	0.000968865	2.77439e-05	2.58772e-05	8.84095e-06	6.98745e-05	0.000572052	0.000223829	0	0	0	0	0.000428016	0.000159455	0	0	0	0	0	0	0	0.000717382	0.000894304	0.000187365	0.000158078	0	0.0107885	0.000541954	0.00381353
Order	Bacteria;Proteobacteria;Deltaproteobacteria;Desulfobacterales	3.43343e-06	0	9.02793e-06	0	0	0	0	0	0	0	0	0	0	0	0	0	0	0	0	0	0	0	0	0	0	0	0	0	0	0	0	0	0	0	0	0	0	0	0	0	0	0	3.12276e-05	7.90389e-05	4.08047e-05	0	0	0
Order	Bacteria;Proteobacteria;Deltaproteobacteria;Desulfovibrionales	0.00360001	0.00542723	0.0181994	0.00348633	4.11184e-05	0.000326731	0.00349798	0.000735565	0.00909159	0.001011	0.0012544	0.00627441	0.000861259	0.00138678	0.0024769	0.00150063	0.00300062	0.000121193	0.00334206	0.000885524	0.00238289	0.00119299	0.000646931	0.0038635	0.0015285	0.00307213	0.00169846	0.00719341	0.00108607	0.00598166	0.0276211	0.000680934	0.00602513	0.006975	0.00019683	0.000261708	0.000240445	0.00175188	0.00124564	0.0048317	0.00869825	0.00257113	0.00802548	0.00458426	0.00155058	0.0090496	0.00615	0.0030839
Order	Bacteria;Proteobacteria;Deltaproteobacteria;Myxococcales	7.09717e-07	4.76361e-07	3.06991e-06	0	0	0	0	0	0	0	0	0	0	0	0	0	0	0	0	0	0	0	0	0	0	0	0	0	0	0	0	0	0	0	0	0	0	0	0	0	0	0	3.12276e-05	0	0	0	0	0
Order	Bacteria;Proteobacteria;Deltaproteobacteria;Other	0.000292256	0.00285943	0.0024873	0	0	0.000122524	0	0	3.74139e-05	0	2.72695e-05	2.44141e-05	0	0	0	0	0	4.03975e-05	2.1287e-05	0	0	0	0	8.84095e-06	0	2.11871e-05	0.000401575	0	0	0	0	5.83658e-05	0.00674267	1.13415e-05	3.93659e-05	2.90786e-05	1.20223e-05	2.91979e-05	0	0	0.00349724	2.7947e-05	0	0	0	0.00158929	0.000117816	0.000340493
Order	Bacteria;Proteobacteria;Epsilonproteobacteria;Campylobacterales	0.000241817	0.0151478	0.00619031	0	0	0	0	0	0	0	0.000272695	0	0	0	0	0	4.41267e-05	0	0	3.47264e-05	0	0	0	0	8.73431e-06	0	1.31664e-05	0	0	0	0	5.83658e-05	1.13897e-05	4.53659e-05	6.56099e-05	1.45393e-05	7.21336e-05	7.29948e-05	7.3273e-05	0.00842778	0.000269018	0.000139735	0.000281048	0.000395194	8.16093e-05	9.34877e-05	0.000164943	0.000116741
Order	Bacteria;Proteobacteria;Epsilonproteobacteria;Other	0	3.05946e-07	9.95983e-07	0	0	0	0	0	0	0	0	0	0	0	0	0	0	0	0	0	0	0	0	0	0	0	0	0	0	0	0	0	0	0	0	0	0	0	0	0	0	0	0	0	0	0	0	0
Order	Bacteria;Proteobacteria;Gammaproteobacteria;Aeromonadales	0.00609432	0.00453011	0.0144911	0.000473869	0.000411184	0.000775985	0.140611	0.000969608	0.000486381	0.000427733	0.000627199	0.000732422	0.0011353	0.000536817	0.000275211	0.000629296	0.000308887	0.00064636	0	0	0	0	0	0.11091	0.00213117	0.00163141	0.0013693	0.00117528	0	0	0	0.000291829	0	0	0	0	0	0	0	0	5.97818e-05	0.000251523	0.00012491	0.00071135	0.000244828	0.000130883	7.06897e-05	0.00250019
Order	Bacteria;Proteobacteria;Gammaproteobacteria;Alteromonadales	0	0	1.49019e-06	0	0	0	0	0	0	0	0	0	0	0	0	0	0	0	0	0	0	0	0	0	0	0	0	0	0	0	0	0	0	0	0	0	0	0	0	0	0	0	0	0	0	0	0	0
Order	Bacteria;Proteobacteria;Gammaproteobacteria;Candidatus Carsonella	0	0	7.54355e-07	0	0	0	0	0	0	0	0	0	0	0	0	0	0	0	0	0	0	0	0	0	0	0	0	0	0	0	0	0	0	0	0	0	0	0	0	0	0	0	0	0	0	0	0	0
Order	Bacteria;Proteobacteria;Gammaproteobacteria;Cardiobacteriales	0	2.87869e-06	0	0	0	0	0	0	0	0	0	0	0	0	0	0	0	0	0	0	0	0	0	0	0	0	0	0	0	0	0	0	0	0	0	0	0	0	0	0	0	0	0	0	0	0	0	0
Order	Bacteria;Proteobacteria;Gammaproteobacteria;Chromatiales	6.79339e-07	0	0	0	0	0	0	0	0	0	0	0	0	0	0	0	0	0	0	0	0	0	0	0	0	0	0	0	0	0	0	0	0	0	0	0	0	0	0	0	2.98909e-05	0	0	0	0	0	0	0
Order	Bacteria;Proteobacteria;Gammaproteobacteria;Enterobacteriales	0.0313198	0.0326004	0.00652852	0.0517195	0.0264391	0.021115	0.0723044	0.27129	0.0114113	0.00155539	0.00163617	0.00144043	0.00227059	0.00532343	0.00279143	0.00208152	0.00211808	0.00218147	0.00389552	0.00496588	0.356831	0.0058817	0.0202619	0.175643	0.0242377	0.012225	0.0023107	0.005518	0.00217214	0.242589	0.0119469	0.00264591	0.000478365	0.00100939	0.00125971	0.00043618	0.000384712	0	0.000117237	0.00248828	0.000896727	0.00164887	0.00415326	0.00529561	0.00395805	0.00471178	0.00442989	0.0105261
Order	Bacteria;Proteobacteria;Gammaproteobacteria;Legionellales	1.93671e-07	6.36696e-07	6.12191e-06	0	0	0	0	0	0	0	0	0	0	0	0	0	0	0	0	0	0	0	0	0	0	0	0	0	0	0	0	0	0	0	0	0	0	0	0	8.52152e-06	0	0	0	0	0	0	0	0
Order	Bacteria;Proteobacteria;Gammaproteobacteria;Methylococcales	2.87704e-06	6.67e-07	0	0	0	0	0	0	0	0	0	0	0	0	0	0	0	0	0	0	0	0	0	0	0	0	0	0	0	0	0	0	0	0	0	0	0	0	0	0	2.98909e-05	5.5894e-05	0	0	4.08047e-05	0	0	0
Order	Bacteria;Proteobacteria;Gammaproteobacteria;Oceanospirillales	2.91193e-06	0	0	0	0	0	0	0	0	0	0	0	0	0	0	0	0	0	0	0	0	0	0	0	0	0	0	0	0	0	0	0	0	0	0	0	0	0	0	0	0	0	3.12276e-05	0	4.08047e-05	5.60926e-05	0	0
Order	Bacteria;Proteobacteria;Gammaproteobacteria;Other	2.92804e-05	0.000615608	0.000144623	3.38478e-05	0	0	0.000115318	3.34348e-05	0	0	0	0	0	0	0	0	0	0	0	0	2.61856e-05	2.77439e-05	0	0.000733799	8.73431e-05	3.17807e-05	0	0	0	0	0	0	0	0	1.3122e-05	1.45393e-05	0	0	0	0	0	0	3.12276e-05	7.90389e-05	0	3.73951e-05	2.35632e-05	0
Order	Bacteria;Proteobacteria;Gammaproteobacteria;Pasteurellales	0.0015911	0.00530747	0.000198602	0	8.22368e-05	0	0.000307515	0.000234043	0	0	0.000136348	7.32422e-05	0.000195741	0	0	0.000387259	4.41267e-05	8.0795e-05	6.3861e-05	0.00232667	2.61856e-05	0.0051881	0.000543422	5.30457e-05	0.00125774	0.000307213	1.97496e-05	0	0	0	9.55749e-05	0.00558366	0.000535314	0.000249512	0.00136469	0.0171128	0.0257397	0.00385413	0.000205164	0.000613549	0.000209236	0.000978145	0.000218593	0.00126462	0.000163219	0.000186975	0.000306322	0.00321037
Order	Bacteria;Proteobacteria;Gammaproteobacteria;Pseudomonadales	0.000336936	0.000625348	2.93681e-05	0	0	4.08413e-05	0	0	0	0	0	0	0	0	0	0	0	0	0	0	0	0	0	0.000194501	0.0133722	9.5342e-05	9.87479e-05	5.83474e-05	0	0	9.55749e-05	1.94553e-05	1.13897e-05	2.26829e-05	7.87319e-05	1.45393e-05	6.01113e-05	1.4599e-05	2.93092e-05	0.000178952	0.000149454	0	6.24551e-05	7.90389e-05	4.08047e-05	3.73951e-05	7.06897e-05	3.89135e-05
Order	Bacteria;Proteobacteria;Gammaproteobacteria;Thiotrichales	6.35159e-07	6.12126e-07	8.23023e-06	0	0	0	0	0	0	0	0	0	0	0	0	0	0	0	0	0	0	0	0	0	0	0	0	0	0	0	0	0	0	0	0	0	0	0	0	0	0	2.7947e-05	0	0	0	0	0	0
Order	Bacteria;Proteobacteria;Gammaproteobacteria;Vibrionales	1.56254e-06	2.88268e-06	0	0	0	0	0	0	0	0	0	0	0	0	0	0	0	0	0	0	0	0	0	0	0	0	0	0	0	0	0	0	0	0	0	0	0	0	0	0	0	2.7947e-05	0	0	4.08047e-05	0	0	0
Order	Bacteria;Proteobacteria;Gammaproteobacteria;Xanthomonadales	7.47391e-06	1.85174e-05	3.47552e-06	0	0	0	0	0	0	0	0	0	0	0	0	0	0	0	0	0	0	0	0	0	0	0	0	0	0	0	0	1.94553e-05	0	0	1.3122e-05	0	0	0	0	0	5.97818e-05	2.7947e-05	3.12276e-05	0	4.08047e-05	1.86975e-05	0.000117816	0
Order	Bacteria;Proteobacteria;Other;Other	3.03189e-05	0.000108488	0.000529294	3.38478e-05	0	4.08413e-05	7.68787e-05	0	0	0	2.72695e-05	0	0	0	0	0	0	4.03975e-05	0	0	0	2.77439e-05	0	0.000176819	1.74686e-05	1.05936e-05	0.000131664	8.33535e-06	0	0.000132926	0	0	1.13897e-05	4.53659e-05	0	1.45393e-05	1.20223e-05	0.000189787	0	0	5.97818e-05	0	0	0	0	0.000205673	7.06897e-05	3.89135e-05
Order	Bacteria;SR1;SR1_genera_incertae_sedis;SR1_genera_incertae_sedis	1.38906e-06	4.63768e-07	0	0	0	0	0	0	0	0	0	0	0	0	0	0	0	0	0	0	0	0	0	0	0	0	0	0	0	0	0	0	0	0	0	0	0	0	0	0	2.98909e-05	0	3.12276e-05	0	0	0	0	0
Order	Bacteria;Spirochaetes;Spirochaetia;Spirochaetales	3.7313e-06	0.012886	0.0135627	0	0	0	0	0	0	0	0	0	0	0	0	0	0	0	0	0	0	0	0	0	0	0	0	0	0	0	0	0	0	0	0	0	0	0	0	0	0	0	0	0	0	9.34877e-05	7.06897e-05	0.00204296
Order	Bacteria;Synergistetes;Synergistia;Synergistales	5.48287e-05	0.00423807	0.00687133	0.00145546	0	0	0.000153757	0	0	0	0	0	0	0	0.00019658	0	0	0	8.51481e-05	0	0	0.000277439	0	0.000106091	8.73431e-06	0	6.58319e-06	0	0	0	0	1.94553e-05	0	0	0	0	0	0	0	0	0	0	0	0	0	5.60926e-05	4.71265e-05	4.86419e-05
Order	Bacteria;Tenericutes;Mollicutes;Acholeplasmatales	0	1.17888e-05	0	0	0	0	0	0	0	0	0	0	0	0	0	0	0	0	0	0	0	0	0	0	0	0	0	0	0	0	0	0	0	0	0	0	0	0	0	0	0	0	0	0	0	0	0	0
Order	Bacteria;Tenericutes;Mollicutes;Anaeroplasmatales	0.00160596	0.00420992	0.00389884	0	0	0	0.000999423	0	0	0	0	2.44141e-05	0	0	0	0	0	0	0	0	0	0	0	0.0231545	0.000157218	0.000137716	0.000131664	7.50181e-05	0	0	0	0	0.0381212	0.000215488	0.000118098	0.000130854	0.000156289	0.000759146	8.79275e-05	0	5.97818e-05	0.00626013	3.12276e-05	0	0	1.86975e-05	2.35632e-05	0.000282123
Order	Bacteria;Tenericutes;Mollicutes;Mycoplasmatales	0	5.25338e-05	1.67912e-05	0	0	0	0	0	0	0	0	0	0	0	0	0	0	0	0	0	0	0	0	0	0	0	0	0	0	0	0	0	0	0	0	0	0	0	0	0	0	0	0	0	0	0	0	9.72838e-05
Order	Bacteria;Tenericutes;Mollicutes;Other	0	5.10943e-06	0	0	0	0	0	0	0	0	0	0	0	0	0	0	0	0	0	0	0	0	0	0	0	0	0	0	0	0	0	0	0	0	0	0	0	0	0	0	0	0	0	0	0	0	0	0
Order	Bacteria;Verrucomicrobia;Opitutae;Opitutales	7.09717e-07	0	9.36297e-06	0	0	0	0	0	0	0	0	0	0	0	0	0	0	0	0	0	0	0	0	0	0	0	0	0	0	0	0	0	0	0	0	0	0	0	0	0	0	0	3.12276e-05	0	0	0	0	0
Order	Bacteria;Verrucomicrobia;Opitutae;Other	4.24944e-07	0.00032609	0.0020635	0	0	0	0	0	0	0	0	0	0	0	0	0	0	0	0	0	0	0	0	0	0	0	0	0	0	0	0	0	0	0	0	0	0	0	0	0	0	0	0	0	0	1.86975e-05	0	0
Order	Bacteria;Verrucomicrobia;Opitutae;Puniceicoccales	0.000476536	5.65869e-05	0.000811694	0	0	4.08413e-05	0.000192197	0	0	0	0	0	0	0	0	0	0	0	0	0	0	2.77439e-05	0	6.18867e-05	0	0	0.000118497	0	0	0	0	1.94553e-05	0	1.13415e-05	0	0	0	0.00131391	0	0	2.98909e-05	0.00108993	0.000624551	0	0	0.0172017	0.000235632	9.72838e-06
Order	Bacteria;Verrucomicrobia;Other;Other	5.35528e-07	5.81261e-06	3.22224e-05	0	0	0	0	0	0	0	0	0	0	0	0	0	0	0	0	0	0	0	0	0	0	0	0	0	0	0	0	0	0	0	0	0	0	0	0	0	0	0	0	0	0	0	2.35632e-05	0
Order	Bacteria;Verrucomicrobia;Spartobacteria;Spartobacteria_genera_incertae_sedis	0	6.86483e-07	1.01887e-06	0	0	0	0	0	0	0	0	0	0	0	0	0	0	0	0	0	0	0	0	0	0	0	0	0	0	0	0	0	0	0	0	0	0	0	0	0	0	0	0	0	0	0	0	0
Order	Bacteria;Verrucomicrobia;Subdivision3;Subdivision3_genera_incertae_sedis	1.17069e-06	0	0.00040462	0	0	0	0	0	0	0	0	0	0	0	0	0	0	0	0	0	0	0	0	0	0	0	0	0	0	0	0	0	0	0	0	0	0	0	0	0	0	2.7947e-05	0	0	0	0	2.35632e-05	0
Order	Bacteria;Verrucomicrobia;Subdivision5;Subdivision5_genera_incertae_sedis	4.45135e-05	0.00268447	0.00592664	0	0	0	0	0	0	0	0	0	0	0	0	0	0	0	0	0	0	0	0	0	0	0	0	0	0	0	0	0	0	0	0	0	0	0	0	0	0	0	0	0	0	0.000803994	0.0011546	0.000515604
Order	Bacteria;Verrucomicrobia;Verrucomicrobiae;Verrucomicrobiales	0.0138769	0.000939235	0.000688165	0.0188871	0.000616776	0.00334899	0.000307515	0.000568391	0.0273496	0.000272193	0.000518121	0.000366211	0.0256812	0.00684441	7.86318e-05	0.000580889	0.0406407	0.000929143	0.00104306	0.0035421	0.00337794	0.000138719	0.0028465	0.00037132	0.000960774	0.000783923	0.00369975	0.0588309	0.00868857	0.0582215	0.00019115	0.0251751	0.00359913	0	2.6244e-05	0	0.00037269	0	0.00104048	0.00118449	0.00801076	0.015287	0.00221716	0.0156497	0.000163219	0.00534749	0.262824	0
Order	Bacteria;candidate division WPS-2;WPS-2_genera_incertae_sedis;WPS-2_genera_incertae_sedis	0	2.24755e-06	0	0	0	0	0	0	0	0	0	0	0	0	0	0	0	0	0	0	0	0	0	0	0	0	0	0	0	0	0	0	0	0	0	0	0	0	0	0	0	0	0	0	0	0	0	0
Order	Unclassified;Other;Other;Other	1.48548e-06	3.01851e-06	3.17717e-06	0	0	0	0	0	3.74139e-05	0	0	0	0	0	0	0	0	0	0	0	0	0	0	0	0	0	0	0	0	0	0	0	0	0	0	0	0	0	0	0	0	2.7947e-05	0	0	0	0	0	0
	Taxon	Human	Pig	Chicken	Human 1	Human 2	Human 3	Human 4	Human 5	Human 6	Human 7	Human 8	Human 9	Human 10	Human 11	Human 12	Human 13	Human 14	Human 15	Human 16	Human 17	Human 18	Human 19	Human 20	Human 21	Human 22	Human 23	Human 24	Human 25	Human 26	Human 27	Human 28	Human 29	Human 30	Human 31	Human 32	Human 33	Human 34	Human 35	Human 36	Human 37	Human 38	Human 39	Human 40	Human 41	Human 42	Human 43	Human 44	Pig 1
Family	Archaea;Euryarchaeota;Methanobacteria;Methanobacteriales;Methanobacteriaceae	0.000782449	0.00110458	0.00119879	0	0	0	0.00057659	0	0	3.88848e-05	0.000327234	0.00429688	0.00266207	0	0	0	0	0.000767553	0.000659897	0.00550414	0	0.000554877	0	0.00436743	1.74686e-05	1.05936e-05	6.58319e-06	0	0	0	0	0	0.000250572	0	0	0	0	0.000160589	1.46546e-05	0	0.000478254	0.00955788	0.00387222	7.90389e-05	0	0.00022437	0	0.000914468
Family	Archaea;Euryarchaeota;Methanomicrobia;Methanomicrobiales;Methanocorpusculaceae	0	0	6.70983e-05	0	0	0	0	0	0	0	0	0	0	0	0	0	0	0	0	0	0	0	0	0	0	0	0	0	0	0	0	0	0	0	0	0	0	0	0	0	0	0	0	0	0	0	0	0
Family	Archaea;Euryarchaeota;Other;Other;Other	0	0	2.26421e-07	0	0	0	0	0	0	0	0	0	0	0	0	0	0	0	0	0	0	0	0	0	0	0	0	0	0	0	0	0	0	0	0	0	0	0	0	0	0	0	0	0	0	0	0	0
Family	Archaea;Euryarchaeota;Thermoplasmata;Methanomassiliicoccales;Methanomassiliicoccaceae	1.88081e-05	0.000247186	0.000223414	0	0	0	0	0	0	0	0	0	0	0	0	0	0	0	0	0	0	0	0	0	0	0	0	0	0	0	0	0	0	0	0	0	0	0	0	0	0	0	0	0	0	0.000803994	2.35632e-05	9.72838e-06
Family	Archaea;Other;Other;Other;Other	0	2.61708e-07	5.44505e-07	0	0	0	0	0	0	0	0	0	0	0	0	0	0	0	0	0	0	0	0	0	0	0	0	0	0	0	0	0	0	0	0	0	0	0	0	0	0	0	0	0	0	0	0	0
Family	Bacteria;Acidobacteria;Acidobacteria_Gp16;Gp16;Gp16	3.31795e-07	2.83214e-07	8.08267e-07	0	0	0	0	0	0	0	0	0	0	0	0	0	0	0	0	0	0	0	0	0	0	0	0	0	0	0	0	0	0	0	0	0	0	1.4599e-05	0	0	0	0	0	0	0	0	0	0
Family	Bacteria;Acidobacteria;Acidobacteria_Gp22;Gp22;Gp22	3.30439e-07	0	0	0	0	0	0	0	0	0	0	0	0	0	0	0	0	0	0	0	0	0	0	0	0	0	0	0	0	0	0	0	0	0	0	1.45393e-05	0	0	0	0	0	0	0	0	0	0	0	0
Family	Bacteria;Acidobacteria;Acidobacteria_Gp4;Gp4;Gp4	0	2.21545e-07	0	0	0	0	0	0	0	0	0	0	0	0	0	0	0	0	0	0	0	0	0	0	0	0	0	0	0	0	0	0	0	0	0	0	0	0	0	0	0	0	0	0	0	0	0	0
Family	Bacteria;Acidobacteria;Acidobacteria_Gp6;Gp6;Gp6	9.27379e-07	6.12126e-07	0	0	0	0	0	0	0	0	0	0	0	0	0	0	0	0	0	0	0	0	0	0	0	0	0	0	0	0	0	0	0	0	0	0	0	0	0	0	0	0	0	0	4.08047e-05	0	0	0
Family	Bacteria;Acidobacteria;Acidobacteria_Gp7;Gp7;Gp7	7.09717e-07	0	0	0	0	0	0	0	0	0	0	0	0	0	0	0	0	0	0	0	0	0	0	0	0	0	0	0	0	0	0	0	0	0	0	0	0	0	0	0	0	0	3.12276e-05	0	0	0	0	0
Family	Bacteria;Acidobacteria;Holophagae;Holophagales;Holophagaceae	7.09717e-07	0	0	0	0	0	0	0	0	0	0	0	0	0	0	0	0	0	0	0	0	0	0	0	0	0	0	0	0	0	0	0	0	0	0	0	0	0	0	0	0	0	3.12276e-05	0	0	0	0	0
Family	Bacteria;Acidobacteria;Other;Other;Other	0	0	3.92384e-07	0	0	0	0	0	0	0	0	0	0	0	0	0	0	0	0	0	0	0	0	0	0	0	0	0	0	0	0	0	0	0	0	0	0	0	0	0	0	0	0	0	0	0	0	0
Family	Bacteria;Actinobacteria;Actinobacteria;Acidimicrobiales;Acidimicrobiaceae	0	6.16636e-07	1.08901e-06	0	0	0	0	0	0	0	0	0	0	0	0	0	0	0	0	0	0	0	0	0	0	0	0	0	0	0	0	0	0	0	0	0	0	0	0	0	0	0	0	0	0	0	0	0
Family	Bacteria;Actinobacteria;Actinobacteria;Acidimicrobiales;Acidimicrobineae"_incertae_sedis	0	1.53009e-06	0	0	0	0	0	0	0	0	0	0	0	0	0	0	0	0	0	0	0	0	0	0	0	0	0	0	0	0	0	0	0	0	0	0	0	0	0	0	0	0	0	0	0	0	0	0
Family	Bacteria;Actinobacteria;Actinobacteria;Acidimicrobiales;Other	7.09717e-07	1.84077e-06	0	0	0	0	0	0	0	0	0	0	0	0	0	0	0	0	0	0	0	0	0	0	0	0	0	0	0	0	0	0	0	0	0	0	0	0	0	0	0	0	3.12276e-05	0	0	0	0	0
Family	Bacteria;Actinobacteria;Actinobacteria;Actinomycetales;Acidothermaceae	0	1.18582e-06	0	0	0	0	0	0	0	0	0	0	0	0	0	0	0	0	0	0	0	0	0	0	0	0	0	0	0	0	0	0	0	0	0	0	0	0	0	0	0	0	0	0	0	0	0	0
Family	Bacteria;Actinobacteria;Actinobacteria;Actinomycetales;Actinomycetaceae	1.45873e-05	0.000512705	1.9271e-06	6.76956e-05	0	0	3.84394e-05	0	0	0	2.72695e-05	0	3.91481e-05	8.94694e-05	0	0	0	0	0	0	0	0	0	0	0	2.11871e-05	6.58319e-06	4.16767e-05	0	0	9.55749e-05	0	0	1.13415e-05	1.3122e-05	0	0	0	0	1.7043e-05	0	0	0	7.90389e-05	0	0	9.42529e-05	0.000175111
Family	Bacteria;Actinobacteria;Actinobacteria;Actinomycetales;Beutenbergiaceae	0	3.21994e-07	0	0	0	0	0	0	0	0	0	0	0	0	0	0	0	0	0	0	0	0	0	0	0	0	0	0	0	0	0	0	0	0	0	0	0	0	0	0	0	0	0	0	0	0	0	0
Family	Bacteria;Actinobacteria;Actinobacteria;Actinomycetales;Bogoriellaceae	0	0	2.61219e-07	0	0	0	0	0	0	0	0	0	0	0	0	0	0	0	0	0	0	0	0	0	0	0	0	0	0	0	0	0	0	0	0	0	0	0	0	0	0	0	0	0	0	0	0	0
Family	Bacteria;Actinobacteria;Actinobacteria;Actinomycetales;Brevibacteriaceae	7.79088e-05	4.27864e-06	1.01871e-05	0	0	0	0	0	0	0	0	0	0	0	0	0	0	0	0	0	0	0	0	0	0	0	0	0	0	0	0	0	0	0	0	0	0	0	0	0	0	0	0	0	0	0.0014958	0.00193219	0
Family	Bacteria;Actinobacteria;Actinobacteria;Actinomycetales;Cellulomonadaceae	0	5.86717e-07	1.6807e-06	0	0	0	0	0	0	0	0	0	0	0	0	0	0	0	0	0	0	0	0	0	0	0	0	0	0	0	0	0	0	0	0	0	0	0	0	0	0	0	0	0	0	0	0	0
Family	Bacteria;Actinobacteria;Actinobacteria;Actinomycetales;Corynebacteriaceae	4.42666e-05	0.000466699	3.70941e-05	0	0	0	0	0	0	0	0	0	0	0	0	0	0	0	0	1.73632e-05	0	0	0	0	0	0	0	0	0	0	0	0	0	1.13415e-05	0.000354294	0	0	0	4.39638e-05	0	0	0	0	7.90389e-05	0	0.000617018	0.000824713	9.72838e-06
Family	Bacteria;Actinobacteria;Actinobacteria;Actinomycetales;Demequinaceae	5.35528e-07	0	0	0	0	0	0	0	0	0	0	0	0	0	0	0	0	0	0	0	0	0	0	0	0	0	0	0	0	0	0	0	0	0	0	0	0	0	0	0	0	0	0	0	0	0	2.35632e-05	0
Family	Bacteria;Actinobacteria;Actinobacteria;Actinomycetales;Dermabacteraceae	0.000141242	7.23336e-06	2.35424e-05	0	0	0	0	0	0	0	0	0	0	0	0	0	0	0	0	0	0	0	0	0	0	0	0	0	0	0	0	0	0	0	0	0	0	0	0	0	0	0	0	0	0	0.00246807	0.00374655	1.94568e-05
Family	Bacteria;Actinobacteria;Actinobacteria;Actinomycetales;Dermacoccaceae	0	1.77679e-06	1.11151e-06	0	0	0	0	0	0	0	0	0	0	0	0	0	0	0	0	0	0	0	0	0	0	0	0	0	0	0	0	0	0	0	0	0	0	0	0	0	0	0	0	0	0	0	0	0
Family	Bacteria;Actinobacteria;Actinobacteria;Actinomycetales;Dietziaceae	1.4832e-05	6.93513e-06	8.18531e-06	0	0	0	0	0	0	0	0	0	0	0	0	0	0	0	0	0	0	0	0	0	0	0	0	0	0	0	0	0	0	0	0	0	0	0	0	0	0	0	0	0	0	0.00029916	0.000353448	0
Family	Bacteria;Actinobacteria;Actinobacteria;Actinomycetales;Geodermatophilaceae	8.94681e-07	4.1189e-06	0	0	0	0	0	0	0	0	0	0	0	0	0	0	0	0	0	0	0	0	0	0	0	0	0	0	0	0	0	0	0	0	3.93659e-05	0	0	0	0	0	0	0	0	0	0	0	0	0
Family	Bacteria;Actinobacteria;Actinobacteria;Actinomycetales;Glycomycetaceae	6.40894e-06	0	5.44505e-07	0	0	0	0	0	0	0	0	0	0	0	0	0	0	0	0	0	0	0	0	0	0	0	0	0	0	0	0	0	0	0	0	0	0	0	0	0	0	0	0	0	0	9.34877e-05	0.000188506	0
Family	Bacteria;Actinobacteria;Actinobacteria;Actinomycetales;Intrasporangiaceae	8.2367e-06	2.26513e-06	3.4523e-06	0	0	0	0	0	0	0	0	0	0	0	0	0	0	0	0	0	0	0	0	0	0	0	0	0	0	0	0	0	0	0	0	0	0	0	0	0	0	0	0	0	0	5.60926e-05	0.000306322	0
Family	Bacteria;Actinobacteria;Actinobacteria;Actinomycetales;Kineosporiaceae	0	2.78098e-07	9.33408e-07	0	0	0	0	0	0	0	0	0	0	0	0	0	0	0	0	0	0	0	0	0	0	0	0	0	0	0	0	0	0	0	0	0	0	0	0	0	0	0	0	0	0	0	0	0
Family	Bacteria;Actinobacteria;Actinobacteria;Actinomycetales;Microbacteriaceae	5.30573e-06	9.51087e-06	2.65488e-05	0	0	0	0	0	0	0	0	0	0	0	0	0	0	0	0	0	0	0	0	0	0	0	0	0	0	0	0	0	0	0	0	1.45393e-05	0	0	7.3273e-05	0	2.98909e-05	0	3.12276e-05	0	0	3.73951e-05	4.71265e-05	0
Family	Bacteria;Actinobacteria;Actinobacteria;Actinomycetales;Micrococcaceae	2.90521e-05	0.00110412	3.42175e-05	0	0	0	3.84394e-05	0	0	0	0	2.44141e-05	0	0	0	0	0	0	0	0.000121543	0	8.32316e-05	7.76317e-05	0	8.73431e-06	1.05936e-05	3.94992e-05	0	0	0	0	1.94553e-05	1.13897e-05	0	2.6244e-05	0.000130854	1.20223e-05	0	1.46546e-05	1.7043e-05	0	2.7947e-05	0	7.90389e-05	0	0.000205673	0.000329885	9.72838e-06
Family	Bacteria;Actinobacteria;Actinobacteria;Actinomycetales;Micromonosporaceae	0	1.27605e-06	1.93251e-06	0	0	0	0	0	0	0	0	0	0	0	0	0	0	0	0	0	0	0	0	0	0	0	0	0	0	0	0	0	0	0	0	0	0	0	0	0	0	0	0	0	0	0	0	0
Family	Bacteria;Actinobacteria;Actinobacteria;Actinomycetales;Mycobacteriaceae	1.98004e-06	3.25108e-07	1.58588e-06	0	0	0	0	0	0	0	0	0	0	0	0	0	0	0	0	0	0	0	0	0	0	0	0	0	0	0	0	0	0	0	0	0	0	0	0	0	0	5.5894e-05	3.12276e-05	0	0	0	0	0
Family	Bacteria;Actinobacteria;Actinobacteria;Actinomycetales;Nakamurellaceae	2.98227e-07	0	1.08901e-06	0	0	0	0	0	0	0	0	0	0	0	0	0	0	0	0	0	0	0	0	0	0	0	0	0	0	0	0	0	0	0	1.3122e-05	0	0	0	0	0	0	0	0	0	0	0	0	0
Family	Bacteria;Actinobacteria;Actinobacteria;Actinomycetales;Nocardiaceae	4.24944e-07	5.10236e-06	1.07848e-06	0	0	0	0	0	0	0	0	0	0	0	0	0	0	0	0	0	0	0	0	0	0	0	0	0	0	0	0	0	0	0	0	0	0	0	0	0	0	0	0	0	0	1.86975e-05	0	9.72838e-06
Family	Bacteria;Actinobacteria;Actinobacteria;Actinomycetales;Nocardioidaceae	2.992e-06	6.71216e-06	1.93756e-05	0	0	0	0	0	0	0	0	0	0	0	0	0	0	0	0	0	0	0	0	0	0	0	0	0	0	0	0	0	0	0	0	0	0	0	0	0	0	0	0	0	0	3.73951e-05	9.42529e-05	0
Family	Bacteria;Actinobacteria;Actinobacteria;Actinomycetales;Nocardiopsaceae	6.51953e-06	0	0	0	0	0	0	0	0	0	0	0	0	0	0	0	0	0	0	0	0	0	0	0	0	0	0	0	0	0	0	0	0	0	0	0	0	0	0	0	0	0	0	0	0	7.47901e-05	0.000212069	0
Family	Bacteria;Actinobacteria;Actinobacteria;Actinomycetales;Other	2.20352e-05	1.74634e-05	4.73943e-06	0	0	0	0	0	0	0	0	0	0	0	0	0	0	0	0	0	0	0	2.58772e-05	0	0	0	6.58319e-06	0	0	0	9.55749e-05	0	0	0	0	0	0	0	2.93092e-05	0	0	2.7947e-05	0	0	0	0.000336556	0.000447701	9.72838e-06
Family	Bacteria;Actinobacteria;Actinobacteria;Actinomycetales;Promicromonosporaceae	0	0	5.4421e-06	0	0	0	0	0	0	0	0	0	0	0	0	0	0	0	0	0	0	0	0	0	0	0	0	0	0	0	0	0	0	0	0	0	0	0	0	0	0	0	0	0	0	0	0	0
Family	Bacteria;Actinobacteria;Actinobacteria;Actinomycetales;Propionibacteriaceae	4.71762e-06	6.62352e-05	5.5102e-06	0	0	0	0	0	0	0	0	0	0	0	0	0	0	0	0	0	2.61856e-05	0	0	0	0	0	0	0	0	0	0	0	0	1.13415e-05	0	0	0	0	0	0	5.97818e-05	0	3.12276e-05	7.90389e-05	0	0	0	1.94568e-05
Family	Bacteria;Actinobacteria;Actinobacteria;Actinomycetales;Pseudonocardiaceae	2.98227e-07	1.45131e-05	0	0	0	0	0	0	0	0	0	0	0	0	0	0	0	0	0	0	0	0	0	0	0	0	0	0	0	0	0	0	0	0	1.3122e-05	0	0	0	0	0	0	0	0	0	0	0	0	9.72838e-06
Family	Bacteria;Actinobacteria;Actinobacteria;Actinomycetales;Ruaniaceae	2.5729e-05	3.21994e-07	1.14403e-06	0	0	0	0	0	0	0	0	0	0	0	0	0	0	0	0	0	0	0	0	0	0	0	0	0	0	0	0	0	0	0	0	0	0	0	0	0	0	0	0	0	0	0.000448741	0.000683334	0
Family	Bacteria;Actinobacteria;Actinobacteria;Actinomycetales;Sanguibacteraceae	0	2.83764e-06	5.44505e-07	0	0	0	0	0	0	0	0	0	0	0	0	0	0	0	0	0	0	0	0	0	0	0	0	0	0	0	0	0	0	0	0	0	0	0	0	0	0	0	0	0	0	0	0	1.94568e-05
Family	Bacteria;Actinobacteria;Actinobacteria;Actinomycetales;Streptomycetaceae	0	2.94429e-07	5.44505e-07	0	0	0	0	0	0	0	0	0	0	0	0	0	0	0	0	0	0	0	0	0	0	0	0	0	0	0	0	0	0	0	0	0	0	0	0	0	0	0	0	0	0	0	0	0
Family	Bacteria;Actinobacteria;Actinobacteria;Bifidobacteriales;Bifidobacteriaceae	0.0108861	6.91646e-05	0.00229913	0.00470485	0.0035773	0.000898509	0.000730348	0.00320974	0.000523795	0.000388848	0.000954433	0.0010498	0.0416536	0.0206674	0.000157264	0.000629296	0.000397141	0.000444373	0.0021287	0.0136301	0.000288041	0.00208079	0.000103509	0.00629476	0.00614895	0.0234541	0.00144172	0.0320411	0.00253417	0.000398777	0.00783714	0.000642023	0.0172212	0.0253595	0.0268213	0.000785123	0.0143065	0.00509504	0.000337056	0.00149127	0.00412494	0.00480689	0.0155201	0.046712	0.0150977	0.00794645	0.114352	9.72838e-05
Family	Bacteria;Actinobacteria;Actinobacteria;Coriobacteriales;Coriobacteriaceae	0.00484114	0.00256416	0.0077995	0.00209856	0.000411184	0.00179702	0.00176821	0.00127052	0.00142173	0.000661041	0.000927163	0.00732422	0.0342546	0.00353404	0.00180853	0.000580889	0.000441267	0.00153511	0.00214999	0.00265657	0.00204247	0.000527134	0.00111272	0.00415525	0.00165952	0.0126911	0.00319285	0.0116028	0.00126708	0.00385485	0.0203575	0.000661479	0.00258545	0.00734927	0.00635104	0.00167202	0.00555429	0.00166428	0.00227146	0.00651896	0.00251084	0.0165167	0.00480904	0.00268732	0.0034684	0.00766599	0.0136195	0.00286987
Family	Bacteria;Actinobacteria;Actinobacteria;Gaiellales;Gaiellaceae	2.98227e-07	0	5.18444e-07	0	0	0	0	0	0	0	0	0	0	0	0	0	0	0	0	0	0	0	0	0	0	0	0	0	0	0	0	0	0	0	1.3122e-05	0	0	0	0	0	0	0	0	0	0	0	0	0
Family	Bacteria;Actinobacteria;Actinobacteria;Other;Other	6.97959e-06	1.63463e-06	4.44283e-05	0	0	0	0	0	0	0	0	0	3.91481e-05	0	0	0	0	0	2.1287e-05	0	0	0	0	3.53638e-05	0	2.11871e-05	0	0	0	0	0	0	0	1.13415e-05	0	0	0	0	0	0	0	0	0	0	0	3.73951e-05	0.000141379	0
Family	Bacteria;Actinobacteria;Actinobacteria;Rubrobacterales;Rubrobacteraceae	0	2.94429e-07	0	0	0	0	0	0	0	0	0	0	0	0	0	0	0	0	0	0	0	0	0	0	0	0	0	0	0	0	0	0	0	0	0	0	0	0	0	0	0	0	0	0	0	0	0	0
Family	Bacteria;Actinobacteria;Actinobacteria;Solirubrobacterales;Conexibacteraceae	0	0	6.62628e-06	0	0	0	0	0	0	0	0	0	0	0	0	0	0	0	0	0	0	0	0	0	0	0	0	0	0	0	0	0	0	0	0	0	0	0	0	0	0	0	0	0	0	0	0	0
Family	Bacteria;Actinobacteria;Actinobacteria;Solirubrobacterales;Other	0	3.95273e-07	2.29945e-06	0	0	0	0	0	0	0	0	0	0	0	0	0	0	0	0	0	0	0	0	0	0	0	0	0	0	0	0	0	0	0	0	0	0	0	0	0	0	0	0	0	0	0	0	0
Family	Bacteria;Actinobacteria;Actinobacteria;Solirubrobacterales;Solirubrobacteraceae	0	6.86483e-07	7.9343e-07	0	0	0	0	0	0	0	0	0	0	0	0	0	0	0	0	0	0	0	0	0	0	0	0	0	0	0	0	0	0	0	0	0	0	0	0	0	0	0	0	0	0	0	0	0
Family	Bacteria;Actinobacteria;Other;Other;Other	0	6.43988e-07	2.49033e-06	0	0	0	0	0	0	0	0	0	0	0	0	0	0	0	0	0	0	0	0	0	0	0	0	0	0	0	0	0	0	0	0	0	0	0	0	0	0	0	0	0	0	0	0	0
Family	Bacteria;Armatimonadetes;Armatimonadetes_gp5;Armatimonadetes_gp5;Armatimonadetes_gp5	2.50606e-06	0	0	0	0	0	0	0	0	0	0	0	0	0	0	0	0	0	0	0	0	0	0	0	0	0	0	0	0	0	0	0	0	0	0	0	0	0	0	0	0	0	3.12276e-05	7.90389e-05	0	0	0	0
Family	Bacteria;Armatimonadetes;Armatimonadia;Armatimonadales;Armatimonadaceae	1.79634e-06	0	0	0	0	0	0	0	0	0	0	0	0	0	0	0	0	0	0	0	0	0	0	0	0	0	0	0	0	0	0	0	0	0	0	0	0	0	0	0	0	0	0	7.90389e-05	0	0	0	0
Family	Bacteria;BRC1;BRC1_genera_incertae_sedis;BRC1_genera_incertae_sedis;BRC1_genera_incertae_sedis	0	0	3.92384e-07	0	0	0	0	0	0	0	0	0	0	0	0	0	0	0	0	0	0	0	0	0	0	0	0	0	0	0	0	0	0	0	0	0	0	0	0	0	0	0	0	0	0	0	0	0
Family	Bacteria;Bacteroidetes;Bacteroidetes"_incertae_sedis;Other;Other	0	7.35303e-07	0	0	0	0	0	0	0	0	0	0	0	0	0	0	0	0	0	0	0	0	0	0	0	0	0	0	0	0	0	0	0	0	0	0	0	0	0	0	0	0	0	0	0	0	0	0
Family	Bacteria;Bacteroidetes;Bacteroidetes"_incertae_sedis;Prolixibacter;Prolixibacter	0	3.62153e-06	2.74017e-06	0	0	0	0	0	0	0	0	0	0	0	0	0	0	0	0	0	0	0	0	0	0	0	0	0	0	0	0	0	0	0	0	0	0	0	0	0	0	0	0	0	0	0	0	0
Family	Bacteria;Bacteroidetes;Bacteroidia;Bacteroidales;Bacteroidaceae	0.258837	0.0854541	0.205811	0.49147	0.694984	0.0956912	0.0429752	0.215988	0.409346	0.177587	0.358267	0.113867	0.147393	0.197056	0.507568	0.522413	0.601624	0.0870162	0.0713966	0.095654	0.117966	0.118827	0.284805	0.0430024	0.173996	0.0806487	0.318673	0.36017	0.358675	0.215871	0.405715	0.488988	0.108794	0.265447	0.131666	0.0676078	0.346169	0.00978131	0.409391	0.463528	0.184517	0.126488	0.338132	0.108204	0.586322	0.279135	0.166003	0.00273368
Family	Bacteria;Bacteroidetes;Bacteroidia;Bacteroidales;Bacteroidales"_incertae_sedis	4.07712e-06	5.86717e-07	0.00121783	0	0	0	0	0	0	0	0	0	0	0	0	0	0	0	0	0	0	0	0	0	0	0	6.58319e-06	0	0	0	0	0	0	0	0	0	0	0	0	0	0	2.7947e-05	0	7.90389e-05	0	1.86975e-05	4.71265e-05	0
Family	Bacteria;Bacteroidetes;Bacteroidia;Bacteroidales;Marinilabiaceae	8.07898e-06	0.00375626	7.75196e-05	0	0	0	0	0	0	0	0	0	0	0	0	0	0	0.00016159	0	0	0	0	0	0	0	0	0	0	0	0	0	0	0	0	0	0	0	0.000175188	0	0	0	0	0	0	0	1.86975e-05	0	0.00334656
Family	Bacteria;Bacteroidetes;Bacteroidia;Bacteroidales;Marinilabiliaceae	9.60472e-07	2.84119e-06	3.13461e-05	0	0	0	0	0	0	0	0	0	0	0	0	0	0	0	0	0	0	0	0	0	0	0	0	0	0	0	0	0	0	0	0	0	0	0	0	0	0	0	0	0	0	1.86975e-05	2.35632e-05	0
Family	Bacteria;Bacteroidetes;Bacteroidia;Bacteroidales;Other	0.000332049	0.0141588	0.0629537	0	4.11184e-05	0.000204207	0.000153757	0	7.48279e-05	0	0.00119986	7.32422e-05	0.000117444	0.000134204	0.000117948	4.84074e-05	4.41267e-05	0.00032318	4.2574e-05	0	0	2.77439e-05	0.000439913	0.000353638	0.00032317	7.41549e-05	0.000770233	8.33535e-05	0.000995565	0.000132926	9.55749e-05	0.00120623	0.000307521	0.000272195	0	0.000290786	0.0001082	7.29948e-05	0.000161201	0.00039199	5.97818e-05	0.000307417	0.000187365	0.000158078	0.000244828	0.00362732	0.0013431	0.0105456
Family	Bacteria;Bacteroidetes;Bacteroidia;Bacteroidales;Porphyromonadaceae	0.0325389	0.0773414	0.061816	0.0712158	0.00760691	0.0321013	0.0241784	0.00458056	0.0104759	0.00750476	0.0424586	0.0450439	0.0238804	0.0307328	0.0556713	0.0398877	0.00939899	0.0307829	0.0188816	0.0225375	0.0327843	0.0229997	0.0223321	0.0236937	0.0605724	0.0262508	0.0449961	0.00841037	0.0203638	0.0372192	0.00821944	0.0197276	0.0441691	0.043676	0.00484201	0.018305	0.0316787	0.00878858	0.0345262	0.0194717	0.0571813	0.053295	0.10074	0.0965855	0.0407231	0.0579997	0.0152218	0.142754
Family	Bacteria;Bacteroidetes;Bacteroidia;Bacteroidales;Prevotellaceae	0.106371	0.158652	0.144721	0.00599106	0.00563322	0.232387	0.0668461	0.0111672	0.00486381	0.340047	0.0148891	0.00368652	0.0156984	0.00286302	0.0186751	0.00551844	0.00560409	0.316191	0.113566	0.0336499	0.00332556	0.318944	0.435747	0.00629476	0.00262903	0.0138776	0.232894	0.00243392	9.05059e-05	0	0.0144318	0.032179	0.425198	0.0359184	0.369594	0.609663	0.00512148	0.480846	0.0086169	0.075228	0.0913765	0.0335364	0.0105861	0.0698704	0.0060799	0.194679	0.00388793	0.179995
Family	Bacteria;Bacteroidetes;Bacteroidia;Bacteroidales;Rikenellaceae	0.0360411	0.00121743	0.0167331	0.0516518	0.00645559	0.0241372	0.0110705	0.00234043	0.0526414	0.00563829	0.0316326	0.0224121	0.0606013	0.0486714	0.0690387	0.0310775	0.0325655	0.00436293	0.0133895	0.0426962	0.0266831	0.0166741	0.0210123	0.013005	0.0159226	0.00993676	0.0726587	0.00600979	0.0226265	0.0693872	0.127115	0.0365759	0.0443627	0.034909	0.000721709	0.0143503	0.0320754	0.00116792	0.0667517	0.0187729	0.0209535	0.0839249	0.060238	0.0746917	0.0661036	0.0454911	0.0733052	0
Family	Bacteria;Bacteroidetes;Bacteroidia;Bacteroidales;Sunxiuqinia	3.84859e-06	0	0	0	0	0	0	0	0	0	0	0	0	0	0	0	0	0	0	0	0	0	0	0	0	0	0	0	0	0	0	0	0	0	0	0	0	0	0	0	5.97818e-05	2.7947e-05	0	0	8.16093e-05	0	0	0
Family	Bacteria;Bacteroidetes;Cytophagia;Cytophagales;Cytophagaceae	7.27237e-06	1.61702e-05	0.000180902	0	0	0	0	0	0	0	0	0	0	0	0	0	0	0	0	0	0	2.77439e-05	0	0	0	0	0	0	0	0	0	0	0	0	0	0	0	1.4599e-05	0	0	0.000119564	0	0	0.000158078	0	0	0	0
Family	Bacteria;Bacteroidetes;Cytophagia;Cytophagales;Flammeovirgaceae	7.09717e-07	0	3.41454e-06	0	0	0	0	0	0	0	0	0	0	0	0	0	0	0	0	0	0	0	0	0	0	0	0	0	0	0	0	0	0	0	0	0	0	0	0	0	0	0	3.12276e-05	0	0	0	0	0
Family	Bacteria;Bacteroidetes;Cytophagia;Cytophagales;Other	3.31795e-07	2.50798e-06	6.73629e-05	0	0	0	0	0	0	0	0	0	0	0	0	0	0	0	0	0	0	0	0	0	0	0	0	0	0	0	0	0	0	0	0	0	0	1.4599e-05	0	0	0	0	0	0	0	0	0	0
Family	Bacteria;Bacteroidetes;Flavobacteriia;Flavobacteriales;Cryomorphaceae	9.54864e-06	0	1.46259e-06	0	0	0	0	0	0	0	0	0	0	0	0	0	0	0	0	1.73632e-05	0	0	0	0	0	0	1.31664e-05	0	0	0	0	0	0	0	0	0	0	0	0	0	8.96727e-05	8.3841e-05	9.36827e-05	0	0.000122414	0	0	0
Family	Bacteria;Bacteroidetes;Flavobacteriia;Flavobacteriales;Flavobacteriaceae	0.000286024	0.00296854	0.00343294	3.38478e-05	0	0	0	0	0	0	2.72695e-05	0	0	0	0	0	0	0	0	0	0	0	0	0	0	1.05936e-05	6.58319e-06	0	0	0	0	3.89105e-05	0	0	0	0	1.20223e-05	0	0.000219819	8.52152e-06	0.00182334	0.00192834	0.00246698	0.00331963	0.00252989	0.000112185	4.71265e-05	0.000583703
Family	Bacteria;Bacteroidetes;Flavobacteriia;Flavobacteriales;Other	0.000691637	3.74367e-05	0.000219062	0.00138776	0	0.000816827	3.84394e-05	3.34348e-05	0	0	2.72695e-05	9.76563e-05	3.91481e-05	4.47347e-05	0.000943582	0	0	4.03975e-05	8.51481e-05	5.20897e-05	0.000157113	0.000138719	0.000155263	5.30457e-05	6.11402e-05	3.17807e-05	0.00244236	8.33535e-06	0	0	0	0	0	0	0	0	0	0	0.000249128	0	0.000119564	0.00827232	0.014677	0.000237117	0.000204023	1.86975e-05	0	0
Family	Bacteria;Bacteroidetes;Other;Other;Other	0.000656803	0.0113564	0.069746	6.76956e-05	4.11184e-05	0.000367572	0.00538151	6.68695e-05	0.000112242	7.77696e-05	0.000190887	4.88281e-05	3.91481e-05	0.000134204	3.93159e-05	4.84074e-05	0.00013238	0.000565565	0	1.73632e-05	7.85567e-05	0	7.76317e-05	0.0057643	0.000558996	0.000116529	0.00092823	0.000141701	0.00144809	0.000132926	0	0.000797665	7.97276e-05	5.67073e-05	5.24879e-05	7.26966e-05	0.000144267	0.00366434	5.86184e-05	2.55646e-05	0.000149454	0.000670728	0.00131156	0.000474233	0.000122414	0.0029916	0.00164943	0.00211106
Family	Bacteria;Bacteroidetes;Sphingobacteriia;Sphingobacteriales;Chitinophagaceae	2.03034e-05	3.30843e-06	4.1092e-06	0	0	0	0	0	0	0	0	2.44141e-05	0	0	0	0	0	0	0	0	0	0	0	0	0	0	0	0	0	0	0	0	0	0	0	0	0	0	0	0	0.000149454	5.5894e-05	0	0.000395194	0.000244828	0	2.35632e-05	1.94568e-05
Family	Bacteria;Bacteroidetes;Sphingobacteriia;Sphingobacteriales;Cyclobacteriaceae	0	4.76361e-07	0	0	0	0	0	0	0	0	0	0	0	0	0	0	0	0	0	0	0	0	0	0	0	0	0	0	0	0	0	0	0	0	0	0	0	0	0	0	0	0	0	0	0	0	0	0
Family	Bacteria;Bacteroidetes;Sphingobacteriia;Sphingobacteriales;Other	1.94966e-06	1.80084e-05	0.0003868	0	0	0	0	0	0	0	0	0	0	0	0	0	0	0	0	0	0	0	0	0	0	0	0	0	0	0	0	0	0	0	0	0	0	0	0	0	2.98909e-05	5.5894e-05	0	0	0	0	0	0
Family	Bacteria;Bacteroidetes;Sphingobacteriia;Sphingobacteriales;Saprospiraceae	9.68218e-07	0	0	0	0	0	0	0	0	0	0	0	0	0	0	0	0	0	0	0	0	0	0	0	0	0	0	0	0	0	0	0	0	0	0	0	0	0	1.46546e-05	0	0	2.7947e-05	0	0	0	0	0	0
Family	Bacteria;Bacteroidetes;Sphingobacteriia;Sphingobacteriales;Sphingobacteriaceae	2.52798e-05	0.00236403	0.000468841	0	0	0	0	0	0	0	0	0	0	0	0	0	0	0	0	0	0	0	0	0	0	0	6.58319e-06	0	0	0	0	0	0	0	0	0	0	1.4599e-05	2.93092e-05	0	0	8.3841e-05	0	0	4.08047e-05	0.000654414	0.000282759	7.78271e-05
Family	Bacteria;Candidatus Saccharibacteria;Saccharibacteria_genera_incertae_sedis;Saccharibacteria_genera_incertae_sedis;Saccharibacteria_genera_incertae_sedis	6.55848e-05	0.000799937	0.0032164	0	0	0	3.84394e-05	0.000234043	3.74139e-05	7.77696e-05	0	0.000170898	3.91481e-05	0	7.86318e-05	4.84074e-05	4.41267e-05	4.03975e-05	2.1287e-05	1.73632e-05	0	5.54877e-05	0	1.76819e-05	2.62029e-05	0.000201278	0	0.000158372	0	0	0	0	0.000102507	0.000192805	7.87319e-05	0.000116315	0.000396735	0.000116792	0.000175855	6.81721e-05	5.97818e-05	2.7947e-05	0	0	4.08047e-05	3.73951e-05	0.000164943	0
Family	Bacteria;Chlamydiae;Chlamydiia;Chlamydiales;Chlamydiaceae	0	0.000358149	8.81356e-06	0	0	0	0	0	0	0	0	0	0	0	0	0	0	0	0	0	0	0	0	0	0	0	0	0	0	0	0	0	0	0	0	0	0	0	0	0	0	0	0	0	0	0	0	0
Family	Bacteria;Chlamydiae;Chlamydiia;Chlamydiales;Parachlamydiaceae	7.02019e-06	3.95273e-07	3.92384e-07	0	0	0	0	0	0	0	0	0	0	0	0	0	0	0	0	0	0	0	0	0	0	0	0	0	0	0	0	0	0	0	0	0	0	0	0	0	2.98909e-05	5.5894e-05	6.24551e-05	7.90389e-05	8.16093e-05	0	0	0
Family	Bacteria;Chloroflexi;Anaerolineae;Anaerolineales;Anaerolineaceae	0	8.41998e-07	0	0	0	0	0	0	0	0	0	0	0	0	0	0	0	0	0	0	0	0	0	0	0	0	0	0	0	0	0	0	0	0	0	0	0	0	0	0	0	0	0	0	0	0	0	0
Family	Bacteria;Chloroflexi;Caldilineae;Caldilineales;Caldilineaceae	9.99177e-07	0	5.88017e-07	0	0	0	0	0	0	0	0	0	0	0	0	0	0	0	0	0	0	0	0	0	0	0	0	0	0	0	0	0	0	0	0	0	0	0	4.39638e-05	0	0	0	0	0	0	0	0	0
Family	Bacteria;Chloroflexi;Chloroflexia;Chloroflexales;Chloroflexaceae	3.31795e-07	0	0	0	0	0	0	0	0	0	0	0	0	0	0	0	0	0	0	0	0	0	0	0	0	0	0	0	0	0	0	0	0	0	0	0	0	1.4599e-05	0	0	0	0	0	0	0	0	0	0
Family	Bacteria;Chloroflexi;Other;Other;Other	0	5.83056e-07	0	0	0	0	0	0	0	0	0	0	0	0	0	0	0	0	0	0	0	0	0	0	0	0	0	0	0	0	0	0	0	0	0	0	0	0	0	0	0	0	0	0	0	0	0	0
Family	Bacteria;Chloroflexi;Thermomicrobia;Other;Other	0	6.86483e-07	0	0	0	0	0	0	0	0	0	0	0	0	0	0	0	0	0	0	0	0	0	0	0	0	0	0	0	0	0	0	0	0	0	0	0	0	0	0	0	0	0	0	0	0	0	0
Family	Bacteria;Chloroflexi;Thermomicrobia;Sphaerobacterales;Sphaerobacteraceae	0	0	7.83723e-06	0	0	0	0	0	0	0	0	0	0	0	0	0	0	0	0	0	0	0	0	0	0	0	0	0	0	0	0	0	0	0	0	0	0	0	0	0	0	0	0	0	0	0	0	0
Family	Bacteria;Cyanobacteria/Chloroplast;Chloroplast;Chloroplast;Chloroplast	6.39043e-05	0.000294126	0.000205865	0	0	0	0	0	3.74139e-05	0	0	2.44141e-05	0	0	0	0	0	0.000121193	0	0	0	0	2.58772e-05	1.76819e-05	6.11402e-05	0	3.2916e-05	2.5006e-05	0.000362024	0.000398777	0.0003823	0.000466926	1.13897e-05	5.67073e-05	0.00013122	1.45393e-05	3.60668e-05	2.91979e-05	7.3273e-05	8.52152e-06	5.97818e-05	8.3841e-05	0.00024982	0	4.08047e-05	3.73951e-05	2.35632e-05	9.72838e-06
Family	Bacteria;Cyanobacteria/Chloroplast;Cyanobacteria;Family I;Family I	0	7.90545e-07	0	0	0	0	0	0	0	0	0	0	0	0	0	0	0	0	0	0	0	0	0	0	0	0	0	0	0	0	0	0	0	0	0	0	0	0	0	0	0	0	0	0	0	0	0	0
Family	Bacteria;Cyanobacteria/Chloroplast;Cyanobacteria;Family XI;Family XI	9.27379e-07	0	0	0	0	0	0	0	0	0	0	0	0	0	0	0	0	0	0	0	0	0	0	0	0	0	0	0	0	0	0	0	0	0	0	0	0	0	0	0	0	0	0	0	4.08047e-05	0	0	0
Family	Bacteria;Cyanobacteria/Chloroplast;Cyanobacteria;Family XIII;Family XIII	0	6.67e-07	0	0	0	0	0	0	0	0	0	0	0	0	0	0	0	0	0	0	0	0	0	0	0	0	0	0	0	0	0	0	0	0	0	0	0	0	0	0	0	0	0	0	0	0	0	0
Family	Bacteria;Deferribacteres;Deferribacteres;Deferribacterales;Deferribacteraceae	4.48618e-06	0.00161709	0.00425782	0	0	0	0	0	0	0	0	0	0	0	0	0	0	0	0	0	0	0	0	0	0	0	0	0	0	0	0	5.83658e-05	3.4169e-05	2.26829e-05	2.6244e-05	0	1.20223e-05	1.4599e-05	2.93092e-05	0	0	0	0	0	0	0	0	0
Family	Bacteria;Deinococcus-Thermus;Deinococci;Deinococcales;Deinococcaceae	0	2.55386e-06	0	0	0	0	0	0	0	0	0	0	0	0	0	0	0	0	0	0	0	0	0	0	0	0	0	0	0	0	0	0	0	0	0	0	0	0	0	0	0	0	0	0	0	0	0	0
Family	Bacteria;Deinococcus-Thermus;Deinococci;Thermales;Thermaceae	0	1.22425e-06	0	0	0	0	0	0	0	0	0	0	0	0	0	0	0	0	0	0	0	0	0	0	0	0	0	0	0	0	0	0	0	0	0	0	0	0	0	0	0	0	0	0	0	0	0	0
Family	Bacteria;Elusimicrobia;Elusimicrobia;Elusimicrobiales;Elusimicrobiaceae	3.41694e-06	0.000610044	0.00372909	0	0	0	0	0	0	0	0	0	0	0	0	0	0	0	0	0	0	0	0	0	0	0	0	0	0	0	0	0	0	0	0	0	0	0	0	0	0	0	0	0	0	5.60926e-05	9.42529e-05	0
Family	Bacteria;Fibrobacteres;Fibrobacteria;Fibrobacterales;Fibrobacteraceae	0	0.00028886	0	0	0	0	0	0	0	0	0	0	0	0	0	0	0	0	0	0	0	0	0	0	0	0	0	0	0	0	0	0	0	0	0	0	0	0	0	0	0	0	0	0	0	0	0	9.72838e-05
Family	Bacteria;Firmicutes;Bacilli;Bacillales;Bacillaceae 1	1.4237e-05	1.42241e-05	4.32529e-06	0	0	0	0	0	0	0	0	0	0	4.47347e-05	0	0	0	0	0	0	0	0	0	0	1.74686e-05	3.17807e-05	0	0	0	0	0.0003823	0	0	1.13415e-05	1.3122e-05	1.45393e-05	1.20223e-05	1.4599e-05	0	0	0	0	0	0	0	3.73951e-05	4.71265e-05	0
Family	Bacteria;Firmicutes;Bacilli;Bacillales;Bacillaceae 2	4.13012e-05	2.57999e-05	0.000115223	0	0	0	0	0	0	0	0	0	0	0	0	0	0	0	0	5.20897e-05	0.000157113	2.77439e-05	0	2.65229e-05	1.74686e-05	2.11871e-05	0	8.33535e-06	0	0	0	0	0	0	0	0	0	0	0	0	0	0	0	0	0	0.000729204	0.000777587	0
Family	Bacteria;Firmicutes;Bacilli;Bacillales;Bacillales_Incertae Sedis X	0	1.57498e-06	0	0	0	0	0	0	0	0	0	0	0	0	0	0	0	0	0	0	0	0	0	0	0	0	0	0	0	0	0	0	0	0	0	0	0	0	0	0	0	0	0	0	0	0	0	0
Family	Bacteria;Firmicutes;Bacilli;Bacillales;Bacillales_Incertae Sedis XI	7.20394e-06	9.31604e-06	0	0	0	0	0	0	0	0	2.72695e-05	0	7.82963e-05	0	0	0	0	0	0	5.20897e-05	2.61856e-05	2.77439e-05	0	0	8.73431e-06	1.05936e-05	0	1.66707e-05	0	0	0	0	0	0	0	0	0	1.4599e-05	0	0	0	0	3.12276e-05	0	0	0	2.35632e-05	0
Family	Bacteria;Firmicutes;Bacilli;Bacillales;Bacillales_Incertae Sedis XII	0	5.2913e-06	0	0	0	0	0	0	0	0	0	0	0	0	0	0	0	0	0	0	0	0	0	0	0	0	0	0	0	0	0	0	0	0	0	0	0	0	0	0	0	0	0	0	0	0	0	0
Family	Bacteria;Firmicutes;Bacilli;Bacillales;Other	6.59765e-06	6.73727e-06	8.51051e-06	3.38478e-05	0	0	0	0	0	0	0	0	0	0	0	0	0	0	0	0	2.61856e-05	0	0	1.76819e-05	0	0	0	0	0	0.000132926	0	0	0	0	0	0	0	0	0	0	0	0	0	0	0	5.60926e-05	2.35632e-05	0
Family	Bacteria;Firmicutes;Bacilli;Bacillales;Paenibacillaceae 1	2.49912e-06	8.33671e-07	6.1573e-06	0	0	0	0	0	0	0	0	0	0	0	0	0	0	0	0	0	0	0	0	0	0	0	0	0	9.05059e-05	0	0	1.94553e-05	0	0	0	0	0	0	0	0	0	0	0	0	0	0	0	0
Family	Bacteria;Firmicutes;Bacilli;Bacillales;Planococcaceae	0.000120793	3.95702e-06	3.14932e-06	0	0	0	0	0	3.74139e-05	0	0	0	0	0	0	0	0	0	2.1287e-05	0	0.00508	0	0	0	0	0	0	0	0	0	0	0	0	0	0	0	0	0	0	0	5.97818e-05	0	0	7.90389e-05	0	3.73951e-05	0	9.72838e-06
Family	Bacteria;Firmicutes;Bacilli;Bacillales;Staphylococcaceae	6.51355e-05	0.0048467	0.000126681	0	0	0	0	0	3.74139e-05	0	0	4.88281e-05	0	0	0	0	0	0	0	0	0	0	0	0	0	0	0	0	0	0	0	0.000214008	0	1.13415e-05	3.93659e-05	0	1.20223e-05	0	1.46546e-05	0	0.000119564	2.7947e-05	0	0	4.08047e-05	0.00112185	0.00117816	4.86419e-05
Family	Bacteria;Firmicutes;Bacilli;Bacillales;Thermoactinomycetaceae 2	0	0	2.55104e-07	0	0	0	0	0	0	0	0	0	0	0	0	0	0	0	0	0	0	0	0	0	0	0	0	0	0	0	0	0	0	0	0	0	0	0	0	0	0	0	0	0	0	0	0	0
Family	Bacteria;Firmicutes;Bacilli;Lactobacillales;Aerococcaceae	5.8773e-06	0.00011418	1.73443e-05	0	0	0	0	0	0	0	0	7.32422e-05	0	0	0	0	0	0	0	0	0	0	0	0	0	0	0	8.33535e-06	0	0	0	0	0	0	3.93659e-05	0	0	0	0	1.7043e-05	0	0	3.12276e-05	0	0	1.86975e-05	7.06897e-05	0.00119659
Family	Bacteria;Firmicutes;Bacilli;Lactobacillales;Carnobacteriaceae	2.39831e-05	0.000149558	0.000111064	0	0	0	0	3.34348e-05	0	0	0	7.32422e-05	0	4.47347e-05	0	4.84074e-05	0	0	0	0	2.61856e-05	8.32316e-05	0	1.76819e-05	8.73431e-06	6.35613e-05	1.97496e-05	8.33535e-05	0.000181012	0	0	1.94553e-05	0	2.26829e-05	1.3122e-05	4.3618e-05	1.20223e-05	0	2.93092e-05	3.40861e-05	2.98909e-05	0	3.12276e-05	0	0	1.86975e-05	0.000117816	2.91852e-05
Family	Bacteria;Firmicutes;Bacilli;Lactobacillales;Enterococcaceae	0.00169653	0.00105206	0.000295299	0	0.000411184	0	0	0.00183891	3.74139e-05	0	2.72695e-05	0.000439453	0	4.47347e-05	0	0	0	0	0.000234157	0.000381991	0.0236456	0.000166463	0.000310527	0.00037132	6.98745e-05	0.00136657	0.000230412	3.33414e-05	0.00805503	0.00770969	0.02743	0.000116732	0	7.93903e-05	6.56099e-05	0.000697887	7.21336e-05	0.00014599	5.86184e-05	5.11291e-05	8.96727e-05	8.3841e-05	6.24551e-05	0.000237117	4.08047e-05	1.86975e-05	2.35632e-05	5.83703e-05
Family	Bacteria;Firmicutes;Bacilli;Lactobacillales;Lactobacillaceae	0.00271811	0.0291996	0.0105506	0	0	4.08413e-05	0.00184509	0.00130396	0.000112242	7.77696e-05	5.4539e-05	7.32422e-05	0.00187911	0.0010289	0	4.84074e-05	0.000176507	8.0795e-05	0.000383166	0.000277812	0.00578701	0.00363445	0.00046579	0.0046415	0.00255915	0.0685403	0.00146147	0.00120863	9.05059e-05	0	0.00611679	0.00235409	0.00134398	0.00188268	0.00220449	0.00142485	0.00156289	0.00201466	0.00148011	0.000374947	0	0.000223576	0	0	0	0.00102836	0.00181437	0.00107012
Family	Bacteria;Firmicutes;Bacilli;Lactobacillales;Leuconostocaceae	3.39051e-05	6.6731e-05	1.55731e-05	0	0	0	0.00057659	0.000133739	0	0	0	2.44141e-05	0	0	0.000157264	0	0	0	0	0	0.000340412	0	2.58772e-05	8.84095e-06	0	0	6.58319e-06	0	0	0	0	1.94553e-05	0	0	0	0	8.41559e-05	4.37969e-05	0	0	2.98909e-05	0	0	0	4.08047e-05	0	0	0.000184839
Family	Bacteria;Firmicutes;Bacilli;Lactobacillales;Other	4.21787e-05	0.000196864	0.000518301	0	0	0	0	0	0	0	0	0	0	0	0	0	0	0	0	0	2.61856e-05	2.77439e-05	0	0.000389002	6.11402e-05	0.000307213	3.94992e-05	8.33535e-06	0.000181012	0	0.000477874	0	3.4169e-05	0	1.3122e-05	4.3618e-05	1.20223e-05	0	1.46546e-05	0	0	0	0	0	0	0.00014958	7.06897e-05	0
Family	Bacteria;Firmicutes;Bacilli;Lactobacillales;Streptococcaceae	0.00203256	0.00566113	0.001129	0.000338478	0.000246711	0.000653461	0.000192197	0.00768999	0.000823107	0.000622157	0.000299965	0.00197754	0.00912152	0.000894694	0.00125811	0.000629296	0.000970788	0.000444373	0.00112821	0.00215304	0.00144021	0.000721341	0.00447676	0.000433207	0.00512704	0.00116529	0.000447657	0.000508456	0.000995565	0	0.00353627	0.000992218	0.00031891	0.00660073	0.00642977	0.00311141	0.00800683	0.000744547	0.000439638	0.00115893	0.00101629	0.00525404	0.000374731	0.00071135	0.00061207	0.000841389	0.00452414	0.000486419
Family	Bacteria;Firmicutes;Bacilli;Other;Other	2.68741e-06	5.77593e-05	5.73072e-05	0	0	0	0	0	0	0	0	0	0	0	0	0	0	0	0	0	0	0	0	4.42048e-05	0	3.17807e-05	0	0	0	0	0	0	0	0	0	0	0	0	0	0	0	0	0	0	0	1.86975e-05	2.35632e-05	0
Family	Bacteria;Firmicutes;Clostridia;Clostridiales;Clostridiaceae 1	0.00723649	0.0207942	0.000263532	0.000135391	0.00337171	0.000163365	0.00057659	0.00217326	0.000411553	0.000233309	0.00128167	0.000805664	0.017969	0.0242015	3.93159e-05	0.000145222	0.000617774	0.00129272	0.00536433	0.0251246	0.00560371	0.0186161	0.000362281	0.00199805	0.00398285	0.000635613	9.87479e-05	0.00135033	0.0130329	0.0116975	0.129217	0.000194553	0.00202736	0.00150842	0.000446147	0.00193373	0.0029695	0.0129931	0.00070342	0.000894759	0.000478254	0.0124644	0.00281048	0.00608599	0.00126494	0.000916179	0.000212069	0.0324344
Family	Bacteria;Firmicutes;Clostridia;Clostridiales;Clostridiaceae 2	3.17455e-06	3.8775e-06	1.36432e-05	0	0	4.08413e-05	0	0	0	0	2.72695e-05	0	0	0	0	0	0	0	0	0	0	0	0	1.76819e-05	0	0	0	0	0	0	0	0	0	1.13415e-05	0	0	0	1.4599e-05	0	0	0	2.7947e-05	0	0	0	0	0	0
Family	Bacteria;Firmicutes;Clostridia;Clostridiales;Clostridiaceae 3	2.00931e-07	0	0	0	0	0	0	0	0	0	0	0	0	0	0	0	0	0	0	0	0	0	0	8.84095e-06	0	0	0	0	0	0	0	0	0	0	0	0	0	0	0	0	0	0	0	0	0	0	0	0
Family	Bacteria;Firmicutes;Clostridia;Clostridiales;Clostridiaceae 4	2.00931e-07	4.04768e-07	0	0	0	0	0	0	0	0	0	0	0	0	0	0	0	0	0	0	0	0	0	8.84095e-06	0	0	0	0	0	0	0	0	0	0	0	0	0	0	0	0	0	0	0	0	0	0	0	0
Family	Bacteria;Firmicutes;Clostridia;Clostridiales;Clostridiales_Incertae Sedis XI	0.000105044	0.00253525	6.41992e-06	0.000135391	0	0	7.68787e-05	6.68695e-05	0	0	5.4539e-05	4.88281e-05	3.91481e-05	0	0	0	0	0	4.2574e-05	3.47264e-05	2.61856e-05	0	0	1.76819e-05	0.00012228	0.000105936	5.26655e-05	9.16888e-05	0	0.000265851	0.0019115	0	0	6.80488e-05	0.00013122	0	0	0	0	1.7043e-05	0	0	0.000187365	0.000553272	0.000408047	9.34877e-05	7.06897e-05	0.000184839
Family	Bacteria;Firmicutes;Clostridia;Clostridiales;Clostridiales_Incertae Sedis XII	1.62832e-06	1.02315e-06	5.76946e-07	0	0	0	0	0	0	0	0	0	0	0	0	0	0	0	0	0	0	0	0	3.53638e-05	0	0	0	8.33535e-06	0	0	0	0	0	0	0	0	0	0	0	0	0	2.7947e-05	0	0	0	0	0	0
Family	Bacteria;Firmicutes;Clostridia;Clostridiales;Clostridiales_Incertae Sedis XIII	0.000452458	0.00542945	3.00866e-05	0.000101543	0	8.16827e-05	0.0012685	0.000100304	0.0032176	7.77696e-05	0.000136348	0.000341797	0.00152678	4.47347e-05	0.00114016	0.00019363	0	0.000363578	0.000276731	0.00326429	0.000209484	0.000249695	0.000310527	0.000901777	8.73431e-05	2.11871e-05	0.000296244	2.5006e-05	0.000271518	0	0.000286725	0	0.000193624	6.80488e-05	0	0.000508876	0	0.00099273	2.93092e-05	0	0	0.00148119	0.000437186	0.00102751	0	0.000280463	9.42529e-05	0.00180948
Family	Bacteria;Firmicutes;Clostridia;Clostridiales;Clostridiales_incertae_sedis	0	3.60334e-07	0	0	0	0	0	0	0	0	0	0	0	0	0	0	0	0	0	0	0	0	0	0	0	0	0	0	0	0	0	0	0	0	0	0	0	0	0	0	0	0	0	0	0	0	0	0
Family	Bacteria;Firmicutes;Clostridia;Clostridiales;Defluviitaleaceae	0.000126175	0.000426969	0.000107803	3.38478e-05	4.11184e-05	0.000122524	0.000384394	3.34348e-05	0.000149656	0	2.72695e-05	0.000195313	3.91481e-05	0.000626286	0.000589739	0	0	8.0795e-05	0.000510888	0	2.61856e-05	5.54877e-05	0.000207018	6.18867e-05	7.86088e-05	0	8.55815e-05	8.33535e-06	0	0	0	1.94553e-05	7.97276e-05	0.000260854	0	0.000232629	0.000456846	0	5.86184e-05	2.55646e-05	0.000179345	0.000167682	6.24551e-05	0.000632311	0	1.86975e-05	0	6.80987e-05
Family	Bacteria;Firmicutes;Clostridia;Clostridiales;Eubacteriaceae	0.000889647	0.00441371	0.000698817	0.000744652	0	0.00204207	0.000115318	3.34348e-05	0.0013469	0.00186647	2.72695e-05	0.000585937	0.000900407	0.000671021	0.00114016	4.84074e-05	0.000838408	0.00100994	0.000468314	0.000243085	0.00303752	8.32316e-05	0.000207018	0.000291751	0.000192155	0.0029556	0.000434491	9.16888e-05	0.000543036	0.000132926	0.0003823	1.94553e-05	4.55586e-05	0.000374268	0	0.000741505	0.0001082	0.00360594	0.000161201	1.7043e-05	0.00529069	0.00332569	0.00196734	0.00071135	0.00163219	0.000710506	0	0.00608997
Family	Bacteria;Firmicutes;Clostridia;Clostridiales;Gracilibacteraceae	2.0802e-05	0.000110046	1.29042e-05	0	0	0	0	0	0	0	0	2.44141e-05	0	0	0	0	0	0	0	0	2.61856e-05	0	0	5.30457e-05	0.000104812	1.05936e-05	0	1.66707e-05	0	0	9.55749e-05	7.7821e-05	1.13897e-05	3.40244e-05	7.87319e-05	2.90786e-05	0.000120223	4.37969e-05	1.46546e-05	0	2.98909e-05	2.7947e-05	0	7.90389e-05	0	3.73951e-05	0	0.000700444
Family	Bacteria;Firmicutes;Clostridia;Clostridiales;Heliobacteriaceae	2.00931e-07	6.71772e-07	0	0	0	0	0	0	0	0	0	0	0	0	0	0	0	0	0	0	0	0	0	8.84095e-06	0	0	0	0	0	0	0	0	0	0	0	0	0	0	0	0	0	0	0	0	0	0	0	0
Family	Bacteria;Firmicutes;Clostridia;Clostridiales;Incertae Sedis XI	4.62321e-06	0.000121372	0	0	0	0	0	0	0	0	0	2.44141e-05	3.91481e-05	0	0	0	0	4.03975e-05	0	3.47264e-05	0	0	0	8.84095e-06	0	0	0	0	0	0	0	0	0	0	0	0	0	0	0	0	0	5.5894e-05	0	0	0	0	0	0
Family	Bacteria;Firmicutes;Clostridia;Clostridiales;Lachnospiraceae	0.204517	0.152043	0.0578448	0.0951462	0.20259	0.342087	0.190851	0.335217	0.180709	0.237042	0.173216	0.352148	0.274468	0.270556	0.157539	0.215655	0.106434	0.24081	0.354578	0.187592	0.151745	0.257824	0.104725	0.0764565	0.455023	0.400564	0.076997	0.325679	0.35243	0.187957	0.0817165	0.195486	0.112655	0.366931	0.184023	0.0972099	0.19458	0.128281	0.0780357	0.253515	0.243461	0.14457	0.0763201	0.175545	0.124209	0.0946656	0.141521	0.198838
Family	Bacteria;Firmicutes;Clostridia;Clostridiales;Natranaerovirga	2.4004e-05	9.35011e-07	1.62809e-06	0	0	4.08413e-05	0	0	0.000112242	0	0	0.000244141	0	4.47347e-05	0	0	0	0	0	0.000104179	0.000340412	0	0	1.76819e-05	8.73431e-06	0	0	0	0	0	0	0	0	2.26829e-05	0	0	4.80891e-05	1.4599e-05	0	0	2.98909e-05	2.7947e-05	0	0	0	0	0	0
Family	Bacteria;Firmicutes;Clostridia;Clostridiales;Other	0.0385997	0.0455551	0.0272249	0.00907122	0.0011102	0.0604452	0.131616	0.00193922	0.0396962	0.0132208	0.0273513	0.112305	0.0395396	0.0394113	0.0113623	0.00687385	0.0141647	0.0267432	0.041829	0.157363	0.0605934	0.0392576	0.00212193	0.163363	0.0151104	0.00381368	0.0142724	0.00229222	0.0142094	0.0158182	0.00372742	0.00285992	0.019146	0.0168874	0.00875236	0.0124893	0.0335421	0.0592134	0.0368856	0.000570942	0.0602601	0.131547	0.12822	0.0631521	0.0205247	0.0333564	0.00235632	0.0458888
Family	Bacteria;Firmicutes;Clostridia;Clostridiales;Peptococcaceae 1	8.30843e-05	0.000539459	0.000880907	0	0	0.000204207	0.000153757	0	0	3.88848e-05	0.000163617	9.76563e-05	3.91481e-05	0	0.000589739	0.000387259	0	0.00064636	0.00021287	3.47264e-05	0	0	0	0	0	0	6.58319e-06	0	0	0	0	0	1.13897e-05	0	0	0.000247168	0	0	7.3273e-05	0	0.000149454	0.000530993	3.12276e-05	0	0	3.73951e-05	0	0.000865826
Family	Bacteria;Firmicutes;Clostridia;Clostridiales;Peptococcaceae 2	0	0	6.85948e-07	0	0	0	0	0	0	0	0	0	0	0	0	0	0	0	0	0	0	0	0	0	0	0	0	0	0	0	0	0	0	0	0	0	0	0	0	0	0	0	0	0	0	0	0	0
Family	Bacteria;Firmicutes;Clostridia;Clostridiales;Peptostreptococcaceae	0.00676667	0.0116595	0.00251007	0.0007785	0.00106908	0.000898509	0.00123006	0.010766	0.000523795	0.00575495	0.00133621	0.00197754	0.0647902	0.0329248	0.000393159	0.001307	0.000661901	0.00064636	0.00489601	0.00180578	0.00185917	0.0191988	0.00794431	0.00196269	0.00915356	0.0159539	0.00045424	0.00320911	0.00244366	0.00225974	0.0434866	7.7821e-05	0.000842834	0.00305086	0.00481577	0.00174472	0.010796	0.00602937	0.000424983	0.000690243	0.000687491	0.00679112	0.0043094	0.0118558	0.00277472	0.000635716	0.00252127	0.035995
Family	Bacteria;Firmicutes;Clostridia;Clostridiales;Ruminococcaceae	0.171312	0.166498	0.0952064	0.102559	0.0356497	0.139677	0.255122	0.0791401	0.225905	0.146868	0.30201	0.286597	0.206467	0.293639	0.147749	0.117097	0.14222	0.231195	0.314771	0.319119	0.175181	0.139524	0.0630628	0.271329	0.174817	0.218333	0.12832	0.0581974	0.129967	0.0982321	0.0459715	0.168035	0.135674	0.126412	0.23491	0.113639	0.269707	0.181611	0.234019	0.0415765	0.241279	0.26695	0.195703	0.228897	0.0780593	0.131911	0.0406466	0.242071
Family	Bacteria;Firmicutes;Clostridia;Clostridiales;Syntrophomonadaceae	2.75404e-06	2.20716e-05	2.70234e-05	0	0	0	0	0	0	0	0	0	0	0	7.86318e-05	0	0	0	0	0	0	0	0	0	0	0	0	0	0	0	0	0	0	0	0	0	0	1.4599e-05	0	0	0	2.7947e-05	0	0	0	0	0	9.72838e-06
Family	Bacteria;Firmicutes;Clostridia;Halanaerobiales;Other	8.93543e-07	0	0	0	0	0	0	0	0	0	0	0	0	0	3.93159e-05	0	0	0	0	0	0	0	0	0	0	0	0	0	0	0	0	0	0	0	0	0	0	0	0	0	0	0	0	0	0	0	0	0
Family	Bacteria;Firmicutes;Clostridia;Other;Other	0.00013634	0.000223769	0.00124815	0	0	0.000449255	0.000192197	0	0.000149656	0	0.000109078	0.000610352	0	0.000178939	0.000471791	4.84074e-05	0	4.03975e-05	0.000127722	0.000520897	0.000418969	5.54877e-05	0.000103509	0.000592344	7.86088e-05	7.41549e-05	0.000276494	4.16767e-05	0	0.000265851	0	0	5.69483e-05	1.13415e-05	0	4.3618e-05	0	2.91979e-05	0	8.52152e-06	8.96727e-05	0.000363311	0.000156138	0.000158078	0	0.000205673	7.06897e-05	0.00035995
Family	Bacteria;Firmicutes;Erysipelotrichia;Erysipelotrichales;Erysipelotrichaceae	0.00680636	0.0094316	0.00382924	0.000947739	0.00740132	0.00351235	0.00584278	0.0316293	0.00130949	0.0174593	0.00147255	0.022168	0.0234106	0.00384719	0.0119127	0.00145222	0.000882535	0.00383776	0.0122187	0.0164951	0.00324701	0.00793475	0.000724563	0.00672796	0.00526679	0.0451497	0.0014878	0.0030174	0.00108607	0.000398777	0.00563892	0.000992218	0.000478365	0.00508098	0.00228322	0.000726966	0.00235636	0.00795644	0.000820657	0.00171282	0.00923629	0.0074898	0.00312276	0.00308252	0.000326437	0.00613279	0.00120172	0.0293894
Family	Bacteria;Firmicutes;Negativicutes;Selenomonadales;Acidaminococcaceae	0.0140764	0.0225126	0.032798	0.043596	0.000493421	0.020339	0.00518931	0.00882677	0.000523795	0.0200257	0.012244	0.00358887	0.00129189	0.000357878	0.00349912	0.0173298	0.0189304	0.0107053	0.00564106	0.00140642	0.00528948	0.0129009	0.0155522	0.0044912	0.00551135	0.00825238	0.0413161	0.000525127	0.0200923	0.0283132	0.0213132	0.000214008	0.00116174	0.0308148	0.000183708	0.000319865	0.00884839	0.0195188	0.0219086	0.058807	0.0150351	0.0296797	0.000281048	0.0314575	0.0191782	0.0288316	0.0155753	0.0108082
Family	Bacteria;Firmicutes;Negativicutes;Selenomonadales;Other	3.27073e-05	6.5814e-05	0.000592135	0	0	0.000163365	3.84394e-05	0	0	0	0	0	0	4.47347e-05	0	0	0	0	0	0	2.61856e-05	0	0	0.000132614	8.73431e-05	1.05936e-05	3.94992e-05	1.66707e-05	0	0	0	1.94553e-05	0	1.13415e-05	0	0	2.40445e-05	5.83959e-05	2.93092e-05	8.52152e-06	0	0.000167682	0	0	0	0.000560926	0	9.72838e-06
Family	Bacteria;Firmicutes;Negativicutes;Selenomonadales;Veillonellaceae	0.00762686	0.00968172	0.0358996	0.00030463	0.000657895	0.00559526	0.0187968	0.000501521	0.00737055	0.00089435	0.000436312	0.000488281	0.00043063	0.0114074	0.000117948	9.68148e-05	0.000220634	0.00016159	0.000659897	0.0424357	0.000576082	0.00036067	0.00574475	0.0292635	0.00935445	0.00899393	0.0108491	0.0625901	0	0.00106341	0.00181592	0.00620623	0.00421417	0.00558	0.00767636	0.00805478	0.00187547	0.000306578	7.3273e-05	0.00243715	0.000896727	0.00150914	0.0055585	0.0375435	0.000979312	0.00261765	0.028865	0.00456261
Family	Bacteria;Firmicutes;Other;Other;Other	0.00120181	0.00220546	0.00243887	0.000203087	0.000123355	0.00191954	0.00403613	6.68695e-05	3.74139e-05	0.000116654	0.000518121	0.00546875	0.000313185	0.00107363	0.000943582	0	4.41267e-05	0.00270663	0.00410839	0.00668484	0.000288041	8.32316e-05	5.17545e-05	0.0068429	0.000358107	0.000349587	0.000895314	0.000175042	0.00171961	0.00119633	0.000286725	5.83658e-05	0.000182234	0.000113415	2.6244e-05	0.000959595	9.61781e-05	0.000759146	0.000175855	1.7043e-05	0.00176356	0.00310212	0.00187365	0.00165982	4.08047e-05	0.00134622	9.42529e-05	0.00306444
Family	Bacteria;Fusobacteria;Fusobacteriia;Fusobacteriales;Fusobacteriaceae	9.04413e-05	0.0311898	0.014328	0	0	0	0	0	0	0	0	0	3.91481e-05	0	0	0	0	0	0	0	0	0	0	0	0	0	0	3.33414e-05	0	0	0	0.000466926	0	0	2.6244e-05	0	0	1.4599e-05	0	8.52152e-06	0	2.7947e-05	0.00012491	0.000316156	0	0.00117794	0.00174368	0.00145926
Family	Bacteria;Fusobacteria;Fusobacteriia;Fusobacteriales;Leptotrichiaceae	2.56706e-06	2.05668e-05	3.16313e-07	0	0	0	0	0	0	0	0	0	0	0	0	0	0	0	0	0	0	0	0	0	0	0	0	0	0	0	0	0	0	0	0	0	0	0	0	0	0	0	0	0	0	1.86975e-05	9.42529e-05	0
Family	Bacteria;Fusobacteria;Fusobacteriia;Fusobacteriales;Other	0	2.26246e-06	4.74366e-07	0	0	0	0	0	0	0	0	0	0	0	0	0	0	0	0	0	0	0	0	0	0	0	0	0	0	0	0	0	0	0	0	0	0	0	0	0	0	0	0	0	0	0	0	0
Family	Bacteria;Lentisphaerae;Lentisphaeria;Other;Other	0	2.94429e-07	9.33421e-07	0	0	0	0	0	0	0	0	0	0	0	0	0	0	0	0	0	0	0	0	0	0	0	0	0	0	0	0	0	0	0	0	0	0	0	0	0	0	0	0	0	0	0	0	0
Family	Bacteria;Lentisphaerae;Lentisphaeria;Victivallales;Victivallaceae	0.000313081	0.000499126	0.00338268	0.000169239	0	4.08413e-05	0.00184509	0	0	0	0.000190887	0	0	0.000313143	3.93159e-05	0	0	0	0.000106435	0.000468807	5.23711e-05	0	0	0.000318274	8.73431e-05	0	6.58319e-06	0	0	0	0	0	0.00031891	0.000124756	2.6244e-05	0.00101775	0	0.00274461	0	0	0	0.00120172	0.00312276	7.90389e-05	0	0.00138362	0.000117816	1.94568e-05
Family	Bacteria;Lentisphaerae;Oligosphaeria;Oligosphaerales;Oligosphaeraceae	1.55328e-06	0.00077591	6.97422e-07	0	0	0	0	0	0	0	0	0	0	0	0	0	0	4.03975e-05	0	0	0	0	0	0	0	0	0	0	0	0	0	0	0	0	0	0	0	0	0	0	0	2.7947e-05	0	0	0	0	0	0
Family	Bacteria;Lentisphaerae;Other;Other;Other	9.78224e-05	7.55771e-05	0.000443245	0	0	0	0.00115318	0	0	3.88848e-05	0.000299965	0	0	0	0	0	0	0.000605963	0.000106435	0.000173632	0	0	0	0.000203342	0	0	0	0	0	0	0	0	0	0	0	0	0	8.75938e-05	0	0	8.96727e-05	0.000642781	0.000187365	0	0	0.000691809	2.35632e-05	0
Family	Bacteria;Other;Other;Other;Other	0.000541793	0.0032149	0.0092919	0.000101543	4.11184e-05	0.00114356	0.00295983	3.34348e-05	7.48279e-05	3.88848e-05	0.000409043	4.88281e-05	0	8.94694e-05	0	4.84074e-05	4.41267e-05	0.000242385	0.000702471	0.00230931	0.00183299	5.54877e-05	5.17545e-05	0.00489789	0.000296967	0.000116529	0.00061882	0.000158372	0.000181012	0.000132926	0	1.94553e-05	7.97276e-05	0.000249512	1.3122e-05	0.00223906	4.80891e-05	0.000861339	7.3273e-05	0.000102258	5.97818e-05	0.000642781	0.000218593	0.000316156	4.08047e-05	0.0015145	0.00073046	0.00751031
Family	Bacteria;Parcubacteria;Parcubacteria_genera_incertae_sedis;Parcubacteria_genera_incertae_sedis;Parcubacteria_genera_incertae_sedis	0	1.05303e-06	0	0	0	0	0	0	0	0	0	0	0	0	0	0	0	0	0	0	0	0	0	0	0	0	0	0	0	0	0	0	0	0	0	0	0	0	0	0	0	0	0	0	0	0	0	0
Family	Bacteria;Planctomycetes;Other;Other;Other	0	4.76361e-07	0	0	0	0	0	0	0	0	0	0	0	0	0	0	0	0	0	0	0	0	0	0	0	0	0	0	0	0	0	0	0	0	0	0	0	0	0	0	0	0	0	0	0	0	0	0
Family	Bacteria;Planctomycetes;Phycisphaerae;Phycisphaerales;Phycisphaeraceae	0	4.76361e-07	0	0	0	0	0	0	0	0	0	0	0	0	0	0	0	0	0	0	0	0	0	0	0	0	0	0	0	0	0	0	0	0	0	0	0	0	0	0	0	0	0	0	0	0	0	0
Family	Bacteria;Planctomycetes;Planctomycetia;Planctomycetales;Planctomycetaceae	4.50992e-06	0.000484314	4.09753e-06	0	0	0	0	0	0	0	0	0	0	0	0	0	0	0	0	0	0	0	0	0	0	0	0	0	0	0	9.55749e-05	1.94553e-05	0	0	0	0	0	0	1.46546e-05	0	0	2.7947e-05	0	0	4.08047e-05	0	0	0.000214024
Family	Bacteria;Proteobacteria;Alphaproteobacteria;Caulobacterales;Caulobacteraceae	1.94133e-06	7.66227e-06	2.80304e-06	0	0	0	0	0	0	0	0	0	0	0	0	0	0	0	0	0	0	0	0	0	0	0	0	0	0	0	0	0	0	0	2.6244e-05	0	0	0	0	0	0	2.7947e-05	3.12276e-05	0	0	0	0	0
Family	Bacteria;Proteobacteria;Alphaproteobacteria;Kiloniellales;Kiloniellaceae	0	0	6.70707e-07	0	0	0	0	0	0	0	0	0	0	0	0	0	0	0	0	0	0	0	0	0	0	0	0	0	0	0	0	0	0	0	0	0	0	0	0	0	0	0	0	0	0	0	0	0
Family	Bacteria;Proteobacteria;Alphaproteobacteria;Other;Other	0.000809023	0.000272949	0.00296314	0.000236935	4.11184e-05	8.16827e-05	0.000730348	0	0.00441485	0	0.00109078	4.88281e-05	3.91481e-05	4.47347e-05	0.000511107	4.84074e-05	0	0.000403975	0.00123465	0	0	2.77439e-05	0	6.18867e-05	0.00117913	0.000127123	0.000388408	2.5006e-05	0.0015386	0.000132926	0	3.89105e-05	5.69483e-05	3.40244e-05	6.56099e-05	0.000974135	7.21336e-05	0.000905136	0.0147132	0.00145718	0.000358691	0.00301828	6.24551e-05	0	8.16093e-05	0.00014958	0.00120172	0.000262666
Family	Bacteria;Proteobacteria;Alphaproteobacteria;Rhizobiales;Aurantimonadaceae	6.40672e-07	2.02127e-06	7.48319e-07	0	0	0	0	0	0	0	0	0	0	0	0	0	0	0	0	0	0	0	0	0	8.73431e-06	0	0	0	0	0	0	1.94553e-05	0	0	0	0	0	0	0	0	0	0	0	0	0	0	0	0
Family	Bacteria;Proteobacteria;Alphaproteobacteria;Rhizobiales;Beijerinckiaceae	0	2.61708e-07	0	0	0	0	0	0	0	0	0	0	0	0	0	0	0	0	0	0	0	0	0	0	0	0	0	0	0	0	0	0	0	0	0	0	0	0	0	0	0	0	0	0	0	0	0	0
Family	Bacteria;Proteobacteria;Alphaproteobacteria;Rhizobiales;Bradyrhizobiaceae	2.73233e-07	2.91528e-07	0	0	0	0	0	0	0	0	0	0	0	0	0	0	0	0	0	0	0	0	0	0	0	0	0	0	0	0	0	0	0	0	0	0	1.20223e-05	0	0	0	0	0	0	0	0	0	0	0
Family	Bacteria;Proteobacteria;Alphaproteobacteria;Rhizobiales;Brucellaceae	2.93062e-06	1.32759e-05	1.11767e-05	0	0	0	0	0	0	0	0	0	0	0	0	0	0	0	0	0	0	0	0	0	1.74686e-05	0	0	0	0	0	0	0	0	0	2.6244e-05	1.45393e-05	0	0	0	0	2.98909e-05	0	0	0	4.08047e-05	0	0	0
Family	Bacteria;Proteobacteria;Alphaproteobacteria;Rhizobiales;Hyphomicrobiaceae	0	5.71341e-06	5.46176e-06	0	0	0	0	0	0	0	0	0	0	0	0	0	0	0	0	0	0	0	0	0	0	0	0	0	0	0	0	0	0	0	0	0	0	0	0	0	0	0	0	0	0	0	0	0
Family	Bacteria;Proteobacteria;Alphaproteobacteria;Rhizobiales;Methylobacteriaceae	1.9041e-06	6.13885e-06	5.44505e-07	0	0	0	0	0	0	0	0	0	0	0	0	0	0	0	0	0	0	2.77439e-05	0	0	0	0	0	1.66707e-05	0	0	0	0	0	0	3.93659e-05	0	0	0	0	0	0	0	0	0	0	0	0	0
Family	Bacteria;Proteobacteria;Alphaproteobacteria;Rhizobiales;Methylocystaceae	0	9.64582e-07	0	0	0	0	0	0	0	0	0	0	0	0	0	0	0	0	0	0	0	0	0	0	0	0	0	0	0	0	0	0	0	0	0	0	0	0	0	0	0	0	0	0	0	0	0	0
Family	Bacteria;Proteobacteria;Alphaproteobacteria;Rhizobiales;Other	1.53978e-06	1.17324e-05	7.41869e-07	0	0	0	0	0	0	0	0	0	0	0	0	0	0	0	0	0	0	0	0	0	0	0	0	0	0	0	0	0	0	1.13415e-05	3.93659e-05	0	0	0	0	1.7043e-05	0	0	0	0	0	0	0	0
Family	Bacteria;Proteobacteria;Alphaproteobacteria;Rhizobiales;Phyllobacteriaceae	0	0.000878248	5.35285e-06	0	0	0	0	0	0	0	0	0	0	0	0	0	0	0	0	0	0	0	0	0	0	0	0	0	0	0	0	0	0	0	0	0	0	0	0	0	0	0	0	0	0	0	0	0
Family	Bacteria;Proteobacteria;Alphaproteobacteria;Rhizobiales;Rhizobiaceae	2.78434e-06	8.54102e-05	1.78543e-06	0	0	0	0	0	0	0	0	0	0	0	0	0	0	0	0	0	0	0	0	0	0	0	0	0	0	0	0	0	0	0	1.3122e-05	0	0	0	0	1.7043e-05	2.98909e-05	0	6.24551e-05	0	0	0	0	0
Family	Bacteria;Proteobacteria;Alphaproteobacteria;Rhizobiales;Rhizobiales_incertae_sedis	0	0	4.47756e-07	0	0	0	0	0	0	0	0	0	0	0	0	0	0	0	0	0	0	0	0	0	0	0	0	0	0	0	0	0	0	0	0	0	0	0	0	0	0	0	0	0	0	0	0	0
Family	Bacteria;Proteobacteria;Alphaproteobacteria;Rhizobiales;Rhodobiaceae	0	3.21994e-07	0	0	0	0	0	0	0	0	0	0	0	0	0	0	0	0	0	0	0	0	0	0	0	0	0	0	0	0	0	0	0	0	0	0	0	0	0	0	0	0	0	0	0	0	0	0
Family	Bacteria;Proteobacteria;Alphaproteobacteria;Rhizobiales;Xanthobacteraceae	0	9.06556e-07	0	0	0	0	0	0	0	0	0	0	0	0	0	0	0	0	0	0	0	0	0	0	0	0	0	0	0	0	0	0	0	0	0	0	0	0	0	0	0	0	0	0	0	0	0	0
Family	Bacteria;Proteobacteria;Alphaproteobacteria;Rhodobacterales;Rhodobacteraceae	3.87128e-06	2.32387e-05	6.97575e-06	0	0	0	0	0	0	0	0	0	0	0	0	0	0	0	0	0	0	0	0	0	8.73431e-06	0	0	0	0	0	0	0	0	0	0	1.45393e-05	0	0	0	8.52152e-06	0	0	0	7.90389e-05	4.08047e-05	1.86975e-05	0	0
Family	Bacteria;Proteobacteria;Alphaproteobacteria;Rhodospirillales;Acetobacteraceae	3.31795e-07	9.52721e-07	3.42784e-06	0	0	0	0	0	0	0	0	0	0	0	0	0	0	0	0	0	0	0	0	0	0	0	0	0	0	0	0	0	0	0	0	0	0	1.4599e-05	0	0	0	0	0	0	0	0	0	0
Family	Bacteria;Proteobacteria;Alphaproteobacteria;Rhodospirillales;Other	9.3763e-06	3.77172e-05	0.00252018	0	0	0	0	0	3.74139e-05	0	0	0	0	0	0	0	0	0	0	0	0	0	0	8.84095e-06	8.73431e-06	1.05936e-05	2.63328e-05	0	0	0	0	0	1.13897e-05	0	0	0	0	0.000218984	2.93092e-05	0	0	0	0	0	0	3.73951e-05	2.35632e-05	1.94568e-05
Family	Bacteria;Proteobacteria;Alphaproteobacteria;Rhodospirillales;Rhodospirillaceae	0.00468885	0.00034863	0.0023608	0.029583	8.22368e-05	0.00408413	3.84394e-05	0.000133739	0.00018707	0.000155539	0.0153255	0.000927734	0.000195741	4.47347e-05	0	0.000242037	0.00286824	0.0015755	0.00366137	0.00059035	0.00348268	0.000776828	0	0.000353638	0.000340638	0.0179561	0.0268265	0.000200048	0.0131234	0.00305729	9.55749e-05	0	0.00208431	0.000737195	5.24879e-05	0.000145393	0.0001082	0.0375923	0.000161201	0.00771197	0.0136302	0.00321391	0.000156138	0.000237117	0.00901783	0.00211282	0.00344023	1.94568e-05
Family	Bacteria;Proteobacteria;Alphaproteobacteria;Rickettsiales;Anaplasmataceae	1.41943e-06	0	0	0	0	0	0	0	0	0	0	0	0	0	0	0	0	0	0	0	0	0	0	0	0	0	0	0	0	0	0	0	0	0	0	0	0	0	0	0	0	0	6.24551e-05	0	0	0	0	0
Family	Bacteria;Proteobacteria;Alphaproteobacteria;Rickettsiales;Rickettsiaceae	4.74275e-06	0	5.22691e-06	0	0	0	0	0	0	0	0	0	0	0	0	0	0	0	0	0	0	0	0	0	0	0	0	0	0	0	0	0	0	0	0	0	1.20223e-05	0	0	0	8.96727e-05	2.7947e-05	0	7.90389e-05	0	0	0	0
Family	Bacteria;Proteobacteria;Alphaproteobacteria;Sphingomonadales;Erythrobacteraceae	0	1.82203e-06	0	0	0	0	0	0	0	0	0	0	0	0	0	0	0	0	0	0	0	0	0	0	0	0	0	0	0	0	0	0	0	0	0	0	0	0	0	0	0	0	0	0	0	0	0	0
Family	Bacteria;Proteobacteria;Alphaproteobacteria;Sphingomonadales;Other	0	0	4.59175e-07	0	0	0	0	0	0	0	0	0	0	0	0	0	0	0	0	0	0	0	0	0	0	0	0	0	0	0	0	0	0	0	0	0	0	0	0	0	0	0	0	0	0	0	0	0
Family	Bacteria;Proteobacteria;Alphaproteobacteria;Sphingomonadales;Sphingomonadaceae	5.6683e-06	1.56056e-05	1.0776e-05	0	0	0	0	0	0	0	0	0	0	0	0	0	0	0	0	0	0	0	0	0	0	0	0	0	0	0	0	0	0	2.26829e-05	6.56099e-05	2.90786e-05	0	1.4599e-05	1.46546e-05	8.52152e-06	2.98909e-05	0	0	0	4.08047e-05	0	2.35632e-05	0
Family	Bacteria;Proteobacteria;Betaproteobacteria;Burkholderiales;Alcaligenaceae	2.02715e-06	6.39366e-06	6.51327e-06	0	0	0	0	0	0	0	0	0	0	0	0	0	0	0	0	0	0	0	0	0	0	0	0	0	0	0	0	0	0	0	0	0	0	0	0	1.7043e-05	2.98909e-05	0	0	0	0	1.86975e-05	2.35632e-05	0
Family	Bacteria;Proteobacteria;Betaproteobacteria;Burkholderiales;Burkholderiaceae	1.31228e-05	2.78098e-07	1.53668e-05	0	0	0	0	0	0	0	0	0	0	0	0	0	0	0	0	0	0	0	0	0	0	0	0	0	0	0	0	0	0	0	0	0	0	0	0	0	0.000179345	8.3841e-05	0.000156138	0.000158078	0	0	0	0
Family	Bacteria;Proteobacteria;Betaproteobacteria;Burkholderiales;Burkholderiales_incertae_sedis	1.04123e-05	4.3274e-06	2.2057e-06	0	0	0	0	0	0	0.000116654	0	0	0	0	0	0	0	0	0	0	0	0	0	0	0	0	0	0	0	0	0	0	0	0	0	0	1.20223e-05	0	0	0	2.98909e-05	0	6.24551e-05	0.000237117	0	0	0	0
Family	Bacteria;Proteobacteria;Betaproteobacteria;Burkholderiales;Comamonadaceae	7.44847e-05	1.92903e-05	6.51304e-05	0	0	0	0	0	0	0	0	0	0	0	0	0	0	0	0	0	0	0	0	8.84095e-06	1.74686e-05	0	0	0	0	0	0	0	1.13897e-05	0	6.56099e-05	0	1.20223e-05	1.4599e-05	1.46546e-05	4.26076e-05	0.000149454	0.0019004	0.00012491	0.00071135	0.000204023	0	0	9.72838e-06
Family	Bacteria;Proteobacteria;Betaproteobacteria;Burkholderiales;Other	0.000557279	0.000319981	0.000227984	0.000169239	4.11184e-05	8.16827e-05	0.000230636	6.68695e-05	7.48279e-05	0.0171482	0.00130894	0.000195313	0.000117444	4.47347e-05	0.000157264	9.68148e-05	0	0.00032318	0	0	0	0	0	3.53638e-05	8.73431e-06	1.05936e-05	0.000111914	0	0	0	0	0	2.27793e-05	2.26829e-05	1.3122e-05	0	0.000168312	0.00391252	0	0	0	0	3.12276e-05	0	0	5.60926e-05	7.06897e-05	0
Family	Bacteria;Proteobacteria;Betaproteobacteria;Burkholderiales;Oxalobacteraceae	0.000134524	0.00020941	9.09458e-05	0.000676956	0	0	0.000192197	3.34348e-05	0.000374139	0	0.000136348	7.32422e-05	3.91481e-05	4.47347e-05	0	0	0	0	4.2574e-05	0.000225722	0.000445154	0.00036067	2.58772e-05	0.000212183	0	0	0	0	0	0.000132926	0	0	1.13897e-05	0	0	0	0	0.000510964	1.46546e-05	0	0.000448363	0.000251523	0.000905599	0.000158078	0	0.000579623	2.35632e-05	0
Family	Bacteria;Proteobacteria;Betaproteobacteria;Burkholderiales;Sutterellaceae	0.011777	0.00442211	0.0120794	0.0100867	0.000205592	0.00151113	0.0021526	0.00524926	0.00392846	0.00260528	0.00289057	0.000976562	0.000508926	0.000223674	0.000275211	0.0152967	0.0144294	0.0144623	0.00713115	0.00267394	0.0021734	0.00416158	0.00328641	0.00101671	0.00497856	0.0187718	0.00549697	0.0463612	0.0194588	0.00677921	0.00162477	0.00492218	0.0200913	0.0110239	0.00330674	0.0201951	0.00139458	0.00897836	0.08337	0.0253856	0.0176954	0.00368901	0.00368485	0.0014227	0.0122822	0.0275228	0.0745069	0.000175111
Family	Bacteria;Proteobacteria;Betaproteobacteria;Hydrogenophilales;Hydrogenophilaceae	1.70936e-05	5.62183e-06	8.8285e-06	0	0	0	0	0	0	0	0	0	0	0	0	0	0	0	0	0	0	0	0	0	8.73431e-06	0	6.58319e-06	8.33535e-06	0	0	0	7.7821e-05	1.13897e-05	3.40244e-05	0.000144342	5.81573e-05	0.000168312	1.4599e-05	0.000219819	0	0	0	0	0	0	0	0	1.94568e-05
Family	Bacteria;Proteobacteria;Betaproteobacteria;Methylophilales;Methylophilaceae	1.35868e-06	2.21545e-07	7.41869e-07	0	0	0	0	0	0	0	0	0	0	0	0	0	0	0	0	0	0	0	0	0	0	0	0	0	0	0	0	0	0	0	0	0	0	0	0	0	5.97818e-05	0	0	0	0	0	0	0
Family	Bacteria;Proteobacteria;Betaproteobacteria;Neisseriales;Neisseriaceae	5.4944e-06	0.000282042	1.40321e-05	0	0	0	3.84394e-05	0	0	0	0	0	0	0	0	0	0	0	0	3.47264e-05	0	2.77439e-05	0	0	8.73431e-06	0	0	0	0	0	0	7.7821e-05	0	0	0	1.45393e-05	0	0	0	8.52152e-06	0	0	3.12276e-05	0	0	0	0	0.000924196
Family	Bacteria;Proteobacteria;Betaproteobacteria;Other;Other	2.28385e-05	0.000105546	7.99814e-05	0	4.11184e-05	0	0	0	0	0.000155539	2.72695e-05	2.44141e-05	0	0	0	0	0	4.03975e-05	0	0	0	0	0	0	0	0	8.55815e-05	0	0	0	9.55749e-05	0	0	0	0	1.45393e-05	1.20223e-05	5.83959e-05	0	0	5.97818e-05	0	3.12276e-05	0.000237117	0	7.47901e-05	4.71265e-05	1.94568e-05
Family	Bacteria;Proteobacteria;Betaproteobacteria;Rhodocyclales;Rhodocyclaceae	2.31643e-06	7.0857e-06	1.61494e-05	0	0	0	0	0	0	0	0	0	0	0	0	0	0	0	0	0	0	0	0	0	0	0	0	0	0	0	0	0	0	0	0	0	0	0	0	0	2.98909e-05	0	3.12276e-05	0	4.08047e-05	0	0	0
Family	Bacteria;Proteobacteria;Deltaproteobacteria;Bdellovibrionales;Bacteriovoracaceae	1.3145e-06	3.25108e-07	0	0	0	0	0	0	0	0	0	0	0	0	0	0	0	0	0	0	0	0	0	0	0	0	0	0	0	0	0	0	0	0	0	0	0	0	0	0	2.98909e-05	2.7947e-05	0	0	0	0	0	0
Family	Bacteria;Proteobacteria;Deltaproteobacteria;Bdellovibrionales;Bdellovibrionaceae	0.00139016	0.000577838	0.00312995	6.76956e-05	4.11184e-05	0.000326731	0.000153757	0.000267478	0.000448967	0.000155539	0.00207248	0.000195313	0.000117444	8.94694e-05	7.86318e-05	0.0174751	8.82535e-05	0.0151087	0.00874896	1.73632e-05	0.000968865	2.77439e-05	2.58772e-05	8.84095e-06	6.98745e-05	0.000572052	0.000223829	0	0	0	0	0.000428016	0.000159455	0	0	0	0	0	0	0	0.000687491	0.000866357	0.000187365	0.000158078	0	0.0107885	0.000541954	0.00350222
Family	Bacteria;Proteobacteria;Deltaproteobacteria;Bdellovibrionales;Other	9.28212e-07	0.000139855	4.99185e-05	0	0	4.08413e-05	0	0	0	0	0	0	0	0	0	0	0	0	0	0	0	0	0	0	0	0	0	0	0	0	0	0	0	0	0	0	0	0	0	0	0	0	0	0	0	0	0	0.000311308
Family	Bacteria;Proteobacteria;Deltaproteobacteria;Desulfobacterales;Desulfobacteraceae	0	0	9.02793e-06	0	0	0	0	0	0	0	0	0	0	0	0	0	0	0	0	0	0	0	0	0	0	0	0	0	0	0	0	0	0	0	0	0	0	0	0	0	0	0	0	0	0	0	0	0
Family	Bacteria;Proteobacteria;Deltaproteobacteria;Desulfobacterales;Desulfobulbaceae	3.43343e-06	0	0	0	0	0	0	0	0	0	0	0	0	0	0	0	0	0	0	0	0	0	0	0	0	0	0	0	0	0	0	0	0	0	0	0	0	0	0	0	0	0	3.12276e-05	7.90389e-05	4.08047e-05	0	0	0
Family	Bacteria;Proteobacteria;Deltaproteobacteria;Desulfovibrionales;Desulfohalobiaceae	7.09717e-07	1.49741e-06	1.57073e-05	0	0	0	0	0	0	0	0	0	0	0	0	0	0	0	0	0	0	0	0	0	0	0	0	0	0	0	0	0	0	0	0	0	0	0	0	0	0	0	3.12276e-05	0	0	0	0	0
Family	Bacteria;Proteobacteria;Deltaproteobacteria;Desulfovibrionales;Desulfomicrobiaceae	0.000132533	4.2419e-06	3.18881e-06	0	0	0	0.000960984	0	0	0.000349963	0	7.32422e-05	0	0	0	0	0	0	0.000127722	0.000173632	0.000157113	0.000110975	5.17545e-05	0.000256388	0	0	0	8.33535e-06	0	0.00146218	0	0	0	0	0	0	0	2.91979e-05	0	0	0	0.00164887	0	0	0	0.000373951	4.71265e-05	0
Family	Bacteria;Proteobacteria;Deltaproteobacteria;Desulfovibrionales;Desulfovibrionaceae	0.00345943	0.00541372	0.0180281	0.00348633	4.11184e-05	0.000326731	0.002537	0.000735565	0.00905418	0.000661041	0.0012544	0.00620117	0.000861259	0.00138678	0.0024769	0.00150063	0.00300062	0.000121193	0.00319305	0.000694529	0.00222577	0.00108201	0.000595176	0.00350986	0.0015285	0.00307213	0.00169846	0.00718507	0.00108607	0.00451947	0.0276211	0.000680934	0.00602513	0.006975	0.00019683	0.000261708	0.000240445	0.00172268	0.00124564	0.0048317	0.00869825	0.000922251	0.00799425	0.00458426	0.00155058	0.00852607	0.00610288	0.0030839
Family	Bacteria;Proteobacteria;Deltaproteobacteria;Desulfovibrionales;Other	7.33852e-06	7.77087e-06	0.000152403	0	0	0	0	0	3.74139e-05	0	0	0	0	0	0	0	0	0	2.1287e-05	1.73632e-05	0	0	0	9.72505e-05	0	0	0	0	0	0	0	0	0	0	0	0	0	0	0	0	0	0	0	0	0	0.00014958	0	0
Family	Bacteria;Proteobacteria;Deltaproteobacteria;Myxococcales;Nannocystaceae	0	0	8.27299e-07	0	0	0	0	0	0	0	0	0	0	0	0	0	0	0	0	0	0	0	0	0	0	0	0	0	0	0	0	0	0	0	0	0	0	0	0	0	0	0	0	0	0	0	0	0
Family	Bacteria;Proteobacteria;Deltaproteobacteria;Myxococcales;Other	0	0	5.88017e-07	0	0	0	0	0	0	0	0	0	0	0	0	0	0	0	0	0	0	0	0	0	0	0	0	0	0	0	0	0	0	0	0	0	0	0	0	0	0	0	0	0	0	0	0	0
Family	Bacteria;Proteobacteria;Deltaproteobacteria;Myxococcales;Phaselicystidaceae	0	4.76361e-07	1.6546e-06	0	0	0	0	0	0	0	0	0	0	0	0	0	0	0	0	0	0	0	0	0	0	0	0	0	0	0	0	0	0	0	0	0	0	0	0	0	0	0	0	0	0	0	0	0
Family	Bacteria;Proteobacteria;Deltaproteobacteria;Myxococcales;Polyangiaceae	7.09717e-07	0	0	0	0	0	0	0	0	0	0	0	0	0	0	0	0	0	0	0	0	0	0	0	0	0	0	0	0	0	0	0	0	0	0	0	0	0	0	0	0	0	3.12276e-05	0	0	0	0	0
Family	Bacteria;Proteobacteria;Deltaproteobacteria;Other;Other	0.000292256	0.00285943	0.0024873	0	0	0.000122524	0	0	3.74139e-05	0	2.72695e-05	2.44141e-05	0	0	0	0	0	4.03975e-05	2.1287e-05	0	0	0	0	8.84095e-06	0	2.11871e-05	0.000401575	0	0	0	0	5.83658e-05	0.00674267	1.13415e-05	3.93659e-05	2.90786e-05	1.20223e-05	2.91979e-05	0	0	0.00349724	2.7947e-05	0	0	0	0.00158929	0.000117816	0.000340493
Family	Bacteria;Proteobacteria;Epsilonproteobacteria;Campylobacterales;Campylobacteraceae	0.00022824	0.0124068	0.000831101	0	0	0	0	0	0	0	0.000272695	0	0	0	0	0	4.41267e-05	0	0	3.47264e-05	0	0	0	0	8.73431e-06	0	1.31664e-05	0	0	0	0	1.94553e-05	0	1.13415e-05	0	0	0	1.4599e-05	2.93092e-05	0.00842778	0.000269018	0.000139735	0.000281048	0.000395194	8.16093e-05	0	0	5.83703e-05
Family	Bacteria;Proteobacteria;Epsilonproteobacteria;Campylobacterales;Helicobacteraceae	1.35772e-05	0.0027363	0.00535397	0	0	0	0	0	0	0	0	0	0	0	0	0	0	0	0	0	0	0	0	0	0	0	0	0	0	0	0	3.89105e-05	1.13897e-05	3.40244e-05	6.56099e-05	1.45393e-05	7.21336e-05	5.83959e-05	4.39638e-05	0	0	0	0	0	0	9.34877e-05	0.000164943	5.83703e-05
Family	Bacteria;Proteobacteria;Epsilonproteobacteria;Campylobacterales;Other	0	4.68704e-06	5.24043e-06	0	0	0	0	0	0	0	0	0	0	0	0	0	0	0	0	0	0	0	0	0	0	0	0	0	0	0	0	0	0	0	0	0	0	0	0	0	0	0	0	0	0	0	0	0
Family	Bacteria;Proteobacteria;Epsilonproteobacteria;Other;Other	0	3.05946e-07	9.95983e-07	0	0	0	0	0	0	0	0	0	0	0	0	0	0	0	0	0	0	0	0	0	0	0	0	0	0	0	0	0	0	0	0	0	0	0	0	0	0	0	0	0	0	0	0	0
Family	Bacteria;Proteobacteria;Gammaproteobacteria;Aeromonadales;Aeromonadaceae	3.54366e-05	5.3049e-07	3.51779e-05	0	0	0	0	0	0	0	0	0	0	0	0	0	0	0	0	0	0	0	0	0	2.62029e-05	0	0	0	0	0	0	0	0	0	0	0	0	0	0	0	5.97818e-05	0.000251523	0.00012491	0.00071135	0.000244828	9.34877e-05	4.71265e-05	0
Family	Bacteria;Proteobacteria;Gammaproteobacteria;Aeromonadales;Other	0	3.25108e-07	2.55104e-07	0	0	0	0	0	0	0	0	0	0	0	0	0	0	0	0	0	0	0	0	0	0	0	0	0	0	0	0	0	0	0	0	0	0	0	0	0	0	0	0	0	0	0	0	0
Family	Bacteria;Proteobacteria;Gammaproteobacteria;Aeromonadales;Succinivibrionaceae	0.00605888	0.00452925	0.0144557	0.000473869	0.000411184	0.000775985	0.140611	0.000969608	0.000486381	0.000427733	0.000627199	0.000732422	0.0011353	0.000536817	0.000275211	0.000629296	0.000308887	0.00064636	0	0	0	0	0	0.11091	0.00210497	0.00163141	0.0013693	0.00117528	0	0	0	0.000291829	0	0	0	0	0	0	0	0	0	0	0	0	0	3.73951e-05	2.35632e-05	0.00250019
Family	Bacteria;Proteobacteria;Gammaproteobacteria;Alteromonadales;Shewanellaceae	0	0	1.49019e-06	0	0	0	0	0	0	0	0	0	0	0	0	0	0	0	0	0	0	0	0	0	0	0	0	0	0	0	0	0	0	0	0	0	0	0	0	0	0	0	0	0	0	0	0	0
Family	Bacteria;Proteobacteria;Gammaproteobacteria;Candidatus Carsonella;Candidatus Carsonella	0	0	7.54355e-07	0	0	0	0	0	0	0	0	0	0	0	0	0	0	0	0	0	0	0	0	0	0	0	0	0	0	0	0	0	0	0	0	0	0	0	0	0	0	0	0	0	0	0	0	0
Family	Bacteria;Proteobacteria;Gammaproteobacteria;Cardiobacteriales;Cardiobacteriaceae	0	2.87869e-06	0	0	0	0	0	0	0	0	0	0	0	0	0	0	0	0	0	0	0	0	0	0	0	0	0	0	0	0	0	0	0	0	0	0	0	0	0	0	0	0	0	0	0	0	0	0
Family	Bacteria;Proteobacteria;Gammaproteobacteria;Chromatiales;Chromatiaceae	6.79339e-07	0	0	0	0	0	0	0	0	0	0	0	0	0	0	0	0	0	0	0	0	0	0	0	0	0	0	0	0	0	0	0	0	0	0	0	0	0	0	0	2.98909e-05	0	0	0	0	0	0	0
Family	Bacteria;Proteobacteria;Gammaproteobacteria;Enterobacteriales;Enterobacteriaceae	0.0313198	0.0326004	0.00652852	0.0517195	0.0264391	0.021115	0.0723044	0.27129	0.0114113	0.00155539	0.00163617	0.00144043	0.00227059	0.00532343	0.00279143	0.00208152	0.00211808	0.00218147	0.00389552	0.00496588	0.356831	0.0058817	0.0202619	0.175643	0.0242377	0.012225	0.0023107	0.005518	0.00217214	0.242589	0.0119469	0.00264591	0.000478365	0.00100939	0.00125971	0.00043618	0.000384712	0	0.000117237	0.00248828	0.000896727	0.00164887	0.00415326	0.00529561	0.00395805	0.00471178	0.00442989	0.0105261
Family	Bacteria;Proteobacteria;Gammaproteobacteria;Legionellales;Coxiellaceae	1.93671e-07	0	4.7276e-06	0	0	0	0	0	0	0	0	0	0	0	0	0	0	0	0	0	0	0	0	0	0	0	0	0	0	0	0	0	0	0	0	0	0	0	0	8.52152e-06	0	0	0	0	0	0	0	0
Family	Bacteria;Proteobacteria;Gammaproteobacteria;Legionellales;Legionellaceae	0	6.36696e-07	1.39431e-06	0	0	0	0	0	0	0	0	0	0	0	0	0	0	0	0	0	0	0	0	0	0	0	0	0	0	0	0	0	0	0	0	0	0	0	0	0	0	0	0	0	0	0	0	0
Family	Bacteria;Proteobacteria;Gammaproteobacteria;Methylococcales;Methylococcaceae	2.87704e-06	6.67e-07	0	0	0	0	0	0	0	0	0	0	0	0	0	0	0	0	0	0	0	0	0	0	0	0	0	0	0	0	0	0	0	0	0	0	0	0	0	0	2.98909e-05	5.5894e-05	0	0	4.08047e-05	0	0	0
Family	Bacteria;Proteobacteria;Gammaproteobacteria;Oceanospirillales;Halomonadaceae	1.27483e-06	0	0	0	0	0	0	0	0	0	0	0	0	0	0	0	0	0	0	0	0	0	0	0	0	0	0	0	0	0	0	0	0	0	0	0	0	0	0	0	0	0	0	0	0	5.60926e-05	0	0
Family	Bacteria;Proteobacteria;Gammaproteobacteria;Oceanospirillales;Oceanospirillaceae	1.6371e-06	0	0	0	0	0	0	0	0	0	0	0	0	0	0	0	0	0	0	0	0	0	0	0	0	0	0	0	0	0	0	0	0	0	0	0	0	0	0	0	0	0	3.12276e-05	0	4.08047e-05	0	0	0
Family	Bacteria;Proteobacteria;Gammaproteobacteria;Other;Other	2.92804e-05	0.000615608	0.000144623	3.38478e-05	0	0	0.000115318	3.34348e-05	0	0	0	0	0	0	0	0	0	0	0	0	2.61856e-05	2.77439e-05	0	0.000733799	8.73431e-05	3.17807e-05	0	0	0	0	0	0	0	0	1.3122e-05	1.45393e-05	0	0	0	0	0	0	3.12276e-05	7.90389e-05	0	3.73951e-05	2.35632e-05	0
Family	Bacteria;Proteobacteria;Gammaproteobacteria;Pasteurellales;Pasteurellaceae	0.0015911	0.00530747	0.000198602	0	8.22368e-05	0	0.000307515	0.000234043	0	0	0.000136348	7.32422e-05	0.000195741	0	0	0.000387259	4.41267e-05	8.0795e-05	6.3861e-05	0.00232667	2.61856e-05	0.0051881	0.000543422	5.30457e-05	0.00125774	0.000307213	1.97496e-05	0	0	0	9.55749e-05	0.00558366	0.000535314	0.000249512	0.00136469	0.0171128	0.0257397	0.00385413	0.000205164	0.000613549	0.000209236	0.000978145	0.000218593	0.00126462	0.000163219	0.000186975	0.000306322	0.00321037
Family	Bacteria;Proteobacteria;Gammaproteobacteria;Pseudomonadales;Moraxellaceae	0.000318403	0.000465883	1.6993e-05	0	0	4.08413e-05	0	0	0	0	0	0	0	0	0	0	0	0	0	0	0	0	0	0.000194501	0.0133722	9.5342e-05	9.87479e-05	5.83474e-05	0	0	0	1.94553e-05	1.13897e-05	1.13415e-05	0	1.45393e-05	3.60668e-05	0	1.46546e-05	0	0	0	0	0	0	1.86975e-05	2.35632e-05	2.91852e-05
Family	Bacteria;Proteobacteria;Gammaproteobacteria;Pseudomonadales;Pseudomonadaceae	1.85335e-05	0.000159465	1.23751e-05	0	0	0	0	0	0	0	0	0	0	0	0	0	0	0	0	0	0	0	0	0	0	0	0	0	0	0	9.55749e-05	0	0	1.13415e-05	7.87319e-05	0	2.40445e-05	1.4599e-05	1.46546e-05	0.000178952	0.000149454	0	6.24551e-05	7.90389e-05	4.08047e-05	1.86975e-05	4.71265e-05	9.72838e-06
Family	Bacteria;Proteobacteria;Gammaproteobacteria;Thiotrichales;Piscirickettsiaceae	0	6.12126e-07	0	0	0	0	0	0	0	0	0	0	0	0	0	0	0	0	0	0	0	0	0	0	0	0	0	0	0	0	0	0	0	0	0	0	0	0	0	0	0	0	0	0	0	0	0	0
Family	Bacteria;Proteobacteria;Gammaproteobacteria;Thiotrichales;Thiotrichales_incertae_sedis	6.35159e-07	0	8.23023e-06	0	0	0	0	0	0	0	0	0	0	0	0	0	0	0	0	0	0	0	0	0	0	0	0	0	0	0	0	0	0	0	0	0	0	0	0	0	0	2.7947e-05	0	0	0	0	0	0
Family	Bacteria;Proteobacteria;Gammaproteobacteria;Vibrionales;Vibrionaceae	1.56254e-06	2.88268e-06	0	0	0	0	0	0	0	0	0	0	0	0	0	0	0	0	0	0	0	0	0	0	0	0	0	0	0	0	0	0	0	0	0	0	0	0	0	0	0	2.7947e-05	0	0	4.08047e-05	0	0	0
Family	Bacteria;Proteobacteria;Gammaproteobacteria;Xanthomonadales;Xanthomonadaceae	7.47391e-06	1.85174e-05	3.47552e-06	0	0	0	0	0	0	0	0	0	0	0	0	0	0	0	0	0	0	0	0	0	0	0	0	0	0	0	0	1.94553e-05	0	0	1.3122e-05	0	0	0	0	0	5.97818e-05	2.7947e-05	3.12276e-05	0	4.08047e-05	1.86975e-05	0.000117816	0
Family	Bacteria;Proteobacteria;Other;Other;Other	3.03189e-05	0.000108488	0.000529294	3.38478e-05	0	4.08413e-05	7.68787e-05	0	0	0	2.72695e-05	0	0	0	0	0	0	4.03975e-05	0	0	0	2.77439e-05	0	0.000176819	1.74686e-05	1.05936e-05	0.000131664	8.33535e-06	0	0.000132926	0	0	1.13897e-05	4.53659e-05	0	1.45393e-05	1.20223e-05	0.000189787	0	0	5.97818e-05	0	0	0	0	0.000205673	7.06897e-05	3.89135e-05
Family	Bacteria;SR1;SR1_genera_incertae_sedis;SR1_genera_incertae_sedis;SR1_genera_incertae_sedis	1.38906e-06	4.63768e-07	0	0	0	0	0	0	0	0	0	0	0	0	0	0	0	0	0	0	0	0	0	0	0	0	0	0	0	0	0	0	0	0	0	0	0	0	0	0	2.98909e-05	0	3.12276e-05	0	0	0	0	0
Family	Bacteria;Spirochaetes;Spirochaetia;Spirochaetales;Brachyspiraceae	0	0	9.60537e-05	0	0	0	0	0	0	0	0	0	0	0	0	0	0	0	0	0	0	0	0	0	0	0	0	0	0	0	0	0	0	0	0	0	0	0	0	0	0	0	0	0	0	0	0	0
Family	Bacteria;Spirochaetes;Spirochaetia;Spirochaetales;Other	0	2.78097e-06	2.67433e-05	0	0	0	0	0	0	0	0	0	0	0	0	0	0	0	0	0	0	0	0	0	0	0	0	0	0	0	0	0	0	0	0	0	0	0	0	0	0	0	0	0	0	0	0	0
Family	Bacteria;Spirochaetes;Spirochaetia;Spirochaetales;Spirochaetaceae	3.7313e-06	0.0128832	0.0134399	0	0	0	0	0	0	0	0	0	0	0	0	0	0	0	0	0	0	0	0	0	0	0	0	0	0	0	0	0	0	0	0	0	0	0	0	0	0	0	0	0	0	9.34877e-05	7.06897e-05	0.00204296
Family	Bacteria;Synergistetes;Synergistia;Synergistales;Synergistaceae	5.48287e-05	0.00423807	0.00687133	0.00145546	0	0	0.000153757	0	0	0	0	0	0	0	0.00019658	0	0	0	8.51481e-05	0	0	0.000277439	0	0.000106091	8.73431e-06	0	6.58319e-06	0	0	0	0	1.94553e-05	0	0	0	0	0	0	0	0	0	0	0	0	0	5.60926e-05	4.71265e-05	4.86419e-05
Family	Bacteria;Tenericutes;Mollicutes;Acholeplasmatales;Acholeplasmataceae	0	1.17888e-05	0	0	0	0	0	0	0	0	0	0	0	0	0	0	0	0	0	0	0	0	0	0	0	0	0	0	0	0	0	0	0	0	0	0	0	0	0	0	0	0	0	0	0	0	0	0
Family	Bacteria;Tenericutes;Mollicutes;Anaeroplasmatales;Anaeroplasmataceae	0.00160596	0.00420992	0.00389884	0	0	0	0.000999423	0	0	0	0	2.44141e-05	0	0	0	0	0	0	0	0	0	0	0	0.0231545	0.000157218	0.000137716	0.000131664	7.50181e-05	0	0	0	0	0.0381212	0.000215488	0.000118098	0.000130854	0.000156289	0.000759146	8.79275e-05	0	5.97818e-05	0.00626013	3.12276e-05	0	0	1.86975e-05	2.35632e-05	0.000282123
Family	Bacteria;Tenericutes;Mollicutes;Mycoplasmatales;Mycoplasmataceae	0	5.25338e-05	1.67912e-05	0	0	0	0	0	0	0	0	0	0	0	0	0	0	0	0	0	0	0	0	0	0	0	0	0	0	0	0	0	0	0	0	0	0	0	0	0	0	0	0	0	0	0	0	9.72838e-05
Family	Bacteria;Tenericutes;Mollicutes;Other;Other	0	5.10943e-06	0	0	0	0	0	0	0	0	0	0	0	0	0	0	0	0	0	0	0	0	0	0	0	0	0	0	0	0	0	0	0	0	0	0	0	0	0	0	0	0	0	0	0	0	0	0
Family	Bacteria;Verrucomicrobia;Opitutae;Opitutales;Opitutaceae	7.09717e-07	0	9.36297e-06	0	0	0	0	0	0	0	0	0	0	0	0	0	0	0	0	0	0	0	0	0	0	0	0	0	0	0	0	0	0	0	0	0	0	0	0	0	0	0	3.12276e-05	0	0	0	0	0
Family	Bacteria;Verrucomicrobia;Opitutae;Other;Other	4.24944e-07	0.00032609	0.0020635	0	0	0	0	0	0	0	0	0	0	0	0	0	0	0	0	0	0	0	0	0	0	0	0	0	0	0	0	0	0	0	0	0	0	0	0	0	0	0	0	0	0	1.86975e-05	0	0
Family	Bacteria;Verrucomicrobia;Opitutae;Puniceicoccales;Puniceicoccaceae	0.000476536	5.65869e-05	0.000811694	0	0	4.08413e-05	0.000192197	0	0	0	0	0	0	0	0	0	0	0	0	0	0	2.77439e-05	0	6.18867e-05	0	0	0.000118497	0	0	0	0	1.94553e-05	0	1.13415e-05	0	0	0	0.00131391	0	0	2.98909e-05	0.00108993	0.000624551	0	0	0.0172017	0.000235632	9.72838e-06
Family	Bacteria;Verrucomicrobia;Other;Other;Other	5.35528e-07	5.81261e-06	3.22224e-05	0	0	0	0	0	0	0	0	0	0	0	0	0	0	0	0	0	0	0	0	0	0	0	0	0	0	0	0	0	0	0	0	0	0	0	0	0	0	0	0	0	0	0	2.35632e-05	0
Family	Bacteria;Verrucomicrobia;Spartobacteria;Spartobacteria_genera_incertae_sedis;Spartobacteria_genera_incertae_sedis	0	6.86483e-07	1.01887e-06	0	0	0	0	0	0	0	0	0	0	0	0	0	0	0	0	0	0	0	0	0	0	0	0	0	0	0	0	0	0	0	0	0	0	0	0	0	0	0	0	0	0	0	0	0
Family	Bacteria;Verrucomicrobia;Subdivision3;Subdivision3_genera_incertae_sedis;Subdivision3_genera_incertae_sedis	1.17069e-06	0	0.00040462	0	0	0	0	0	0	0	0	0	0	0	0	0	0	0	0	0	0	0	0	0	0	0	0	0	0	0	0	0	0	0	0	0	0	0	0	0	0	2.7947e-05	0	0	0	0	2.35632e-05	0
Family	Bacteria;Verrucomicrobia;Subdivision5;Subdivision5_genera_incertae_sedis;Subdivision5_genera_incertae_sedis	4.45135e-05	0.00268447	0.00592664	0	0	0	0	0	0	0	0	0	0	0	0	0	0	0	0	0	0	0	0	0	0	0	0	0	0	0	0	0	0	0	0	0	0	0	0	0	0	0	0	0	0	0.000803994	0.0011546	0.000515604
Family	Bacteria;Verrucomicrobia;Verrucomicrobiae;Verrucomicrobiales;Verrucomicrobiaceae	0.0138769	0.000939235	0.000688165	0.0188871	0.000616776	0.00334899	0.000307515	0.000568391	0.0273496	0.000272193	0.000518121	0.000366211	0.0256812	0.00684441	7.86318e-05	0.000580889	0.0406407	0.000929143	0.00104306	0.0035421	0.00337794	0.000138719	0.0028465	0.00037132	0.000960774	0.000783923	0.00369975	0.0588309	0.00868857	0.0582215	0.00019115	0.0251751	0.00359913	0	2.6244e-05	0	0.00037269	0	0.00104048	0.00118449	0.00801076	0.015287	0.00221716	0.0156497	0.000163219	0.00534749	0.262824	0
Family	Bacteria;candidate division WPS-2;WPS-2_genera_incertae_sedis;WPS-2_genera_incertae_sedis;WPS-2_genera_incertae_sedis	0	2.24755e-06	0	0	0	0	0	0	0	0	0	0	0	0	0	0	0	0	0	0	0	0	0	0	0	0	0	0	0	0	0	0	0	0	0	0	0	0	0	0	0	0	0	0	0	0	0	0
Family	Unclassified;Other;Other;Other;Other	1.48548e-06	3.01851e-06	3.17717e-06	0	0	0	0	0	3.74139e-05	0	0	0	0	0	0	0	0	0	0	0	0	0	0	0	0	0	0	0	0	0	0	0	0	0	0	0	0	0	0	0	0	2.7947e-05	0	0	0	0	0	0
[truncated: 86 more columns]
